# Supplementary material for: Synergy between the anthocyanin and RDR6/SGS3/DCL4 siRNA pathways expose hidden features of Arabidopsis carbon metabolism
Source: Nat Commun. 2020 May 15;11:2456. doi: 10.1038/s41467-020-16289-3 (PMC7229025; doi:10.1038/s41467-020-16289-3)
Supplement: Supplementary file 5 — Supplementary Data 1 [file 41467_2020_16289_MOESM5_ESM.xlsx]

## Sheet: tt19 S2 vs tt19 (6959)
featureidx	fold	log2fold	tstat	pvalue	qvalue	pdown	mzmed	mzmin	mzmax	rtmed	rtmin	rtmax	maxint	dataset1_mean	dataset1_sd	dataset2_mean	dataset2_sd	isotopes	adducts	METLIN
1	3.54419	-1.82546	-27.9213	1.08146e-05	0.0444142	DOWN	217.03	217.03	217.03	0.97045	0.96685	0.981183	10762	25251.6	751.897	7124.78	836.104	[13][M+2]-
2	2.3824	1.25242	23.3548	2.60194e-05	0.0444142	UP	835.278	835.268	835.278	5.66532	5.66505	5.6654	372	601.992	39.4725	1434.19	47.4448
3	2.9443	1.55792	21.5748	3.59052e-05	0.0444142	UP	1056.64	1056.64	1056.64	7.38064	7.35243	7.40885	325	1195.01	118.851	3518.46	143.762
4	2.82033	1.49586	21.9575	3.79159e-05	0.0444142	UP	145.061	145.061	145.061	0.952558	0.94545	0.95975	35664	27799.7	3126.93	78404.1	2481.25	[5][M]-	[M-H]- 146.069	5::L-Glutamine::M-H:: 18::NA::|5::B-ureidoisobutyric acid::M-H:: 304::NA::|5::Isoglutamine::M-H:: 2819::NA::|5::Ala-Gly::M-H::58589::NA::|5::D-Glutamine::M-H::63630::NA::|5::Alanyl-Glycine::M-H::85603::NA::|5::Gly Ala::M-H::23948::NA::|5::Ala Gly::M-H::23977::NA::
5	1.94394	0.958983	19.7576	5.27861e-05	0.0494663	UP	330.117	330.116	330.123	2.49426	2.47608	2.51905	324	690.078	36.0015	1341.47	44.3261		[M-H]- 331.128	0::::M-H::1044460::NA::|0::::M-H::1044861::NA::|0::::M-H::1052296::NA::|0::::M-H::1055063::NA::|0::::M-H::1071930::NA::|0::::M-H::1080405::NA::|0::::M-H::1091310::NA::|0::::M-H::1096969::NA::|0::N&#39;-Hydroxyneosaxitoxin::M-H:: 89462::NA::|3::::M-H::1034745::NA::|3::::M-H::1082189::NA::|3::::M-H::1084045::NA::|3::::M+Cl::1006372::NA::|3::::M+Cl::1026097::NA::|6::::M-H::1076329::NA::|7::::M+Cl::1…
6	12.2688	3.61692	61.0841	9.12611e-05	0.0607118	UP	910.405	910.403	910.409	4.33513	4.33178	4.34142	2087	552.075	47.8499	6773.27	169.79	[647][M]-	[M+Cl]- 875.446 [M-H]- 911.423
7	3.11839	-1.6408	-20.3282	0.000105165	0.0633229	DOWN	216.035	216.034	216.036	0.970458	0.96685	0.988317	995	2311.71	112.114	741.316	73.0346	[13][M+1]-
8	3.10538	-1.63477	-29.249	0.000109277	0.0640029	DOWN	215.032	215.032	215.032	0.970458	0.96685	0.981183	42042	104165	1843.36	33543.4	3753.85	[13][M]-		5::2-C-Methyl-D-erythritol 4-phosphate::M-H:: 64013::NA::|5::D-{-}-TAGATOSE::M+Cl::987945::NA::|5::D-GLUCOSE::M+Cl::988084::NA::|5::Dextrose (D-glucose)::M+Cl::990584::NA::|7::&alpha;-D-Glucose::M+Cl:: 133::NA::|7::D-Galactose::M+Cl:: 134::NA::|7::D-Fructose::M+Cl:: 135::NA::|7::D-(+)-Mannose::M+Cl:: 136::NA::|7::myo-Inositol::M+Cl:: 144::NA::|7::Allose::M+Cl:: 348::NA::|7::b-D-Galactopyranose::M…
9	2.28696	1.19343	15.3764	0.000136627	0.0696	UP	487.178	487.178	487.178	1.0237	1.0098	1.05195	28983	29571.4	2703.55	67628.7	3326.93	[202][M]-	[M-H]- 488.185	1::::M+Cl::1001861::NA::|1::::M+Cl::1009322::NA::|1::::M+Cl::1016247::NA::|1::::M+Cl::1021052::NA::|1::::M+Cl::1023298::NA::|1::::M+Cl::1023563::NA::|2::Dihydrogeranylgeranyl diphosphate::M+Cl:: 71690::NA::|2::Ala Cys Phe Ile::M+Cl:: 103967::NA::|2::Ala Cys Phe Leu::M+Cl:: 103969::NA::|2::Ala Cys Ile Phe::M+Cl:: 104024::NA::|2::Ala Cys Leu Phe::M+Cl:: 104064::NA::|2::Ala Phe Cys Ile::M+Cl:: 10510…
10	6.93681	-2.79427	-29.1527	0.000157604	0.0729948	DOWN	833.48	833.469	833.48	9.62713	9.60568	9.6342	7031	8395.55	389.718	1210.29	174.248	[578][M+2]-
11	2.69659	1.43114	13.5957	0.000177774	0.0757242	UP	443.027	443.024	443.034	2.99953	2.9854	3.00777	771	996.64	158.908	2687.53	145.436	[146][M]-		0::::M+Cl::1071107::NA::|1::::M-H::1030618::NA::|1::::M-H::1037865::NA::|1::::M-H::1040211::NA::|1::::M-H::1040274::NA::|1::::M-H::1077808::NA::|1::::M-H::1096722::NA::|2::STAT3 Inhibitor VII::M-H:: 989906::NA::|2::METRAFENONE::M+Cl:: 263530::NA::|2::::M+Cl:: 993626::NA::|2::::M+Cl:: 994664::NA::|2::::M+Cl:: 996873::NA::|2::::M+Cl:: 996885::NA::|2::::M+Cl:: 998423::NA::|2::::M+Cl::1004658::NA::|2…
12	2.83285	-1.50225	-13.4207	0.000206755	0.0807301	DOWN	1592.74	1592.73	1592.74	3.92807	3.92097	3.92815	525	1092.68	59.2368	385.719	69.3946	[1063][M+1]-
13	5.82355	2.5419	16.2251	0.000369595	0.122072	UP	311.225	311.221	311.225	7.63692	7.62978	7.63698	858	967.863	433.2	5636.41	246.4			3::::M-H::1034808::NA::|3::::M-H::1089006::NA::|6::9-hydroperoxy-10E,12-octadecadienoic acid::M-H:: 35348::NA::|6::12-hydroperoxy-9Z,13E-octadecadienoic acid::M-H:: 35350::NA::|6::8-hydroperoxy-9,12-octadecadienoic acid::M-H:: 35351::NA::|6::14-hydroperoxy-9,12-octadecadienoic acid::M-H:: 35352::NA::|6::8,13-dihydroxy-9,11-octadecadienoic acid::M-H:: 35506::NA::|6::9,14-dihydroxy-10,12-octadecadi…
14	1.80023	0.848183	11.8061	0.000394064	0.127208	UP	304.912	304.912	304.912	0.824575	0.81745	0.824633	4614	9209.47	670.038	16579.2	848.548	[49][M]-		6::2,3,4,5-Tetrachloro-4'-biphenylol::M-H::69863::NA::|6::4-Hydroxy-2,2',4',6'-tetrachlorobiphenyl::M-H::70011::NA::|6::4-Hydroxy-2',3,4',6'-tetrachlorobiphenyl::M-H::70015::NA::|6::2',3',4',5'-Tetrachloro-3-biphenylol::M-H::70293::NA::|6::4-Hydroxy-2',3,5,5'-tetrachlorobiphenyl::M-H::70725::NA::
15	2.25176	1.17105	12.8741	0.000548899	0.154992	UP	564.811	564.806	564.813	0.884658	0.873933	0.88825	279	540.207	48.5712	1216.41	76.9243
16	2.3475	-1.23112	-10.2576	0.000688909	0.174732	DOWN	599.106	599.105	599.109	4.7967	4.7896	4.8038	320	1335.71	102.308	568.994	79.3363	[330][M+3]-
17	3.11963	-1.64138	-9.85449	0.000971345	0.204409	DOWN	340.993	340.99	341.001	1.09483	1.05907	1.15238	601	4563.34	316.088	1462.78	443.928			2::::M-H::1035745::NA::| 2::::M-H::1040539::NA::| 2::::M-H::1068541::NA::| 3::::M+Cl::1033381::NA::| 3::::M+Cl::1040392::NA::| 3::::M+Cl::1069425::NA::| 3::::M+Cl::1056267::NA::| 3::::M+Cl::1062434::NA::| 3::::M+Cl::1065347::NA::| 3::::M+Cl::1068666::NA::| 4::2',3'-Cyclic UMP::M+Cl:: 3438::NA::| 5::Monobromobisphenol A::M+Cl:: 69601::NA::|10::::M+Cl::1010374::NA::|10::::M+Cl::1017572::NA::
18	2.30196	1.20286	8.86421	0.00101686	0.208271	UP	385.153	385.153	385.155	3.60077	3.599	3.60428	954	1088.4	211.714	2505.46	178.453		[M-H-C3H2O3]- 472.158	1::::M-H::1058691::NA::|1::::M-H::1067182::NA::|1::::M+Cl::1036083::NA::|1::::M+Cl::1046940::NA::|1::::M+Cl::1051263::NA::|1::::M+Cl::1081121::NA::|1::::M+Cl::1090613::NA::|1::::M+Cl::1091333::NA::|2::Boc-Phe(NMe)-Gly-OMe::M+Cl:: 65476::NA::|3::MK-6892::M-H:: 986764::NA::|3::::M-H:: 994175::NA::|3::::M-H::1022748::NA::|3::::M-H::1027477::NA::|3::::M-H::1029187::NA::|3::::M-H::1046016::NA::|3::::M…
19	2.45816	-1.29758	-10.9737	0.00130866	0.228845	DOWN	522.185	522.18	522.185	2.53263	2.53113	2.5397	428	1139.58	52.1514	463.592	93.0823			1::Asp Asp Phe Gln::M-H::120373::NA::|1::Asp Asp Gln Phe::M-H::120544::NA::|1::Asp Glu Phe Asn::M-H::120771::NA::|1::Asp Glu Asn Phe::M-H::120904::NA::|1::Asp Phe Asp Gln::M-H::121133::NA::|1::Asp Phe Glu Asn::M-H::121151::NA::|1::Asp Phe Asn Glu::M-H::121303::NA::|1::Asp Phe Gln Asp::M-H::121342::NA::|1::Asp Asn Glu Phe::M-H::123944::NA::|1::Asp Asn Phe Glu::M-H::123963::NA::|1::Asp Gln Asp Phe:…
20	2.15393	-1.10697	-7.93872	0.0014471	0.236638	DOWN	801.217	801.216	801.218	5.88939	5.87192	5.90687	297	1363.91	119.318	633.221	105.727	[533][M+2]-
21	2.49185	1.31722	7.81322	0.00146961	0.237811	UP	755.204	755.204	755.205	3.81102	3.80015	3.81638	42653	65533	15776.6	163298	14859.7	[489][M]-		0::Kaempferol 3-O-?-rhamnopyranosyl(1-2)-?-galactopyranoside-7-O-?-glucopyranoside::M-H::985475::NA::|0::Pelargonidin 3-gentiotrioside::M-H:: 46789::NA::|0::Rubrobrassicin::M-H:: 46793::NA::|0::Pelargonidin 3-sophoroside-7-glucoside::M-H:: 46795::NA::|0::Cyanidin 3-(2G-glucosylrutinoside)::M-H:: 46892::NA::|0::Cyanidin 3-sophoroside-5-glucoside::M-H:: 46895::NA::|0::Cyanidin 3-rutinoside-3'-gluco…
22	1.50751	0.59217	8.43173	0.00155391	0.241993	UP	651.904	651.904	651.904	0.956142	0.952567	0.959717	240	322.633	19.9566	486.374	27.0757
23	2.37904	-1.25038	-8.2871	0.00174366	0.250345	DOWN	557.267	557.265	557.273	4.50145	4.47255	4.50513	1843	7556.6	743.56	3176.32	534.101	[280][M+1]-
24	1.85065	0.888029	8.1936	0.00174569	0.250427	UP	993.094	993.083	993.096	4.54737	4.53408	4.56875	1250	2038.21	216.397	3772	295.804	[742][M]-
25	2.16804	1.11639	7.39791	0.00178134	0.251851	UP	398.11	398.104	398.112	5.10314	5.10263	5.11692	655	831.526	160.001	1802.78	161.583			1::::M-H:: 995742::NA::|1::::M-H::1052813::NA::|1::::M-H::1064814::NA::|1::::M-H::1072435::NA::|1::::M-H::1098352::NA::|2::::M+Cl::1048832::NA::|2::::M+Cl::1053896::NA::|2::::M+Cl::1058156::NA::|3::::M-H::1054190::NA::|3::::M+Cl::1079906::NA::|3::Gly Asn Ser Ser::M+Cl:: 148194::NA::|3::Gly Ser Asn Ser::M+Cl:: 149714::NA::|3::Gly Ser Ser Asn::M+Cl:: 149790::NA::|3::Asn Gly Ser Ser::M+Cl:: 193794::…
26	1.80336	0.850687	7.44421	0.00178808	0.252115	UP	355.089	355.089	355.089	0.981158	0.974	0.98835	11415	12793.5	1618.3	23071.2	1760.56	[80][M]-	[M-H-C6H10O5]- 518.149	1::::M-H:: 996968::NA::|1::::M-H::1080669::NA::|1::::M-H::1087595::NA::|1::::M-H::1087748::NA::|1::::M-H::1092533::NA::|2::::M+Cl::1005989::NA::|2::::M+Cl::1011517::NA::|2::::M+Cl::1013901::NA::|2::::M+Cl::1049679::NA::|2::::M+Cl::1051489::NA::|2::::M+Cl::1051814::NA::|2::::M+Cl::1052527::NA::|2::::M+Cl::1053590::NA::|2::::M+Cl::1055386::NA::|2::::M+Cl::1057298::NA::|2::::M+Cl::1069382::NA::|2:::…
27	3.08505	-1.62529	-7.56531	0.00189466	0.256115	DOWN	817.233	817.23	817.243	4.00675	3.74323	4.02117	2212	13626.4	1338.43	4416.91	1629.2	[560][M]-
28	1.93876	0.955131	7.26312	0.00195303	0.258168	UP	208.097	208.092	208.099	3.16723	3.15247	3.17403	231	388.446	63.8315	753.101	59.056			2::alpha-Methyl-DL-tyrosine methyl ester hydrochloride::M-H:: 986385::NA::|2::::M-H::1062441::NA::|2::::M-H::1069881::NA::|3::PROPOXUR::M-H:: 44243::NA::|3::Tyr-OEt::M-H:: 65601::NA::|3::Anhalamine::M-H:: 69378::NA::|3::p-Lactophenetide::M-H:: 69921::NA::
29	1.31864	0.399048	7.93592	0.00195567	0.258258	UP	893.293	893.288	893.298	0.803142	0.803133	0.80315	217	380.061	15.5973	501.163	21.3383	[622][M+1]2-
30	7.27586	-2.86312	-8.72465	0.00207412	0.26215	DOWN	1419.43	1419.43	1419.44	4.62584	4.62028	4.633	2868	6395.63	931.142	879.021	576.534	[1029][M]-
31	2.50569	-1.32521	-11.4944	0.00215728	0.264689	DOWN	204.085	204.083	204.088	3.46562	3.46073	3.48733	368	1141.32	41.2648	455.492	94.7499	[11][M+1]-
32	2.03985	1.02846	7.06128	0.0021655	0.264932	UP	371.098	371.098	371.098	3.56497	3.55907	3.56525	5273	8745.38	1634.58	17839.3	1517.84	[87][M]-	[M-H]- 372.106	1::Gly Ser Ser Ser::M+Cl:: 149794::NA::|1::Ser Gly Ser Ser::M+Cl:: 225794::NA::|1::Ser Ser Gly Ser::M+Cl:: 229594::NA::|1::Ser Ser Ser Gly::M+Cl:: 229784::NA::|2::3-(Benzoyloxy)-2-hydroxypropyl ?-D-glucopyranosiduronic acid::M-H:: 984911::NA::|2::Veranisatin C::M-H:: 87922::NA::|2::Dihydroferulic acid 4-O-glucuronide::M-H:: 96081::NA::|3::::M-H::1030262::NA::|3::::M-H::1041780::NA::|3::::M-H::106…
33	75.672	-6.24169	-20.8706	0.00226734	0.267829	DOWN	264.122	264.122	264.128	3.92342	3.90695	3.92958	10044	39694.5	3249.17	524.559	99.8716			6::Anisomycin::M-H:: 989608::NA::|6::::M-H::1067866::NA::|6::::M-H::1073821::NA::|7::ANISOMYCIN::M-H:: 43970::NA::|7::N(alpha)-Benzyloxycarbonyl-L-leucine::M-H:: 66165::NA::
34	2.21291	-1.14595	-7.59049	0.00241202	0.271618	DOWN	974.47	974.46	974.471	3.91751	3.91385	3.92243	4132	5911.08	602.492	2671.17	428.455	[705][M+2]-
35	4.24619	2.08617	7.30005	0.0024684	0.273	UP	775.245	775.244	775.246	5.24497	5.24003	5.25218	4096	2953.67	1815.95	12541.9	1370.3	[505][M]-
36	2.377	-1.24914	-7.22403	0.00247484	0.273155	DOWN	935.262	935.258	935.269	4.4264	4.39777	4.45562	719	4739.74	521.655	1994	401.58	[666][M]-	[M-H]- 936.269
37	3.10802	1.63599	14.9255	0.00250196	0.2738	UP	325.127	325.127	325.127	0.949	0.9454	0.95975	4448	2561.35	162.509	7960.72	605.138	[58][M]-		2::Gly Gly Gly His::M-H:: 145585::NA::| 2::Gly Gly His Gly::M-H:: 145604::NA::| 2::Gly His Gly Gly::M-H:: 145984::NA::| 2::His Gly Gly Gly::M-H:: 153584::NA::| 2::Asn His Gly::M-H:: 22845::NA::| 2::Asn Gly His::M-H:: 21512::NA::| 2::Gly His Asn::M-H:: 18843::NA::| 2::His Gly Asn::M-H:: 18496::NA::| 2::His Asn Gly::M-H:: 18061::NA::| 2::Gly Asn His::M-H:: 16643::NA::| 2::::M-H::1056898::NA::| 4::S…
38	3.24474	1.6981	7.7182	0.00252003	0.274224	UP	127.05	127.05	127.05	0.952558	0.9454	0.95975	3811	2065.07	583.618	6700.61	861.131		[M-H-H20]- 146.069
39	5.28104	-2.40082	-9.75391	0.0025877	0.275769	DOWN	1162.31	1162.3	1162.32	3.48005	3.47277	3.48733	718	2028.01	262.004	384.017	128.757	[913][M+1]-
40	1.71965	-0.782115	-6.5997	0.00275432	0.279313	DOWN	1044.39	1044.39	1044.4	3.921	3.92097	3.93522	234	890.626	67.4495	517.911	70.8425
41	2.45411	1.2952	9.36163	0.00279376	0.280103	UP	801.208	801.207	801.211	3.81507	3.8144	3.82163	6224	8778.06	2112.07	21542.3	1056.53		[2M+Cl]- 383.119 [M+Cl]- 766.236	1::Petunidin 3-gentiotrioside::M-H::47120::NA::|1::Isorhamnetin 3-glucosyl-(1->2)-galactoside-7-glucoside::M-H::50745::NA::|1::Isorhamnetin 3-glucosyl-(1->6)-galactoside-7-glucoside::M-H::50746::NA::|1::Isorhamnetin 3-gentiotrioside::M-H::50762::NA::|1::Isorhamnetin 3-sophoroside-7-glucoside::M-H::50768::NA::|1::Isorhamnetin 3-gentiobioside-7-glucoside::M-H::50770::NA::|1::Isorhamnetin 3-glucosid…
42	1.97036	-0.978461	-6.59479	0.00288968	0.28195	DOWN	323.099	323.096	323.1	4.27611	4.2698	4.28418	1268	3612.4	350.302	1833.37	309.201	[57][M+1]-
43	1.44007	0.526138	6.6078	0.00289029	0.281961	UP	1138.31	1138.31	1138.31	1.10197	1.08053	1.16633	499	2505.01	190.299	3607.38	217.446
44	2.55191	-1.35158	-7.7349	0.00306291	0.285047	DOWN	816.19	816.189	816.193	5.60803	5.58665	5.60812	807	2861.3	331.429	1121.24	204.889	[559][M+1]-
45	3.80383	1.92745	6.21257	0.00341927	0.290595	UP	789.258	789.256	789.261	5.9212	5.91405	5.94262	2236	3091.42	1722.82	11759.2	1694.61	[523][M]-	[M-H]- 790.271
46	13.0064	3.70115	16.3913	0.00344691	0.290986	UP	737.496	737.494	737.497	9.61992	9.61283	9.61998	988	246.456	28.3765	3205.5	311.389	[463][M+1]-
47	2.61821	-1.38858	-6.41745	0.00345303	0.291071	DOWN	719.323	719.32	719.323	3.98287	3.97843	3.9924	3461	16349.1	2110.67	6244.36	1727.1	[442][M]-		8::Tyr Phe Lys Ile Asp::M+Cl::264893::NA::
48	1.74053	-0.799527	-6.45623	0.00351135	0.291876	DOWN	1304.43	1304.43	1304.43	4.10967	4.1059	4.1133	822	2831.42	253.014	1626.76	201.073		[M+Cl]- 1269.45 [M-H]- 1305.43
49	3.89956	1.96331	6.52191	0.00351454	0.291919	UP	789.26	789.259	789.263	5.65813	5.6579	5.65825	21233	20151	12266.6	78580.1	9503.42	[524][M]-	[M+Cl]- 754.287 [M-H]- 790.264
50	3.79098	-1.92257	-9.63152	0.00357574	0.292738	DOWN	1149.42	1149.42	1149.42	5.42291	5.41578	5.43003	364	1501.7	182.747	396.126	78.3083	[897][M+2]-
51	1.41882	0.504694	6.37876	0.0036632	0.293869	UP	1110.37	1110.36	1110.37	3.90311	3.89947	3.90912	562	1011.5	90.0471	1435.13	71.5812		[M+Cl]- 1075.4 [M-H]- 1111.38	8::CoA(20:0(3Ke))::M+Cl::97427::NA::
52	1.59965	0.677753	6.26765	0.00374214	0.294852	UP	241.961	241.959	241.964	4.87144	4.86113	4.88175	185	308.576	39.5223	493.612	32.4455
53	1.77616	0.828765	6.41944	0.00377511	0.295251	UP	755.138	755.137	755.15	3.8144	3.8073	3.82988	431	926.148	117.991	1644.99	153.935		[M-H]- 756.14	0::Xanthochymuside::M+Cl::87095::NA::|0::Sagerinic acid::M+Cl::89403::NA::
54	1.80991	-0.855917	-6.12818	0.00378136	0.295327	DOWN	664.317	664.317	664.318	3.92108	3.91382	3.93055	18230	49967.6	4178.15	27607.8	4741.48	[383][M+1]-
55	2.41683	-1.27311	-6.25466	0.00389768	0.296688	DOWN	753.213	753.202	753.214	4.07037	4.07033	4.07042	525	1327.24	134.533	549.168	168.304		[M-H-CO2]- 798.211	6::Neu5Gc&alpha;2-3Gal&beta;1-4Glc&beta;-Sp::M+Cl:: 3614::NA::|6::Sagittatoside C::M+Cl::50435::NA::|6::Epimedokoreanoside II::M+Cl::50436::NA::|7::Diisodityrosine::M+Cl::86505::NA::
56	4.02055	-2.00739	-7.50584	0.00398138	0.297626	DOWN	1061.32	1061.32	1061.32	1.05193	1.03052	1.08767	2818	4963.17	427.376	1234.45	746.8	[817][M]-	[3M+Cl]- 342.117	1::Allolactose::M+Cl::93167::NA::|1::Trehalulose::M+Cl::94281::NA::|4::Isorhamnetin 3-rhamnosyl-(1->6)-[rhamnosyl-(1->2)-(3'''-(E)-p-coumaroylgalactoside]-7-rhamnoside::M-H::50806::NA::
57	2.95393	1.56263	10.8712	0.00399628	0.297789	UP	417.061	417.058	417.064	8.13578	8.13572	8.14297	344	468.801	46.1196	1384.8	138.463			0::::M+Cl:: 996986::NA::|0::::M+Cl:: 998966::NA::|0::::M+Cl::1025147::NA::|3::::M+Cl:: 996667::NA::|3::::M+Cl::1010988::NA::|3::::M+Cl::1029963::NA::|4::::M-H::1065374::NA::|5::::M-H:: 993870::NA::|5::::M-H:: 998660::NA::|5::::M-H:: 998668::NA::|5::::M-H::1017684::NA::|5::::M-H::1017759::NA::|5::::M-H::1022383::NA::|5::::M-H::1024781::NA::|5::7-Hydroxy-2-methyl-4-oxo-4H-1-benzopyran-5-carboxylic …
58	1.78632	0.836993	7.05364	0.00436954	0.301568	UP	345.051	345.05	345.053	3.60796	3.6007	3.61502	529	648.554	64.4079	1158.53	107.393	[76][M+2]-
59	2.52364	1.33551	6.5029	0.00446241	0.302423	UP	291.049	291.049	291.049	0.98475	0.98115	1.00262	87724	72732	16551.1	183549	24439.1	[39][M]-	[M+Cl+HCOOH]- 210.073 [M+Cl]- 256.078	5::::M-H::1073120::NA::|5::::M-H::1073879::NA::|7::::M+Cl:: 997733::NA::|7::::M+Cl:: 999419::NA::|7::::M+Cl::1028011::NA::
60	1.22955	0.298133	7.1018	0.00448012	0.302583	UP	531.136	531.131	531.137	3.76468	3.75728	3.79462	401	1011.27	48.8376	1243.42	28.6411			1::Asp Met Met Thr::M+Cl:: 123696::NA::|1::Asp Met Thr Met::M+Cl:: 123810::NA::|1::Asp Thr Met Met::M+Cl:: 126090::NA::|1::Glu Met Met Ser::M+Cl:: 131695::NA::|1::Glu Met Ser Met::M+Cl:: 131790::NA::|1::Glu Ser Met Met::M+Cl:: 133690::NA::|1::Met Asp Met Thr::M+Cl:: 184495::NA::|1::Met Asp Thr Met::M+Cl:: 184609::NA::|1::Met Glu Met Ser::M+Cl:: 184894::NA::|1::Met Glu Ser Met::M+Cl:: 184989::NA::…
61	105.558	-6.72189	-14.8565	0.00449303	0.302698	DOWN	329.114	329.112	329.119	4.07215	4.05602	4.08632	15316	52092.6	6015.12	493.497	83.6316	[62][M+2]-
62	1.64548	0.718506	5.94511	0.00453367	0.303059	UP	1240.42	1240.41	1240.42	1.05193	1.02548	1.05195	576	857.276	102.068	1410.63	124.788		[M-H+NaCOOH]- 1173.43
63	2.00324	1.00233	7.3991	0.00460187	0.303651	UP	403.045	403.042	403.046	5.50168	5.47295	5.50717	218	447.666	50.3174	896.781	92.3099			0::::M+Cl::1035912::NA::|0::::M+Cl::1059205::NA::|1::::M-H::1047541::NA::|2::::M+Cl::1013517::NA::|2::::M+Cl::1080054::NA::|2::Decarbamoylgonyautoxin 1::M+Cl:: 73507::NA::|3::::M+Cl::1004230::NA::|3::::M+Cl::1010631::NA::|3::::M+Cl::1011448::NA::|3::::M+Cl::1020216::NA::|3::::M+Cl::1020287::NA::|3::::M+Cl::1044056::NA::|3::::M+Cl::1061813::NA::|4::::M-H::1021380::NA::|4::2-Deoxy-4-O-[(2E)-3-(4-hy…
64	3.01416	-1.59176	-7.48139	0.00464908	0.304052	DOWN	339.122	339.121	339.123	3.19198	3.1885	3.19547	1063	2899.6	395.732	961.993	211.246			4::::M-H::1008647::NA::|4::::M-H::1046433::NA::|4::::M-H::1050358::NA::|4::::M-H::1057578::NA::|4::::M-H::1057948::NA::|5::::M+Cl::1031980::NA::|5::::M+Cl::1038129::NA::|5::::M+Cl::1041415::NA::|5::::M+Cl::1042151::NA::|5::::M+Cl::1043057::NA::|5::::M+Cl::1046321::NA::|5::::M+Cl::1073661::NA::|5::::M+Cl::1083000::NA::|5::::M+Cl::1095065::NA::|6::Thr-Val-OH::M-H:: 65132::NA::|6::Leu-Thr-OH::M-H:: …
65	2.75081	1.45986	9.15438	0.00478048	0.305132	UP	709.319	709.313	709.323	3.15962	2.8959	3.16688	2472	2841.22	343.302	7815.65	876.342	[434][M]-	[M+Cl]- 674.349 [M-H]- 710.326
66	3.52612	-1.81808	-6.16874	0.0048107	0.305373	DOWN	594.004	594.003	594.005	4.96037	4.9533	4.96765	1195	3779.24	443.037	1071.79	617.751	[327][M]-		1::3-(ADP)-2-phosphoglycerate::M-H::66021::NA::
67	2.74537	-1.457	-5.96128	0.00484714	0.30566	DOWN	959.192	959.19	959.195	5.75755	5.75047	5.76463	601	2962.61	333.957	1079.13	433.533
68	1.71313	0.776634	6.086	0.0049766	0.30665	UP	78.9587	78.9587	78.9587	0.977583	0.9669	0.995467	60250	114593	13617.6	196313	18853.6
69	3.2466	1.69893	5.81977	0.00504134	0.307129	UP	790.264	790.261	790.268	5.65814	5.6579	5.66523	5401	5824.3	3045.81	18909.2	2426.58	[524][M+1]-
70	2.3553	1.23591	6.13384	0.00515779	0.307962	UP	110.984	110.984	110.984	0.9883	0.98115	1.00262	30676	27483.4	6007.67	64731.6	8633.42		[M-H+NaCOOH]- 44.0086
71	1.5357	-0.618893	-5.98467	0.00518851	0.308177	DOWN	1489.98	1489.97	1489.98	4.00678	4.00675	4.021	365	819.738	48.7562	533.789	66.8706	[1044][M]-	[M-2H+K]- 1453.02 [M-2H+Na]- 1469 [M-H-CH3]- 1505.99	8::CL(18:1(11Z)/18:1(11Z)/18:1(11Z)/18:2(9Z,12Z))::M+Cl::61552::NA::|8::CL(18:1(9Z)/18:1(9Z)/18:1(9Z)/18:2(9Z,12Z))::M+Cl::61553::NA::
72	1.81788	-0.862253	-5.81031	0.00534585	0.309241	DOWN	339.073	339.069	339.076	4.87751	4.87323	4.88178	261	919.241	74.9094	505.668	97.9183			0::::M-H::1003916::NA::|1::AESCULIN::M-H:: 43929::NA::|1::Sinapoyl malate::M-H:: 64185::NA::|1::Daphnin::M-H:: 65594::NA::|1::Cichoriin::M-H:: 67515::NA::|1::::M+Cl::1050347::NA::|1::::M+Cl::1063541::NA::|1::::M+Cl::1072794::NA::|2::::M-H::1037221::NA::|2::::M-H::1040321::NA::|2::::M-H::1042873::NA::|2::::M-H::1055532::NA::|2::::M-H::1055860::NA::|2::::M-H::1088844::NA::|2::::M-H::1093526::NA::|2…
73	2.5233	-1.33531	-5.63726	0.00537015	0.309401	DOWN	718.319	718.318	718.319	3.98528	3.97818	3.98758	14936	76999.9	10979.6	30515.6	9134.2		[M+Cl]- 683.349 [M-H]- 719.326	4::His Ser Glu Arg Arg::M+Cl::264596::NA::
74	1.7888	-0.838992	-5.69328	0.00539115	0.309537	DOWN	663.314	663.314	663.314	3.92111	3.91385	3.93055	78870	229710	24027.7	128416	19295.6	[383][M]-	[M-H]- 664.32	7::(3S,5R,6R,6&#39;S)-6,7-Didehydro-5,6-dihydro-3,5,6&#39;-trihydroxy-13,14,20-trinor-3&#39;-oxo-beta,epsilon-caroten-19&#39;,11&#39;-olide 3-acetate::M+Cl:: 92607::NA::|10::THALICARPINE TRANSFORMATION PRODUCT::M-H::991595::NA::
75	2.51492	-1.33051	-5.80254	0.00545199	0.309928	DOWN	1196.37	1196.37	1196.38	5.61522	5.60812	5.62233	212	683.099	97.9408	271.619	74.121
76	1.92008	-0.941167	-5.53057	0.00569423	0.311411	DOWN	752.731	752.729	752.733	0.888233	0.88105	0.88825	783	1011.74	116.298	526.925	97.6114		[M+Cl]- 717.756
77	2.7142	-1.44053	-6.89782	0.00574467	0.311705	DOWN	1389.55	1389.55	1389.55	3.99257	3.99245	4.00188	1956	3639.55	507.677	1340.93	274.604	[1020][M]-	[2M-H]- 695.277	8::Cyanocobalamin::M+Cl:: 245::NA::|9::Vitamin B12::M+Cl::990638::NA::|9::Vitamin B12::M+Cl::990934::NA::
78	1.70456	0.769399	7.60337	0.00584381	0.312271	UP	1078.28	1078.28	1078.28	3.57933	3.57213	3.58653	379	975.714	142.118	1663.16	65.7754		[M+Cl]- 1043.3 [M-H]- 1079.27
79	2.413	-1.27083	-6.13418	0.0058549	0.312334	DOWN	609.089	609.088	609.091	4.60453	4.59203	4.61163	1315	6120.71	849.537	2536.55	549.982			0::EPIGALLOCATECHIN 3,5-DIGALLATE::M-H::43930::NA::|0::Epigallocatechin 3,5,-di-O-gallate::M-H::47341::NA::|0::Epigallocatechin 3,3',-di-O-gallate::M-H::47342::NA::|0::Epigallocatechin 3,4',-di-O-gallate::M-H::47343::NA::|0::Epigallocatechin 5,7,-di-O-gallate::M-H::47344::NA::|0::Gallocatechin 7,3'-di-O-gallate::M-H::47345::NA::|0::Gallocatechin 7,4'-di-O-gallate::M-H::47346::NA::
80	2.37603	1.24855	8.66763	0.00585886	0.312356	UP	399.168	399.166	399.17	4.03759	4.02832	4.04182	1403	2237.64	216.2	5316.71	576.055		[M-3H]3- 1200.52	1::::M-H:: 996568::NA::|1::::M-H::1006805::NA::|1::::M-H::1009623::NA::|1::::M-H::1015364::NA::|1::::M-H::1020441::NA::|1::::M-H::1023857::NA::|1::::M-H::1034744::NA::|1::::M-H::1045580::NA::|1::::M-H::1051683::NA::|1::::M-H::1066641::NA::|1::::M-H::1079625::NA::|1::::M-H::1094455::NA::|5::Corchoionoside B::M-H:: 87325::NA::|6::::M-H::1094706::NA::|6::::M+Cl::1010985::NA::|6::::M+Cl::1018114::NA:…
81	1.6441	0.717294	5.34644	0.0061231	0.313777	UP	835.295	835.291	835.3	0.806717	0.803133	0.8103	280	386.352	60.1989	635.2	53.6216
82	1.75623	0.812481	6.80838	0.00617415	0.314039	UP	995.091	995.087	995.096	4.56875	4.5475	4.57583	300	621.959	105.668	1092.3	56.1401	[742][M+2]-
83	1.39419	0.479426	5.46315	0.00620753	0.314208	UP	692.759	692.756	692.765	0.87395	0.873917	0.888217	604	709.117	55.5603	988.643	69.0424
84	4.56135	-2.18946	-9.81014	0.00630546	0.314695	DOWN	735.325	735.325	735.326	4.64725	4.633	4.64732	656	2768.6	367.93	606.97	101.42	[460][M]-	[M+Cl+NH3]- 683.319 [M-H+NH3]- 719.295	1::Septentriodine::M+Cl::67103::NA::
85	1.84758	0.885637	10.58	0.0063518	0.314921	UP	829.288	829.285	829.289	1.05193	1.0169	1.05195	525	765.933	22.8782	1415.12	103.787
86	1.39013	-0.475225	-5.34196	0.00635656	0.314944	DOWN	815.079	815.076	815.081	3.55797	3.55068	3.56525	291	710.471	49.2478	511.08	41.8831
87	2.90457	1.53832	11.6733	0.00636587	0.314989	UP	146.064	146.064	146.064	0.94545	0.9454	0.95975	843	510.297	142.913	1482.19	19.2761	[5][M+1]-
88	1.82849	0.870652	6.84316	0.00644704	0.315376	UP	400.092	400.091	400.092	1.26211	1.25852	1.2875	1407	5564.17	1037.3	10174	534.221	[110][M]-		1::::M+Cl::1061912::NA::|3::::M-H::1019973::NA::|3::::M-H::1024015::NA::|3::::M-H::1035857::NA::|3::::M-H::1044499::NA::|3::::M-H::1046669::NA::|3::::M-H::1046967::NA::|3::::M-H::1064714::NA::|3::::M-H::1067785::NA::|3::::M-H::1071222::NA::|3::::M-H::1092511::NA::|4::::M+Cl::1001482::NA::|4::::M+Cl::1006241::NA::|4::::M+Cl::1006697::NA::|4::::M+Cl::1009096::NA::|4::::M+Cl::1009332::NA::|4::::M+Cl…
89	3.80473	-1.92779	-7.60487	0.00648865	0.31557	DOWN	815.193	815.185	815.196	4.78965	4.77568	4.8038	983	5142.18	791.557	1351.52	344.67	[558][M]-	[M+Cl]- 780.23	3::4-O-[(2E)-3-(4-Hydroxyphenyl)-2-propenoyl]-?-D-fructofuranosyl 2,6-bis-O-[(2E)-3-(4-hydroxyphenyl)-2-propenoyl]-?-D-glucopyranoside::M+Cl::985309::NA::
90	1.56568	-0.646793	-6.05033	0.00660545	0.316106	DOWN	1210.25	1210.25	1210.26	4.02268	4.01602	4.03682	264	1125.72	61.3634	718.994	98.9518		[M+Cl]- 1175.29 [M-H]- 1211.27
91	1.74143	-0.800276	-7.48495	0.00678768	0.316907	DOWN	1215.28	1215.27	1215.28	4.38347	4.37135	4.38353	276	1212.99	109.604	696.544	47.632	[946][M+2]2-
92	2.1909	-1.13153	-5.3092	0.00698037	0.317713	DOWN	802.138	802.138	802.138	3.11252	3.10957	3.11547	193	690.003	95.95	314.94	75.9297
93	4.68803	2.22898	9.93637	0.00701318	0.317846	UP	346.094	346.094	346.094	5.49356	5.4927	5.49442	247	169.884	24.7955	796.424	106.363			0::::M+Cl::1053992::NA::|0::::M+Cl::1070553::NA::|0::::M+Cl::1070573::NA::|1::::M-H::1001357::NA::|1::::M-H::1091111::NA::|4::::M-H::1051183::NA::|4::5-(N,N-hexamethylene)amiloride::M+Cl:: 985933::NA::|4::N,N-HEXAMETHYLENEAMILORIDE::M+Cl:: 44417::NA::|6::1,7-Dimethylguanosine::M+Cl:: 58069::NA::|6::N2,N2-Dimethylguanosine::M+Cl:: 7086::NA::|7::::M-H::1061799::NA::|7::::M-H::1045553::NA::|7::::M-H…
94	4.7247	2.24022	9.3961	0.0070326	0.317925	UP	725.21	725.206	725.211	5.20277	5.19735	5.20772	38456	37591.4	6775.82	177608	24905	[444][M]-		1::Isoliquiritigenin 4-O-(5'''-O-feruloyl)-apiofuranosyl-(1'''->2'')-glucoside::M-H::51835::NA::|1::Licorice glycoside C1::M-H::52520::NA::|1::Licorice glycoside C2::M-H::52521::NA::|1::Licorice glycoside A::M-H::88100::NA::|8::ATRACTYLOSIDE::M-H::44184::NA::
95	1.55132	0.633495	5.07137	0.00712362	0.318287	UP	387.06	387.06	387.061	3.58792	3.5864	3.59367	3202	6440.28	857.917	9990.93	857.06		[M-H-H20]- 406.08	3::::M+Cl::1093932::NA::|3::::M+Cl::1072463::NA::|4::::M-H::1044436::NA::|4::::M-H::1045854::NA::|4::::M-H::1050733::NA::|4::::M-H::1051874::NA::|4::::M-H::1057516::NA::|4::::M-H::1066590::NA::|4::::M-H::1071214::NA::|6::::M-H:: 991956::NA::|6::::M-H::1049978::NA::|6::::M-H::1060299::NA::|6::::M-H::1068145::NA::|6::::M+Cl::1002166::NA::|6::::M+Cl::1004555::NA::|6::::M+Cl::1006018::NA::|6::::M+Cl:…
96	6.34731	-2.66615	-8.89237	0.00731924	0.319037	DOWN	815.206	815.205	815.207	5.59379	5.59307	5.6081	5585	19676.9	3094.55	3100.04	921.496	[559][M]-		2::Alatanin 1::M-H::46912::NA::|2::Alatanin C::M-H::46913::NA::|2::Kaempferol 3-(6''-sinapylglucosyl)-(1->2)-galactoside::M-H::50110::NA::
97	3.00252	-1.58617	-5.15702	0.00753654	0.319828	DOWN	203.082	203.082	203.082	3.46675	3.46135	3.47303	7804	24813.6	4322.73	8264.27	3494.13	[11][M]-		3::L-Tryptophan::M-H:: 33::NA::|3::ethotoin::M-H:: 4017::NA::|3::D-Tryptophan::M-H:: 65364::NA::|3::DL-Tryptophan::M-H:: 65534::NA::|3::Vasicinol::M-H:: 68543::NA::|3::Idazoxan::M-H:: 68730::NA::|3::Nirvanol::M-H:: 70418::NA::|3::3-Hydroxymethylantipyrine::M-H:: 85279::NA::|4::::M-H::1037768::NA::|4::::M-H::1037788::NA::|4::::M-H::1044340::NA::|4::::M-H::1044767::NA::|4::::M-H::1048207::NA::
98	6.77367	2.75994	10.7984	0.00753934	0.319838	UP	911.404	911.404	911.406	4.34142	4.33178	4.34228	783	362.596	43.1425	2456.1	333.013	[647][M+1]-
99	1.60848	0.6857	5.01549	0.00754611	0.319862	UP	755.215	755.208	755.218	5.53743	5.52878	5.55088	488	1095.22	155.769	1761.65	169.416
100	1.77011	-0.823841	-5.04102	0.0075885	0.320011	DOWN	1043.22	1043.21	1043.23	4.56862	4.54963	4.56865	272	1192.76	117.823	673.836	133.823	[793][M+1]-
101	1.70775	-0.772096	-5.11976	0.00775623	0.320587	DOWN	557.273	557.266	557.274	3.97818	3.97095	3.9853	410	1669.42	146.802	977.555	182.303	[279][M+1]-
102	4.24173	2.08465	8.42482	0.00777556	0.320652	UP	726.213	726.211	726.215	5.20271	5.1956	5.20778	10587	10121.5	2037.31	42932.6	6430.6	[444][M+1]-
103	164.139	-7.35877	-11.2364	0.00782102	0.320803	DOWN	611.204	611.202	611.205	4.11492	4.11472	4.12003	37514	176433	27029.2	1074.9	291.647		[M-H-COCH2]- 654.217	2::Ala Asp Trp Trp::M+Cl::104658::NA::| 2::Ala Trp Asp Trp::M+Cl::110738::NA::| 2::Ala Trp Trp Asp::M+Cl::111042::NA::| 2::Asp Ala Trp Trp::M+Cl::119858::NA::| 2::Asp Trp Ala Trp::M+Cl::126698::NA::| 2::Asp Trp Trp Ala::M+Cl::127040::NA::| 2::Glu Gly Trp Trp::M+Cl::129858::NA::| 2::Glu Trp Gly Trp::M+Cl::134798::NA::| 2::Glu Trp Trp Gly::M+Cl::135045::NA::| 2::Gly Glu Trp Trp::M+Cl::145057::NA::|…
104	4.36875	2.12722	5.52447	0.00794263	0.3212	UP	756.291	756.286	756.296	3.14176	3.1382	3.14532	3741	3185.84	2810.66	13918.1	1849.92		[M+Cl]- 721.311 [M-H]- 757.287	2::E6 BERBAMINE::M-H::990289::NA::
105	3.11534	-1.63939	-5.22474	0.00806167	0.321578	DOWN	496.181	496.177	496.181	2.99587	2.98875	3.00062	347	693.391	125.696	222.573	92.5297		[M-H+NaCOOH]- 429.19	1::::M-H:: 997692::NA::|1::::M-H::1002397::NA::|1::::M-H::1024071::NA::|1::::M-H::1099033::NA::|1::Ala Asp Glu Lys::M+Cl:: 104348::NA::|1::Ala Asp Lys Glu::M+Cl:: 104443::NA::|1::Ala Glu Asp Lys::M+Cl:: 104728::NA::|1::Ala Glu Lys Asp::M+Cl:: 104842::NA::|1::Ala Lys Asp Glu::M+Cl:: 106723::NA::|1::Ala Lys Glu Asp::M+Cl:: 106742::NA::|1::Asp Ala Glu Lys::M+Cl:: 119548::NA::|1::Asp Ala Lys Glu::M+C…
106	1.77704	0.82948	4.88264	0.00816108	0.321886	UP	356.999	356.997	357.001	0.956158	0.9454	0.974017	632	726.455	143.547	1290.94	139.614		[M-H]- 358.007	1::::M-H::1001963::NA::|1::::M-H::1054885::NA::|3::::M+Cl::1020169::NA::|3::::M+Cl::1029566::NA::|3::::M+Cl::1077566::NA::|3::::M+Cl::1089404::NA::|3::::M+Cl:: 993456::NA::|3::::M+Cl::1053996::NA::|3::::M+Cl::1061443::NA::|5::Sulprofos::M+Cl:: 72767::NA::|6::::M+Cl::1031225::NA::|6::::M+Cl::1041720::NA::|7::Digallate::M+Cl:: 65616::NA::
107	2.88627	-1.52921	-7.21765	0.00816109	0.321886	DOWN	763.172	763.169	763.179	3.48698	3.47992	3.50848	620	2710.44	393.304	939.078	161.263		[M-H-COCH2]- 806.186
108	115.147	-6.84733	-10.937	0.00823882	0.322122	DOWN	508.049	508.048	508.054	4.00903	3.95698	4.02268	29451	148594	23324.3	1290.47	408.453			1::TR-14035::M+Cl::986660::NA::
109	1.2022	-0.26568	-4.87972	0.00833115	0.322397	DOWN	711.087	711.087	711.087	4.39783	4.39475	4.3986	11868	64529.9	2598.62	53676.4	2844.03	[435][M]-		3::Diadenosine diphosphate::M+Cl::58036::NA::
110	1.8041	0.851278	5.05709	0.00845056	0.322744	UP	907.193	907.191	907.194	5.65812	5.6579	5.67255	268	631.35	137.529	1139.02	106.388			1::Kaempferol 3-(6'''-rhamnosyl-2'''-(6-malyl-glucosyl)-glucoside)::M+Cl::50247::NA::|1::Kaempferol 3-neohesperidoside-7-(6''-malonylglucoside)::M+Cl::50380::NA::
111	1.31241	-0.392216	-5.87266	0.00853988	0.322998	DOWN	681.254	681.247	681.257	3.9504	3.94957	3.95698	397	1756.72	60.5851	1338.54	107.427	[397][M+1]-
112	1.38479	-0.469671	-4.81409	0.00867719	0.323379	DOWN	279.111	279.111	279.111	3.92112	3.92092	3.93055	10463	41987.5	3075.98	30320.4	2856.38	[31][M]-	[M-H]- 280.118 [M-H-CH3]- 295.142	1::::M+Cl::1066384::NA::| 2::Hydroxyprolyl-Isoleucine::M+Cl:: 85773::NA::| 2::Hydroxyprolyl-Leucine::M+Cl:: 85774::NA::| 2::Isoleucyl-Hydroxyproline::M+Cl:: 85814::NA::| 2::Leucyl-Hydroxyproline::M+Cl:: 85834::NA::| 5::::M-H::1061513::NA::| 9::0::M-H:: 988618::NA::| 9::2-{[(6-Methoxyquinolin-8-yl)amino]methyl}phenol::M-H:: 988990::NA::| 9::::M-H:: 994336::NA::| 9::::M-H::1048555::NA::| 9::::M-H::…
113	2.58677	-1.37115	-5.99159	0.00871297	0.323477	DOWN	556.264	556.264	556.268	4.4943	4.47255	4.49833	7473	33087.9	5165.8	12791.2	2782.19	[280][M]-		3::Ala Ile Arg Tyr::M+Cl::106579::NA::|3::Ala Ile Tyr Arg::M+Cl::106674::NA::|3::Ala Leu Arg Tyr::M+Cl::107379::NA::|3::Ala Leu Tyr Arg::M+Cl::107474::NA::|3::Ala Arg Ile Tyr::M+Cl::109239::NA::|3::Ala Arg Leu Tyr::M+Cl::109279::NA::|3::Ala Arg Tyr Ile::M+Cl::109467::NA::|3::Ala Arg Tyr Leu::M+Cl::109469::NA::|3::Ala Tyr Ile Arg::M+Cl::111234::NA::|3::Ala Tyr Leu Arg::M+Cl::111274::NA::|3::Ala Ty…
114	2.12663	-1.08857	-4.92143	0.00873054	0.323524	DOWN	738.371	738.36	738.374	0.803133	0.796033	0.81035	348	677.107	97.6688	318.394	79.9925			0::CE-108::M-H::71104::NA::
115	2.48105	-1.31095	-5.04622	0.00892198	0.324032	DOWN	1466.51	1466.5	1466.52	4.0067	3.9996	4.0084	1388	3228.32	530.705	1301.19	394.824	[1037][M]2-
116	2.25362	-1.17225	-7.41434	0.0090125	0.324264	DOWN	1062.32	1062.31	1062.32	1.07347	1.07337	1.07357	490	1678.26	205.027	744.693	74.3384	[817][M+1]-
117	2.21337	-1.14624	-5.53468	0.00901935	0.324282	DOWN	180.066	180.066	180.066	2.54698	2.53113	2.56123	1133	3418.5	501.407	1544.48	304.192			6::L-Tyrosine::M-H:: 34::NA::|6::4-Hydroxy-4-(3-pyridyl)-butanoic acid::M-H:: 6015::NA::|6::3-Amino-3-(4-hydroxyphenyl)propanoate::M-H:: 6984::NA::|6::DL-o-Tyrosine::M-H:: 58353::NA::|6::DL-Tyrosine::M-H:: 65607::NA::|6::L-threo-3-Phenylserine::M-H:: 65948::NA::|6::N-Hydroxy-L-phenylalanine::M-H:: 73312::NA::|6::Meta-Tyrosine::M-H:: 96284::NA::|6::ADRENALONE HYDROCHLORIDE::M-H::987696::NA::|6::D-…
118	1.50101	-0.58593	-4.80045	0.00902321	0.324292	DOWN	917.187	917.175	917.188	4.37635	4.36863	4.3986	532	2135.58	169.459	1422.77	193.47	[652][M]2-
119	1.80365	-0.850918	-5.1971	0.00927067	0.324905	DOWN	1110.76	1110.76	1110.76	0.810333	0.810283	0.81035	338	719.576	59.7905	398.956	88.56	[873][M]-
120	6.0638	-2.60022	-9.80177	0.00928971	0.324951	DOWN	625.092	625.08	625.092	3.38567	3.34472	3.40237	4215	9621.44	1409.26	1586.7	172.674			2::Mulberrofuran M::M+Cl::89124::NA::|8::Quercetin 3-(2'',3'',4''-triacetylgalactoside)::M+Cl::50491::NA::
121	4.56378	-2.19023	-7.00246	0.00936287	0.325126	DOWN	816.211	816.21	816.213	5.59377	5.58592	5.59382	1243	5236.91	941.552	1147.49	369.65
122	1.58803	-0.667238	-4.82602	0.00943486	0.325296	DOWN	629.103	629.1	629.111	4.69018	4.67	4.69737	573	1926.71	199.031	1213.27	161.089		[M-2H+K]- 592.147	6::Pelargonidin 3-(6''-caffeylglucoside)::M+Cl::46799::NA::|6::Hyacinthin::M+Cl::46906::NA::|6::Apigenin 7-glucoside-4'-trans-caffeate::M+Cl::48765::NA::|6::Apigenin 7-(6''-E-Caffeoylglucoside)::M+Cl::48802::NA::|6::Isoorientin 2''-O-(E)-p-coumarate::M+Cl::48934::NA::|6::Luteolin 7-(2''-p-coumaroylglucoside)::M+Cl::49117::NA::|6::Luteolin 7-(6''-p-coumarylglucoside)::M+Cl::49127::NA::|6::8-Hydrox…
123	1.68086	0.749202	6.45117	0.00965185	0.325793	UP	273.087	273.086	273.091	4.71603	4.69747	4.73245	384	583.935	97.5077	981.514	43.4357		[M-2H]2- 548.182	2::0::M-H:: 988343::NA::|2::0::M-H:: 991711::NA::|2::::M-H::1012096::NA::|2::::M-H::1033173::NA::|2::::M-H::1043431::NA::|2::::M-H::1049060::NA::|2::::M-H::1050198::NA::|2::::M-H::1050511::NA::|2::::M-H::1055518::NA::|2::::M-H::1057216::NA::|2::::M-H::1058436::NA::|2::::M-H::1067923::NA::|2::::M-H::1069529::NA::|2::::M-H::1087022::NA::|3::(1xi,3S)-1,2,3,4-Tetrahydro-1-methyl-beta-carboline-1,3-di…
124	2.03968	1.02834	6.27372	0.00972758	0.325962	UP	327.109	327.104	327.109	3.60082	3.39507	3.60797	1302	1336.04	161.779	2725.09	347.695		[M-H-CH2]- 342.131 [M-H-CO]- 356.11	1::3-(4-Hydroxyphenyl)-3-oxopropyl ?-D-glucopyranoside::M-H:: 985026::NA::|1::Anisatin::M-H:: 67580::NA::|1::Paeonoside::M-H:: 68523::NA::|1::Ethylvanillin glucoside::M-H:: 92512::NA::|1::Dihydromelilotoside::M-H:: 93054::NA::|3::::M-H::1086592::NA::|3::Benzo[g]pteridine-2,4(1H,3H)-dione, 10-[2-(acetyloxy)ethyl]-7,8-dimethyl-::M-H:: 989234::NA::|3::::M-H:: 992659::NA::|3::::M-H:: 995855::NA::|3::…
125	2.34326	1.22852	5.4878	0.00979347	0.326106	UP	710.317	710.315	710.32	3.15926	3.13815	3.17392	741	862.294	184.811	2020.58	315.421	[434][M+1]-
126	3.27928	-1.71338	-5.1726	0.00989335	0.326322	DOWN	514.193	514.188	514.194	4.44072	4.43017	4.44793	1607	5625.27	1096.27	1715.4	715.723	[239][M]-		0::Ala Lys Met Met::M+Cl::106890::NA::|0::Ala Met Lys Met::M+Cl::107650::NA::|0::Ala Met Met Lys::M+Cl::107688::NA::|0::Cys Lys Met Val::M+Cl::114897::NA::|0::Cys Lys Val Met::M+Cl::115030::NA::|0::Cys Met Lys Val::M+Cl::115657::NA::|0::Cys Met Val Lys::M+Cl::115828::NA::|0::Cys Val Lys Met::M+Cl::118450::NA::|0::Cys Val Met Lys::M+Cl::118488::NA::|0::Lys Ala Met Met::M+Cl::167689::NA::|0::Lys Cy…
127	1.86926	-0.902468	-6.70396	0.00991058	0.326359	DOWN	1028.48	1028.48	1028.49	3.96413	3.9496	3.97095	272	1194.14	132.833	638.828	54.215	[782][M+1]-
128	1.55546	-0.637339	-4.9059	0.0100231	0.326597	DOWN	739.22	739.22	739.22	5.94265	5.94262	5.94268	275	1000.76	101.905	643.383	74.3958			5::Ferrichrome::M-H::66358::NA::
129	3.4059	-1.76804	-4.70364	0.010042	0.326636	DOWN	1027.12	1027.12	1027.13	4.96754	4.95335	4.9676	798	2185.29	363.618	641.619	436.921	[780][M]-	[M+Cl]- 992.147
130	1.58375	-0.663347	-6.48169	0.0100516	0.326656	DOWN	818.249	818.242	818.249	3.98727	3.97843	4.0067	537	3724.2	337.022	2351.5	144.807		[M-H]- 819.262
131	120.399	-6.91168	-9.87236	0.0100611	0.326676	DOWN	549.146	549.144	549.153	4.10775	4.08445	4.11472	47167	269346	46847.4	2237.11	1202.97			4::Cys Cys Tyr Tyr::M-H::112279::NA::|4::Cys Tyr Cys Tyr::M-H::119119::NA::|4::Cys Tyr Tyr Cys::M-H::119461::NA::|4::Tyr Cys Cys Tyr::M-H::255918::NA::|4::Tyr Cys Tyr Cys::M-H::256260::NA::|4::Tyr Tyr Cys Cys::M-H::263100::NA::|5::TyrMe-Nap-OH::M+Cl:: 65340::NA::|7::Cys Glu Thr Tyr::M+Cl::113019::NA::|7::Cys Glu Tyr Thr::M+Cl::113076::NA::|7::Cys Thr Glu Tyr::M+Cl::117959::NA::|7::Cys Thr Tyr Glu…
132	4.47251	2.16108	6.31438	0.0100858	0.326727	UP	403.124	403.124	403.125	4.04992	4.04173	4.05607	13559	9760.35	3809.3	43653.2	8480.68			1::[2-(?-D-Glucopyranosyloxy)-5-(methoxycarbonyl)-3-vinyl-3,4-dihydro-2H-pyran-4-yl]acetic acid::M-H:: 985075::NA::|1::Theviridoside::M-H:: 985011::NA::|1::Gardenoside::M-H:: 67932::NA::|1::Scandoside methyl ester::M-H:: 67942::NA::|1::Oleoside 11-methyl ester::M-H:: 95933::NA::|1::Piperidin-2-yl{2-(trifluoromethyl)-6-[4-(trifluoromethyl)phenyl]pyridin-4-yl}methanol::M-H:: 987268::NA::|1::::M-H::…
133	1.87071	-0.903582	-4.91424	0.0100955	0.326747	DOWN	820.183	820.17	820.183	4.02827	4.02105	4.03672	608	1981.53	190.421	1059.24	263.452		[M-H]- 821.181
134	7.76388	-2.95678	-8.70262	0.0103467	0.327253	DOWN	719.202	719.202	719.203	1.05197	1.05193	1.32288	89755	421109	71695	54239.6	13830.1	[441][M]-	[2M+Cl]- 342.117	1::Citbismine C::M+Cl::95831::NA::|1::Galabiose::M+Cl::86577::NA::
135	2.37125	-1.24565	-7.14635	0.0104318	0.32742	DOWN	1063.31	1063.31	1063.31	1.06275	1.05193	1.07357	644	1612.72	213.661	680.111	73.7582	[817][M+2]-
136	1.89901	0.925247	6.03755	0.0104455	0.327446	UP	305.062	305.061	305.064	6.45885	6.45533	6.46237	194	321.276	74.8438	610.107	35.5546			3::::M+Cl::1022437::NA::|3::::M+Cl::1027138::NA::|3::::M+Cl::1030016::NA::|3::::M+Cl::1030024::NA::|3::::M+Cl::1082569::NA::|4::::M+Cl::1056466::NA::|5::::M-H::1001030::NA::|5::::M-H::1066424::NA::|7::Phenazine methosulfate::M-H:: 65509::NA::|8::::M-H::1043466::NA::|8::::M-H::1063496::NA::|8::::M-H::1069856::NA::|8::::M-H::1073028::NA::|8::::M-H::1082395::NA::|8::::M-H::1098949::NA::
137	2.22222	-1.152	-5.338	0.0104459	0.327447	DOWN	427.141	427.14	427.15	4.76097	4.75385	4.77522	379	1136.45	174.483	511.401	103.384	[130][M+1]-
138	1.72169	-0.783829	-6.87646	0.0104655	0.327485	DOWN	1389.5	1389.49	1389.5	3.99365	3.99257	3.99473	719	1906.64	188.63	1107.42	70.3127	[1019][M]-	[M-H-COCH2]- 1432.5
139	1.51235	-0.59679	-4.8364	0.0105038	0.327559	DOWN	1213.28	1213.28	1213.28	4.01032	4.00678	4.01385	200	602.12	59.0088	398.136	43.0651	[943][M+2]-
140	2.78798	-1.47922	-4.80192	0.0105742	0.327692	DOWN	1590.78	1590.78	1590.79	3.91385	3.91377	3.9153	1046	1255.38	233.455	450.282	172.712	[1062][M]-
141	3.215	1.68482	9.22577	0.0106124	0.327764	UP	843.143	843.141	843.155	5.20285	5.20272	5.24735	436	569.658	27.188	1831.45	235.325
142	2.38377	1.25325	9.1621	0.0106324	0.327802	UP	738.504	738.498	738.504	9.6342	9.61283	9.66287	557	429.087	13.7711	1022.84	111.399	[463][M+2]-
143	2.14987	-1.10425	-5.15991	0.0107512	0.328022	DOWN	973.467	973.465	973.471	3.9217	3.89955	3.92807	12674	26495.4	2509.96	12324.2	4040.84	[705][M+1]-
144	1.37056	-0.454771	-4.72761	0.0107863	0.328086	DOWN	264.087	264.087	264.088	3.92112	3.92092	3.93055	10044	39794.5	3138.35	29035.1	2385.25	[27][M]-	[M-H-CH3]- 280.118	2::CAY10487::M-H::44933::NA::
145	2.02067	1.01483	5.44545	0.0108462	0.328195	UP	831.496	831.493	831.498	9.60562	9.59855	9.60568	714	525.066	148.884	1060.99	83.0097	[578][M]-	[M-H]- 832.505	1::PG(16:0/22:5(4Z,7Z,10Z,13Z,16Z))::M+Cl::61857::NA::|1::PG(16:0/22:5(7Z,10Z,13Z,16Z,19Z))::M+Cl::61858::NA::|1::PG(16:1(9Z)/22:4(7Z,10Z,13Z,16Z))::M+Cl::61871::NA::|1::PG(18:1(11Z)/20:4(5Z,8Z,11Z,14Z))::M+Cl::61896::NA::|1::PG(18:1(9Z)/20:4(5Z,8Z,11Z,14Z))::M+Cl::61911::NA::|1::PG(18:2(9Z,12Z)/20:3(5Z,8Z,11Z))::M+Cl::61924::NA::|1::PG(18:2(9Z,12Z)/20:3(8Z,11Z,14Z))::M+Cl::61925::NA::|1::PG(18:3…
146	4.57329	-2.19323	-5.00932	0.0110848	0.328616	DOWN	478.145	478.142	478.145	4.7149	4.69013	4.75385	10166	58506.5	13272.7	12793.1	8582.98	[191][M+1]-
147	2.60651	-1.38212	-4.57129	0.0111404	0.328712	DOWN	593.098	593.095	593.099	5.20787	5.17575	5.2449	1331	5478.24	987.014	2101.76	813.953			5::Albanol B::M+Cl::86726::NA::|7::Epicatechin 3,5-di-O-gallate::M-H::47315::NA::|7::Catechin 3,7,-di-O-galate::M-H::47316::NA::|7::Catechin 5,7,-di-O-gallate::M-H::47317::NA::|7::Catechin 5,3'-di-O-gallate::M-H::47318::NA::|7::Catechin 5,4'-di-O-gallate::M-H::47319::NA::|7::Catechin 7,3'-di-O-gallate::M-H::47320::NA::|7::Catechin 7,4'-di-O-gallate::M-H::47321::NA::|7::3,5-Digalloylepicatechin::M…
148	1.62272	0.698417	4.46156	0.0111774	0.328775	UP	442.119	442.119	442.12	6.48029	6.47678	6.4838	239	366.949	61.631	595.457	63.8055			1::::M-H::1013203::NA::|1::::M-H::1054343::NA::|1::::M-H::1057705::NA::|1::::M-H::1059276::NA::|3::::M-H::1000559::NA::|3::::M-H::1033869::NA::|3::::M-H::1036057::NA::|3::::M-H::1076086::NA::|3::::M-H::1092175::NA::|3::::M-H::1096890::NA::|3::::M-H::1099429::NA::|3::::M+Cl::1000460::NA::|3::::M+Cl::1000928::NA::|3::::M+Cl::1005213::NA::|3::::M+Cl::1006953::NA::|3::::M+Cl::1011644::NA::|3::::M+Cl:…
149	1.92547	0.945208	4.68805	0.011279	0.328946	UP	87.0091	87.0091	87.0091	3.85797	3.84308	4.06487	1498	2240.68	459.121	4314.36	613.337			3::Pyruvate::M-H:: 117::NA::|3::Malonic semialdehyde::M-H::61978::NA::|3::3-Hydroxypropenoate::M-H::69288::NA::|3::Glucosereductone::M-H::94790::NA::
150	1.65381	-0.72579	-6.07868	0.0113524	0.329069	DOWN	753.226	753.224	753.236	4.86106	4.83253	4.87315	917	4511.39	464.567	2727.89	205.998			2::5-Hydroxy-2-(4-hydroxyphenyl)-7-methoxy-4-oxo-4H-chromen-3-yl 6-deoxy-?-L-mannopyranosyl-(1->2)-[6-deoxy-?-L-mannopyranosyl-(1->6)]hexopyranoside::M-H::984954::NA::|2::5-Hydroxy-2-(4-hydroxy-3-methoxyphenyl)-4-oxo-3,4-dihydro-2H-chromen-7-yl 6-O-(4-carboxy-3-hydroxy-3-methylbutanoyl)-2-O-(6-deoxy-?-L-mannopyranosyl)-?-D-glucopyranoside::M-H::985463::NA::|2::5-Hydroxy-2-(4-hydroxyphenyl)-7-meth…
151	3.39056	1.76152	8.83808	0.0113883	0.329128	UP	466.046	466.045	466.048	4.33703	4.33513	4.33893	194	183.082	10.7501	620.75	85.0961		[M+Cl]- 431.087	0::::M+Cl::1043935::NA::|1::::M-H::1016301::NA::|2::BTZ043 racemate::M+Cl:: 990609::NA::|2::::M+Cl::1083227::NA::|3::::M+Cl::1053626::NA::|4::::M+Cl::1008573::NA::|4::::M+Cl::1020550::NA::|4::::M+Cl::1027556::NA::|4::::M+Cl::1067252::NA::|5::::M+Cl::1021392::NA::|5::::M+Cl::1026091::NA::|7::::M+Cl::1060641::NA::|7::::M+Cl:: 997634::NA::|7::::M+Cl::1000010::NA::|7::::M+Cl::1023826::NA::
152	2.2662	1.18028	4.73178	0.0114916	0.329296	UP	1343.34	1343.33	1343.34	4.15763	4.15562	4.17157	376	667.183	180.453	1511.97	251.12	[1013][M+1]-
153	1.88106	-0.911543	-4.42661	0.0115108	0.329327	DOWN	728.878	728.877	728.882	0.796008	0.78885	0.81035	435	1171.58	148.165	622.831	155.403			7::PYRIDOXAL-5'-PHOSPHATE-6-(2'-NAPHTHYLAZO-6'-NITRO-4',8'-DISULFONATE) 4NA::M+Cl::991033::NA::
154	1.6003	-0.678343	-4.4761	0.0115244	0.329349	DOWN	974.42	974.419	974.429	3.94255	3.94235	3.94485	3785	8922.01	849.041	5575.21	977.916	[710][M]-	[M+Cl]- 939.454 [M-H]- 975.434	2::Hoiamide B::M+Cl::65382::NA::
155	2.64436	-1.40292	-7.09709	0.0115897	0.329454	DOWN	1283.61	1283.61	1283.62	3.92807	3.92097	3.92838	1693	3283.64	475.068	1241.75	150.46	[989][M+2]-
156	6.32658	-2.66143	-7.60423	0.0116458	0.329542	DOWN	943.363	943.363	943.363	4.63743	4.63458	4.64027	1393	6219.68	1154.08	983.103	301.273	[673][M+2]-
157	1.56989	-0.65066	-4.55759	0.0116863	0.329606	DOWN	1594.52	1594.51	1594.52	1.07357	1.05912	1.08052	548	2769.73	236.949	1764.29	299.766
158	2.62354	-1.39151	-5.24832	0.0116916	0.329614	DOWN	672.123	672.119	672.131	3.44055	3.42985	3.45873	364	1233.18	124.565	470.046	218.889		[M+Cl]- 637.162 [M-H]- 673.139
159	1.56942	-0.650231	-4.4046	0.0117351	0.329682	DOWN	612.147	612.137	612.148	2.50503	2.50468	2.56068	1692	5731.39	561.417	3651.92	594.547	[348][M+1]-
160	1.20848	0.273193	4.74415	0.0117516	0.329708	UP	676.179	676.179	676.179	4.2834	4.2824	4.2844	229	539.901	33.6443	652.459	23.5963
161	283.783	8.14865	9.12501	0.0117957	0.329776	UP	593.085	593.084	593.087	4.52648	4.52643	4.52652	214423	1082.24	296.076	307123	58089.9			2::(2R,2'S,3S,3'S)-3',5,5',7,7'-Pentahydroxy-2,2'-bis(4-hydroxyphenyl)-2,2',3,3'-tetrahydro-4H,4'H-3,8'-bichromene-4,4'-dione::M+Cl::985526::NA::|2::Deoxyrubroskyrin::M+Cl:: 87238::NA::|2::Dihydromorelloflavone::M+Cl:: 93099::NA::
162	4.29417	-2.10238	-7.35073	0.0119791	0.330054	DOWN	593.191	593.188	593.193	1.6987	1.6861	1.70683	896	3197.09	556.778	744.517	154.808		[M-H]- 594.199	1::OLMESARTAN MEDOXOMIL::M+Cl:: 43884::NA::|2::Olmesartan::M+Cl::990372::NA::|2::punaglandin 2::M+Cl:: 36412::NA::|6::4,2'-Dihydroxy-4',6'-dimethoxychalcone 4-apiosyl-(1->2)-glucoside::M-H:: 52119::NA::|6::Miconioside B::M-H:: 52722::NA::|6::Fumotonaringin::M-H:: 52749::NA::|6::Poncirin::M-H:: 52817::NA::|6::Didymin::M-H:: 52821::NA::|6::Acinoside::M-H:: 52822::NA::|6::INGENOL 3,20-DIBENZOATE::M+…
163	2.03579	1.02559	4.36623	0.0120193	0.330114	UP	911.046	911.044	911.048	2.49068	2.48323	2.49818	303	431.515	126.899	878.476	123.831		[2M-2H+K]- 437.047
164	1.62289	0.698564	4.37652	0.0121127	0.330251	UP	835.313	835.311	835.315	0.8067	0.803133	0.810267	283	351.642	58.5369	570.675	63.9349	[582][M+1]2-
165	5.60595	-2.48696	-4.39262	0.0121942	0.33037	DOWN	986.195	986.189	986.201	3.74333	3.73608	3.75057	36756	87484.9	21288.6	15605.7	18711		[M+Cl+NH3]- 934.201
166	3.03171	-1.60013	-5.81634	0.0123134	0.330541	DOWN	1001.37	1001.37	1001.38	4.91754	4.91753	4.91755	344	787.473	143.08	259.746	64.9995		[M+Cl+HCOOH]- 920.405 [M-H+HCOOH]- 956.383
167	2.89859	-1.53535	-4.70403	0.012352	0.330595	DOWN	481.059	481.059	481.06	2.94265	2.9372	3.20893	8009	30649.1	6086.95	10573.8	4193.87	[199][M]-		0::::M+Cl::1049071::NA::| 0::::M+Cl::1058634::NA::| 0::::M+Cl::1060436::NA::| 2::::M+Cl::1052400::NA::| 3::::M-H::1000620::NA::| 3::::M-H::1019791::NA::| 3::::M-H::1022093::NA::| 3::::M-H::1026792::NA::| 4::Paederoside::M+Cl:: 67939::NA::| 5::0::M-H:: 991297::NA::| 7::::M-H::1036541::NA::| 7::::M-H::1090815::NA::| 7::::M+Cl:: 997890::NA::| 7::::M+Cl::1067191::NA::| 7::::M+Cl::1049533::NA::| 7::::…
168	1.95088	0.964126	7.50337	0.0123841	0.33064	UP	131.046	131.046	131.046	0.938267	0.938267	0.9383	784	785.132	167.23	1531.7	41.6351		[M-H-CH2]- 146.069	1::L-Asparagine::M-H:: 14::NA::|1::3-Ureidopropionic acid::M-H:: 294::NA::|1::Glycyl-glycine::M-H::62458::NA::|1::N-Carbamoylsarcosine::M-H::62900::NA::|1::D-Asparagine::M-H::65674::NA::|1::Methylazoxymethanol acetate::M-H::72978::NA::|1::N-Nitroso-N-methylurethane::M-H::73013::NA::|1::Gly Gly::M-H::23785::NA::
169	1.8667	-0.900488	-4.65414	0.0124009	0.330664	DOWN	1660.07	1660.07	1660.08	4.0103	4.00675	4.01385	237	644.34	90.9841	345.176	64.166
170	1.34848	0.431337	4.33759	0.0124138	0.330682	UP	1980.55	1980.55	1980.55	1.13058	1.02552	1.152	320	1163.38	110.309	1568.79	118.488	[1115][M+2]-
171	2.95226	-1.56182	-7.77796	0.0124168	0.330686	DOWN	817.207	817.206	817.209	5.60097	5.5938	5.60803	323	1436.4	206.723	486.542	44.7961	[559][M+2]-
172	1.60225	0.6801	4.3829	0.012451	0.330734	UP	549.029	549.028	549.031	4.11753	4.10617	4.14333	490	1491.54	269.229	2389.82	231.369
173	1.65464	0.72652	6.84214	0.0124719	0.330763	UP	492.931	492.922	492.935	0.956133	0.94545	0.966883	245	376.283	19.0315	622.614	59.3822
174	7.54716	-2.91593	-7.43801	0.0125611	0.330885	DOWN	1420.44	1420.43	1420.45	4.62588	4.6258	4.633	1590	3702.36	725.437	490.563	181.98	[1029][M+1]-
175	3.36755	-1.7517	-5.4959	0.0127334	0.331118	DOWN	821.355	821.347	821.359	5.42648	5.42038	5.43012	310	1172.23	232.931	348.096	114.9
176	2.87427	-1.5232	-4.97753	0.01277	0.331166	DOWN	791.315	791.313	791.319	5.5373	5.5302	5.54227	1805	4681.49	912.892	1628.75	543.183	[526][M]-		0::Bn-NCC-2::M-H:: 92958::NA::|0::Ascidiacyclamide::M+Cl:: 71069::NA::|6::Michellamine B diacetic acid salt::M+Cl::989439::NA::|6::Michellamine B::M+Cl:: 85125::NA::
177	1.09543	-0.131491	-5.06911	0.0127746	0.331173	DOWN	305.215	305.213	305.215	7.74348	7.74343	7.75072	2175	23439.9	605.162	21398	347.212		[M-H]- 306.221	8::11&beta;-Hydroxyisoandrosterone::M-H::41834::NA::|8::Oxandrolone::M-H::43287::NA::|8::11-Hydroxyandrosterone::M-H::57820::NA::|8::5-Androstenetriol::M-H::57829::NA::|8::10-HODTA methyl ester::M-H::65404::NA::|8::Androst-5-ene-3beta,17beta,19-triol::M-H::70590::NA::|8::3beta-Hydroxy-D-homo-17a-oxa-5alpha-androstan-17-one::M-H::70626::NA::|8::Dihydromonacolin L::M-H::70957::NA::|8::5-Androstene-…
178	12.9059	-3.68996	-8.39098	0.0128466	0.331267	DOWN	942.368	942.365	942.37	4.6402	4.6401	4.64742	8412	32920.7	6227.54	2550.82	718.951	[673][M+1]-
179	2.44658	-1.29077	-4.5125	0.0128549	0.331278	DOWN	426.139	426.138	426.141	4.75385	4.74725	4.76815	1667	5450.46	992.481	2227.79	738.292	[130][M]-	[M-H]- 427.147	0::::M-H::1085349::NA::|2::::M-H::1073070::NA::|2::Linopirdine::M+Cl:: 69701::NA::|2::::M+Cl::1023157::NA::|2::::M+Cl::1063768::NA::|2::::M+Cl::1072092::NA::|2::::M+Cl::1089839::NA::|2::::M+Cl::1091217::NA::|3::::M+Cl::1016455::NA::|3::::M+Cl::1018839::NA::|3::::M+Cl::1023538::NA::|3::::M+Cl::1027667::NA::|3::::M+Cl::1032229::NA::|3::::M+Cl::1067888::NA::|3::::M+Cl::1085288::NA::|3::Ala Asn Ser T…
180	1.67056	-0.740335	-5.31201	0.0128859	0.331319	DOWN	764.325	764.323	764.327	3.98558	3.9853	3.9924	472	1274.81	147.939	763.102	77.1534		[M+Cl+HCOOH]- 683.349 [M-H+HCOOH]- 719.326	4::Jubanine B::M+Cl::86797::NA::
181	1.91488	0.937254	4.46684	0.0129245	0.331369	UP	330.876	330.874	330.883	0.952558	0.9454	0.981183	716	929.752	200.126	1780.36	262.18
182	1.55702	0.638791	6.79255	0.0129967	0.331462	UP	1309.37	1309.37	1309.37	1.12701	1.08768	1.16633	273	975.094	41.2672	1518.24	132.209	[995][M+1]-
183	1.6309	-0.705669	-4.3036	0.0130559	0.331537	DOWN	289.096	289.096	289.096	6.85414	6.85413	6.85415	180	516.783	53.1527	316.87	60.4013		[M-H-CH3]- 305.126	1::MIDODRINE::M+Cl:: 44344::NA::| 1::L-Furosine::M+Cl:: 86236::NA::| 1::L-Pyridosine::M+Cl:: 86271::NA::| 1::Pyrraline::M+Cl:: 89025::NA::| 1::Aldosine::M+Cl:: 92628::NA::| 2::::M+Cl::1064233::NA::| 4::::M-H::1048010::NA::| 4::::M-H::1058254::NA::| 6::::M-H::1056522::NA::|10::0::M-H:: 988231::NA::|10::::M-H::1029917::NA::|10::::M-H::1046626::NA::|10::::M-H::1051109::NA::|10::::M-H::1055655::NA::
184	1.46438	-0.550286	-4.87833	0.0130652	0.331549	DOWN	972.819	972.812	972.821	0.803183	0.803133	0.817483	289	770.618	45.1995	526.243	74.0622
185	1.89461	0.921901	6.79948	0.0130919	0.331583	UP	453.116	453.112	453.123	4.74337	4.73947	4.74675	593	1444.86	314.607	2737.45	97.1486		[2M+Cl]- 209.084	1::::M-H:: 992445::NA::|1::::M-H:: 995381::NA::|1::::M-H::1016999::NA::|1::::M-H::1028878::NA::|1::::M+Cl::1040275::NA::|1::::M+Cl::1045298::NA::|1::::M+Cl::1054208::NA::|1::::M+Cl::1064644::NA::|1::::M+Cl::1070855::NA::|1::::M+Cl::1072841::NA::|1::::M+Cl::1086356::NA::|2::::M+Cl:: 992263::NA::|2::::M+Cl:: 994537::NA::|2::::M+Cl:: 994549::NA::|2::::M+Cl:: 994585::NA::|2::::M+Cl:: 999335::NA::|2::…
186	2.13171	-1.09201	-5.07761	0.013289	0.331838	DOWN	1278.33	1278.32	1278.33	5.829	5.81472	5.84328	218	1144.85	181.142	537.056	100.856	[988][M+2]-
187	15.4604	-3.9505	-8.25914	0.0134082	0.331989	DOWN	941.367	941.362	941.369	4.64016	4.6331	4.64157	23049	95668.4	18658.6	6187.98	1997.15	[673][M]-
188	2.20063	-1.13791	-4.23629	0.0134751	0.332073	DOWN	419.741	419.737	419.749	3.48703	3.48268	3.48733	538	1664.63	252.138	756.436	272.597
189	1.92264	-0.943091	-6.3452	0.0135975	0.332224	DOWN	1727.52	1727.52	1727.52	1.07347	1.07337	1.07357	262	1104.16	136.479	574.291	47.8919	[1077][M]-	[M-H]- 1728.53
190	27.2855	-4.77006	-8.41623	0.0135978	0.332224	DOWN	725.151	725.149	725.154	5.2236	5.19735	5.23775	8792	36613.7	7248.86	1341.87	381.82		[M-H+CF3COOH]- 592.175	3::Fd&c green no. 1--prohibited::M+Cl::88326::NA::
191	1.70201	-0.767237	-5.27044	0.0138599	0.332539	DOWN	731.88	731.876	731.885	0.796025	0.795983	0.81035	401	1033.89	63.0112	607.451	125.177	[450][M+1]-
192	1.51053	0.595057	4.59407	0.0138975	0.332583	UP	420.895	420.888	420.896	0.810292	0.810267	0.817483	924	1556.86	166.098	2351.69	249.42	[123][M+2]-
193	11.6478	-3.54198	-7.17786	0.0139207	0.332611	DOWN	431.141	431.141	431.141	1.66462	1.45805	1.66465	44990	527510	113130	45288.5	27236.9	[137][M]-	[M-H-C6H10O5]- 594.199	1::::M-H::1041401::NA::|1::::M-H::1058957::NA::|1::::M+Cl::1031375::NA::|1::::M+Cl::1062300::NA::|1::::M+Cl::1065133::NA::|1::::M+Cl::1078636::NA::|1::::M+Cl::1040032::NA::|1::::M+Cl::1050057::NA::|1::::M+Cl::1059754::NA::|1::::M+Cl::1075279::NA::|1::::M+Cl::1077657::NA::|1::::M+Cl::1088859::NA::|1::::M+Cl::1093849::NA::|1::::M+Cl::1094197::NA::|1::::M+Cl::1094400::NA::|2::::M-H::1062142::NA::|2:…
194	2.73873	1.45351	5.95431	0.0139217	0.332612	UP	443.189	443.185	443.193	3.57222	3.56243	3.58643	522	624.937	115.994	1711.54	294.029			0::His Ser Thr Thr::M-H::157815::NA::|0::His Thr Ser Thr::M-H::158195::NA::|0::His Thr Thr Ser::M-H::158214::NA::|0::Asn Asn Pro Thr::M-H::196135::NA::|0::Asn Asn Thr Pro::M-H::196211::NA::|0::Asn Pro Asn Thr::M-H::196515::NA::|0::Asn Pro Gln Ser::M-H::196554::NA::|0::Asn Pro Ser Gln::M-H::196592::NA::|0::Asn Pro Thr Asn::M-H::196610::NA::|0::Asn Gln Pro Ser::M-H::196934::NA::|0::Asn Gln Ser Pro:…
195	1.94258	0.957975	6.11105	0.0141988	0.33293	UP	1031.81	1031.81	1031.82	1.0877	1.05907	1.10198	323	970.545	89.2512	1885.36	243.441	[786][M]2-		6::TG(22:3(10Z,13Z,16Z)/22:5(7Z,10Z,13Z,16Z,19Z)/22:5(7Z,10Z,13Z,16Z,19Z))[iso3]::M-H::39088::NA::|6::TG(22:3(10Z,13Z,16Z)/22:4(7Z,10Z,13Z,16Z)/22:6(4Z,7Z,10Z,13Z,16Z,19Z))[iso6]::M-H::39092::NA::|6::TG(22:4(7Z,10Z,13Z,16Z)/22:4(7Z,10Z,13Z,16Z)/22:5(7Z,10Z,13Z,16Z,19Z))[iso3]::M-H::39095::NA::|6::TG(22:1(13Z)/22:6(4Z,7Z,10Z,13Z,16Z,19Z)/22:6(4Z,7Z,10Z,13Z,16Z,19Z))[iso3]::M-H::39096::NA::|6::TG(2…
196	12.0722	-3.59362	-8.16885	0.0142248	0.332959	DOWN	955.378	955.378	955.378	4.91751	4.91747	4.91755	1150	3864.43	749.597	320.11	53.5286	[685][M]-	[M+Cl]- 920.405 [M-H]- 956.383
197	1.96967	-0.977954	-4.28338	0.0142274	0.332962	DOWN	794.864	794.863	794.864	0.803158	0.803133	0.803183	327	507.664	62.9717	257.741	79.043	[530][M]2-
198	2.10977	1.07708	6.86915	0.0143292	0.333076	UP	548.851	548.85	548.854	0.810317	0.810267	0.817483	3402	3385.33	244.679	7142.26	915.162	[270][M]-
199	2.67133	-1.41756	-5.48916	0.0144553	0.333214	DOWN	483.06	483.052	483.066	2.94963	2.9387	2.95312	667	1895.63	341.122	709.621	153.906	[199][M+2]-
200	1.51554	0.599833	6.16557	0.0144712	0.333231	UP	728.211	728.21	728.212	5.19922	5.19572	5.20272	230	654.926	31.5651	992.567	89.445
201	1.93267	-0.950598	-4.1359	0.0145598	0.333327	DOWN	730.882	730.88	730.883	0.796033	0.795983	0.803183	773	1879.36	277.47	972.413	259.363	[450][M]-
202	2.70703	1.43671	5.2507	0.0146827	0.333458	UP	292.05	292.049	292.051	0.98475	0.98115	1.00262	2371	1704.66	419.941	4614.56	863.156	[39][M+1]-
203	1.92366	-0.943856	-4.44616	0.0148044	0.333586	DOWN	975.429	975.427	975.439	3.93673	3.93527	3.94952	945	2190.48	337.843	1138.7	231.823	[711][M+1]-
204	1.69557	0.761767	5.1868	0.0148453	0.333628	UP	777.814	777.812	777.816	0.810283	0.80315	0.817483	1351	1460.48	304.103	2476.33	150.327	[507][M+1]-
205	10.0223	-3.32514	-7.86731	0.0148727	0.333657	DOWN	721.202	721.2	721.202	1.05195	1.03763	1.06625	27082	114356	22548.5	11410.2	2289.56	[441][M+2]-
206	1.33696	0.418954	4.37248	0.0152924	0.334078	UP	237.062	237.059	237.065	1.00975	0.99545	1.00995	638	864.926	66.0394	1156.37	94.6946			0::3-Deoxy-D-manno-octulosonate::M-H:: 63650::NA::|0::2-Keto-3-deoxyoctonate (KDO)::M-H:: 4143::NA::|6::Xanthopterin-B2::M-H:: 65749::NA::|8::Rufinamide::M-H::986440::NA::
207	1.61762	-0.693875	-4.27964	0.015313	0.334098	DOWN	752.718	752.717	752.72	0.884642	0.88105	0.888233	411	886.64	110.13	548.113	81.5024		[M+Cl]- 717.756
208	1.81372	0.858949	4.54801	0.0153826	0.334166	UP	662.832	662.829	662.834	0.810317	0.810267	0.831783	1457	1966.52	515.405	3566.71	325.178	[382][M]-
209	2.36678	1.24293	6.28821	0.0153908	0.334174	UP	174.956	174.953	174.956	0.828167	0.810283	0.831783	7964	15515.4	1754.28	36721.6	5571.46			8::Acetyl phosphate::M+Cl::63131::NA::|8::Phosphonoacetate::M+Cl::63576::NA::
210	3.89541	-1.96177	-6.09039	0.0155669	0.334342	DOWN	800.213	800.207	800.217	5.88545	5.87685	5.91417	1607	6225.01	1246.81	1598.04	420.696	[533][M+1]-
211	2.39685	1.26114	6.10741	0.0156243	0.334396	UP	128.035	128.035	128.035	0.970442	0.9597	0.98115	1681	1330.96	166.928	3190.11	500.129		[M-H-H20]- 147.053	2::Pyrroline hydroxycarboxylic acid::M-H:: 284::NA::|2::Pyroglutamic acid::M-H:: 3251::NA::|2::L-1-Pyrroline-3-hydroxy-5-carboxylate::M-H:: 63470::NA::|2::4-Oxoproline::M-H:: 63471::NA::|2::1-Pyrroline-4-hydroxy-2-carboxylate::M-H:: 63483::NA::|2::(R)-(+)-2-Pyrrolidone-5-carboxylic acid::M-H:: 63632::NA::|2::N-Acryloylglycine::M-H:: 6343::NA::|6::DIMETHADIONE::M-H::987791::NA::
212	5.72365	-2.51694	-7.59743	0.0156432	0.334414	DOWN	799.21	799.208	799.211	5.88545	5.87687	5.90687	4337	21605.6	4037.41	3774.79	473.074	[533][M]-		1::Tibouchinin::M-H::47157::NA::|1::Malvidin 3-O-(6-O-(Z)-p-coumalonyl-beta-glucopyranoside)-5-O-beta-glucopyranoside::M-H::47169::NA::|1::Malvidin 3-O-(6-O-(4-O-caffeoyl-alpha-rhamnopyranosyl)-beta-glucopyranoside)::M-H::47175::NA::|1::Isoscoparin 2''-(6-(E)-ferulylglucoside)::M-H::49183::NA::|1::Isorhamnetin 3-(3'''-ferulylrobinobioside)::M-H::50755::NA::|1::6&#39;&#39;&#39;-O-Sinapoylsaponarin…
213	1.24402	0.315004	4.63734	0.0156921	0.33446	UP	471.267	471.265	471.269	9.59138	9.59128	9.59848	4733	1897.3	148.565	2360.27	88.4852			2::0::M-H::989487::NA::|4::Ile Ile Met Pro::M-H::162491::NA::|4::Ile Ile Pro Met::M-H::162529::NA::|4::Ile Leu Met Pro::M-H::163291::NA::|4::Ile Leu Pro Met::M-H::163329::NA::|4::Ile Met Ile Pro::M-H::163631::NA::|4::Ile Met Leu Pro::M-H::163671::NA::|4::Ile Met Pro Ile::M-H::163726::NA::|4::Ile Met Pro Leu::M-H::163728::NA::|4::Ile Pro Ile Met::M-H::164429::NA::|4::Ile Pro Leu Met::M-H::164469::…
214	2.23269	-1.15878	-5.59309	0.0157028	0.33447	DOWN	1305.41	1305.4	1305.41	4.11327	4.10607	4.1133	633	2008.17	318.102	899.44	129.222	[992][M+1]-
215	1.32886	-0.410192	-5.96581	0.0157676	0.33453	DOWN	1588.09	1588.09	1588.1	1.09495	1.07342	1.11648	302	1179.09	27.9949	887.292	79.958
216	1.47902	-0.564642	-4.29051	0.0158091	0.334568	DOWN	1282.58	1282.58	1282.59	3.9377	3.92838	3.94245	2682	4808.16	511.806	3250.91	365.045	[990][M]-
217	10.1615	-3.34504	-7.56307	0.0158093	0.334568	DOWN	720.207	720.204	720.207	1.05195	1.03763	1.06625	15875	66097.9	13556.8	6504.76	1572.82	[441][M+1]-
218	5.27353	-2.39877	-6.23187	0.0158838	0.334636	DOWN	377.086	377.086	377.086	1.05195	1.05193	1.05928	595896	2.91256e+06	626437	552298	194708	[90][M]-	[M+Cl]- 342.117	1::::M-H::1049820::NA::|1::::M-H::1051666::NA::|1::::M-H::1058226::NA::|1::::M-H::1058870::NA::|1::::M-H::1058918::NA::|1::::M-H::1065632::NA::|1::Leucrose::M+Cl:: 44768::NA::|1::Sucrose::M+Cl:: 137::NA::|1::D-Lactose::M+Cl:: 267::NA::|1::Isomaltose::M+Cl:: 412::NA::|1::Maltose::M+Cl:: 413::NA::|1::Lactulose::M+Cl:: 916::NA::|1::Epimelibiose::M+Cl:: 3476::NA::|1::Galactinol (1-&alpha;-d-galactosy…
219	2.98814	-1.57925	-6.73199	0.0159337	0.334681	DOWN	809.302	809.301	809.303	5.47658	5.47302	5.48013	326	1095.7	182.299	366.683	44.138	[548][M+2]-
220	2.43116	1.28164	4.13152	0.0160483	0.334784	UP	642.169	642.165	642.174	1.07338	0.9955	1.10913	340	818.156	305.135	1989.06	384.518		[M+Cl]- 607.191	1::7''-O-Phosphohygromycin::M+Cl:: 65967::NA::|1::4-O-Phosphohygromycin B::M+Cl:: 73394::NA::|4::Asp Ser Glu Glu Glu::M+Cl::264771::NA::
221	2.85904	1.51553	5.32584	0.0160541	0.334789	UP	1227.42	1227.41	1227.42	1.03068	1.02548	1.22285	4511	2898.64	708.127	8287.32	1603.05		[M+Cl]- 1192.44 [M-H]- 1228.42
222	2.0922	1.06502	7.14345	0.0162887	0.334996	UP	293.051	293.051	293.057	0.9883	0.97405	1.00262	484	441.704	19.7791	924.131	115.288	[39][M+2]-
223	1.61126	-0.688185	-4.63055	0.0163767	0.335072	DOWN	315.073	315.072	315.074	3.12794	3.12385	3.13725	332	1320.86	162.213	819.774	93.9045		[M-H-COCH2]- 358.093	1::::M+Cl:: 991931::NA::|1::::M+Cl::1018299::NA::|2::Ginnalin B::M-H:: 984969::NA::|5::::M+Cl::1032233::NA::|5::::M+Cl::1077689::NA::|5::::M+Cl::1081725::NA::|5::::M+Cl::1086408::NA::|5::::M+Cl::1089631::NA::|5::::M+Cl::1091196::NA::|8::::M+Cl::1032966::NA::|8::::M+Cl::1035374::NA::|8::::M+Cl::1064595::NA::|8::::M+Cl::1084823::NA::|8::::M+Cl::1087234::NA::|9::Asp-Phe::M+Cl:: 64957::NA::|9::L-beta…
224	1.61451	-0.691097	-4.01175	0.0164401	0.335126	DOWN	359.098	359.097	359.1	3.56507	3.5438	3.57707	1470	5044.08	549.453	3124.21	620.613		[M-H]- 360.106	1::1-O-(3-Hydroxy-4,5-dimethoxybenzoyl)hexopyranose::M-H:: 984926::NA::|1::6&#39;-Methoxypolygoacetophenoside::M-H:: 90760::NA::|1::3-Methoxy-4-hydroxyphenylglycol glucuronide::M-H:: 1593::NA::|1::::M+Cl::1084065::NA::|1::::M+Cl::1089753::NA::|1::::M+Cl::1094439::NA::|2::Haletazolum::M-H:: 987690::NA::|2::::M-H:: 993926::NA::|2::::M-H:: 996891::NA::|2::::M-H::1005905::NA::|2::::M-H::1054340::NA::…
225	2.49086	1.31664	5.68048	0.0165813	0.335245	UP	727.215	727.211	727.219	5.2137	5.19557	5.23778	1575	2527.82	402.27	6296.44	1076.39	[444][M+2]-
226	1.8543	-0.890876	-4.87536	0.0167717	0.335403	DOWN	734.2	734.196	734.205	4.56081	4.53867	4.58295	320	1327.03	193.4	715.652	98.8625			9::Pteroyltriglutamic acid::M+Cl::6381::NA::
227	7.159	-2.83976	-7.0295	0.0169243	0.335527	DOWN	722.205	722.199	722.208	1.05553	1.03763	1.07338	3110	12664.6	2647.3	1769.05	446.235	[441][M+3]-
228	2.06246	-1.04437	-4.598	0.0169864	0.335577	DOWN	592.724	592.717	592.73	4.39107	4.37145	4.43017	273	1365.43	131.532	662.039	230.013		[M+Cl]- 557.762 [M-H]- 593.739
229	10.913	-3.44797	-7.52679	0.0170077	0.335594	DOWN	786.282	786.281	786.283	3.48707	3.47988	3.50163	1824	9729.21	2031.69	891.527	90.6822	[518][M]-		1::Phyllanthusol A::M-H::91128::NA::
230	1.62016	-0.696138	-4.40564	0.0171705	0.335722	DOWN	1034.64	1034.63	1034.65	0.88825	0.888217	0.8954	395	496.606	63.4194	306.516	39.5342			5::MIPC(d18:0/20:0)::M+Cl::103191::NA::|5::MIPC(d20:0/18:0)::M+Cl::103208::NA::
231	2.42829	-1.27994	-3.95903	0.0171758	0.335726	DOWN	963.133	963.127	963.14	5.17057	5.15987	5.17412	779	1606.79	309.678	661.697	273.97	[692][M]-	[2M-2H+K]- 463.1 [M+Cl]- 928.172 [M-H]- 964.149	6::Oolonghomobisflavan A::M+Cl::94157::NA::|6::Oolonghomobisflavan B::M+Cl::94158::NA::
232	5.77801	-2.53057	-6.45592	0.0172251	0.335765	DOWN	435.15	435.147	435.156	4.24218	4.02268	4.247	1840	4308.08	927.803	745.599	229.538			1::::M-H:: 994766::NA::|1::::M-H::1007160::NA::|1::::M-H::1014379::NA::|1::::M-H::1016973::NA::|1::::M-H::1018002::NA::|1::::M-H::1018014::NA::|1::::M-H::1018015::NA::|1::::M-H::1018086::NA::|1::::M-H::1023404::NA::|1::::M-H::1024206::NA::|1::::M-H::1029859::NA::|1::::M-H::1032002::NA::|1::::M-H::1042619::NA::|1::::M-H::1054644::NA::|1::::M-H::1054669::NA::|1::::M-H::1060263::NA::|1::::M-H::10609…
233	1.78354	0.834746	4.31426	0.0172843	0.335811	UP	380.129	380.122	380.13	3.28047	3.27445	3.29467	517	1114.05	293.596	1986.96	191.347	[92][M+1]-
234	1.85158	-0.888758	-4.23043	0.0172958	0.33582	DOWN	1881.55	1881.55	1881.55	1.07338	1.05908	1.08768	432	1859.6	288.929	1004.33	197.835	[1094][M+1]-
235	1.49678	0.58186	4.25567	0.0174147	0.335911	UP	390.136	390.136	390.137	3.58792	3.58437	3.59367	1153	2567.92	289.065	3843.6	431.29	[104][M+3]-
236	1.35649	-0.439883	-4.30416	0.0174153	0.335912	DOWN	1032.28	1032.28	1032.29	3.66398	3.65802	3.66503	263	687.816	60.9487	507.054	39.7054	[785][M+2]-
237	1.9752	0.982	6.10448	0.0175573	0.336019	UP	300.047	300.047	300.053	0.981183	0.974	0.995467	1035	1116.93	86.1372	2206.16	296.805			2::::M-H::1003091::NA::|2::::M-H::1022182::NA::|2::::M-H::1046841::NA::|2::::M-H::1049332::NA::|3::::M+Cl::1032004::NA::|3::::M+Cl::1044479::NA::|3::::M+Cl::1063786::NA::|3::::M+Cl::1069771::NA::|6::N-Acetyl-alpha-D-glucosamine 1-phosphate::M-H:: 384::NA::|6::N-Acetylglucosamine 6-phosphate::M-H:: 3429::NA::|6::N-Acetyl-D-galactosamine 1-phosphate::M-H:: 58422::NA::|6::N-Acetyl-D-galactosamine 6-…
238	3.06073	1.61388	5.02402	0.0175884	0.336042	UP	755.323	755.322	755.325	3.15598	3.13815	3.15973	16802	18780	5607.37	57480.5	12106.6	[490][M]-	[M+Cl+HCOOH]- 674.349 [M-H+HCOOH]- 710.326
239	1.42489	-0.510846	-4.06575	0.0176657	0.3361	DOWN	1297.95	1297.94	1297.95	3.9996	3.99955	4.00678	287	680.423	52.0612	477.528	68.9978
240	7.52992	-2.91263	-6.89436	0.0177402	0.336155	DOWN	808.312	808.31	808.313	5.48008	5.46585	5.4801	1470	4402.3	946.422	584.641	155.43		[M+Cl]- 773.35 [M-H]- 809.326	9::Aclacinomycin Y::M-H::72428::NA::
241	1.73188	0.792341	4.84154	0.0177589	0.336169	UP	1696.53	1696.53	1696.53	1.05195	1.05193	1.08052	288	847.519	98.6598	1467.8	198.767
242	2.29654	1.19946	4.91752	0.0177754	0.336181	UP	757.325	757.322	757.333	3.16312	3.15962	3.16688	717	974.292	192.606	2237.5	401.078	[490][M+2]-
243	1.77754	0.829883	4.26446	0.0178678	0.336248	UP	756.21	756.209	756.216	3.8227	3.80733	3.87803	17000	27818.7	4801.2	49448.8	7357.31	[489][M+1]-
244	4.34535	-2.11947	-6.01592	0.0179553	0.336311	DOWN	1281.63	1281.63	1281.63	3.92092	3.91382	3.92342	5029	9506.83	2021.52	2187.82	594.862	[989][M]-	[M+Cl]- 1246.65 [M-H]- 1282.63
245	3.26641	-1.70771	-7.15347	0.0179645	0.336318	DOWN	447.137	447.136	447.137	1.05553	1.04477	1.07338	92914	431317	72090	132046	7329.93	[154][M]-	[M-H-C6H10O5]- 610.193	0::Ala Asp Asp Glu::M-H:: 104323::NA::|0::Ala Asp Glu Asp::M-H:: 104342::NA::|0::Ala Glu Asp Asp::M-H:: 104722::NA::|0::Asp Ala Asp Glu::M-H:: 119523::NA::|0::Asp Ala Glu Asp::M-H:: 119542::NA::|0::Asp Asp Ala Glu::M-H:: 120283::NA::|0::Asp Asp Glu Ala::M-H:: 120340::NA::|0::Asp Glu Ala Asp::M-H:: 120682::NA::|0::Asp Glu Asp Ala::M-H:: 120720::NA::|0::Asp Glu Glu Gly::M-H:: 120745::NA::|0::Asp Gl…
246	1.57367	0.654129	4.65916	0.0180478	0.336378	UP	259.022	259.022	259.022	0.970433	0.9597	0.988317	42781	100704	10073.7	158474	18967	[26][M]-		1::D-Glucose 6-phosphate::M-H:: 145::NA::|1::D-Fructose 6-phosphate::M-H:: 146::NA::|1::&alpha;-D-Galactose 1-phosphate::M-H:: 155::NA::|1::D-myo-Inositol-1-phosphate::M-H:: 359::NA::|1::D-Fructose 1-phosphate::M-H:: 378::NA::|1::Glucose 1-phosphate::M-H:: 379::NA::|1::alpha-D-Hexose 6-phosphate::M-H:: 381::NA::|1::&alpha;-D-Mannose 1-phosphate::M-H:: 3391::NA::|1::D-Tagatose 6-phosphate::M-H:: 3…
247	2.3502	1.23278	4.96351	0.0181946	0.336481	UP	517.065	517.06	517.065	4.72597	4.66875	4.7681	534	1314.64	562.247	3089.66	259.889			1::::M+Cl:: 997229::NA::|1::::M+Cl::1019409::NA::|1::::M+Cl::1042334::NA::|1::::M+Cl::1088524::NA::|8::::M+Cl::1087292::NA::
248	2.11516	1.08077	3.91219	0.018212	0.336494	UP	463.998	463.994	464.003	2.9101	2.89203	2.93152	397	971.656	311.016	2055.21	365.243		[M+Cl]- 429.037 [M-H]- 465.014	0::Bax Channel Blocker::M-H:: 989722::NA::|0::::M+Cl::1052154::NA::|0::::M+Cl::1072342::NA::|5::::M+Cl::1045870::NA::|7::Cloransulam-methyl::M+Cl:: 68676::NA::|9::::M+Cl::1049773::NA::|9::::M+Cl::1063492::NA::|9::::M+Cl::1093031::NA::
249	2.05394	-1.03839	-5.26779	0.0182311	0.336507	DOWN	548.195	548.195	548.196	4.73979	4.73948	4.7401	448	2534.85	396.29	1234.14	160.805		[M+Cl]- 513.23 [M-H]- 549.207	1::Cys Lys Thr Tyr::M+Cl::115019::NA::|1::Cys Lys Tyr Thr::M+Cl::115076::NA::|1::Cys Thr Lys Tyr::M+Cl::118059::NA::|1::Cys Thr Tyr Lys::M+Cl::118268::NA::|1::Cys Tyr Lys Thr::M+Cl::119256::NA::|1::Cys Tyr Thr Lys::M+Cl::119408::NA::|1::Lys Cys Thr Tyr::M+Cl::168218::NA::|1::Lys Cys Tyr Thr::M+Cl::168275::NA::|1::Lys Thr Cys Tyr::M+Cl::173918::NA::|1::Lys Thr Tyr Cys::M+Cl::174260::NA::|1::Lys Ty…
250	1.40847	0.494126	3.99783	0.0182343	0.336509	UP	553.934	553.934	553.938	0.956142	0.9454	0.95975	352	513.907	55.6085	723.821	71.963
251	1.52188	0.605854	4.20612	0.0182573	0.336525	UP	1032.32	1032.31	1032.32	1.08411	1.07338	1.09483	256	781.764	92.8843	1189.75	139.995	[786][M+1]2-
252	1.71456	-0.777841	-3.92117	0.0184146	0.336634	DOWN	1390.58	1390.58	1390.59	4.00437	3.99972	4.00903	597	1099.56	156.013	641.307	128.971	[1021][M+1]-
253	2.74893	1.45887	6.5048	0.0185711	0.33674	UP	1056.62	1056.62	1056.63	9.60564	9.6056	9.60568	396	266.482	24.9018	732.541	121.575
254	1.6612	0.732226	4.16824	0.0185719	0.336741	UP	517.142	517.137	517.143	0.966883	0.9597	0.988317	1600	2656.01	405.887	4412.16	606.45		[M-H]- 518.149 [M-H-C6H10O5]- 680.198	0::::M+Cl:: 994836::NA::|0::::M+Cl:: 997256::NA::|0::::M+Cl::1000288::NA::|0::::M+Cl::1021232::NA::|3::Melleolide D::M+Cl:: 92021::NA::|4::::M+Cl:: 999970::NA::|4::::M+Cl::1000224::NA::|4::::M+Cl::1000244::NA::|4::::M+Cl::1000252::NA::|4::::M+Cl::1007422::NA::|4::::M+Cl::1014604::NA::|4::::M+Cl::1018964::NA::|4::::M+Cl::1024335::NA::|5::Cys His His Ser::M+Cl:: 114015::NA::|5::Cys His Ser His::M+C…
255	4.18007	-2.06353	-6.07665	0.0186198	0.336773	DOWN	862.19	862.186	862.19	5.41582	5.41578	5.42288	731	1813.69	379.665	433.89	102.621			9::Benanomicin A::M+Cl::66548::NA::
256	3.00582	-1.58776	-5.37451	0.0186334	0.336782	DOWN	449.139	449.137	449.144	1.05551	1.04483	1.08053	1106	3845.81	773.212	1279.45	293.558	[154][M+2]-
257	2.27838	-1.18801	-3.87156	0.0187603	0.336866	DOWN	1028.13	1028.12	1028.13	4.96401	4.96042	4.9676	236	862.379	140.94	378.505	164.309	[780][M+1]-
258	1.41338	-0.499153	-4.12284	0.0189842	0.337013	DOWN	950.682	950.676	950.685	0.888233	0.888217	0.88825	366	555.404	56.5434	392.96	38.2113		[M+Cl+NaCOOH]- 847.723
259	1.31723	0.397511	4.77568	0.019004	0.337025	UP	311.103	311.103	311.104	9.59134	9.59128	9.5914	6294	3041.4	314.958	4006.23	152.479		[M+Cl]- 276.132 [M-H]- 312.109	1::::M-H::1018551::NA::|1::::M-H::1038260::NA::|1::::M-H::1059361::NA::|1::::M-H::1060915::NA::|1::::M-H::1068417::NA::|1::::M-H::1068777::NA::|1::::M-H::1069355::NA::|1::::M-H::1070246::NA::|1::::M-H::1073167::NA::|1::::M-H::1073889::NA::|1::::M-H::1081000::NA::|1::Dictyoquinazol A::M-H:: 94941::NA::|3::::M+Cl::1081920::NA::|4::2,4,6-Tris(2-pyridyl)-1,3,5-triazine::M-H:: 989173::NA::|5::::M-H::1…
260	1.22113	-0.288221	-3.95085	0.0190242	0.337038	DOWN	386.167	386.166	386.167	4.04258	4.0139	4.07032	343	1708.7	82.6369	1399.27	107.576			2::::M+Cl::1031987::NA::|2::::M+Cl::1081572::NA::|2::::M+Cl::1088609::NA::|3::::M-H::1004404::NA::|3::::M-H::1010321::NA::|3::::M-H::1010857::NA::|3::::M-H::1025027::NA::|3::::M-H::1060840::NA::|3::::M-H::1082211::NA::|3::::M-H:: 996760::NA::|3::::M-H::1002547::NA::|4::Ala Asn Pro Ser::M-H:: 108135::NA::|4::Ala Asn Ser Pro::M-H:: 108192::NA::|4::Ala Pro Asn Ser::M-H:: 108515::NA::|4::Ala Pro Ser …
261	1.93279	0.950688	3.8275	0.019067	0.337066	UP	171.005	171.005	171.005	0.981175	0.974	0.995483	360	515.022	145.141	995.432	161.853		[M-H-C6H10O5]- 334.065	4::0::M-H::989136::NA::|7::Phenyl vinyl sulfide::M+Cl:: 87948::NA::|8::D-Glycerol 1-phosphate::M-H:: 5161::NA::|8::Glycerol 2-phosphate::M-H:: 44760::NA::|8::DL-Glycerol 1-phosphate::M-H:: 65927::NA::
262	3.26321	-1.70629	-6.11669	0.0190934	0.337083	DOWN	448.139	448.138	448.142	1.05553	1.04477	1.08053	8608	31762.5	6046.96	9733.53	1531.56	[154][M+1]-
263	3.20226	1.67909	7.06201	0.0192227	0.337165	UP	368.128	368.126	368.128	4.34142	4.3248	4.34228	480	374.05	9.84058	1197.81	201.797	[85][M+2]-
264	1.69284	-0.759449	-6.32634	0.0192944	0.33721	DOWN	218.033	218.032	218.034	0.96685	0.95975	0.98835	255	594.029	13.9833	350.906	65.0779	[13][M+3]-
265	6.02915	-2.59195	-6.05157	0.0193294	0.337232	DOWN	379.085	379.084	379.085	1.05195	1.05193	1.05928	171632	788560	182291	130791	47042.1	[90][M+2]-
266	1.50963	0.594194	4.61359	0.0193368	0.337236	UP	207.053	207.047	207.054	3.59262	3.58652	3.59367	852	1762.17	154.095	2660.22	299.874			3::Aminofurantoin::M-H:: 1577::NA::|5::(S)-dihydrolipoic acid::M-H::45887::NA::|5::Lipoic acid, reduced::M-H::62857::NA::|7::5-&delta;-Hydroxybutyl Hydantoin::M+Cl::44728::NA::|7::L-prolyl-L-glycine::M+Cl::62025::NA::|7::Glycylproline::M+Cl:: 4185::NA::|7::Gly Pro::M+Cl::23672::NA::|7::Pro Gly::M+Cl::24019::NA::
267	2.6148	-1.3867	-6.22199	0.0194849	0.337328	DOWN	583.099	583.094	583.099	4.50507	4.50503	4.51213	545	1645.9	275.923	629.457	62.6815	[312][M+1]-
268	1.57652	-0.656747	-4.23199	0.0195031	0.337339	DOWN	691.183	691.183	691.184	4.8181	4.81125	4.81812	404	1784.42	140.491	1131.87	227.135		[M+Cl+HCOOH]- 610.194	5::Ptilosaponoside A::M+Cl::84921::NA::|7::6-Methoxykaempferol 3,7-bis(3-acetylrhamnoside)::M-H::51257::NA::
269	1.6407	-0.714313	-3.85943	0.0195304	0.337356	DOWN	494.108	494.108	494.108	3.93613	3.92838	3.94388	1165	4044.27	448.4	2464.96	548.898		[M-2H+Na]- 473.13	1::::M-H::1099425::NA::|2::::M+Cl::1001667::NA::|2::::M+Cl::1023971::NA::|2::OXYTETRACYCLINE (Terramycin)::M+Cl:: 986943::NA::|3::1-(2-Hydroxyphenylamino)-1-deoxy-beta-D-gentiobioside 1,2-carbamate::M+Cl:: 92408::NA::|6::::M+Cl::1038411::NA::|9::Phe-Trp-OH::M+Cl:: 65035::NA::
270	1.51539	-0.59969	-4.87746	0.0195419	0.337363	DOWN	472.81	472.808	472.818	0.95255	0.938267	0.966883	335	690.051	75.9397	455.362	34.3355		[M+Cl+NaCOOH]- 369.848
271	1.30028	0.378827	5.54594	0.0196201	0.337411	UP	388.182	388.181	388.184	3.59268	3.5864	3.60072	436	690.092	61.423	897.316	20.3875			0::::M-H::1005430::NA::|0::::M-H::1012997::NA::|0::::M-H::1038630::NA::|0::::M-H::1047183::NA::|0::::M-H::1055249::NA::|0::::M-H::1080483::NA::|0::::M-H::1093662::NA::|5::::M-H::1045356::NA::|5::::M-H::1073072::NA::|5::Methysergide::M+Cl:: 1242::NA::|5::N-(2,6-Dimethylphenyl)-4-[[(diethylamino)acetyl]amino]benzamide::M+Cl:: 68702::NA::|6::Ala Ala Gln Thr::M-H:: 103756::NA::|6::Ala Ala Thr Gln::M-…
272	3.49369	-1.80475	-6.10079	0.0197319	0.337478	DOWN	821.322	821.322	821.322	5.5423	5.54227	5.54233	688	2607.94	513.783	746.473	123.78	[566][M]-	[M+Cl+HCOOH]- 740.342 [M-H+HCOOH]- 776.32
273	3.3427	-1.74101	-6.07789	0.0197795	0.337506	DOWN	862.184	862.18	862.19	5.07408	5.07403	5.08125	355	1119.31	217.203	334.851	52.8919
274	2.23271	-1.15879	-3.77003	0.0198302	0.337537	DOWN	1029.12	1029.12	1029.12	4.9604	4.96037	4.96043	298	689.174	118.583	308.672	128.443	[780][M+2]-
275	37.2589	5.21951	6.9863	0.0198382	0.337541	UP	366.121	366.113	366.121	4.34137	4.33893	4.52677	60552	4695.28	835.691	174941	42199.2	[85][M]-	[M-H]- 367.127	0::::M-H::1031639::NA::|0::::M-H::1054716::NA::|0::::M-H::1068660::NA::|0::::M+Cl::1054068::NA::|0::::M+Cl::1057942::NA::|6::::M-H::1058266::NA::|6::Ala Ala Gly Asn::M+Cl:: 103591::NA::|6::Ala Ala Asn Gly::M+Cl:: 103705::NA::|6::Ala Gly Ala Asn::M+Cl:: 105491::NA::|6::Ala Gly Gly Gln::M+Cl:: 105593::NA::|6::Ala Gly Asn Ala::M+Cl:: 105700::NA::|6::Ala Gly Gln Gly::M+Cl:: 105745::NA::|6::Ala Asn Al…
276	2.38414	1.25347	6.33728	0.0198843	0.337569	UP	631.153	631.151	631.156	3.15973	3.1453	3.16025	334	293.442	21.5081	699.609	108.906		[M+Cl+NaCOOH]- 528.192	7::Cys Cys Trp Trp::M+Cl::112258::NA::|7::Cys Trp Cys Trp::M+Cl::118718::NA::|7::Cys Trp Trp Cys::M+Cl::119041::NA::|7::Trp Cys Cys Trp::M+Cl::247917::NA::|7::Trp Cys Trp Cys::M+Cl::248240::NA::|7::Trp Trp Cys Cys::M+Cl::254700::NA::
277	1.14896	0.200329	4.47415	0.0199948	0.337744	UP	297.152	297.152	297.152	9.59135	9.59128	9.5914	342999	172653	8780.15	198371	4694.16	[44][M]-	[M-H-C2H4]- 326.192	10::Acerogenin G; 1,7-Bis(4-hydroxyphenyl)-3-heptanone::M-H::984994::NA::|10::Glepidotin C::M-H:: 53264::NA::|10::Ostruthin::M-H:: 67572::NA::|10::Doisynoestrol::M-H:: 70919::NA::|10::Gravelliferone::M-H:: 87155::NA::|10::5-Hydroxy-7-(4-hydroxyphenyl)-1-phenyl-3-heptanone::M-H:: 89491::NA::|10::Auraptene::M-H:: 89682::NA::|10::4-(3-Hydroxy-7-phenyl-6-heptenyl)-1,2-benzenediol::M-H:: 95522::NA::|1…
278	1.30815	0.387532	4.73935	0.0204189	0.3384	UP	562.985	562.983	562.989	2.90975	2.9004	2.91365	216	549.987	26.0565	719.467	56.1912			4::(N-Sulfoindol-3-yl)methylglucosinolate::M+Cl::66967::NA::
279	1.50436	-0.589148	-4.78672	0.0206966	0.338816	DOWN	1476.4	1476.39	1476.4	1.23731	1.23715	1.23747	280	1910.62	94.834	1270.06	211.497		[M+Cl]- 1441.42
280	1.69532	-0.761561	-3.94346	0.0208254	0.339005	DOWN	205.09	205.089	205.09	4.46932	4.4693	4.46933	291	605.682	89.2747	357.266	62.7288
281	12.7625	-3.67384	-6.63284	0.0208349	0.339019	DOWN	1161.33	1161.32	1161.33	3.47992	3.47988	3.50163	1927	7207.6	1725.56	564.747	177.479	[913][M]-
282	2.85284	-1.5124	-4.44414	0.0208839	0.339091	DOWN	1162.34	1162.33	1162.34	3.48347	3.47988	3.48707	772	2614.84	586.306	916.575	307.129	[917][M]-		8::Secaloside C::M-H::90046::NA::
283	9.33707	-3.22297	-6.66654	0.0209589	0.3392	DOWN	943.375	943.373	943.376	4.64015	4.6401	4.64017	2261	6847.65	1582.69	733.383	136.481
284	1.29825	-0.37657	-3.9872	0.0210499	0.339331	DOWN	740.277	740.277	740.278	3.99606	3.99245	4.00903	13342	38962.1	2173.13	30011.2	3224.33	[469][M]-	[M-H+HCOOH]- 695.277
285	7.38513	-2.88462	-6.13128	0.0211041	0.339408	DOWN	378.089	378.089	378.089	1.05195	1.03763	1.05928	55763	244294	58482.2	33079.1	11830.9	[90][M+1]-
286	1.21707	0.283411	3.76356	0.0211071	0.339413	UP	311.044	311.038	311.046	9.59135	9.59128	9.5914	2017	946.248	73.111	1151.65	59.9204			0::4-Phthalimidoglutaramic acid::M+Cl:: 2814::NA::| 0::2-Phthalimidoglutaramic acid::M+Cl:: 2815::NA::| 1::::M+Cl::1060903::NA::| 1::::M+Cl::1099366::NA::| 4::::M-H::1052077::NA::| 5::::M-H::1084738::NA::| 6::::M+Cl::1003615::NA::| 6::::M+Cl::1040118::NA::| 6::::M+Cl::1040158::NA::| 8::XAV-939::M-H:: 986922::NA::| 9::Flutamide::M+Cl:: 553::NA::|10::XAV939::M-H:: 45564::NA::
287	1.88774	-0.916659	-3.73008	0.0212022	0.339548	DOWN	729.882	729.874	729.883	0.803133	0.795983	0.81035	561	1237	205.496	655.279	175.314
288	4.20631	-2.07255	-3.82554	0.0213768	0.339794	DOWN	430.104	430.104	430.104	5.73974	5.72902	5.75047	1829	4508.25	1242.32	1071.78	936.721	[133][M]-	[M-H-HCOOH]- 477.116	1::::M-H::1014497::NA::|1::::M-H::1027681::NA::|1::::M-H::1048733::NA::|1::::M-H::1061612::NA::|1::::M-H::1088404::NA::|2::::M+Cl::1047596::NA::|2::::M+Cl::1061414::NA::|2::::M+Cl::1070562::NA::|3::::M-H::1066011::NA::|4::::M-H:: 996966::NA::|4::::M-H::1020693::NA::|4::::M-H::1030156::NA::|4::::M-H::1087643::NA::|4::::M-H::1099513::NA::|5::Ochratoxin C::M-H:: 86244::NA::|5::Asp Asp Phe::M+Cl:: 22…
289	1.9221	-0.942687	-4.21234	0.0214233	0.339858	DOWN	1027.47	1027.47	1027.48	3.952	3.94957	3.96413	602	2417.24	412.678	1257.6	238.871	[782][M]-	[M+Cl]- 992.499 [M-H]- 1028.48
290	1.24415	-0.315158	-3.99182	0.0215411	0.340021	DOWN	730.235	730.233	730.235	1.33739	1.32288	1.35147	24498	234762	16699.7	188693	10985.9	[448][M+1]-
291	3.14612	-1.65357	-4.7101	0.0215775	0.340071	DOWN	1276.32	1276.31	1276.32	5.83254	5.82898	5.8361	582	2429.36	556.126	772.177	249.178	[988][M]-
292	2.44812	1.29168	4.64474	0.0216633	0.340188	UP	755.181	755.181	755.185	4.83242	4.8184	4.83253	968	1449.57	327.553	3548.72	710.959		[M+Cl]- 720.206	2::Pelargonidin 3-[2''-(2'''-trans-caffeoyl-beta-D-glucopyranosyl)-beta-D-galactopyranoside]::M-H::46779::NA::|2::Pelargonidin 3-[6-(3-glucosylcaffeyl) glucoside]::M-H::46800::NA::|2::Bisdemalonylsalvianin::M-H::46809::NA::|2::Cyanidin 3-galactoside-5-(6-p-coumarylglucoside)::M-H::46868::NA::|2::Cyanidin 3-(6''-p-coumarylsophoroside)::M-H::46911::NA::|2::Cyanidin 3-(4'''-caffeylrutinoside)::M-H::…
293	1.22024	0.28716	5.99926	0.0217786	0.340345	UP	486.88	486.876	486.883	0.84605	0.846017	0.853233	1384	1245.3	16.2466	1519.56	77.497
294	1.81855	0.862791	3.72742	0.0218481	0.340438	UP	760.231	760.222	760.233	3.843	3.83617	3.84418	578	1123.4	269.858	2042.96	331.305		[M+Cl]- 725.267
295	3.10567	-1.63491	-6.31195	0.0218574	0.340451	DOWN	897.207	897.202	897.208	6.27718	6.26297	6.29152	321	1169.91	215.426	376.701	31.1273	[626][M+1]-
296	2.12536	-1.08771	-3.6456	0.0218931	0.340499	DOWN	1316.06	1316.06	1316.06	3.4942	3.48703	3.49447	599	1520.04	274.585	715.192	266.13		[M+Cl]- 1281.08 [M-H]- 1317.06
297	2.25821	1.17518	4.9886	0.0219304	0.340548	UP	1001.28	1001.28	1001.28	4.5779	4.56875	4.5901	866	853.05	134.092	1926.36	347.695	[757][M+2]-
298	6.96501	-2.80012	-5.83563	0.0220161	0.340662	DOWN	582.096	582.092	582.098	4.50505	4.49367	4.5055	3772	10651.9	2636.6	1529.35	616.142	[312][M]-	[M+Cl]- 547.126	7::Coumermic acid::M+Cl::64582::NA::
299	3.98871	-1.99592	-6.04476	0.0220795	0.340746	DOWN	381.089	381.088	381.089	1.05196	1.03048	1.05928	1008	4513.86	951.465	1131.66	184.181	[90][M+4]-
300	4.34694	2.12	6.3951	0.022148	0.340836	UP	1056.61	1056.6	1056.61	7.37707	7.3453	7.40885	484	672.792	68.5344	2924.59	606.013
301	1.42892	-0.514924	-4.63736	0.022317	0.341055	DOWN	694.08	694.071	694.084	4.40537	4.37645	4.4264	942	4931.5	227.021	3451.21	504.128		[M+Cl]- 659.116 [M-H]- 695.092
302	15.112	-3.91762	-6.44541	0.0223204	0.34106	DOWN	596.111	596.111	596.114	4.79666	4.78282	4.7968	44620	159210	39792.3	10535.3	3577.39	[330][M]-	[M+Cl+CF3COOH]- 427.147 [M-H]- 597.115
303	1.79792	0.846326	3.89945	0.0223856	0.341143	UP	836.274	836.273	836.274	5.66516	5.66505	5.66527	223	395.819	78.6418	711.65	116.169	[583][M+1]-
304	7.84428	-2.97164	-6.27367	0.0225858	0.341398	DOWN	727.209	727.208	727.21	4.4657	4.45508	4.46933	2357	5886.87	1406.46	750.466	181.139		[M-H-COCH2]- 770.237	0::Viscumneoside V::M-H::52919::NA::|0::Parishin B::M-H::71710::NA::|0::Parishin C::M-H::71711::NA::
305	9.60823	-3.26427	-6.24053	0.0227437	0.341596	DOWN	380.088	380.086	380.09	1.05195	1.05193	1.05908	12549	52088	12841.5	5421.19	1690.59	[90][M+3]-
306	6.00964	2.58728	5.35933	0.0227497	0.341604	UP	1013.28	1013.27	1013.28	4.12718	4.12185	4.1276	4720	1664.35	781.287	10002.2	2578.9		[2M-H]- 507.13	7::2-O-p-Coumaroyl-D-glucose::M+Cl::93761::NA::|7::6-O-p-Coumaroyl-D-glucose::M+Cl::93763::NA::
307	1.25855	0.331763	4.30318	0.0227756	0.341636	UP	663.832	663.831	663.837	0.810283	0.810267	0.817483	412	765.832	70.5995	963.838	36.9804	[382][M+1]-
308	2.04351	-1.03105	-5.22091	0.0229018	0.341792	DOWN	985.238	985.237	985.238	3.80435	3.80112	3.80758	2257	2195.62	114.985	1074.43	353.736		[M-H-C6H10O4]- 1132.3
309	1.94498	-0.959755	-4.17435	0.0229515	0.341853	DOWN	1141.25	1141.25	1141.25	4.42868	4.41603	4.44132	386	2041.92	359.464	1049.84	200.584	[892][M+1]-
310	2.56028	-1.3563	-3.7505	0.0229528	0.341854	DOWN	684.148	684.138	684.149	4.82175	4.81103	4.86103	447	2179.06	491.765	851.104	366.436			3::Pyranodelphinin A::M+Cl::90711::NA::
311	5.05656	-2.33816	-4.81037	0.0229682	0.341873	DOWN	495.074	495.072	495.074	3.25896	3.24518	3.26607	14110	57212.8	15332.9	11314.6	6166.37			1::::M+Cl::1078575::NA::| 1::::M+Cl::1080965::NA::| 2::Anhydrochlortetracycline::M+Cl:: 72133::NA::| 3::::M+Cl::1075348::NA::| 4::::M-H::1038894::NA::| 8::3,4-Di-O-galloylquinic acid::M-H:: 985396::NA::| 8::Hibiscetin 3-glucoside::M-H:: 51605::NA::| 8::Hibiscitrin::M-H:: 86418::NA::| 8::5-Hydroxypseudobaptigenin 7-O-glucoside::M+Cl:: 47745::NA::| 8::Irilone 4'-O-glucoside::M+Cl:: 47877::NA::| 8::…
312	2.0495	-1.03527	-3.59044	0.0229952	0.341906	DOWN	479.996	479.987	479.996	4.56865	4.5618	4.5758	1015	3082.69	529.506	1504.12	547.292		[M-2H+K]- 443.043	2::::M+Cl::1052576::NA::
313	1.98576	-0.989689	-3.68115	0.0231817	0.342132	DOWN	1045.21	1045.21	1045.21	4.12045	4.12037	4.12755	585	1472.21	269.684	741.383	213.342	[795][M+1]-
314	2.27456	-1.18559	-4.16581	0.0232688	0.342237	DOWN	757.222	757.221	757.223	3.41557	3.4084	3.41583	620	3007.28	612.835	1322.14	339.615			3::Chalconaringenin 2'-O-glucoside 4'-O-gentobioside::M-H::52059::NA::|3::Rubrofusarin 6-[glucosyl-(1->3)-glucosyl-(1->6)-glucoside]::M-H::90033::NA::|7::XV638::M-H::66410::NA::|7::Citbismine D::M+Cl::95833::NA::|7::Kansuinine B::M+Cl::67445::NA::
315	4.75431	-2.24924	-6.16523	0.0233771	0.342366	DOWN	956.4	956.4	956.4	4.9318	4.92462	4.93898	387	1952.92	429.693	410.769	55.4141
316	4.49515	2.16837	4.69637	0.0234105	0.342405	UP	1013.26	1013.26	1013.26	4.13472	4.12037	4.1419	2600	1690.69	840.678	7599.9	2010.68	[768][M]-	[2M-H]- 507.13 [M+Cl]- 978.28	8::b-D-Glucopyranuronosyl-(1->3)-a-D-galactopyranuronosyl-(1->2)-a-L-rhamnopyranosyl-(1->4)-[b-D-glucopyranuronosyl-(1->3)]-a-D-galactopyranuronosyl-(1->2)-L-rhamnopyranose::M-H::94283::NA::
317	1.63274	-0.707293	-3.71576	0.0234824	0.34249	DOWN	193.035	193.035	193.035	3.82945	3.82902	3.82988	371	1128.53	122.324	691.191	163.084	[9][M+2]-
318	1.46026	-0.546227	-3.57938	0.0234876	0.342496	DOWN	475.172	475.163	475.176	2.6398	2.63018	2.64725	323	814.464	83.8546	557.753	91.649			0::::M-H::1016599::NA::|0::::M-H::1078973::NA::|0::Ala Asp His Val::M+Cl:: 104417::NA::|0::Ala Asp Val His::M+Cl:: 104626::NA::|0::Ala His Asp Val::M+Cl:: 105937::NA::|0::Ala His Val Asp::M+Cl:: 106222::NA::|0::Ala Val Asp His::M+Cl:: 110326::NA::|0::Ala Val His Asp::M+Cl:: 110402::NA::|0::Asp Ala His Val::M+Cl:: 119617::NA::|0::Asp Ala Val His::M+Cl:: 119826::NA::|0::Asp Gly His Ile::M+Cl:: 1216…
319	1.59033	0.669326	3.58357	0.0237159	0.342762	UP	814.687	814.681	814.693	0.888242	0.888217	0.88825	588	598.921	128.231	952.482	112.956
320	1.70023	-0.765732	-5.24911	0.0240248	0.343114	DOWN	975.487	975.481	975.492	3.92452	3.91385	3.93055	383	884.469	115.15	520.205	34.4614	[712][M+1]-
321	4.06742	2.02412	6.04427	0.0240849	0.343182	UP	911.429	911.428	911.43	4.34375	4.33893	4.34857	544	362.596	43.1425	1474.83	315.789	[648][M+1]-
322	1.68559	-0.753251	-3.58064	0.0243267	0.34345	DOWN	265.07	265.068	265.073	4.02104	4.00687	4.03888	897	3946.88	594.627	2341.55	499.438			6::::M-H::1013809::NA::|9::::M-H::1060464::NA::
323	1.29103	-0.368518	-3.74049	0.0243556	0.343482	DOWN	295.137	295.137	295.137	3.92184	3.92097	3.93055	22236	96396.1	5793.94	74666.3	8226.56	[43][M+1]-
324	1.19913	-0.261987	-3.5574	0.0245003	0.34364	DOWN	729.231	729.231	729.231	1.33717	1.32288	1.34432	132563	1.30556e+06	79946.7	1.08876e+06	68928.6	[448][M]-	[M-H+HCOOH]- 684.232
325	3.5603	1.832	5.99846	0.0245329	0.343676	UP	1014.28	1014.28	1014.28	4.12094	4.11492	4.1276	1303	1125.88	110.539	4008.47	824.973			6::OPC6-CoA::M-H::61981::NA::
326	1.62505	-0.70048	-4.0613	0.0246294	0.34378	DOWN	738.868	738.862	738.875	0.803158	0.795983	0.81035	304	696.312	99.6474	428.488	55.8284
327	1.85157	-0.888752	-4.31323	0.0246778	0.343832	DOWN	720.325	720.323	720.33	3.98255	3.97095	3.99248	679	2595.91	431.235	1402	209.51	[442][M+1]-
328	1.61404	-0.690675	-5.52284	0.0247219	0.343879	DOWN	1273.44	1273.44	1273.45	4.00123	3.99965	4.0067	636	1410.15	38.304	873.675	163.827	[987][M]-	[M+Cl]- 1238.48
329	2.53728	-1.34328	-4.12897	0.0248275	0.343992	DOWN	1057.29	1057.28	1057.3	4.66937	4.64738	4.67602	1221	3171.13	710.661	1249.82	380.191	[809][M+1]-
330	2.01682	1.01208	3.49232	0.0250725	0.344249	UP	371.131	371.13	371.134	5.03282	4.98188	5.0526	644	1194.53	427.663	2409.15	424.256			2::0::M+Cl:: 987126::NA::|2::::M+Cl::1034777::NA::|2::::M+Cl::1036704::NA::|2::::M+Cl::1042589::NA::|2::::M+Cl::1063286::NA::|2::::M+Cl::1076710::NA::|3::::M-H::1001430::NA::|3::::M-H::1003506::NA::|3::::M-H::1003885::NA::|3::::M-H::1025294::NA::|3::::M-H::1037304::NA::|3::::M-H::1039911::NA::|3::::M-H::1043019::NA::|3::::M-H::1052266::NA::|3::::M-H::1064741::NA::|3::::M-H::1078129::NA::|3::::M-H…
331	1.50245	0.587318	4.81697	0.0251991	0.34438	UP	793.781	793.778	793.784	0.806708	0.80315	0.810267	283	405.67	24.981	609.5	68.9027	[528][M+1]-
332	4.99289	2.31988	3.5799	0.0252368	0.344419	UP	740.229	740.227	740.232	4.03501	4.00675	4.06327	11462	7184.06	8619.51	35869.2	10877.5		[M+Cl+HCOOH]- 659.247 [M-H+HCOOH]- 695.223	7::Vibriobactin::M+Cl::66532::NA::
333	1.36037	0.444003	3.48476	0.0253415	0.344526	UP	290.937	290.936	290.937	0.817467	0.817433	0.831783	2490	6608.75	857.4	8990.36	816.163	[37][M+2]-
334	1.68951	-0.756608	-3.51154	0.0254798	0.344667	DOWN	461.946	461.945	461.949	5.16703	5.14682	5.1741	503	1745.11	265.707	1032.91	229.793
335	2.14361	1.10005	4.09925	0.0254802	0.344667	UP	831.488	831.483	831.493	7.37706	7.34518	7.40893	427	1175.16	266.648	2519.08	501.348			7::MGDG(20:5(5Z,8Z,11Z,14Z,17Z)/18:4(6Z,9Z,12Z,15Z))::M+Cl::46652::NA::|9::PG(16:0/22:5(4Z,7Z,10Z,13Z,16Z))::M+Cl::61857::NA::|9::PG(16:0/22:5(7Z,10Z,13Z,16Z,19Z))::M+Cl::61858::NA::|9::PG(16:1(9Z)/22:4(7Z,10Z,13Z,16Z))::M+Cl::61871::NA::|9::PG(18:1(11Z)/20:4(5Z,8Z,11Z,14Z))::M+Cl::61896::NA::|9::PG(18:1(9Z)/20:4(5Z,8Z,11Z,14Z))::M+Cl::61911::NA::|9::PG(18:2(9Z,12Z)/20:3(5Z,8Z,11Z))::M+Cl::61924:…
336	1.63606	-0.710227	-4.0363	0.025537	0.344725	DOWN	1489.42	1489.42	1489.42	1.22998	1.22993	1.25892	288	1611.57	129.708	985.032	235.503	[1043][M+2]-
337	2.11125	-1.0781	-3.70394	0.0256984	0.344886	DOWN	492.98	492.967	492.98	3.66452	3.6437	3.75753	702	3478.64	484.552	1647.67	705.9	[205][M+1]-
338	5.49805	-2.45892	-6.03951	0.0257995	0.344986	DOWN	787.286	787.285	787.288	3.48707	3.48703	3.48733	705	2805.5	656.813	510.272	43.3262	[518][M+1]-
339	2.67133	1.41756	4.20404	0.0258323	0.345019	UP	875.081	875.075	875.081	2.49045	2.47608	2.49807	641	441.824	134.959	1180.26	272.66	[612][M+2]-
340	1.90337	-0.928555	-4.7066	0.025992	0.345175	DOWN	897.349	897.345	897.353	4.68305	4.67592	4.69018	237	1575.45	257.872	827.716	96.0215
341	1.66253	-0.733382	-3.47488	0.0261043	0.345284	DOWN	1107.77	1107.77	1107.78	0.810333	0.810283	0.817483	381	680.265	89.4213	409.174	101.304	[872][M+1]-
342	12.8898	-3.68816	-6.0386	0.0261159	0.345295	DOWN	807.309	807.3	807.311	5.47297	5.4658	5.48738	5810	15397.9	4070.18	1194.58	174.565	[548][M]-	[M-H-CH2]- 822.337
343	1.23038	0.299104	3.56799	0.0261332	0.345312	UP	187.096	187.096	187.097	5.2807	5.27628	5.33083	323	875.016	59.4979	1076.6	77.6935			6::NONIC ACID::M-H::44183::NA::|6::Nonanedioic acid::M-H:: 5750::NA::|6::Nonate::M-H::62450::NA::|6::cis- and trans-Ethyl 2,4-dimethyl-1,3-dioxolane-2-acetate::M-H::88254::NA::|6::(+/-)-Ethyl 3-acetoxy-2-methylbutyrate::M-H::88306::NA::|6::(+/-)-Methyl 5-acetoxyhexanoate::M-H::88412::NA::|6::Butyl ethyl malonate::M-H::91378::NA::|6::3-Methylsuberic acid::M-H:: 3800::NA::
344	2.39872	-1.26227	-3.45176	0.0261694	0.345347	DOWN	577.059	577.057	577.061	4.65878	4.64157	4.67598	1831	11334.5	2271.88	4725.22	2416.08	[304][M]-	[M+Cl]- 542.096 [M-H]- 578.073
345	2.87255	-1.52233	-4.64348	0.0261942	0.345371	DOWN	477.858	477.846	477.858	3.25893	3.24518	3.25893	1248	5349.25	1214.82	1862.2	464.788		[M+Cl]- 442.895 [M-H]- 478.872
346	1.1422	-0.191821	-3.45052	0.0262681	0.345441	DOWN	914.708	914.708	914.708	0.888233	0.888217	0.88825	324	785.817	35.9839	687.983	33.4201		[M-H+NaCOOH]- 847.723
347	4.65959	-2.2202	-5.8625	0.0263184	0.345489	DOWN	1319.41	1319.41	1319.41	3.47646	3.47273	3.48018	323	799.218	184.299	171.521	20.6335			4::Neu5Ac&alpha;2-8Neu5Ac&alpha;2-8Neu5Ac&alpha;2-3Gal&beta;1-4Glc&beta;-Sp::M+Cl::3640::NA::
348	1.28741	0.364468	4.96774	0.0264482	0.345612	UP	893.766	893.761	893.772	0.817458	0.817433	0.817483	360	798.252	76.3842	1027.67	23.7476			7::TG(17:2(9Z,12Z)/18:3(9Z,12Z,15Z)/20:0)[iso6]::M-H::36925::NA::|7::TG(17:1(9Z)/18:3(9Z,12Z,15Z)/20:1(11Z))[iso6]::M-H::36931::NA::|7::TG(17:2(9Z,12Z)/18:2(9Z,12Z)/20:1(11Z))[iso6]::M-H::36932::NA::|7::TG(17:0/18:3(9Z,12Z,15Z)/20:2(11Z,14Z))[iso6]::M-H::36936::NA::|7::TG(17:1(9Z)/18:2(9Z,12Z)/20:2(11Z,14Z))[iso6]::M-H::36937::NA::|7::TG(17:2(9Z,12Z)/18:1(9Z)/20:2(11Z,14Z))[iso6]::M-H::36938::NA:…
349	2.20484	-1.14067	-4.0573	0.0265509	0.345709	DOWN	387.165	387.164	387.165	4.00683	4.0067	4.02317	1666	5285.94	1091.64	2397.43	573.447			0::::M-H:: 999282::NA::|1::Fortimicin KL1::M+Cl:: 71969::NA::|3::::M-H::1037607::NA::|3::::M-H::1049234::NA::|3::Tuberonic acid glucoside::M-H:: 46606::NA::|3::beta-D-Glucopyranosyl-11-hydroxyjasmonic acid::M-H:: 94506::NA::|3::7-Epi-12-hydroxyjasmonic acid glucoside::M-H:: 95180::NA::|3::2-[4-(3-Hydroxypropyl)-2-methoxyphenoxy]-1,3-propanediol 1-xyloside::M-H:: 95935::NA::|4::Ala Ala Asn Asn::M-…
350	1.52595	-0.609712	-3.63828	0.0265629	0.34572	DOWN	783.204	783.201	783.207	6.12068	6.12067	6.12068	235	1122.58	150.841	735.655	105.718
351	3.2138	-1.68428	-5.3169	0.0265854	0.345741	DOWN	723.2	723.198	723.206	1.05197	1.05193	1.06643	665	2109.7	460.598	656.448	109.415	[441][M+4]-
352	1.31054	-0.390156	-3.95143	0.0268005	0.345941	DOWN	684.229	684.229	684.229	1.33005	1.31573	1.33717	51685	456042	22996	347981	41410	[404][M+1]-
353	5.68801	-2.50792	-5.65328	0.0268297	0.345968	DOWN	896.202	896.199	896.204	6.27725	6.27007	6.28432	950	2903.97	724.551	510.543	112.929	[626][M]-	[M+Cl]- 861.23
354	1.40904	-0.494709	-3.6226	0.0268321	0.34597	DOWN	743.053	743.049	743.056	5.19201	5.18847	5.19555	248	628.43	71.3598	445.999	50.1581			1::Nicotinate adenine dinucleotide phosphate (NAADP)::M-H::4235::NA::
355	1.79338	0.842681	4.04586	0.0269481	0.346076	UP	797.232	797.228	797.238	6.49807	6.49095	6.50538	324	760.691	119.521	1364.21	229.061
356	1.07767	-0.107917	-3.50607	0.0269985	0.346122	DOWN	305.216	305.215	305.216	9.59847	9.59128	9.59853	168485	99877.7	2201.18	92679.2	2793.04	[51][M]-	[M-H-CH2]- 320.236
357	1.68723	-0.754661	-5.10896	0.0270929	0.346207	DOWN	745.311	745.308	745.311	6.9393	6.93922	6.94633	261	1187.4	158.264	703.756	42.8671		[M-H-CO2]- 790.314	0::Nudicauline::M+Cl:: 67136::NA::|1::Met Glu Leu Tyr Arg::M+Cl::264541::NA::
358	1.62123	0.697086	3.72082	0.0271032	0.346216	UP	405.129	405.127	405.13	3.84332	3.83588	3.8523	506	652.854	102.015	1058.42	158.859	[114][M+2]-
359	2.09426	-1.06644	-4.58132	0.0271055	0.346219	DOWN	816.191	816.189	816.191	4.79695	4.7896	4.80385	406	1277.89	235.854	610.186	89.985	[558][M+1]-
360	2.05578	1.03968	5.80893	0.0271264	0.346237	UP	731.233	731.232	731.236	4.06487	4.06318	4.06517	441	441.94	13.7402	908.53	138.443			1::FeTMPyP::M-H::63092::NA::
361	2.12566	1.08791	5.78755	0.0271617	0.346269	UP	613.189	613.188	613.19	4.82183	4.81125	4.83242	452	441.282	15.6081	938.017	147.837		[M+Cl]- 578.211 [M-H]- 614.188	1::Cys Phe Phe Tyr::M+Cl::113179::NA::|1::Cys Phe Tyr Phe::M+Cl::113464::NA::|1::Cys Tyr Phe Phe::M+Cl::119164::NA::|1::Phe Cys Phe Tyr::M+Cl::135979::NA::|1::Phe Cys Tyr Phe::M+Cl::136264::NA::|1::Phe Phe Cys Tyr::M+Cl::137119::NA::|1::Phe Phe Tyr Cys::M+Cl::137461::NA::|1::Phe Tyr Cys Phe::M+Cl::143103::NA::|1::Phe Tyr Phe Cys::M+Cl::143160::NA::|1::Tyr Cys Phe Phe::M+Cl::255963::NA::|1::Tyr Ph…
362	1.64495	0.718047	3.51772	0.0273162	0.346407	UP	993.233	993.232	993.24	3.65737	3.64362	3.66398	400	632.983	122.076	1041.23	159.696	[739][M+2]-
363	1.5152	-0.599508	-4.15785	0.0274213	0.3465	DOWN	1210.29	1210.29	1210.29	4.01402	4.01393	4.02317	296	846.134	108.014	558.431	51.9321
364	1.72276	-0.784722	-3.48751	0.0275288	0.346595	DOWN	1487.37	1487.37	1487.37	1.26211	1.25853	1.26568	684	7102.52	913.263	4122.76	1164.47	[1042][M]-	[M-H]- 1488.38 [M-H-CH4]- 1504.4
365	1.63926	-0.713046	-4.24581	0.0276106	0.346666	DOWN	470.902	470.9	470.906	0.842475	0.838867	0.846083	1741	1611.92	105.995	983.319	233.501	[174][M]-
366	8.95177	-3.16217	-5.74265	0.0276185	0.346673	DOWN	598.112	598.11	598.118	4.79675	4.78282	4.8039	4631	12175.9	3244.63	1360.17	337.594	[330][M+2]-
367	1.16333	0.218258	3.67827	0.0276907	0.346736	UP	99.9247	99.9247	99.9247	7.77204	7.7578	7.77932	9202	56695.3	2374.99	65955.2	3656.84		[M+Cl]- 64.9567 [M-H]- 100.933 [M-H-CH3]- 115.947 [M-H-NH3]- 117.963
368	2.56819	-1.36075	-3.63361	0.0277193	0.34676	DOWN	1034.21	1034.21	1034.23	4.96752	4.9533	4.96757	398	871.148	210.412	339.207	141.495		[M+Cl]- 999.247
369	2.3493	1.23223	3.71446	0.0279054	0.34692	UP	549.16	549.158	549.163	4.90678	4.89617	4.91047	17794	21287.6	7115.88	50011.1	11347.1	[272][M]-	[M+Cl+HCOOH]- 468.187	2::Jasminoside; (2S,3Z,4S)-2-(?-D-Glucopyranosyloxy)-4-(2-methoxy-2-oxoethyl)-3-(2-{[(2E)-3-phenyl-2-propenoyl]oxy}ethylidene)-3,4-dihydro-2H-pyran-5-carboxylic acid::M-H::985381::NA::|2::(2S,3Z,4S)-2-(?-D-Glucopyranosyloxy)-4-(2-methoxy-2-oxoethyl)-3-(2-{[(2Z)-3-phenyl-2-propenoyl]oxy}ethylidene)-3,4-dihydro-2H-pyran-5-carboxylic acid::M-H::985394::NA::|2::Licuroside::M-H:: 51829::NA::|2::Chalco…
370	2.19888	1.13677	5.16159	0.0280562	0.347048	UP	669.106	669.1	669.108	5.3236	5.31645	5.32698	507	707.977	66.9931	1556.75	276.829		[M-H+NaCOOH]- 602.127	6::Actinorhodin::M+Cl::63812::NA::
371	1.491	0.576285	4.18687	0.0281849	0.347157	UP	535.875	535.872	535.876	0.810283	0.80315	0.810333	503	769.747	142.025	1147.7	65.3839	[250][M+3]-
372	1.36015	0.443761	3.36631	0.0282166	0.347183	UP	417.141	417.14	417.141	3.72882	3.72863	3.72927	7282	18214.5	2436.48	24774.4	2335.73	[121][M]-	[M+Cl]- 382.171 [M-H]- 418.148	0::Eletriptan hydrobromide::M+Cl:: 985790::NA::|0::::M+Cl::1008730::NA::|0::::M+Cl::1021316::NA::|0::::M+Cl::1065762::NA::|1::Oleoside dimethyl ester::M-H:: 87604::NA::|1::Eletriptan::M+Cl:: 85344::NA::|2::::M-H::1040275::NA::|2::::M-H::1045298::NA::|2::::M-H::1054208::NA::|2::::M-H::1064644::NA::|2::::M-H::1070855::NA::|2::::M-H::1072841::NA::|2::::M-H::1086356::NA::|3::::M+Cl::1003895::NA::|4::…
373	1.57711	-0.657284	-3.40293	0.0283418	0.347287	DOWN	594.163	594.162	594.164	4.05787	4.05057	4.06517	2870	8259.63	995.042	5237.19	1173.25	[328][M]-		6::Cyanidin 3-rhamnoside 5-glucoside::M-H::92776::NA::|6::Peonidin 3-lathyroside::M-H::95593::NA::|6::Isopeonidin 3-sambubioside::M-H::96112::NA::|9::8-Hydroxy-perphenazine glucuronide::M-H:: 1806::NA::|9::7-Hydroxyperphenazine glucuronide::M-H:: 1807::NA::
374	2.04276	-1.03052	-3.57368	0.0284165	0.347349	DOWN	627.112	627.111	627.117	4.69074	4.68303	4.69747	1946	7058.14	991.242	3455.2	1437.63	[358][M]-	[M+Cl]- 592.147	1::Apigenin 7-rhamnosyl-(1->2)-galacturonide::M+Cl::48789::NA::|1::Apigenin 7-glucuronide-4'-rhamnoside::M+Cl::48793::NA::|1::Luteolin 7-(3'''-acetylapiosyl-(1->2)-xyloside)::M+Cl::49121::NA::|1::Luteolin 7-[6''-(3-hydroxy-3-methylglutaryl)glucoside]::M+Cl::49132::NA::|1::6-Hydroxyapigenin 7-[6''-(3-hydroxy-3-methylglutaryl)glucoside]::M+Cl::49558::NA::|1::Kaempferol 3-[6''-(3-hydroxy-3-methylglu…
375	1.6177	-0.693945	-3.79431	0.0285325	0.347445	DOWN	795.853	795.852	795.857	0.803183	0.796033	0.810283	355	714.388	107.7	441.607	62.4998	[530][M+2]2-
376	1.76292	-0.817963	-3.36763	0.0285557	0.347464	DOWN	1478.3	1478.3	1478.3	3.65802	3.65792	3.66503	433	886.836	132.262	503.051	146.525	[1038][M]-	[3M-H]- 493.111
377	4.04163	-2.01494	-3.44504	0.0285899	0.347491	DOWN	387.068	387.065	387.072	6.68332	6.68325	6.68338	1884	12351.4	3678.89	3056.04	2882.06			0::::M+Cl::1009014::NA::|0::::M+Cl::1010253::NA::|0::::M+Cl::1024477::NA::|0::::M+Cl::1029630::NA::|0::::M+Cl::1036044::NA::|0::::M+Cl::1036820::NA::|0::::M+Cl::1045086::NA::|0::::M+Cl::1052484::NA::|0::::M+Cl::1054592::NA::|0::::M+Cl::1064729::NA::|0::::M+Cl::1064788::NA::|0::::M+Cl::1070757::NA::|0::::M+Cl::1075746::NA::|0::::M+Cl::1078279::NA::|0::::M+Cl::1097257::NA::|0::::M+Cl::1097280::NA::…
378	2.59647	1.37655	3.3681	0.0286242	0.347519	UP	406.143	406.142	406.146	2.80415	2.79423	2.81782	572	792.642	433.9	2058.07	484.979	[115][M+1]-
379	1.21013	-0.275161	-3.49787	0.0286568	0.347546	DOWN	294.135	294.132	294.139	3.92958	3.92097	4.25558	179397	844788	43000.8	698098	58541.4	[43][M]-	[M-H]- 295.142	1::::M-H::1048486::NA::|1::::M-H::1049424::NA::|1::::M-H::1055433::NA::|4::::M-H:: 993689::NA::|4::::M-H:: 998403::NA::|4::::M-H:: 998486::NA::|4::::M-H::1000806::NA::|4::::M-H::1005606::NA::|4::::M-H::1006123::NA::|4::::M-H::1008012::NA::|4::::M-H::1012801::NA::|4::::M-H::1015072::NA::|4::::M-H::1021566::NA::|4::::M-H::1024517::NA::|4::::M-H::1024598::NA::|4::::M-H::1024606::NA::|4::::M-H::10246…
380	1.31276	0.392598	3.43336	0.0287477	0.34762	UP	146.961	146.961	146.961	0.824567	0.810333	0.831783	760	2473.13	306.336	3246.62	241.701			5::Hydroxymethylphosphonate::M+Cl::63590::NA::
381	2.26327	1.17841	4.59734	0.0289591	0.347789	UP	729.261	729.261	729.265	3.56973	3.56507	3.57925	1358	1340.22	209.989	3033.28	602.306			2::Mytilin B::M+Cl:: 89274::NA::|6::Phe Trp Asp Leu Asp::M+Cl::264449::NA::
382	2.33858	-1.22563	-3.35058	0.0290633	0.347872	DOWN	463.05	463.047	463.051	3.11673	3.1029	3.12278	23885	122185	24142.5	52247.5	26911.1	[167][M]-		3::4-Hydroxyglucobrassicin::M-H:: 66962::NA::|3::::M+Cl:: 993480::NA::|3::::M+Cl:: 995874::NA::|3::::M+Cl::1012586::NA::|3::::M+Cl::1019783::NA::|3::::M+Cl::1056415::NA::|3::::M+Cl::1057911::NA::|4::Diethylstilbestrol diphosphate::M+Cl:: 607::NA::|4::::M+Cl::1062506::NA::|4::::M+Cl::1067399::NA::|6::::M+Cl::1076425::NA::|6::::M+Cl::1081206::NA::
383	1.65057	0.722961	4.11278	0.0290796	0.347885	UP	505.157	505.156	505.157	4.25597	4.25398	4.25683	257	445.271	110.556	734.949	51.5754		[2M-2H+Na]- 242.099	0::His Asn Asn Ser::M+Cl:: 156114::NA::|0::His Asn Ser Asn::M+Cl:: 156190::NA::|0::His Ser Asn Asn::M+Cl:: 157710::NA::|0::Asn His Asn Ser::M+Cl:: 194114::NA::|0::Asn His Ser Asn::M+Cl:: 194190::NA::|0::Asn Asn His Ser::M+Cl:: 196014::NA::|0::Asn Asn Ser His::M+Cl:: 196185::NA::|0::Asn Ser His Asn::M+Cl:: 197610::NA::|0::Asn Ser Asn His::M+Cl:: 197705::NA::|0::Ser His Asn Asn::M+Cl:: 226110::NA::…
384	1.51389	-0.598263	-3.34735	0.029121	0.347918	DOWN	1305.84	1305.84	1305.85	1.22301	1.22285	1.22317	593	3708.48	484.184	2449.63	435.729		[M-H+NH3]- 1289.84
385	1.63128	0.706005	3.41538	0.029167	0.347954	UP	629.174	629.169	629.176	4.62944	4.6133	4.64742	295	724.195	143.795	1181.36	181.867			2::Leucodelphinidin 3-O-(beta-D-glucopyranosyl-(1->4)-alpha-L-rhamnopyranoside)::M-H::47423::NA::
386	1.66498	-0.735506	-3.63495	0.0292577	0.348025	DOWN	479.076	479.076	479.078	3.66398	3.65087	3.66515	644	2638.42	269.364	1584.65	423.751			1::::M-H::1097441::NA::|2::::M+Cl:: 993073::NA::|2::::M+Cl:: 997866::NA::|2::::M+Cl::1007345::NA::|2::::M+Cl::1007361::NA::|2::::M+Cl::1007369::NA::|2::::M+Cl::1088484::NA::|2::::M+Cl::1048726::NA::|3::0::M-H:: 991660::NA::|3::Pseudobaptigenin 7-O-glucoside::M+Cl:: 47563::NA::|3::3'-O-Methylderhamnosylmaysin::M+Cl:: 49185::NA::|3::Granaticin::M+Cl:: 66554::NA::|3::Rothindin::M+Cl:: 91669::NA::|3:…
387	2.81469	1.49298	5.07885	0.0293037	0.348061	UP	290.071	290.065	290.072	7.22377	7.22365	7.24513	352	243.895	34.7786	686.488	146.877	[38][M+1]-
388	2.17542	1.12129	4.06261	0.0293577	0.348103	UP	439.043	439.042	439.045	2.49426	2.46893	2.51905	3004	4264.93	919.256	9278.02	1929.49	[141][M+3]-
389	7.85955	2.97445	4.91579	0.0294159	0.348148	UP	873.047	873.044	873.051	2.47608	2.46893	2.48323	2695	760.567	480.888	5977.71	1774.21
390	1.63983	-0.713544	-3.35746	0.0294278	0.348157	DOWN	493.753	493.75	493.755	3.66133	3.65085	3.67182	261	1034.14	158.233	630.642	135.249		[M-2H+K]- 456.811
391	2.77208	-1.47097	-3.82021	0.0296634	0.348338	DOWN	336.09	336.088	336.094	7.53758	7.5375	7.54467	1776	3226.56	819.5	1163.95	450.517	[67][M]-		2::::M+Cl::1088979::NA::|2::::M+Cl::1093770::NA::|3::::M-H::1088803::NA::|3::::M-H::1095882::NA::|3::VEGF Receptor Tyrosine Kinase Inhibitor II::M-H:: 987630::NA::|3::0::M-H:: 988446::NA::|3::0::M-H:: 989307::NA::|3::::M-H:: 998538::NA::|3::::M-H::1001249::NA::|3::::M-H::1003339::NA::|3::::M-H::1005721::NA::|3::::M-H::1008442::NA::|3::::M-H::1013286::NA::|3::::M-H::1055367::NA::|3::::M-H::1091644…
392	1.50588	-0.590605	-3.3091	0.0297418	0.348398	DOWN	315.073	315.072	315.074	2.89979	2.8959	2.91725	624	2429.6	307.701	1613.41	296.36			1::::M+Cl:: 991931::NA::|1::::M+Cl::1018299::NA::|2::Ginnalin B::M-H:: 984969::NA::|5::::M+Cl::1032233::NA::|5::::M+Cl::1077689::NA::|5::::M+Cl::1081725::NA::|5::::M+Cl::1086408::NA::|5::::M+Cl::1089631::NA::|5::::M+Cl::1091196::NA::|8::::M+Cl::1032966::NA::|8::::M+Cl::1035374::NA::|8::::M+Cl::1064595::NA::|8::::M+Cl::1084823::NA::|8::::M+Cl::1087234::NA::|9::Asp-Phe::M+Cl:: 64957::NA::|9::L-beta…
393	9.95083	3.31482	5.62939	0.0298927	0.348511	UP	574.18	574.176	574.185	4.09345	4.0916	4.10058	1260	402.323	47.0856	4003.45	1107			9::Monochloro-monoglutathionyl melphalan::M-H:: 69124::NA::|10::Asp Phe Met Gln::M+Cl::121293::NA::|10::Asp Phe Gln Met::M+Cl::121350::NA::|10::Asp Met Phe Gln::M+Cl::123573::NA::|10::Asp Met Gln Phe::M+Cl::123744::NA::|10::Asp Gln Phe Met::M+Cl::124770::NA::|10::Asp Gln Met Phe::M+Cl::124884::NA::|10::Glu Phe Met Asn::M+Cl::129291::NA::|10::Glu Phe Asn Met::M+Cl::129310::NA::|10::Glu Met Phe Asn…
394	1.83187	0.873319	3.3336	0.0299148	0.348528	UP	500.199	500.191	500.199	2.73922	2.73362	2.73952	724	1630.66	532.93	2987.15	461.225	[227][M]-		0::::M+Cl::1097569::NA::|2::Glu Glu Pro Gln::M-H:: 128933::NA::|2::Glu Glu Gln Pro::M-H:: 128952::NA::|2::Glu Pro Glu Gln::M-H:: 132353::NA::|2::Glu Pro Gln Glu::M-H:: 132543::NA::|2::Glu Gln Glu Pro::M-H:: 132752::NA::|2::Glu Gln Pro Glu::M-H:: 132923::NA::|2::Pro Glu Glu Gln::M-H:: 200752::NA::|2::Pro Glu Gln Glu::M-H:: 200942::NA::|2::Pro Gln Glu Glu::M-H:: 204742::NA::|2::Gln Glu Glu Pro::M-H…
395	2.45177	-1.29382	-3.30293	0.0299795	0.348576	DOWN	540.96	540.959	540.961	7.49467	7.47322	7.5232	653	4701.9	1059.72	1917.76	1004.28
396	2.26457	-1.17923	-4.04475	0.0300601	0.348636	DOWN	341.107	341.107	341.111	7.66193	7.51617	7.67988	2630	26433	5719.3	11672.4	2691.13			1::::M-H:: 994762::NA::|1::::M-H:: 995739::NA::|1::::M-H::1008729::NA::|1::::M-H::1008968::NA::|1::::M-H::1045637::NA::|1::::M-H::1068714::NA::|1::::M-H::1074873::NA::|1::::M-H::1075252::NA::|1::::M-H::1081388::NA::|1::::M-H::1082059::NA::|1::::M-H::1082428::NA::|1::::M-H::1084764::NA::|1::::M-H::1093058::NA::|1::::M-H::1094944::NA::|1::::M-H::1098573::NA::|1::::M-H::1098606::NA::|1::::M+Cl::1004…
397	2.25183	-1.1711	-4.70196	0.0300662	0.348641	DOWN	548.177	548.175	548.184	4.69733	4.68298	4.70595	770	3058.63	598.648	1358.29	184.221			0::trans-Zeatin-O-glucoside riboside::M+Cl::88794::NA::|3::Validamycin B::M+Cl::91657::NA::
398	2.00403	1.0029	5.22457	0.0302334	0.348764	UP	475.106	475.105	475.107	7.30946	7.30945	7.30947	209	363.02	21.7534	727.502	118.859			0::Cys Asp Phe Gly::M+Cl:: 112365::NA::|0::Cys Asp Gly Phe::M+Cl:: 112384::NA::|0::Cys Phe Asp Gly::M+Cl:: 113125::NA::|0::Cys Phe Gly Asp::M+Cl:: 113182::NA::|0::Cys Gly Asp Phe::M+Cl:: 113524::NA::|0::Cys Gly Phe Asp::M+Cl:: 113562::NA::|0::Asp Cys Phe Gly::M+Cl:: 119965::NA::|0::Asp Cys Gly Phe::M+Cl:: 119984::NA::|0::Asp Phe Cys Gly::M+Cl:: 121105::NA::|0::Asp Phe Gly Cys::M+Cl:: 121181::NA::…
399	1.54098	0.623852	3.35718	0.0302872	0.348804	UP	351.067	351.065	351.072	0.9883	0.97405	0.995483	446	426.571	92.5591	657.339	74.8855			1::::M+Cl:: 992648::NA::|1::::M+Cl::1006981::NA::|1::::M+Cl::1009296::NA::|1::::M+Cl::1014175::NA::|1::::M+Cl::1028295::NA::|1::::M+Cl::1040996::NA::|1::::M+Cl::1083328::NA::|1::::M+Cl::1088037::NA::|2::::M+Cl::1045069::NA::|3::::M-H::1000907::NA::|3::::M-H::1017323::NA::|3::::M-H::1024428::NA::|3::::M-H::1040856::NA::|3::::M-H::1069104::NA::|3::::M-H::1072389::NA::|3::::M-H::1072997::NA::|3::::M…
400	1.23085	0.299653	3.28877	0.0302991	0.348813	UP	207.012	207.011	207.014	4.83253	4.8039	4.83957	244	837.901	70.8372	1031.33	73.2096			2::1-Naphthalenesulfonic acid::M-H::71143::NA::|2::2-Naphthalenesulfonic acid::M-H::71144::NA::
401	1.69729	0.76323	3.75776	0.0303588	0.348856	UP	731.262	731.258	731.266	3.80746	3.80192	3.81542	318	754.406	118.602	1280.44	211.477	[449][M+2]-
402	1.40281	0.488323	4.65265	0.030445	0.348919	UP	387.129	387.129	387.129	3.5917	3.5864	3.77152	1381557	3.60883e+06	161583	5.06251e+06	516479	[104][M]-	[M-H+HCOOH]- 342.131	0::::M-H:: 996983::NA::|0::::M-H:: 998392::NA::|0::::M-H::1001326::NA::|0::::M-H::1006130::NA::|0::::M-H::1018890::NA::|0::::M-H::1019873::NA::|0::::M-H::1021207::NA::|0::::M-H::1022180::NA::|0::::M-H::1025986::NA::|0::::M-H::1026879::NA::|0::::M-H::1059308::NA::|1::::M+Cl::1001007::NA::|1::::M+Cl::1003407::NA::|1::::M+Cl::1015409::NA::|1::::M+Cl::1022481::NA::|1::::M+Cl::1027195::NA::|1::::M+Cl:…
403	1.90747	-0.931661	-4.42571	0.0306169	0.349043	DOWN	789.299	789.292	789.306	6.95712	6.95348	6.96077	235	1463.24	256.095	767.111	92.9418		[M-H]- 790.314	1::N,N-Diacetylchitobiosyldiphosphodolichol::M-H::6072::NA::
404	2.23117	1.1578	4.39643	0.0306313	0.349053	UP	438.039	438.039	438.048	2.49818	2.47608	2.64697	52386	88605.7	14904	197694	40310.3	[141][M+2]-
405	2.54911	-1.34999	-3.54276	0.0307254	0.349121	DOWN	572.145	572.138	572.15	5.24735	5.2449	5.25208	437	1390.59	346.2	545.518	225.479		[M-H+NH3]- 556.133	0::Ofloxacin glucuronide::M+Cl::1627::NA::
406	1.45166	0.537707	3.84387	0.0307792	0.349159	UP	792.789	792.781	792.792	0.813875	0.803183	0.824633	652	844.133	152.274	1225.4	79.5441	[528][M]-
407	19.2861	4.26949	5.56497	0.0307803	0.34916	UP	367.124	367.123	367.126	4.34136	4.33893	4.34228	6239	752.11	58.7452	14505.3	4280.15	[85][M+1]-
408	1.66487	-0.735407	-3.42705	0.0308285	0.349194	DOWN	803.847	803.843	803.849	0.806733	0.795983	0.81035	724	1338.81	158.314	804.156	218.985	[540][M+2]2-
409	1.95471	0.966956	3.82618	0.0308543	0.349212	UP	275.055	275.054	275.056	0.858183	0.853183	0.981183	423	522.546	199.768	1021.43	105.33			4::Thysanone::M-H:: 53229::NA::| 4::O-Demethylfonsecin::M-H:: 89448::NA::|10::Isogranulatimide::M-H::987521::NA::
410	1.80715	0.853718	5.07489	0.0311218	0.3494	UP	561.025	561.02	561.029	4.56875	4.55435	4.57583	669	1833.73	495.11	3313.83	100.238
411	8.45594	-3.07997	-5.5307	0.0311224	0.3494	DOWN	956.376	956.374	956.379	4.91755	4.91747	4.92468	539	1739.37	480.216	205.698	9.05289	[685][M+1]-
412	2.7229	-1.44514	-3.25369	0.0312779	0.349508	DOWN	698.172	698.166	698.177	5.03187	4.9891	5.14682	1010	2954.88	709.318	1085.2	698.202		[M+Cl]- 663.196 [M-H]- 699.173
413	2.36876	1.24413	4.20065	0.0313807	0.349579	UP	435.935	435.93	435.944	2.49043	2.48323	2.49818	873	872.419	185.884	2066.55	455.939			9::::M+Cl::1056425::NA::
414	1.38432	-0.469177	-3.34708	0.0314103	0.349599	DOWN	1203.79	1203.78	1203.79	0.817458	0.810283	0.824633	226	610.186	69.307	440.784	53.6769
415	1.93392	0.951528	3.25088	0.0315212	0.349675	UP	791.266	791.26	791.268	5.65813	5.65075	5.66528	1262	1621.57	552.76	3135.99	587.792	[524][M+2]-
416	3.12692	1.64474	3.52669	0.0315231	0.349676	UP	729.261	729.248	729.261	3.80434	3.80012	3.85733	6682	5340.81	3015.82	16700.3	4693.54	[449][M]-	[M+Cl+HCOOH]- 648.283 [M-H+HCOOH]- 684.26	1::Mytilin B::M+Cl:: 89274::NA::|7::Phe Trp Asp Leu Asp::M+Cl::264449::NA::
417	3.21342	1.68411	3.64306	0.0317158	0.349806	UP	776.247	776.243	776.25	4.98546	4.98183	4.99617	5228	5715.56	3029.46	18366.5	5196.1	[504][M+1]-
418	3.24117	-1.69651	-4.12722	0.0319033	0.349932	DOWN	218.081	218.081	218.081	6.27014	6.27005	6.27718	8740	24413.7	6532.78	7532.36	2740.97	[15][M]-		6::::M-H::1074145::NA::|6::deschlorobenzoyl Indomethacin::M-H:: 829::NA::|6::Aniracetam::M-H:: 69562::NA::|6::Nigellimine N-oxide::M-H:: 89270::NA::|6::alpha-Hydroxy-1-methyl-1H-indole-3-propanoic acid::M-H:: 93058::NA::|6::alpha-Methoxy-1H-indole-3-propanoic acid::M-H:: 93059::NA::|8::0::M-H:: 988881::NA::|8::::M-H::1032042::NA::|8::::M-H::1056533::NA::|8::::M-H::1062614::NA::|8::::M-H::1095743:…
419	2.66574	-1.41454	-4.94585	0.0319369	0.349954	DOWN	972.47	972.47	972.472	3.92108	3.91382	3.92342	32901	70174.7	15001.1	26324.6	3284.22	[705][M]-	[M-H-CH3]- 988.491
420	2.78691	-1.47867	-4.95562	0.0319553	0.349966	DOWN	944.389	944.385	944.394	4.64727	4.64015	4.65438	272	1127.42	246.953	404.543	53.3761
421	1.3541	-0.43733	-3.32108	0.0320348	0.350019	DOWN	694.271	694.271	694.271	3.99606	3.99245	4.00188	34912	114567	12328.7	84607.5	9598.65	[417][M]-	[M-H]- 695.277	4::9,10-Dihydroergocornine methanesulfonate::M+Cl::69768::NA::
422	2.36285	1.24053	3.76805	0.0320577	0.350034	UP	717.47	717.464	717.471	7.46605	7.34523	7.62263	377	1273.06	705.218	3008.05	372.433		[M-H]- 718.472	1::PG(16:1(9Z)/16:1(9Z))::M-H::61861::NA::|1::PG(12:0/20:2(11Z,14Z))::M-H::78885::NA::|1::PG(14:1(9Z)/18:1(9Z))::M-H::78945::NA::|1::PG(15:0/17:2(9Z,12Z))::M-H::78969::NA::|1::PG(15:1(9Z)/17:1(9Z))::M-H::78995::NA::|1::PG(17:1(9Z)/15:1(9Z))::M-H::79078::NA::|1::PG(17:2(9Z,12Z)/15:0)::M-H::79107::NA::|1::PG(18:1(9Z)/14:1(9Z))::M-H::79149::NA::|1::PG(18:2(9Z,12Z)/14:0)::M-H::79167::NA::|1::PG(20:2(…
423	1.24731	-0.318818	-4.58759	0.0322188	0.350139	DOWN	1497.44	1497.44	1497.44	1.08779	1.07357	1.10202	528	2832.68	203.096	2271.03	60.9686
424	1.57188	0.652494	3.32136	0.0322382	0.350152	UP	827.323	827.317	827.329	0.817458	0.817433	0.817483	321	543.508	98.9588	854.331	128.376
425	1.47381	-0.559551	-3.31335	0.0322867	0.350184	DOWN	477.897	477.894	477.903	3.25893	3.24518	3.28047	1026	3902.88	517.819	2648.15	402.588
426	4.325	-2.1127	-5.11285	0.0323133	0.350201	DOWN	208.061	208.058	208.062	2.91722	2.91365	2.91725	263	754.261	193.768	174.396	32.2751			2::Felbamate monocarboxylate::M-H:: 2658::NA::|2::Hydroxyphenylacetylglycine::M-H:: 5703::NA::|2::N-Benzyloxycarbonylglycine::M-H:: 66027::NA::|2::Methylsalicyluric acid::M-H:: 5670::NA::|3::(Â±)-alpha-Methyl-4-carboxyphenylglycine::M-H:: 985950::NA::|3::::M-H::1046745::NA::|3::::M-H::1074153::NA::
427	1.91449	-0.936959	-3.43264	0.032384	0.350247	DOWN	1328.57	1328.56	1328.57	3.92452	3.91385	3.92838	604	1294.08	258.134	675.942	175.075	[1006][M+2]-
428	1.5445	-0.627141	-3.58182	0.0325707	0.350367	DOWN	1218.77	1218.76	1218.77	0.810333	0.803183	0.817483	429	889.833	77.5155	576.13	130.396
429	3.57565	-1.8382	-3.42478	0.0325852	0.350376	DOWN	492.135	492.134	492.136	4.44637	4.44428	4.44847	1935	11856.4	2425.08	3315.88	3574.25			1::::M-H::1016927::NA::|1::::M+Cl::1042377::NA::|3::Glyburide::M-H:: 3129::NA::|3::::M+Cl:: 992414::NA::|3::::M+Cl:: 992432::NA::|3::::M+Cl:: 994862::NA::|3::::M+Cl:: 994881::NA::|3::::M+Cl:: 997200::NA::|3::::M+Cl:: 998002::NA::|3::::M+Cl::1002004::NA::|3::::M+Cl::1002048::NA::|3::::M+Cl::1002060::NA::|3::::M+Cl::1004446::NA::|3::::M+Cl::1004458::NA::|3::::M+Cl::1004459::NA::|3::::M+Cl::1004470:…
430	2.56609	-1.35957	-4.8544	0.032607	0.35039	DOWN	1151.42	1151.42	1151.43	4.46933	4.4693	4.4764	380	1263.48	268.164	492.378	61.5234	[901][M+1]-
431	1.43279	0.518828	3.29015	0.0327461	0.350478	UP	695.441	695.44	695.446	9.63417	9.62707	9.6628	667	727.366	102.382	1042.16	130.312		[M-2H+K]- 658.483	1::PA(13:0/20:1(11Z))::M+Cl::81247::NA::|1::PA(14:0/19:1(9Z))::M+Cl::81265::NA::|1::PA(14:1(9Z)/19:0)::M+Cl::81289::NA::|1::PA(15:0/18:1(9Z))::M+Cl::81309::NA::|1::PA(15:1(9Z)/18:0)::M+Cl::81336::NA::|1::PA(16:1(9Z)/17:0)::M+Cl::81372::NA::|1::PA(17:0/16:1(9Z))::M+Cl::81394::NA::|1::PA(17:1(9Z)/16:0)::M+Cl::81418::NA::|1::PA(18:0/15:1(9Z))::M+Cl::81475::NA::|1::PA(18:1(9Z)/15:0)::M+Cl::81489::NA:…
432	1.7397	-0.798837	-3.33966	0.0328077	0.350517	DOWN	1080.39	1080.39	1080.39	4.00763	4.00675	4.01602	109599	290762	51656.7	167134	37982.3	[846][M]-	[M-H-C6H10O5]- 1243.45
433	1.43902	0.525086	3.75642	0.0329929	0.350633	UP	532.875	532.875	532.875	0.810292	0.810267	0.817483	12549	25285.7	2351.75	36386.6	4546.28	[250][M]-
434	1.44621	-0.532278	-3.86664	0.0331181	0.350711	DOWN	541.155	541.15	541.158	4.29186	4.2894	4.2987	573	1326.51	79.0892	917.232	165.399		[M+Cl]- 506.184 [M-H]- 542.161	1::Glu Glu Glu Thr::M+Cl::128756::NA::|1::Glu Glu Thr Glu::M+Cl::129003::NA::|1::Glu Thr Glu Glu::M+Cl::133943::NA::|1::Thr Glu Glu Glu::M+Cl::232742::NA::|2::Maltotriitol::M+Cl:: 44774::NA::|3::Haploperoside C::M-H::985114::NA::|3::Glu Met Met Pro::M+Cl::131692::NA::|3::Glu Met Pro Met::M+Cl::131730::NA::|3::Glu Pro Met Met::M+Cl::132490::NA::|3::Met Glu Met Pro::M+Cl::184891::NA::|3::Met Glu Pr…
435	1.73716	-0.796727	-3.21948	0.0332474	0.350791	DOWN	1099.77	1099.77	1099.78	0.803183	0.803133	0.81035	272	708.114	122.219	407.628	105.811	[859][M+4]-
436	11.5149	-3.52543	-5.3184	0.0332765	0.350809	DOWN	1148.43	1148.43	1148.43	5.42288	5.41578	5.42297	2284	6744.7	2003.66	585.737	92.7086	[897][M+1]-
437	3.49831	1.80666	3.90759	0.0333028	0.350825	UP	789.243	789.241	789.246	4.02827	4.02815	4.03888	28882	22862.5	10628.6	79980.2	22978.5	[522][M]-	[M-H-H20]- 808.259
438	1.6214	-0.697238	-4.19829	0.0334064	0.350888	DOWN	805.342	805.34	805.345	0.803183	0.803133	0.810283	369	616.441	91.1436	380.191	34.5365	[545][M]2-		7::Hoiamide C::M+Cl::65376::NA::
439	2.28189	-1.19023	-4.25432	0.0334602	0.350921	DOWN	1273.95	1273.95	1273.96	4.00674	3.9996	4.01602	887	1797.33	386.323	787.649	140.47		[M-2H+K]- 1237 [M-H]- 1274.96
440	1.22198	0.289219	3.18917	0.0334837	0.350935	UP	695.465	695.463	695.467	9.60565	9.60558	9.6057	6155	5896.78	520.396	7205.73	484.32	[420][M]-	[M-H-CH3]- 711.504	1::PA(18:2(9Z,12Z)/18:2(9Z,12Z))[U]::M-H::40912::NA::|1::PA(16:0/20:4(5Z,8Z,11Z,14Z))::M-H::40922::NA::|1::PA(14:0/22:4(7Z,10Z,13Z,16Z))::M-H::81272::NA::|1::PA(16:1(9Z)/20:3(8Z,11Z,14Z))::M-H::81383::NA::|1::PA(18:1(9Z)/18:3(6Z,9Z,12Z))::M-H::81494::NA::|1::PA(18:3(6Z,9Z,12Z)/18:1(9Z))::M-H::81542::NA::|1::PA(18:4(6Z,9Z,12Z,15Z)/18:0)::M-H::81600::NA::|1::PA(20:3(8Z,11Z,14Z)/16:1(9Z))::M-H::8176…
441	1.86889	0.902185	4.03825	0.0334911	0.35094	UP	436.04	436.04	436.04	2.49426	2.47608	2.51192	414444	993862	143785	1.85742e+06	341344	[141][M]-	[M-H]- 437.047	1::CGP 55845 hydrochloride::M+Cl:: 986131::NA::|1::::M+Cl::1049710::NA::|2::Glucoraphanin::M-H:: 66960::NA::|3::::M+Cl::1023122::NA::|4::::M-H::1015363::NA::|6::::M-H::1068565::NA::|6::::M+Cl::1049068::NA::|7::::M+Cl::1061376::NA::|7::::M+Cl::1067444::NA::|7::::M+Cl::1073291::NA::|8::::M-H::1045868::NA::|8::::M-H:: 992840::NA::|8::::M-H::1026248::NA::|8::::M+Cl:: 994472::NA::|8::::M+Cl:: 995702::…
442	4.11877	2.04222	4.90708	0.0335145	0.350954	UP	713.244	713.243	713.246	5.15348	5.15268	5.16697	4172	3098.85	664.784	12763.5	3345.91	[439][M]-		3::Niazimicin A::M-H::88057::NA::
443	1.9173	-0.939073	-3.71463	0.0337067	0.35107	DOWN	1003.43	1003.43	1003.43	3.98899	3.9853	3.99473	20600	43086.3	8523.65	22472.4	4442.29	[763][M]-
444	2.02708	1.0194	3.52741	0.033772	0.351109	UP	514.158	514.156	514.16	4.1991	3.98535	4.23468	2895	6265.08	1621.02	12699.8	2712.09		[M-H-CH3]- 530.197	0::::M+Cl::1007385::NA::|0::::M+Cl::1021553::NA::|0::::M+Cl::1095214::NA::|2::Ala Met Met Gln::M+Cl:: 107693::NA::|2::Ala Met Gln Met::M+Cl:: 107750::NA::|2::Ala Gln Met Met::M+Cl:: 108890::NA::|2::Cys Ile Met Asn::M+Cl:: 114491::NA::|2::Cys Ile Asn Met::M+Cl:: 114510::NA::|2::Cys Leu Met Asn::M+Cl:: 115291::NA::|2::Cys Leu Asn Met::M+Cl:: 115310::NA::|2::Cys Met Ile Asn::M+Cl:: 115631::NA::|2::C…
445	1.72075	-0.783033	-3.21421	0.0339889	0.351237	DOWN	1081.39	1081.39	1081.4	4.00683	4.0067	4.01602	46947	124901	21664.9	72585.2	18038.4	[846][M+1]-
446	1.39379	0.479014	4.19833	0.0340068	0.351248	UP	433.975	433.973	433.982	0.952567	0.95255	0.959717	469	503.444	28.4064	701.695	76.6987		[M-H]- 434.987	2::::M+Cl::1052307::NA::| 2::::M+Cl::1065979::NA::| 3::VX-745::M-H:: 989950::NA::|10::::M-H::1046221::NA::
447	1.49834	-0.583368	-3.47761	0.0341461	0.35133	DOWN	608.784	608.775	608.785	4.13475	4.1292	4.14847	306	1564.98	135.851	1044.48	220.797
448	7.79702	-2.96292	-5.25411	0.0341851	0.351353	DOWN	304.118	304.118	304.118	6.85416	6.8541	6.86127	5679	16017.5	4600.17	2054.31	163.046	[48][M]-	[M-H]- 305.126	1::::M-H::1040402::NA::|1::::M-H::1072223::NA::|2::Zanthodioline::M-H:: 88043::NA::|2::N-Hydroxynorcocaine::M-H:: 1906::NA::|7::zeleplon::M-H:: 85038::NA::|8::::M-H:: 994136::NA::|8::::M-H::1001340::NA::|8::::M-H::1005548::NA::|8::::M-H::1008500::NA::|8::::M-H::1008504::NA::|8::::M-H::1018018::NA::|8::::M-H::1018071::NA::|8::::M-H::1024066::NA::|8::::M-H::1025112::NA::|8::::M-H::1025120::NA::|8::…
449	1.31013	-0.389708	-3.15407	0.0344043	0.35148	DOWN	1064.31	1064.31	1064.32	3.92125	3.91385	3.92958	311	968.15	90.0053	738.974	87.964		[3M-2H]2- 710.209 [M+Cl]- 1029.35	1::Linoleoyl-CoA::M+Cl:: 5977::NA::|1::6Z,9Z-octadecadienoyl-CoA::M+Cl::36659::NA::
450	1.88177	0.912093	3.72821	0.0344589	0.351511	UP	678.812	678.804	678.813	0.81035	0.810283	0.831733	465	618.449	114.146	1163.78	226.179
451	1.99871	-0.999069	-3.81253	0.0344891	0.351528	DOWN	1073.47	1073.46	1073.47	3.96387	3.96385	3.9639	357	1176.13	241.123	588.443	114.639		[M+Cl+HCOOH]- 992.499 [M-H+HCOOH]- 1028.48
452	1.15556	0.208593	4.71284	0.0345077	0.351539	UP	298.156	298.156	298.156	9.59135	9.59128	9.5914	43043	19917.9	1109.26	23016.3	257.378	[44][M+1]-
453	1.74077	-0.799723	-3.33905	0.034538	0.351557	DOWN	1129.34	1129.34	1129.35	4.0139	4.00687	4.021	567	1534.69	278.881	881.615	192.32	[884][M+2]-
454	1.50305	0.587894	4.18911	0.034668	0.351631	UP	389.134	389.134	389.134	3.58648	3.58437	3.59367	29540	63878	4538.41	96011.9	12487.1	[104][M+2]-
455	2.19379	-1.13342	-3.174	0.0347671	0.351687	DOWN	1150.43	1150.42	1150.43	4.4764	4.45842	4.47643	523	1667.32	375.124	760.018	323.139	[901][M]-		2::Tetracosenoyl-CoA::M+Cl:: 63372::NA::|2::CoA(24:1(15Z))::M+Cl:: 75436::NA::|8::Asn-Arg-Cys-Ser-Gln-Gly-Ser-Cys-Trp-Asn (Disulfide Bridge 3-8)::M-H::265065::NA::
456	1.741	-0.799919	-3.54368	0.0349245	0.351775	DOWN	592.764	592.757	592.768	4.38219	4.36357	4.39783	383	1908.65	196.625	1096.29	344.954
457	6.25676	2.64542	4.8917	0.0349507	0.35179	UP	956.311	956.309	956.315	4.06487	4.06318	4.07033	2171	798.974	254.491	4998.99	1465.2			8::Pentaglutamyl folate::M-H::58426::NA::
458	3.53953	1.82356	3.69019	0.0349561	0.351793	UP	775.245	775.245	775.246	4.98186	4.9748	4.98902	16963	19001.5	10303.7	67256.5	20169.9	[504][M]-		10::Dihydrocurcumin::M+Cl::87760::NA::
459	3.05121	1.60938	4.51292	0.0352451	0.351954	UP	874.093	874.088	874.095	2.49807	2.49045	2.49818	596	386.517	79.756	1179.35	293.647	[612][M+1]-
460	1.8385	-0.878531	-3.1271	0.0353305	0.352	DOWN	733.174	733.171	733.182	1.9599	1.84733	1.99212	1598	6741.33	1185.33	3666.75	1222.73	[454][M+1]-
461	2.55711	-1.35451	-3.12293	0.0354642	0.352074	DOWN	482.063	482.062	482.065	4.56867	4.54248	4.56895	23846	80869.1	19039.2	31625.2	19581.7	[189][M+5]-
462	1.70696	-0.771433	-3.52771	0.0356421	0.35217	DOWN	1970.97	1970.97	1970.97	1.07357	1.06627	1.11627	356	1811.47	181.212	1061.22	320.703	[1113][M+1]3-
463	2.42802	-1.27978	-4.37836	0.035985	0.352353	DOWN	147.046	147.046	147.046	2.99231	2.98875	2.99587	403	1026.12	228.974	422.616	67.5903			5::Cinnamic acid::M-H:: 310::NA::|5::4-Hydroxycinnamyl aldehyde::M-H::44643::NA::|5::3-Isochromanone::M-H::44717::NA::|5::trans-Cinnamic acid::M-H::63104::NA::|5::Pyruvophenone::M-H::63534::NA::|5::Dihydrocoumarin::M-H::65745::NA::|5::3-Hydroxy-1-indanone::M-H::66724::NA::|5::(E)-3-(2-Hydroxyphenyl)-2-propenal::M-H::87897::NA::|5::Di-2-furanylmethane::M-H::88849::NA::
464	1.59592	-0.674385	-3.28943	0.0360545	0.35239	DOWN	700.157	700.157	700.157	5.02119	5.01048	5.0319	222	590.696	95.632	370.13	65.9006	[425][M+2]-
465	1.81824	0.862542	3.47625	0.0361067	0.352417	UP	1098.4	1098.39	1098.4	4.00678	3.99245	4.0303	946	1582.15	557.805	2876.73	323.903	[860][M]-	[M+Cl+HCOOH]- 1017.42 [M-H+HCOOH]- 1053.4
466	2.16924	1.11719	4.14514	0.036188	0.35246	UP	437.045	437.044	437.046	2.49432	2.47608	2.51192	50172	89047	14518.5	193165	41011.6	[141][M+1]-
467	1.52719	-0.610878	-3.24379	0.0364986	0.352622	DOWN	741.283	741.281	741.285	3.99958	3.99248	4.00903	4896	11140.5	1671.57	7294.75	1192.69	[469][M+1]-
468	1.67802	-0.746757	-3.08628	0.0367234	0.352737	DOWN	595.004	595.003	595.01	4.96757	4.96752	4.97473	237	1061.64	168.652	632.676	171.79	[327][M+1]-
469	1.76427	0.819074	4.85474	0.0367974	0.352774	UP	214.048	214.047	214.048	0.956158	0.95255	0.966883	2508	3092.36	120.086	5455.77	834.612			4::sn-glycero-3-phosphoethanolamine::M-H::96256::NA::|4::Glycerylphosphorylethanolamine::M-H:: 5151::NA::|6::beta-D-Glucosamine::M+Cl:: 266::NA::|6::Fructosamine::M+Cl::58080::NA::|6::D-Galactosamine::M+Cl::63181::NA::|6::D-Glucosamine::M+Cl::63216::NA::|6::Kanosamine::M+Cl::63731::NA::|6::1-Amino-1-deoxy-scyllo-inositol::M+Cl::64552::NA::|6::Nojirimycin::M+Cl::66528::NA::
470	1.69736	-0.763294	-3.08932	0.0368757	0.352814	DOWN	975.198	975.197	975.199	3.25902	3.25178	3.2732	391	1428.96	241.337	841.874	223.833	[709][M+1]-
471	1.46017	0.546139	3.53122	0.0369001	0.352826	UP	853.174	853.162	853.175	3.83703	3.82902	3.838	390	706.55	140.129	1031.68	76.1381	[598][M+2]-
472	1.51081	-0.59532	-4.99393	0.0370182	0.352886	DOWN	704.313	704.304	704.316	6.43735	6.41958	6.5338	263	1059.54	9.09878	701.307	123.913		[M-H]- 705.328	3::Glu Met Arg Asp Arg::M-H::264542::NA::
473	1.49063	-0.57592	-4.87094	0.0371405	0.352947	DOWN	613.131	613.129	613.133	2.50504	2.49818	2.5119	367	1831.99	212.652	1229.01	27.4336	[348][M+2]-
474	2.35754	-1.23728	-3.35027	0.0372776	0.353015	DOWN	556.262	556.259	556.267	3.98187	3.9781	3.98758	1749	7225.08	1824.18	3064.67	1139.58	[279][M]-		7::Ala Ile Arg Tyr::M+Cl::106579::NA::|7::Ala Ile Tyr Arg::M+Cl::106674::NA::|7::Ala Leu Arg Tyr::M+Cl::107379::NA::|7::Ala Leu Tyr Arg::M+Cl::107474::NA::|7::Ala Arg Ile Tyr::M+Cl::109239::NA::|7::Ala Arg Leu Tyr::M+Cl::109279::NA::|7::Ala Arg Tyr Ile::M+Cl::109467::NA::|7::Ala Arg Tyr Leu::M+Cl::109469::NA::|7::Ala Tyr Ile Arg::M+Cl::111234::NA::|7::Ala Tyr Leu Arg::M+Cl::111274::NA::|7::Ala Ty…
475	2.27835	-1.18799	-4.72159	0.0373011	0.353027	DOWN	331.103	331.097	331.107	3.13152	3.11703	3.14543	1019	6052.33	1226.53	2656.46	217.872	[65][M+2]-
476	1.69879	-0.764506	-3.83531	0.0374454	0.353098	DOWN	714.758	714.749	714.761	0.888217	0.881067	0.88825	750	1171.79	200.217	689.781	85.4252
477	4.52734	-2.17866	-3.94129	0.0374748	0.353112	DOWN	1282.65	1282.65	1282.66	3.92232	3.9141	3.93055	3920	6996.55	2228.77	1545.4	878.3
478	1.50639	-0.591096	-3.0815	0.0374839	0.353117	DOWN	1098.27	1098.27	1098.28	0.803183	0.803133	0.817483	292	546.309	68.8251	362.661	76.9318	[859][M+2]2-
479	2.71368	-1.44025	-3.14619	0.0375031	0.353126	DOWN	865.445	865.439	865.452	6.59756	6.58313	6.64747	880	4439.4	949.233	1635.93	1216.94	[606][M]-
480	1.46631	0.552194	4.24656	0.0376071	0.353177	UP	388.133	388.133	388.133	3.59052	3.5864	3.76468	251173	591307	32981.4	867042	107519	[104][M+1]-
481	2.01457	-1.01047	-3.36663	0.0377769	0.35326	DOWN	834.199	834.198	834.199	3.65737	3.6565	3.6866	785	3862.59	519.047	1917.33	855.673	[580][M]-	[M+Cl]- 799.237 [M-H]- 835.214
482	2.45562	-1.29609	-4.61843	0.0377908	0.353266	DOWN	697.198	697.196	697.2	4.55116	4.52648	4.57583	442	1762.02	384.095	717.546	76.8534		[M-H-C3H2O3]- 784.211	1::Isocaviunin 7-O-gentiobioside::M-H::47942::NA::|1::5,7-Dihydroxy-3,6,8,4'-tetramethoxyflavone 7-glucosyl-(1->3)-galactoside::M-H::51714::NA::
483	1.87696	0.908397	3.46097	0.0377986	0.35327	UP	277.032	277.032	277.032	0.974008	0.96685	0.98835	85851	134868	28916.8	253142	51646.3	[30][M]-	[M-H-C6H8O6]- 454.072	1::::M-H::1074288::NA::| 1::0::M+Cl:: 988610::NA::| 7::::M+Cl::1048655::NA::| 7::::M+Cl::1053304::NA::| 7::::M+Cl::1062039::NA::|10::::M-H::1057238::NA::
484	1.82331	-0.866558	-3.28037	0.0380316	0.353382	DOWN	975.177	975.173	975.185	3.26611	3.25898	3.27323	671	1514.82	302.498	830.806	197.312	[708][M+1]-
485	1.81061	0.856474	3.87183	0.0381215	0.353425	UP	386.94	386.94	386.94	3.58647	3.5864	3.58653	616	1147.01	385.343	2076.79	156.559		[M+Cl]- 351.966 [M-H]- 387.942
486	7.20005	-2.84801	-4.95607	0.0381566	0.353441	DOWN	1055.3	1055.29	1055.3	5.40508	5.40145	5.42305	1873	7238.52	2176.78	1005.34	83.4242	[807][M]-
487	1.78045	-0.832243	-3.55233	0.038233	0.353477	DOWN	964.155	964.155	964.161	5.16702	5.16128	5.16703	259	799.723	151.98	449.169	78.2123	[692][M+1]-
488	1.99287	-0.994849	-3.18167	0.038345	0.35353	DOWN	957.202	957.198	957.206	3.71793	3.70248	3.72897	868	2092.19	331.209	1049.83	460.747		[2M+Cl]- 461.104
489	1.20985	0.274829	3.66593	0.0384661	0.353587	UP	450.056	450.056	450.056	2.62567	2.61638	2.63275	95175	372951	33479.3	451215	15699.6	[156][M]-	[M+Cl]- 415.091 [M-H]- 451.063	0::::M+Cl:: 992140::NA::| 0::::M+Cl:: 997211::NA::| 0::::M+Cl::1001783::NA::| 0::::M+Cl::1048346::NA::| 1::::M-H::1002207::NA::| 1::::M-H::1007848::NA::| 1::::M-H::1012899::NA::| 1::::M-H::1019045::NA::| 1::::M-H::1023744::NA::| 1::::M-H::1082740::NA::| 1::::M-H::1087432::NA::| 1::Glucoalyssin::M-H:: 66943::NA::| 5::::M-H::1004855::NA::| 5::::M+Cl::1007267::NA::| 5::::M+Cl::1023794::NA::| 5::::M+…
490	1.76881	-0.822777	-3.05382	0.0385796	0.35364	DOWN	1082.4	1082.4	1082.4	4.00683	4.0067	4.00903	11759	28912.6	5328.62	16345.8	4733.71	[846][M+2]-
491	1.30692	-0.386175	-4.24437	0.0385829	0.353641	DOWN	464.038	464.033	464.042	5.16703	5.16697	5.17412	202	714.148	19.2721	546.435	65.6715	[165][M+2]-
492	1.89576	-0.922779	-3.87042	0.0386529	0.353674	DOWN	822.327	822.322	822.332	5.53268	5.52302	5.54235	361	2106.08	413.531	1110.94	165.27	[566][M+1]-
493	1.63464	-0.708969	-3.22243	0.0387199	0.353705	DOWN	1119.24	1119.23	1119.24	3.65082	3.63647	3.66517	779	1293.75	223.514	791.461	151.429	[880][M+1]-
494	8.23613	3.04197	4.69514	0.0387207	0.353705	UP	955.308	955.303	955.311	4.06327	4.06318	4.06517	8249	1939.31	800.639	15972.4	5114.55	[684][M]-	[M-H+NH3]- 939.277	1::Hexandraside C::M-H::50137::NA::
495	1.68918	-0.756321	-3.03596	0.0387487	0.353718	DOWN	871.161	871.157	871.163	4.02823	4.02268	4.04178	1413	5092.57	863.852	3014.82	811.718	[610][M]-
496	1.32003	0.400573	4.33384	0.0387621	0.353724	UP	892.304	892.304	892.305	0.806717	0.80315	0.810283	268	470.337	58.1364	620.859	15.4623
497	1.75338	-0.810139	-3.67338	0.0388938	0.353784	DOWN	289.082	289.082	289.083	4.51949	4.51928	4.53372	1267	2978.59	548.132	1698.77	252.405			2::::M-H::1080133::NA::| 2::N2-Malonyl-D-tryptophan::M-H:: 65974::NA::| 2::L-N-(1H-Indol-3-ylacetyl)aspartic acid::M-H:: 93323::NA::| 2::N-Malonyltryptophan::M-H:: 94069::NA::| 6::::M-H::1043971::NA::| 8::0::M-H:: 991518::NA::| 8::::M-H::1006143::NA::| 8::::M-H::1066582::NA::| 9::::M-H::1069562::NA::|10::methyl 4-[2-(2-formyl-vinyl)-3-hydroxy-5-oxo-cyclopentyl]-butanoate::M+Cl:: 74530::NA::|10::M…
498	2.12572	-1.08795	-3.12968	0.0389198	0.353796	DOWN	250.052	250.052	250.053	7.44458	7.43742	7.44467	2985	6043.33	1414.87	2842.96	1065.46			4::7-Methylpyrido[3,4-c]psoralen::M-H::73152::NA::|9::N-(furan-2-ylmethyl)-1H-pyrazolo[3,4-d]pyrimidin-4-amine::M+Cl::96290::NA::|9::KINETIN::M+Cl::44276::NA::
499	4.1484	2.05255	4.45666	0.0389964	0.353831	UP	714.244	714.24	714.25	5.15272	5.1456	5.15982	798	821.243	222.63	3406.84	979.903	[439][M+1]-
500	1.46309	-0.549018	-4.72988	0.0390045	0.353835	DOWN	912.11	912.11	912.11	3.72895	3.72893	3.72897	513	1474.44	169.316	1007.76	23.1798		[M-H-CO]- 941.104
501	1.36661	-0.450604	-3.72429	0.0390802	0.353869	DOWN	206.053	206.053	206.053	4.01502	4.0139	4.02268	1098	4669.56	234.899	3416.88	533.123	[12][M+1]-
502	2.49559	-1.31938	-3.65854	0.0393222	0.353978	DOWN	431.098	431.096	431.101	5.29496	5.29075	5.29508	1573	4167.79	1074.34	1670.06	494.053	[136][M]-		0::Emodin 8-glucoside::M-H::41046::NA::|0::Genistin::M-H::45735::NA::|0::Vitexin::M-H::45737::NA::|0::Fragarin::M-H::46774::NA::|0::Pelargonidin 5-galactoside::M-H::46860::NA::|0::Apigenin 7-O-glucoside::M-H::46861::NA::|0::Pueraria glycoside 1::M-H::47561::NA::|0::Demethyltexasin 4'-O-glucoside::M-H::47611::NA::|0::Isogenistein 7-O-glucoside::M-H::47669::NA::|0::Genistein 8-C-glucoside::M-H::476…
503	1.1316	0.178364	3.93879	0.0393944	0.35401	UP	100.932	100.932	100.932	7.77919	7.77202	7.7864	11762	105442	5724.08	119318	2113.91	[1][M]-	[M-H-CH2]- 115.947 [M-H-CH4]- 117.963
504	2.38299	1.25278	4.86043	0.0394068	0.354016	UP	427.031	427.028	427.035	4.08538	4.08445	4.08632	241	192.15	4.84499	457.893	94.5753			2::::M+Cl::1012319::NA::| 2::::M+Cl::1057411::NA::| 2::::M+Cl::1057918::NA::| 2::::M+Cl::1070768::NA::| 5::::M+Cl::1006695::NA::| 5::::M+Cl::1022894::NA::| 5::::M+Cl::1025381::NA::| 5::::M+Cl::1038186::NA::| 5::::M+Cl::1043560::NA::| 5::::M+Cl::1099530::NA::| 6::::M-H::1048348::NA::| 6::::M-H::1065267::NA::| 6::::M+Cl:: 997384::NA::| 6::::M+Cl:: 999410::NA::| 6::::M+Cl::1013691::NA::| 6::::M+Cl::…
505	3.09007	-1.62764	-3.20579	0.0396523	0.354125	DOWN	492.104	492.103	492.106	5.52303	5.51432	5.53028	34293	108267	32876.3	35036.9	22012.5	[207][M]-	[M-H-C6H10O4]- 639.17	0::::M+Cl::1008894::NA::|0::::M+Cl::1027893::NA::|1::Glucohirsutin::M-H:: 71617::NA::|2::::M+Cl:: 993447::NA::|2::::M+Cl:: 995827::NA::|2::::M+Cl:: 998277::NA::|2::::M+Cl::1011688::NA::|2::::M+Cl::1012508::NA::|2::::M+Cl::1014372::NA::|2::::M+Cl::1014901::NA::|2::::M+Cl::1029179::NA::|3::::M-H::1001701::NA::|3::::M+Cl::1000115::NA::|3::::M+Cl::1004924::NA::|3::::M+Cl::1040095::NA::|3::::M+Cl::107…
506	3.88396	-1.95753	-4.75245	0.0396589	0.354128	DOWN	944.375	944.369	944.381	4.64373	4.63302	4.65445	357	1349.43	363.015	347.437	39.7155	[673][M+3]-
507	1.88014	-0.910837	-3.92058	0.0396631	0.354129	DOWN	824.452	824.448	824.456	6.59753	6.58317	6.6119	352	2659.72	515.674	1414.64	191.418
508	6.2738	2.64934	4.74085	0.0397439	0.354165	UP	257.093	257.091	257.095	5.6653	5.66505	5.67238	16426	6162.16	1326.23	38660.2	11798.7	[25][M]-	[M-H]- 258.101	1::::M-H::1003434::NA::|1::::M-H::1012108::NA::|1::::M-H::1044709::NA::|9::(6S)-dehydrovomifoliol::M+Cl:: 53371::NA::|9::Annuionone B::M+Cl:: 88204::NA::|9::Dehydrovomifoliol::M+Cl:: 91833::NA::|9::Isoamyl p-anisate::M+Cl:: 93513::NA::|9::Hydroxyibuprofen::M+Cl:: 691::NA::
509	1.2768	0.352538	3.00239	0.0398484	0.354211	UP	289.939	289.939	289.939	0.817467	0.8103	0.824633	2894	8866.48	1002.55	11320.8	999.764	[37][M+1]-
510	1.29252	0.37019	3.5681	0.0398609	0.354216	UP	891.791	891.781	891.793	0.810283	0.803133	0.817483	1021	1425.65	88.411	1842.69	182.115
511	2.51957	-1.33318	-3.92742	0.0398864	0.354227	DOWN	788.156	788.148	788.157	5.28423	5.28063	5.29502	462	1919.26	479.348	761.742	175.552	[520][M]-
512	1.21084	0.276004	3.65258	0.0398923	0.35423	UP	100.932	100.932	100.932	7.35237	7.35233	7.35243	5796	43827.9	1812.44	53068.4	3989.44
513	2.45335	1.29475	3.45168	0.0399311	0.354247	UP	1188.38	1188.38	1188.38	3.24109	3.23757	3.24462	754	974.77	333.608	2391.45	627.747
514	1.6713	-0.740968	-4.02032	0.0399423	0.354252	DOWN	1305.35	1305.34	1305.36	1.23353	1.22278	1.23747	677	4864.43	797.416	2910.57	269.638	[993][M]-
515	1.41016	0.495857	3.15613	0.0399971	0.354275	UP	1143.3	1143.3	1143.3	1.03872	1.02548	1.05195	674	874.659	112.913	1233.41	161.281		[M-H-C6H10O5]- 1306.35
516	1.35792	0.441399	3.28233	0.0401835	0.354356	UP	363.164	363.163	363.167	4.09187	4.0916	4.10772	265	632.256	101.908	858.554	62.2465			1::::M-H::1097076::NA::|2::Malachite green::M-H:: 72182::NA::|4::::M-H:: 994949::NA::|4::::M-H::1006908::NA::|4::::M-H::1008157::NA::|4::::M-H::1008256::NA::|4::::M-H::1012907::NA::|4::::M-H::1052676::NA::|4::::M-H::1065139::NA::|4::::M-H::1080185::NA::|4::::M-H::1096658::NA::|7::0::M-H:: 987298::NA::|9::Ala Ala Phe Gly::M-H:: 103565::NA::|9::Ala Ala Gly Phe::M-H:: 103584::NA::|9::Ala Phe Ala Gly…
517	1.43127	-0.517299	-3.11153	0.0402426	0.354381	DOWN	747.86	747.86	747.861	0.803133	0.795983	0.81035	1507	3188.47	316.484	2227.72	431.112	[479][M+4]2-
518	1.53862	0.621641	2.99431	0.0402447	0.354382	UP	906.774	906.772	906.775	0.821042	0.81745	0.824633	632	903.867	195.202	1390.71	202.984	[642][M]-
519	1.24829	-0.319957	-3.18167	0.0402519	0.354385	DOWN	567.052	567.047	567.052	1.26568	1.22995	1.2875	286	1788.21	108.271	1432.53	160.53	[294][M+2]-
520	1.21243	0.277896	3.30106	0.0403373	0.354422	UP	670.113	670.105	670.113	4.23985	4.07917	4.25683	283	815.688	46.6461	988.96	78.0369		[M-H]- 671.12	3::Aflatoxin B1exo-8,9-epoxide-GSH::M+Cl::41053::NA::
521	10.4934	-3.39142	-4.75792	0.0403571	0.35443	DOWN	597.116	597.111	597.116	4.79665	4.78955	4.82555	6952	21272.8	6982.12	2027.25	578.545	[330][M+1]-
522	3.65679	-1.87058	-3.97064	0.0405373	0.354507	DOWN	868.226	868.222	868.229	4.39779	4.39777	4.39782	728	1752.92	525.195	479.361	181.111		[M+Cl]- 833.25 [M-H]- 869.227
523	1.55554	-0.637418	-3.33197	0.0405628	0.354517	DOWN	475.114	475.111	475.117	4.80385	4.78282	4.8039	237	939.686	151.052	604.089	87.2757	[177][M+1]-
524	1.82607	-0.868742	-3.41976	0.0406477	0.354553	DOWN	974.815	974.812	974.824	0.803142	0.795983	0.81035	936	2020.75	408.261	1106.61	218.374	[707][M+2]2-
525	2.27262	1.18435	3.05623	0.040777	0.354607	UP	1188.43	1188.43	1188.44	3.24107	3.23038	3.25177	754	993.392	440.616	2257.6	564.955		[M+Cl]- 1153.45 [M-H]- 1189.43
526	15.838	-3.98532	-4.78673	0.0408903	0.354654	DOWN	1147.42	1147.42	1147.43	5.41578	5.41575	5.41582	3121	12294.3	4166.59	776.254	98.3442	[897][M]-
527	1.81121	-0.856956	-3.23535	0.0409317	0.354672	DOWN	972.412	972.407	972.413	3.92217	3.91382	3.92838	809	1623.01	329.965	896.091	206.317
528	1.52514	0.608946	3.02369	0.0410182	0.354707	UP	903.794	903.789	903.8	3.58646	3.58437	3.58933	330	447.6	85.2475	682.654	104.222
529	1.58857	0.667732	3.98331	0.0410701	0.354729	UP	386.972	386.969	386.98	3.58652	3.58168	3.60072	693	1391.43	112.837	2210.38	337.755		[M+Cl]- 351.994 [M-H]- 387.971	1::::M+Cl::1056491::NA::|9::::M-H::1047379::NA::|9::::M-H::1059278::NA::|9::::M-H::1068300::NA::|9::::M+Cl::1058581::NA::
530	1.38854	-0.473571	-3.02867	0.041221	0.354791	DOWN	1589.5	1589.5	1589.51	1.13058	1.07337	1.14523	2029	13402.4	1341.9	9652.15	1673.06	[1059][M+2]-
531	7.50142	2.90716	4.07056	0.0413374	0.354838	UP	776.161	776.16	776.162	4.90324	4.90323	4.90325	4152	1918.63	1547.28	14392.5	5077.17		[3M+2Cl]2- 494.123	5::Malvidin 3-(6-malonylglucoside) 5-glucoside::M+Cl::93459::NA::|9::3'-Deoxystreptomycin 3'&alpha;,6-bisphosphate::M+Cl:: 2518::NA::
532	1.37723	-0.461766	-3.78752	0.0413817	0.354856	DOWN	575.028	575.026	575.034	5.7576	5.73617	5.77895	419	1503.8	68.4462	1091.91	175.486		[M-H+CF3COOH]- 442.033 [M+Cl]- 540.055
533	1.61139	-0.688303	-2.9773	0.0414161	0.35487	DOWN	792.322	792.322	792.322	5.53373	5.5302	5.53727	502	1557.75	255.571	966.713	230.015		[M+Cl+NH3]- 740.342 [M-H+NH3]- 776.32
534	3.64748	-1.8669	-3.70888	0.0416917	0.354981	DOWN	506.189	506.186	506.189	2.9938	2.98873	3.00062	1051	2216.43	694.732	607.66	286.002			0::::M+Cl::1006810::NA::|0::::M+Cl::1038364::NA::|0::::M+Cl::1045351::NA::|0::::M+Cl::1047275::NA::|0::::M+Cl::1061152::NA::|0::::M+Cl::1065099::NA::|0::::M+Cl::1085415::NA::|0::::M+Cl::1085452::NA::|0::::M+Cl::1087850::NA::|0::::M+Cl::1095029::NA::|1::Asp Asn Pro Tyr::M-H:: 124139::NA::|1::Asp Asn Tyr Pro::M-H:: 124272::NA::|1::Asp Pro Asn Tyr::M-H:: 124519::NA::|1::Asp Pro Tyr Asn::M-H:: 124671…
535	1.42801	0.514009	4.33893	0.0417078	0.354988	UP	893.787	893.787	893.788	0.810283	0.810267	0.8103	544	735.495	26.8375	1050.3	122.766	[622][M+2]2-
536	1.59598	-0.674439	-3.13664	0.0417296	0.354997	DOWN	531.221	531.22	531.223	7.51249	7.5089	7.51608	189	994.289	114.965	622.997	169.762			1::Ala Glu Gln Trp::M-H::104958::NA::|1::Ala Glu Trp Gln::M-H::105053::NA::|1::Ala Gln Glu Trp::M-H::108758::NA::|1::Ala Gln Trp Glu::M-H::109043::NA::|1::Ala Trp Glu Gln::M-H::110753::NA::|1::Ala Trp Gln Glu::M-H::110943::NA::|1::Asp His Val Tyr::M-H::122239::NA::|1::Asp His Tyr Val::M-H::122277::NA::|1::Asp Asn Val Trp::M-H::124238::NA::|1::Asp Asn Trp Val::M-H::124257::NA::|1::Asp Val His Tyr:…
537	1.89961	-0.925705	-4.21215	0.0418428	0.355042	DOWN	1983.62	1983.61	1983.62	1.08064	1.05197	1.10932	263	1321.87	249.399	695.864	63.7462
538	2.79589	-1.48331	-3.61517	0.0419014	0.355065	DOWN	219.104	219.104	219.105	5.0249	5.0247	5.032	2039	4978.68	1401.83	1780.71	618.386			8::2-ISOPROPYL-3-METHOXYCINNAMIC ACID::M-H:: 43708::NA::|8::Precocene II::M-H:: 67355::NA::|8::Flossonol::M-H:: 68018::NA::|8::1,2-Dimethoxy-4-[2-(2-propenyloxy)ethenyl]-benzene::M-H:: 69405::NA::|8::1-(5-Acetyl-2-hydroxyphenyl)-3-methyl-1-butanone::M-H:: 88547::NA::|8::Ethyl methyl-p-tolylglycidate::M-H:: 92370::NA::|8::Ethyl 2-benzylacetoacetate::M-H:: 94931::NA::|8::::M-H::1056611::NA::
539	1.56456	-0.645753	-3.17344	0.0419501	0.355084	DOWN	404.103	404.1	404.104	1.05918	1.05193	1.08772	426	1900.11	314.294	1214.47	203.123		[M-H-C4H8]- 461.175	0::::M+Cl::1066461::NA::|1::::M-H::1026324::NA::|2::::M-H::1019571::NA::|2::::M-H::1048249::NA::|3::::M-H::1003839::NA::|3::::M-H::1003871::NA::|3::::M-H::1006221::NA::|3::::M-H::1006258::NA::|3::::M-H::1006290::NA::|3::::M-H::1011026::NA::|3::::M-H::1011059::NA::|3::::M-H::1011212::NA::|3::::M-H::1013442::NA::|3::::M-H::1015864::NA::|3::::M-H::1030013::NA::|3::::M-H::1067730::NA::|4::::M-H::1066…
540	1.28486	0.361611	2.94891	0.0420166	0.355111	UP	624.166	624.166	624.166	4.61956	4.6187	4.62593	10218	34362.9	4053.33	44151.5	4077.47	[357][M+1]-
541	1.1367	0.184849	3.0273	0.042023	0.355113	UP	299.15	299.147	299.154	9.59138	9.59132	9.5914	8949	4040.02	249.643	4592.28	193.694	[44][M+2]-
542	1.50708	-0.591754	-2.9591	0.0420496	0.355124	DOWN	1242.45	1242.45	1242.45	4.02117	4.02105	4.02815	408	1614.86	214.067	1071.51	235.203		[M-H]- 1243.45
543	1.23858	-0.308687	-2.9551	0.0421462	0.355162	DOWN	1674.11	1674.11	1674.11	1.13415	1.13057	1.13773	173	1206.38	100.386	974	92.0521			0::(N-Acetylglucosaminyl)2-diphosphodolichol::M-H::62801::NA::
544	2.3483	-1.23162	-3.26554	0.0421753	0.355173	DOWN	513.208	513.205	513.211	4.20153	4.18388	4.24128	379	1670.4	438.731	711.324	257.467			2::::M+Cl::1070961::NA::|2::::M+Cl:: 992330::NA::|2::::M+Cl:: 992441::NA::|2::::M+Cl:: 999516::NA::|2::::M+Cl::1006752::NA::|2::::M+Cl::1011551::NA::|2::::M+Cl::1013650::NA::|2::::M+Cl::1018707::NA::|2::::M+Cl::1040097::NA::|2::::M+Cl::1082538::NA::|4::Asp Phe His Pro::M-H:: 121212::NA::|4::Asp Phe Pro His::M-H:: 121326::NA::|4::Asp His Phe Pro::M-H:: 121972::NA::|4::Asp His Pro Phe::M-H:: 122124…
545	3.40771	1.7688	4.66054	0.0422444	0.3552	UP	1056.58	1056.58	1056.59	7.35953	7.35233	7.36673	321	427.167	27.4167	1455.66	381.247
546	1.62634	0.70163	3.1075	0.0422532	0.355203	UP	639.133	639.127	639.134	6.44802	6.44092	6.44818	555	872.772	172.893	1419.43	250.889	[365][M+3]-
547	3.63845	1.86332	2.96581	0.0423255	0.355232	UP	447.128	447.128	447.128	4.73596	4.73237	4.73955	4533	2976.21	3461.56	10828.8	3008.08		[M-H-C6H10O5]- 610.194	0::::M-H::1044725::NA::|0::::M-H::1070395::NA::|1::0::M+Cl:: 991798::NA::|2::::M-H::1012757::NA::|2::::M-H::1043329::NA::|2::::M-H::1045307::NA::|2::::M-H::1053126::NA::|2::::M-H::1057139::NA::|2::::M-H::1059125::NA::|2::::M-H::1061162::NA::|2::::M-H::1063284::NA::|2::::M-H::1070808::NA::|2::::M-H::1070872::NA::|2::::M-H::1076002::NA::|2::::M-H::1087750::NA::|2::Gly Ser Ser Tyr::M+Cl:: 149798::NA…
548	2.62591	-1.39282	-4.55449	0.0424451	0.355278	DOWN	1900.1	1900.1	1900.11	1.06275	1.05193	1.07357	372	1154.97	269.859	439.835	33.7508		[M-H]- 1901.12 [M-H-CO2]- 1945.11
549	1.60585	0.683339	2.97063	0.0425149	0.355305	UP	979.708	979.702	979.712	1.25873	1.25143	1.27283	394	2100.73	479.743	3373.46	566.147	[719][M+1]2-
550	3.09818	1.63142	3.90419	0.0425602	0.355322	UP	476.881	476.874	476.884	4.56867	4.53408	4.57577	1598	1531.32	457.099	4744.32	1350.13		[M+Cl]- 441.916 [M-H]- 477.893	2::::M+Cl::1070315::NA::
551	3.63402	-1.86157	-4.53182	0.0425815	0.355331	DOWN	761.224	761.224	761.228	5.53012	5.52302	5.5302	665	2159.56	593.118	594.26	78.2076	[496][M]-	[M-H]- 762.233
552	1.35999	-0.443595	-3.02272	0.0425916	0.355335	DOWN	586.898	586.893	586.903	0.817433	0.803133	0.824633	390	822.914	75.7613	605.088	99.1933
553	3.11516	1.63931	3.99494	0.04261	0.355342	UP	775.317	775.312	775.322	5.54234	5.54233	5.54235	1432	1728.39	469.689	5384.21	1513.83		[M+Cl]- 740.342 [M-H]- 776.32	8::CAY10455::M-H::44896::NA::
554	1.67762	-0.74642	-3.15363	0.042637	0.355352	DOWN	823.187	823.187	823.188	5.63312	5.62953	5.63672	186	866.179	161.345	516.312	104.361	[568][M+1]-
555	1.66669	0.736984	3.99076	0.0427042	0.355378	UP	419.896	419.894	419.897	0.810317	0.810267	0.817483	1128	1793.84	153.819	2989.77	495.736	[123][M+1]-
556	1.48091	-0.566484	-3.35357	0.0427626	0.3554	DOWN	763.283	763.283	763.295	4.64872	4.64017	4.67602	417	2213.34	174.904	1494.58	327.437
557	2.52544	1.33653	4.04372	0.0429334	0.355465	UP	317.055	317.053	317.056	0.9883	0.9812	1.0028	685	478.403	87.3767	1208.18	300.125		[M-H-HCOOH]- 364.074	2::2,4-DIHYDROXYPHENYLACETYL-L-ASPARAGINE::M+Cl:: 989748::NA::| 2::Abu-Ala-OH::M+Cl:: 64988::NA::| 2::Val-Gly-OH::M+Cl:: 65062::NA::| 2::Gly-Val-OH::M+Cl:: 65131::NA::| 2::Ala-Abu-OH::M+Cl:: 65281::NA::| 2::Dinoseb acetate::M+Cl:: 72861::NA::| 4::::M-H::1044174::NA::| 4::::M-H::1051641::NA::| 5::::M-H::1057353::NA::| 5::::M-H::1071789::NA::| 5::Prekinamycin::M-H:: 63771::NA::| 5::Melanin::M-H:: 7…
558	1.34219	-0.424591	-2.93247	0.0429735	0.35548	DOWN	1127.41	1127.4	1127.41	3.9353	3.92812	3.93555	538	1699.94	187.326	1266.54	174.464			5::Premithramycin B::M+Cl::63778::NA::
559	1.15941	0.213386	3.21347	0.04298	0.355483	UP	546.154	546.153	546.163	3.80192	3.80042	3.81542	351	729.456	32.3638	845.736	53.6719	[264][M+1]-
560	1.46081	-0.546769	-2.99409	0.0430186	0.355497	DOWN	1088.74	1088.74	1088.75	0.81745	0.810333	0.831733	249	930.638	133.444	637.07	105.041
561	1.64955	0.72207	4.3248	0.0430189	0.355497	UP	418.895	418.893	418.895	0.810317	0.810267	0.817483	10981	20101.2	1032.12	33157.8	5126.22	[123][M]-
562	6.57262	2.71647	4.61254	0.0430409	0.355506	UP	433.056	433.056	433.059	6.32723	6.3272	6.32737	977	418.624	64.2289	2751.46	873.643			0::::M+Cl:: 999377::NA::|0::::M+Cl::1004241::NA::|0::::M+Cl::1005856::NA::|0::::M+Cl::1008199::NA::|0::::M+Cl::1013076::NA::|0::::M+Cl::1016249::NA::|0::::M+Cl::1020245::NA::|0::::M+Cl::1023340::NA::|0::::M+Cl::1024903::NA::|0::::M+Cl::1053930::NA::|0::::M+Cl::1055934::NA::|0::::M+Cl::1068712::NA::|0::::M+Cl::1070042::NA::|0::::M+Cl::1071210::NA::|2::::M-H::1013725::NA::|2::::M-H::1018526::NA::|2…
563	1.56742	-0.64839	-2.93471	0.0430572	0.355512	DOWN	592.176	592.174	592.183	5.83615	5.8291	5.97842	14224	107738	15510.6	68736.3	17008.6	[319][M+1]-
564	1.82101	-0.864742	-2.94523	0.0431574	0.355549	DOWN	667.116	667.114	667.119	3.07033	3.03305	3.0867	388	1336.12	267.157	733.723	232.655	[386][M+1]-
565	11.9837	-3.58301	-4.55348	0.0432546	0.355586	DOWN	1536.38	1536.38	1536.38	3.48733	3.48707	3.49418	1562	3569.27	1237.83	297.843	127.614	[1054][M]-
566	1.85438	0.890938	3.74934	0.0433446	0.355619	UP	730.262	730.26	730.266	3.80868	3.80042	3.81443	948	2051.41	285.947	3804.1	757.5	[449][M+1]-
567	1.32011	0.400654	2.92255	0.0434211	0.355648	UP	357.113	357.11	357.116	3.6071	3.59682	3.615	370	905.44	116.891	1195.28	125.866	[82][M+2]-
568	1.47807	0.563718	3.05879	0.0434381	0.355654	UP	649.153	649.146	649.154	4.15222	4.07033	4.26113	336	734.04	162.455	1084.97	114.434			2::2-(?-D-Glucopyranosyloxy)benzyl 3-(hexopyranosyloxy)-6-hydroxy-2-methoxybenzoate::M+Cl::985301::NA::|2::Catechin 5,3'-di-O-beta-D-glucopyranoside::M+Cl:: 47281::NA::|2::Catechin 5,4'-di-O-beta-D-glucopyranoside::M+Cl:: 47282::NA::|2::Catechin 7,3'-di-O-beta-D-glucopyranoside::M+Cl:: 47283::NA::|2::Catechin 3',4'-di-O-beta-D-glucopyranoside::M+Cl:: 47284::NA::|2::3,5,7,3',4'-Pentahydroxy-6-meth…
569	1.83572	0.876344	3.03969	0.043488	0.355672	UP	439.33	439.329	439.33	1.14488	1.12347	1.1663	553	927.299	258.282	1702.26	358.168			8::Oleoyl Serotonin::M-H::62948::NA::|8::17-[[3-(1-Pyrrolidinyl)propyl]imino]androst-5-en-3beta-ol acetate::M-H::70430::NA::
570	1.39737	0.48271	3.48023	0.0435084	0.35568	UP	382.112	382.11	382.113	3.8366	3.83617	3.83703	180	410.596	34.5718	573.754	73.4733		[M-H]- 383.119 [M-2H]2- 766.236	0::::M-H::1051474::NA::|0::::M-H::1055588::NA::|0::::M-H::1061786::NA::|1::::M+Cl::1024988::NA::|1::::M+Cl::1039224::NA::|1::::M+Cl::1063618::NA::|1::::M+Cl::1093862::NA::|2::::M-H::1022531::NA::|2::::M-H::1051459::NA::|2::::M+Cl::1048137::NA::|5::::M-H::1036601::NA::|5::::M-H::1066788::NA::|5::::M-H::1071748::NA::|5::::M-H::1097940::NA::|5::::M-H::1086615::NA::|5::Ala Gly Asn Ser::M+Cl:: 105715:…
571	1.83501	-0.875789	-2.91247	0.0435897	0.35571	DOWN	1104.25	1104.25	1104.25	4.96397	4.95322	4.97473	222	986.065	190.492	537.362	186.865			5::YGM 5A::M+Cl::90740::NA::
572	2.12348	-1.08643	-3.09812	0.0436723	0.35574	DOWN	377.34	377.34	377.341	1.028	1.02552	1.03048	307	573.389	141.1	270.023	94.1036			6::23-methyl-5Z,9Z-tetracosadienoic acid::M-H:: 73679::NA::|6::Erucoylacetone::M-H:: 91137::NA::|6::22:2(5Z,9Z)(13Me,17Me,21Me)::M-H::102888::NA::
573	1.92668	-0.946117	-2.92041	0.0438446	0.355803	DOWN	378.917	378.917	378.917	0.873942	0.873917	0.88825	1843	3276.2	695.673	1700.44	624.053
574	1.35213	-0.435237	-3.59575	0.0438875	0.355819	DOWN	574.157	574.149	574.161	5.00327	4.98902	5.00333	208	838.824	40.9765	620.371	96.9214			0::Cartormin::M-H:: 90527::NA::|0::Cys Met Thr Trp::M+Cl::115818::NA::|0::Cys Met Trp Thr::M+Cl::115856::NA::|0::Cys Thr Met Trp::M+Cl::118098::NA::|0::Cys Thr Trp Met::M+Cl::118250::NA::|0::Cys Trp Met Thr::M+Cl::118896::NA::|0::Cys Trp Thr Met::M+Cl::119010::NA::|0::Met Cys Thr Trp::M+Cl::184217::NA::|0::Met Cys Trp Thr::M+Cl::184255::NA::|0::Met Thr Cys Trp::M+Cl::189917::NA::|0::Met Thr Trp C…
575	2.87995	-1.52605	-2.9445	0.0438992	0.355823	DOWN	1071.29	1071.29	1071.3	1.08768	1.08768	1.08768	2152	5502.83	1623	1910.74	1352.99
576	2.79047	-1.48051	-3.63524	0.0439133	0.355828	DOWN	1276.34	1276.33	1276.34	5.84686	5.84325	5.85047	753	2154.74	609.79	772.177	249.178		[M-2H+K]- 1239.4
577	1.76178	0.817034	3.23956	0.0439182	0.35583	UP	441.049	441.045	441.053	3.58792	3.5864	3.59367	2907	5446.91	1924.42	9596.26	1103.73	[145][M]-	[M+Cl]- 406.08	0::::M-H::1087548::NA::|1::::M+Cl::1049685::NA::|1::::M+Cl::1055808::NA::|2::::M-H::1062737::NA::|2::::M-H::1071531::NA::|2::::M+Cl::1009730::NA::|2::::M+Cl::1012148::NA::|2::::M+Cl::1016949::NA::|2::::M+Cl::1077966::NA::|2::::M+Cl::1082737::NA::|2::::M+Cl::1085014::NA::|2::::M+Cl::1097939::NA::|4::::M-H::1050822::NA::|4::::M+Cl::1064460::NA::|6::::M+Cl:: 994809::NA::|6::::M+Cl::1053679::NA::|6::…
578	2.74454	-1.45657	-3.59726	0.0440826	0.355889	DOWN	427.182	427.179	427.183	3.8289	3.82873	3.83585	376	974.31	274.947	354.999	115.425			2::::M-H:: 994120::NA::|2::::M-H:: 999002::NA::|2::::M-H:: 999493::NA::|2::::M-H::1003299::NA::|2::::M-H::1017599::NA::|2::::M-H::1026277::NA::|2::::M-H::1027590::NA::|2::::M-H::1033979::NA::|2::::M-H::1036570::NA::|2::::M-H::1049282::NA::|2::::M-H::1049290::NA::|2::::M-H::1055353::NA::|2::::M-H::1059133::NA::|2::::M-H::1061880::NA::|2::::M-H::1067062::NA::|2::::M-H::1067674::NA::|2::::M-H::10821…
579	1.30118	-0.379822	-3.17718	0.0441339	0.355908	DOWN	611.147	611.146	611.148	2.50147	2.49753	2.51192	8341	30562.3	3299.03	23488.1	1997.29	[348][M]-	[M-H-C5H8O4]- 744.192	3::Glutathione, oxidized::M-H::45::NA::
580	1.82146	-0.865093	-2.95036	0.0441573	0.355916	DOWN	1146.28	1146.28	1146.29	1.24069	1.2371	1.24462	1397	10481.8	1749.65	5754.63	2154.13	[895][M+1]-
581	1.6121	-0.688945	-3.2752	0.0441994	0.355931	DOWN	1587.4	1587.4	1587.41	1.08052	1.06623	1.09482	592	1777.88	172.274	1102.83	312.671	[1058][M]-
582	2.18495	1.1276	3.03585	0.0443333	0.355979	UP	1226.41	1226.4	1226.41	1.05195	1.05193	1.22285	7724	10852.3	4226.49	23711.8	5997.05		[M+Cl]- 1191.44 [M-H-C6H10O5]- 1389.48
583	1.68897	-0.756144	-4.5657	0.044374	0.355993	DOWN	756.111	756.106	756.116	4.40493	4.39777	4.4121	377	1692.83	261.653	1002.28	12.812		[M+Cl+NH3]- 704.121
584	1.49677	-0.581851	-2.98207	0.0443788	0.355995	DOWN	1360.54	1360.54	1360.55	3.97538	3.97105	3.97815	354	1103.92	169.429	737.533	128.76	[1014][M+1]-
585	1.96189	0.972248	3.3042	0.0444499	0.35602	UP	278.035	278.035	278.036	0.974008	0.96685	0.98835	2358	2873.71	681.865	5637.92	1278.53	[30][M+1]-
586	1.53142	-0.614868	-2.88642	0.0447523	0.356255	DOWN	367.101	367.1	367.105	4.05702	4.01553	4.06327	710	4264.32	620.583	2784.56	635.101		[M+Cl]- 332.13 [M-H]- 368.107	0::::M-H::1003017::NA::|0::::M-H::1012589::NA::|0::::M-H::1024422::NA::|0::::M-H::1026803::NA::|0::::M-H::1029464::NA::|0::::M-H::1035239::NA::|0::::M-H::1035998::NA::|0::::M-H::1041932::NA::|0::::M-H::1074036::NA::|1::::M+Cl::1022283::NA::|1::::M+Cl::1022332::NA::|1::::M+Cl::1032274::NA::|1::::M+Cl::1032445::NA::|1::::M+Cl::1035034::NA::|1::::M+Cl::1035304::NA::|1::::M+Cl::1037073::NA::|1::::M+C…
587	1.17395	0.231373	2.8959	0.0448411	0.356323	UP	444.028	444.025	444.031	2.99743	2.99602	2.99885	198	626.846	48.3823	735.886	43.7321	[146][M+1]-
588	1.89619	-0.923107	-2.88373	0.0448697	0.356345	DOWN	543.047	543.047	543.047	4.74664	4.74662	4.74667	419	1185.19	240.462	625.038	235.316			4::8-Hydroxyluteolin 8-glucoside-3'-sulfate::M-H::49817::NA::|4::Hypolaetin 7-sulfate-8-glucoside::M-H::49819::NA::|4::Quercetin 3-(3''-sulfatoglucoside)::M-H::50581::NA::|4::Quercetin 3-glucoside-3'-sulfate::M-H::50696::NA::|4::8-Hydroxyluteolin 8-glucoside 3&#39;-sulfate::M-H::92442::NA::|9::1,4-Dimethoxyglucobrassicin::M+Cl::91974::NA::
589	2.52017	1.33352	2.91355	0.0450636	0.356493	UP	544.169	544.167	544.17	5.04044	5.0319	5.04558	19316	24950.4	14523	62879.2	17248	[262][M]-	[M-H+HCOOH]- 499.17	1::::M-H::1077239::NA::|3::Cys Glu Lys Met::M+Cl:: 112850::NA::|3::Cys Glu Met Lys::M+Cl:: 112888::NA::|3::Cys Lys Glu Met::M+Cl:: 114750::NA::|3::Cys Lys Met Glu::M+Cl:: 114883::NA::|3::Cys Met Glu Lys::M+Cl:: 115548::NA::|3::Cys Met Lys Glu::M+Cl:: 115643::NA::|3::Glu Cys Lys Met::M+Cl:: 128050::NA::|3::Glu Cys Met Lys::M+Cl:: 128088::NA::|3::Glu Lys Cys Met::M+Cl:: 130710::NA::|3::Glu Lys Met …
590	2.43046	1.28123	3.04211	0.0452697	0.356649	UP	545.189	545.187	545.192	5.10623	5.10268	5.10977	1220	1779.33	1198.83	4324.58	814.17		[M+Cl+HCOOH]- 464.209 [M-H+HCOOH]- 500.185	1::Asp Ser Tyr Tyr::M-H::125879::NA::|1::Asp Tyr Ser Tyr::M-H::127399::NA::|1::Asp Tyr Tyr Ser::M-H::127475::NA::|1::Ser Asp Tyr Tyr::M-H::224678::NA::|1::Ser Tyr Asp Tyr::M-H::231138::NA::|1::Ser Tyr Tyr Asp::M-H::231461::NA::|1::Tyr Asp Ser Tyr::M-H::256598::NA::|1::Tyr Asp Tyr Ser::M-H::256674::NA::|1::Tyr Ser Asp Tyr::M-H::261538::NA::|1::Tyr Ser Tyr Asp::M-H::261861::NA::|1::Tyr Tyr Asp Ser:…
591	1.55723	0.638982	3.76063	0.0453268	0.356692	UP	260.025	260.025	260.026	0.966883	0.9597	0.98835	907	1949.57	164.916	3035.93	472.39	[26][M+1]-
592	1.34996	-0.432914	-2.88899	0.0454898	0.356815	DOWN	695.275	695.275	695.275	3.99606	3.99245	4.00188	8367	24682.6	2532.66	18284	2881.32	[417][M+1]-
593	2.86983	-1.52097	-4.50443	0.0455394	0.356852	DOWN	1728.57	1728.56	1728.58	1.06277	1.05197	1.07357	424	1621.34	405.749	564.961	19.1787		[2M-H+Cl]2- 1711.6
594	15.0981	3.91629	4.51047	0.0455918	0.356891	UP	495.177	495.177	495.178	5.80765	5.80753	5.80765	2206	365.601	69.8172	5519.88	1978.05			0::Deoxypumiloside::M-H:: 71299::NA::|0::Cys Ile Met Met::M-H::114490::NA::|0::Cys Leu Met Met::M-H::115290::NA::|0::Cys Met Ile Met::M-H::115630::NA::|0::Cys Met Leu Met::M-H::115670::NA::|0::Cys Met Met Ile::M-H::115687::NA::|0::Cys Met Met Leu::M-H::115689::NA::|0::Ile Cys Met Met::M-H::160089::NA::|0::Ile Met Cys Met::M-H::163509::NA::|0::Ile Met Met Cys::M-H::163680::NA::|0::Leu Cys Met Met:…
595	3.62407	1.85761	4.46666	0.0458057	0.357049	UP	352.102	352.101	352.103	3.59682	3.58652	3.599	574	391.208	27.9225	1417.76	397.09			1::::M-H:: 996393::NA::|1::::M-H::1010887::NA::|1::::M-H::1020929::NA::|1::::M-H::1027291::NA::|1::::M-H::1029691::NA::|1::::M-H::1052623::NA::|1::::M+Cl:: 999147::NA::|1::::M+Cl::1025398::NA::|2::::M-H::1071948::NA::|3::Ala Gly Gly Asn::M+Cl:: 105591::NA::|3::Ala Gly Asn Gly::M+Cl:: 105705::NA::|3::Ala Asn Gly Gly::M+Cl:: 107985::NA::|3::Gly Ala Gly Asn::M+Cl:: 143590::NA::|3::Gly Ala Asn Gly::M…
596	3.28865	1.7175	3.63038	0.0458844	0.357107	UP	405.141	405.139	405.141	2.79984	2.79637	2.80365	7127	7553.02	2970.19	24839.3	7693.83	[115][M]-		1::Methyl (1S,4aS,6R,7R,7aR)-1-(?-D-glucopyranosyloxy)-5,6-dihydroxy-7-methyl-1,4a,5,6,7,7a-hexahydrocyclopenta[c]pyran-4-carboxylate::M-H:: 984985::NA::|1::8-O-Acetylharpagide::M-H:: 985465::NA::|1::8-Acetylharpagide::M-H:: 985478::NA::|1::10-Hydroxyloganin::M-H:: 41173::NA::|1::Ipolamiide::M-H:: 67934::NA::|1::Morroniside::M-H:: 71492::NA::|1::::M+Cl::1009323::NA::|2::::M-H::1013477::NA::|2::::…
597	1.73308	-0.793341	-4.03744	0.0460843	0.357254	DOWN	1900.62	1900.62	1900.62	1.05195	1.05193	1.05197	245	1030.85	181.5	594.805	45.2716	[1100][M+1]-
598	1.66126	-0.732278	-3.20893	0.0461045	0.357269	DOWN	955.266	955.259	955.272	4.7431	4.7324	4.7538	353	2015.75	210.833	1213.39	378.301
599	1.53579	-0.618985	-2.92227	0.0462682	0.357388	DOWN	588.163	588.159	588.167	1.06623	1.0098	1.09503	1183	2570.23	418.885	1673.55	327.1		[M-H-H20]- 607.191	2::Novclobiocin 104::M-H::64586::NA::
600	2.22372	1.15298	2.86529	0.0463372	0.357438	UP	777.255	777.248	777.261	4.98548	4.96765	4.99625	771	1484.76	732.759	3301.68	818.153	[504][M+2]-
601	1.26759	0.34209	3.16015	0.0464448	0.357515	UP	246.046	246.045	246.047	0.995458	0.98835	1.00977	493	851.731	108.107	1079.65	62.5907	[22][M+1]-
602	1.39226	-0.477427	-2.84886	0.0465764	0.35761	DOWN	985.13	985.124	985.135	3.6651	3.66503	3.66517	714	2224.71	262.864	1597.92	275.905		[M-H]- 986.145
603	1.90062	-0.92647	-3.26674	0.0466108	0.357635	DOWN	285.059	285.058	285.064	3.56497	3.55907	3.5724	2894	8887.5	1979.94	4676.11	1032.35	[35][M]-		3::::M+Cl::1048526::NA::|3::::M+Cl::1072740::NA::|6::::M-H::1030906::NA::|8::::M-H::1058341::NA::|8::::M-H::1066798::NA::|8::::M-H::1068828::NA::|9::3&#39;-Methoxyfukiic acid::M-H:: 86308::NA::|9::Uralenneoside::M-H:: 95686::NA::|9::Pyrocatechol glucuronide::M-H:: 1826::NA::|9::Quinol glucuronide::M-H:: 1827::NA::|9::::M-H::1043571::NA::|9::2-(5'-Methylthio)pentylmalic acid::M+Cl:: 64501::NA::|9:…
604	1.19158	-0.252873	-3.28823	0.0466536	0.357665	DOWN	354.156	354.151	354.156	3.92243	3.92097	4.1292	72871	323542	12463.7	271524	24401.3	[79][M]-		2::HC-030031::M-H:: 990483::NA::|2::::M-H:: 994611::NA::|2::::M-H:: 998245::NA::|2::::M-H::1001563::NA::|2::::M-H::1003935::NA::|2::::M-H::1008389::NA::|2::::M-H::1008933::NA::|2::::M-H::1011160::NA::|2::::M-H::1013732::NA::|2::::M-H::1020734::NA::|2::::M-H::1020844::NA::|2::::M-H::1022423::NA::|2::::M-H::1022467::NA::|2::::M-H::1035908::NA::|2::::M-H::1050616::NA::|2::::M-H::1052071::NA::|2::::M…
605	41.155	5.363	4.46316	0.0466962	0.357696	UP	736.49	736.49	736.491	9.61998	9.61992	9.61998	3675	232.286	34.5992	9559.75	3619.61	[463][M]-		2::PE(14:0/22:5(4Z,7Z,10Z,13Z,16Z))::M-H::60289::NA::|2::PE(14:0/22:5(7Z,10Z,13Z,16Z,19Z))::M-H::60290::NA::|2::PE(14:1(9Z)/22:4(7Z,10Z,13Z,16Z))::M-H::60321::NA::|2::PE(16:0/20:5(5Z,8Z,11Z,14Z,17Z))::M-H::60373::NA::|2::PE(16:1(9Z)/20:4(5Z,8Z,11Z,14Z))::M-H::60399::NA::|2::PE(16:1(9Z)/20:4(8Z,11Z,14Z,17Z))::M-H::60400::NA::|2::PE(18:1(11Z)/18:4(6Z,9Z,12Z,15Z))::M-H::60448::NA::|2::PE(18:1(9Z)/18…
606	3.10227	-1.63333	-2.94126	0.0467065	0.357703	DOWN	1069.31	1069.31	1069.32	5.7646	5.75748	5.8005	2323	8162.57	2613.47	2631.16	1944.24	[827][M]-
607	2.30138	1.2025	3.45758	0.0467355	0.357724	UP	835.254	835.253	835.265	5.66505	5.65815	5.66527	504	666.382	174.518	1533.6	397.832	[583][M]-	[M+Cl+HCOOH]- 754.287 [M-H+HCOOH]- 790.264
608	3.94198	1.97892	4.30165	0.0471494	0.358016	UP	172.04	172.04	172.04	5.66532	5.66528	5.6654	1748	1073.44	163.634	4231.5	1261.01		[M-H]- 173.048	1::Quinaldic acid::M-H:: 5805::NA::|1::4-Quinolinecarboxylic acid::M-H:: 66397::NA::|1::1-Nitronaphthalene::M-H:: 69765::NA::|1::2-Nitronaphthalene::M-H:: 73168::NA::|2::Dowicide::M+Cl::987934::NA::|3::0::M-H::988220::NA::|4::Deisopropylatrazine::M-H:: 66431::NA::
609	1.26659	0.340955	2.83384	0.0471677	0.358029	UP	494.163	494.16	494.171	3.67182	3.65075	3.75725	547	1435.52	166.318	1818.22	164.472			1::::M+Cl:: 994941::NA::|1::::M+Cl:: 997502::NA::|1::::M+Cl:: 997581::NA::|1::::M+Cl::1002369::NA::|1::::M+Cl::1004698::NA::|1::::M+Cl::1009498::NA::|1::::M+Cl::1009522::NA::|1::::M+Cl::1009583::NA::|1::::M+Cl::1011900::NA::|1::::M+Cl::1016577::NA::|1::::M+Cl::1016701::NA::|3::::M+Cl:: 994843::NA::|3::::M+Cl::1004468::NA::|3::::M+Cl::1009229::NA::|3::::M+Cl::1019215::NA::|3::::M+Cl::1023479::NA::…
610	1.60904	0.686197	2.83542	0.0472114	0.358059	UP	1228.43	1228.42	1228.44	1.02548	1.01693	1.05195	955	1244.25	335.083	2002.05	319.382	[962][M+1]-
611	1.93375	0.951405	4.0523	0.0472294	0.358072	UP	461.107	461.105	461.112	5.34141	5.33075	5.34512	507	723.001	64.0605	1398.11	281.356		[M-H-CH2]- 476.135	0::::M+Cl::1045954::NA::|0::::M+Cl::1073532::NA::|0::::M+Cl::1080598::NA::|2::::M+Cl::1054330::NA::|3::5,8-Dihydroxy-2-(4-hydroxyphenyl)-7-methoxy-4-oxo-4H-chromen-3-yl 6-deoxy-?-L-mannopyranoside::M-H:: 985082::NA::|3::Peonidin 3-galactoside::M-H:: 46996::NA::|3::Oxycoccicyanin::M-H:: 47000::NA::|3::Dalpanitin::M-H:: 47760::NA::|3::3'-O-Methylorobol 7-O-glucoside::M-H:: 47761::NA::|3::Pratensein…
612	1.84336	0.882341	3.17898	0.0476644	0.358373	UP	561.162	561.162	561.162	5.5016	5.49985	5.50873	11574	22984	9250.35	42367.9	5096.1	[285][M]-		2::Formononetin 7-O-apiosyl-(1->2)-glucoside::M-H:: 47547::NA::|2::Formononetin 7-O-xylosyl-(1->6)-glucoside::M-H:: 47548::NA::|2::Sophoraflavone A::M-H:: 48459::NA::|2::7,4'-Dihydroxyflavone 7-rutinoside::M-H:: 48462::NA::|2::Chrysin 7-rutinoside::M-H:: 48583::NA::|2::6,8-Di-C-rhamnosylapigenin::M-H:: 48682::NA::|2::Rhamnellaflavoside A::M-H:: 48754::NA::|2::Rhamnellaflavoside C::M-H:: 48755::NA…
613	2.07094	1.05029	3.86291	0.0476763	0.358381	UP	835.525	835.514	835.528	7.34522	7.33088	7.43752	769	2901.88	382.868	6009.62	1339.81			1::PG(18:0/20:3(5Z,8Z,11Z))::M+Cl:: 61881::NA::| 1::PG(18:0/20:3(8Z,11Z,14Z))::M+Cl:: 61882::NA::| 1::PG(16:1(9Z)/22:2(13Z,16Z))::M+Cl:: 79049::NA::| 1::PG(18:1(9Z)/20:2(11Z,14Z))::M+Cl:: 79159::NA::| 1::PG(18:2(9Z,12Z)/20:1(11Z))::M+Cl:: 79182::NA::| 1::PG(18:3(6Z,9Z,12Z)/20:0)::M+Cl:: 79210::NA::| 1::PG(18:3(9Z,12Z,15Z)/20:0)::M+Cl:: 79238::NA::| 1::PG(20:0/18:3(6Z,9Z,12Z))::M+Cl:: 79343::NA::|…
614	1.50302	-0.587867	-3.38459	0.0477193	0.358411	DOWN	515.139	515.13	515.141	4.65809	4.64872	4.67588	298	882.985	62.6965	587.473	137.618		[M+2Cl]2- 960.344 [M-H+Cl]2- 996.321	3::Cys Asp Phe Pro::M+Cl::112372::NA::|3::Cys Asp Pro Phe::M+Cl::112524::NA::|3::Cys Phe Asp Pro::M+Cl::113132::NA::|3::Cys Phe Pro Asp::M+Cl::113322::NA::|3::Cys Pro Asp Phe::M+Cl::116324::NA::|3::Cys Pro Phe Asp::M+Cl::116362::NA::|3::Asp Cys Phe Pro::M+Cl::119972::NA::|3::Asp Cys Pro Phe::M+Cl::120124::NA::|3::Asp Phe Cys Pro::M+Cl::121112::NA::|3::Asp Phe Pro Cys::M+Cl::121321::NA::|3::Asp Pr…
615	2.60446	-1.38099	-3.11592	0.0478195	0.35848	DOWN	656.134	656.133	656.135	4.62593	4.6133	4.80385	17482	63773.7	18858.9	24486.3	11012.3	[377][M]-		3::6-(N-Acetyl-alpha-D-glucosaminyl)-1-phosphatidyl-1D-myo-inositol::M+Cl::62409::NA::
616	2.02712	-1.01943	-3.76154	0.047923	0.35855	DOWN	662.09	662.089	662.091	3.47275	3.47273	3.47277	313	731.858	162.788	361.033	51.5381
617	1.72655	-0.787891	-3.04752	0.0479807	0.358589	DOWN	943.401	943.396	943.407	3.9353	3.93055	3.93673	631	2047.28	415.201	1185.76	259.531	[676][M]-
618	1.59327	0.671993	3.31676	0.0480754	0.358653	UP	949.286	949.281	949.294	0.803142	0.803133	0.817483	316	426.718	57.1816	679.878	119.197	[678][M+1]2-
619	1.71521	-0.778384	-3.70365	0.0482388	0.358764	DOWN	800.722	800.719	800.726	0.888217	0.881067	0.895367	480	742.737	45.6784	433.03	137.446	[532][M+2]-
620	1.35112	-0.434151	-2.89953	0.0482524	0.358773	DOWN	1053.32	1053.32	1053.32	4.46925	4.455	4.47647	240	785.527	73.3356	581.391	97.4249
621	1.89697	-0.923694	-2.89193	0.0483215	0.358819	DOWN	583.201	583.198	583.205	3.95392	3.94957	3.9663	528	1684.27	379.659	887.877	288.741		[M+Cl]- 548.229	6::Cys His Tyr Tyr::M-H::114279::NA::|6::Cys Asn Trp Tyr::M-H::116259::NA::|6::Cys Asn Tyr Trp::M-H::116278::NA::|6::Cys Trp Asn Tyr::M-H::118919::NA::|6::Cys Trp Tyr Asn::M-H::119071::NA::|6::Cys Tyr His Tyr::M-H::119219::NA::|6::Cys Tyr Asn Trp::M-H::119318::NA::|6::Cys Tyr Trp Asn::M-H::119451::NA::|6::Cys Tyr Tyr His::M-H::119466::NA::|6::His Cys Tyr Tyr::M-H::152278::NA::|6::His Tyr Cys Tyr:…
622	1.82457	0.867557	3.0166	0.0483269	0.358823	UP	1227.41	1227.4	1227.41	1.03443	1.0098	1.05907	2326	2742.34	700.865	5003.6	1092.93	[962][M]-	[M+Cl]- 1192.44 [M-H]- 1228.42
623	7.09769	2.82735	4.25596	0.0484683	0.358917	UP	1256.82	1256.82	1256.82	7.59405	7.59402	7.59408	671	216.568	64.7764	1537.13	533.513	[980][M+1]-
624	2.12601	1.08815	3.39346	0.0485819	0.358993	UP	696.122	696.12	696.131	0.966867	0.9597	0.988317	347	291.913	67.7595	620.611	153.478
625	1.51541	0.599707	4.11482	0.0486362	0.359029	UP	504.055	504.049	504.056	3.85047	3.84308	3.8573	630	649.952	138.731	984.943	25.2379	[231][M+1]-
626	1.1892	-0.249992	-3.06987	0.0487096	0.359077	DOWN	1026.22	1026.21	1026.22	3.29467	3.25893	3.32335	388	1120.4	86.2959	942.148	51.6525		[M-H]- 1027.22
627	4.4757	2.16211	4.10446	0.048717	0.359082	UP	516.151	516.143	516.153	4.66876	4.65438	4.67602	1987	1264.92	336.893	5661.39	1824.43	[240][M]-		1::::M+Cl:: 992486::NA::|1::::M+Cl::1023567::NA::|1::::M+Cl::1023937::NA::|1::::M+Cl::1023979::NA::|1::::M+Cl::1026828::NA::|2::Ala Asp Asn Tyr::M+Cl:: 104519::NA::|2::Ala Asp Tyr Asn::M+Cl:: 104671::NA::|2::Ala Asn Asp Tyr::M+Cl:: 107939::NA::|2::Ala Asn Tyr Asp::M+Cl:: 108262::NA::|2::Ala Tyr Asp Asn::M+Cl:: 111131::NA::|2::Ala Tyr Asn Asp::M+Cl:: 111302::NA::|2::Asp Ala Asn Tyr::M+Cl:: 119719:…
628	1.28571	-0.362565	-3.73723	0.0487634	0.359113	DOWN	1051.39	1051.39	1051.39	3.99968	3.99955	4.00188	6217	15645.2	1537.1	12168.5	483.299
629	1.63867	-0.712522	-3.39852	0.0487914	0.359131	DOWN	1647.96	1647.95	1647.96	1.23373	1.22285	1.24462	332	1376.87	250.615	840.24	109.505		[M-H]- 1648.96
630	1.74018	-0.799233	-2.97163	0.0488434	0.359166	DOWN	747.327	747.326	747.327	6.54602	6.48393	6.58313	414	2583.2	355.421	1484.45	532.745		[M+Cl]- 712.369	4::Hordatine A glucoside::M+Cl::86994::NA::
631	1.57642	0.656649	2.80013	0.0488771	0.359188	UP	1057.64	1057.64	1057.65	9.60564	9.6056	9.60568	567	425.27	109.133	670.403	105.268
632	2.25484	-1.17303	-2.8084	0.0492985	0.359462	DOWN	483.065	483.062	483.068	4.56863	4.53408	4.57593	1702	5507.48	1419.39	2442.51	1248.41			4::::M+Cl:: 996908::NA::|4::::M+Cl:: 999021::NA::|4::::M+Cl:: 999821::NA::|4::::M+Cl::1020509::NA::|4::::M+Cl::1032552::NA::|4::::M+Cl::1048390::NA::|4::::M+Cl::1060070::NA::|4::::M+Cl::1077333::NA::|4::::M+Cl::1079693::NA::|4::::M+Cl::1082157::NA::|4::::M+Cl::1084387::NA::|4::::M+Cl::1086832::NA::|4::::M+Cl::1089260::NA::|4::::M+Cl::1091579::NA::|4::::M+Cl::1091602::NA::|5::::M+Cl:: 993858::NA::…
633	1.74748	0.80528	3.26727	0.0493275	0.359481	UP	426.839	426.831	426.843	0.888225	0.873917	0.88825	464	411.875	146.791	719.745	71.3404
634	1.37461	0.459024	3.18951	0.0493469	0.359493	UP	664.828	664.824	664.833	0.813892	0.810267	0.824633	602	783.582	141.274	1077.12	73.8363	[382][M+2]-
635	2.37081	-1.24538	-4.24773	0.0494142	0.359537	DOWN	728.222	728.217	728.225	4.47643	4.4764	4.48362	393	1137	266.709	479.581	26.9449		[M+Cl]- 693.242 [M-H]- 729.219
636	1.52853	-0.612145	-3.43791	0.0494959	0.359589	DOWN	1214.27	1214.27	1214.28	4.39777	4.37145	4.39782	431	1402.95	225.887	917.845	93.3146	[946][M]2-
637	1.3122	-0.391984	-2.97462	0.0495008	0.359592	DOWN	1048.8	1048.8	1048.8	0.803133	0.803133	0.803133	327	848.181	98.4037	646.383	64.2146
638	1.72823	-0.789298	-2.84613	0.0495605	0.359631	DOWN	918.28	918.277	918.29	4.13635	4.12755	4.34142	411	1741.42	350.672	1007.63	276.482	[655][M]-	[M+Cl]- 883.308 [M-H]- 919.286
639	3.43631	-1.78086	-4.00973	0.0496662	0.359698	DOWN	545.213	545.211	545.216	3.57212	3.56672	3.5724	15916	36055.1	10815	10492.4	2227.93	[266][M]-		0::Lys Asn Ser Tyr::M+Cl::172198::NA::|0::Lys Asn Tyr Ser::M+Cl::172274::NA::|0::Lys Ser Asn Tyr::M+Cl::173718::NA::|0::Lys Ser Tyr Asn::M+Cl::173870::NA::|0::Lys Tyr Asn Ser::M+Cl::175314::NA::|0::Lys Tyr Ser Asn::M+Cl::175390::NA::|0::Asn Lys Ser Tyr::M+Cl::194998::NA::|0::Asn Lys Tyr Ser::M+Cl::195074::NA::|0::Asn Ser Lys Tyr::M+Cl::197658::NA::|0::Asn Ser Tyr Lys::M+Cl::197867::NA::|0::Asn Ty…
640	1.42838	0.514384	4.12916	0.0496724	0.359702	UP	826.313	826.308	826.319	0.810283	0.803133	0.810333	492	564.612	15.7213	806.483	100.232	[573][M]2-
641	1.97275	0.98021	3.22113	0.0496812	0.359708	UP	835.526	835.525	835.533	9.60565	9.59843	9.6057	1503	994.496	233.718	1961.89	464.724			0::PG(18:0/20:3(5Z,8Z,11Z))::M+Cl::61881::NA::| 0::PG(18:0/20:3(8Z,11Z,14Z))::M+Cl::61882::NA::| 0::PG(16:1(9Z)/22:2(13Z,16Z))::M+Cl::79049::NA::| 0::PG(18:1(9Z)/20:2(11Z,14Z))::M+Cl::79159::NA::| 0::PG(18:2(9Z,12Z)/20:1(11Z))::M+Cl::79182::NA::| 0::PG(18:3(6Z,9Z,12Z)/20:0)::M+Cl::79210::NA::| 0::PG(18:3(9Z,12Z,15Z)/20:0)::M+Cl::79238::NA::| 0::PG(20:0/18:3(6Z,9Z,12Z))::M+Cl::79343::NA::| 0::PG(2…
642	1.50804	-0.592673	-3.78017	0.0497467	0.359749	DOWN	206.083	206.081	206.083	4.62588	4.6133	4.64742	241	612.881	26.1245	406.409	90.9255		[M+2Cl]2- 342.217 [M-H+Cl]2- 378.192	2::Afalaninum::M-H:: 987777::NA::| 2::::M-H::1046655::NA::| 2::::M-H::1066906::NA::| 4::HYDRASTININE::M-H:: 44038::NA::| 4::N-Acetyl-L-phenylalanine::M-H:: 34536::NA::| 4::N-Acetyl-D-phenylalanine::M-H:: 5498::NA::| 4::Cantleyine::M-H:: 68022::NA::| 4::Rhexifoline::M-H:: 68065::NA::| 4::Methylone::M-H:: 73543::NA::| 4::2,3-Methylenedioxymethcathinone::M-H:: 96734::NA::| 4::Phenylacetylglycine met…
643	1.72641	-0.787774	-2.92016	0.0499103	0.359853	DOWN	1311.92	1311.91	1311.93	4.0067	3.99965	4.0139	492	736.97	151.268	426.88	104.626	[996][M]2-		0::Thermobiszeaxanthin-13-15/ Zeaxanthin diglucoside diester::M-H::41368::NA::
644	1.47222	-0.557992	-3.23316	0.0499416	0.359873	DOWN	974.309	974.303	974.314	0.810317	0.810283	0.81035	287	602.512	45.8518	409.254	92.8238
645	4.05771	2.02066	3.79443	0.0499653	0.359888	UP	801.186	801.182	801.188	5.02123	5.01072	5.03185	5188	3956.15	1486.61	16052.9	5317.95	[536][M]-	[M-H-C4H8]- 858.273	3::Quercetin 3-(2'''-feruloylsophoroside)::M-H:: 50675::NA::|3::petunidin-3-O-(6-O-p-caffeoyl)-5-O-diglucoside::M-H::263574::NA::|3::delphinidin-3-O-(6-O-feruloyl)-5-diglucoside::M-H::263575::NA::|4::Mn(III)TMPyP::M+Cl:: 63091::NA::
646	1.66353	-0.734244	-3.06375	0.0502054	0.360039	DOWN	976.81	976.805	976.812	0.806733	0.803133	0.817483	569	1456.23	284.072	875.389	164.716	[716][M]-
647	1.37293	-0.457256	-2.85695	0.0502823	0.360087	DOWN	963.139	963.137	963.141	4.57221	4.56865	4.57577	220	698.091	91.8779	508.469	69.0959	[690][M+2]-
648	2.05054	-1.03601	-2.78703	0.0503058	0.360101	DOWN	1061.33	1061.33	1061.33	4.40493	4.39783	4.40575	2050	4417.22	931.377	2154.17	1053.82
649	2.649	-1.40545	-2.77069	0.0503144	0.360107	DOWN	493.972	493.967	493.976	4.96038	4.9533	4.96752	2285	6279.14	1711.76	2370.39	1743.71	[218][M]-	[M+Cl]- 459.007 [M-H]- 494.984
650	7.3202	-2.87188	-4.26377	0.0504025	0.360161	DOWN	1068.26	1068.26	1068.26	5.78972	5.77893	5.8005	7344	25854.9	9056.82	3532	452.861
651	1.25414	-0.326696	-3.03353	0.0504174	0.360171	DOWN	713.091	713.084	713.095	4.39783	4.37138	4.41987	830	3248.5	322.918	2590.23	192.329	[435][M+2]-
652	1.63248	-0.707067	-3.56706	0.050448	0.36019	DOWN	593.172	593.171	593.173	3.29472	3.28175	3.30902	2618	13799.9	2447.42	8453.31	866.015	[325][M]-		3::Phe Met Met Met::M+Cl::139689::NA::|3::Met Phe Met Met::M+Cl::185289::NA::|3::Met Met Phe Met::M+Cl::187569::NA::|3::Met Met Met Phe::M+Cl::187683::NA::|3::Cys His His Tyr::M+Cl::114019::NA::|3::Cys His Asn Trp::M+Cl::114118::NA::|3::Cys His Trp Asn::M+Cl::114251::NA::|3::Cys His Tyr His::M+Cl::114266::NA::|3::Cys Asn His Trp::M+Cl::116018::NA::|3::Cys Asn Trp His::M+Cl::116246::NA::|3::Cys Tr…
653	15.0199	-3.9088	-4.27255	0.0505533	0.360255	DOWN	925.157	925.155	925.161	5.18127	5.13967	5.18142	5889	11173.8	4226.96	743.933	100.582
654	4.66179	2.22088	4.05008	0.0506837	0.360335	UP	258.094	258.093	258.095	5.66528	5.66505	5.67255	1125	523.954	139.719	2442.56	808.525	[25][M+1]-
655	1.62398	-0.69953	-2.76137	0.0509834	0.360518	DOWN	419.975	419.973	419.978	3.48716	3.47992	3.49418	4260	20685.1	3417.12	12737.3	3629.81	[125][M]-		0::::M+Cl::1071354::NA::|2::::M+Cl::1004750::NA::|2::::M+Cl::1011971::NA::|2::::M+Cl::1049943::NA::|5::::M+Cl::1048227::NA::
656	1.66744	-0.737637	-2.92634	0.0510235	0.360542	DOWN	322.092	322.083	322.092	4.27095	4.2681	4.3979	19940	57589.5	11364.2	34537.6	7550.81	[57][M]-		1::::M-H::1068906::NA::|5::::M-H::1064939::NA::|6::Met Ala Cys::M-H:: 23014::NA::|6::Ala Met Cys::M-H:: 23426::NA::|6::Cys Ala Met::M-H:: 23444::NA::|6::Met Cys Ala::M-H:: 22521::NA::|6::Cys Cys Val::M-H:: 19809::NA::|6::Cys Met Ala::M-H:: 18892::NA::|6::Ala Cys Met::M-H:: 18170::NA::|6::Cys Val Cys::M-H:: 17991::NA::|6::Val Cys Cys::M-H:: 16339::NA::|8::::M-H::1012176::NA::|8::::M-H::1018006::NA…
657	1.68912	-0.756268	-3.30328	0.0511031	0.360591	DOWN	353.07	353.067	353.072	7.34525	7.34522	7.35235	336	616.67	120.358	365.085	53.9999		[M+Cl]- 318.101	0::::M-H::1049366::NA::|0::::M-H::1061551::NA::|0::::M-H::1083568::NA::|0::N-Desmethylketazolam::M-H:: 895::NA::|1::BIIB021::M+Cl:: 990702::NA::|2::Isopentyl pyrophosphate::M+Cl:: 373::NA::|3::::M-H::1008229::NA::|3::::M-H::1013028::NA::|3::::M-H::1017827::NA::|5::::M-H::1001713::NA::|5::::M-H::1044302::NA::|5::::M-H::1048537::NA::|5::::M-H::1049682::NA::|5::::M-H::1054906::NA::|5::::M-H::1055535…
658	3.6153	-1.85411	-3.02983	0.0511717	0.360632	DOWN	161.967	161.967	161.967	3.12387	3.11703	3.12993	2123	8821.25	3146.43	2439.98	1845.97
659	1.86658	0.900401	2.82459	0.0512149	0.360658	UP	550.182	550.181	550.186	3.36095	3.17393	3.58652	505	1653.06	535.979	3085.57	695.955	[275][M+1]-
660	1.25431	-0.326897	-2.85906	0.0512539	0.360682	DOWN	592.655	592.645	592.655	4.3979	4.39475	4.3986	302	1635.43	117.943	1303.85	162.608		[M+Cl]- 557.696 [M-H]- 593.672
661	1.36848	0.45258	2.87362	0.0513784	0.360756	UP	488.9	488.9	488.906	0.817433	0.810333	0.824633	275	553.406	70.94	757.327	100.374
662	1.77089	-0.824477	-3.05748	0.0516	0.360889	DOWN	1048.79	1048.79	1048.79	0.810333	0.810283	0.824633	685	1249.11	268.339	705.353	151.259
663	5.82945	2.54336	4.21182	0.0520012	0.361126	UP	956.295	956.291	956.299	4.06324	4.06322	4.06327	2171	799.083	12.6102	4658.21	1586.96	[684][M+1]-
664	1.61903	-0.695133	-2.96937	0.0521262	0.361199	DOWN	1744.05	1744.05	1744.05	4.99625	4.98183	5.00327	327	1579.07	183.952	975.316	300.312	[1079][M]3-
665	1.81854	0.862783	3.35084	0.0522749	0.361285	UP	531.955	531.953	531.958	0.956133	0.9454	0.966867	250	318.298	51.6424	578.84	124.379		[M-H+NH3]- 515.923
666	1.47089	-0.556689	-3.52991	0.0524264	0.361373	DOWN	449.107	449.1	449.109	4.46954	4.4654	4.47653	350	1360.44	69.5704	924.91	202.064			0::Flecainide::M+Cl:: 2701::NA::|1::beta-D-Xylopyranosyl-(1->5)-alpha-L-arabinofuranosyl-(1->3)-L-arabinose::M+Cl:: 93488::NA::|1::beta-D-Xylopyranosyl-(1->5)-alpha-L-arabinofuranosyl-(1->5)-L-arabinose::M+Cl:: 93489::NA::|1::beta-D-Xylopyranosyl-(1->3)-alpha-L-arabinofuranosyl-(1->3)-L-arabinose::M+Cl:: 93490::NA::|1::a-L-Arabinofuranosyl-(1->3)-b-D-xylopyranosyl-(1->4)-D-xylose::M+Cl:: 93494::N…
667	2.21354	1.14636	2.77263	0.0524444	0.361383	UP	379.125	379.124	379.125	3.28398	3.27445	3.29482	7626	12413.2	7288.62	27477.1	5952.42	[92][M]-		0::::M-H:: 992531::NA::|0::::M-H::1028266::NA::|0::::M-H::1037496::NA::|0::::M-H::1049808::NA::|0::::M-H::1050983::NA::|0::::M-H::1058371::NA::|0::::M-H::1063028::NA::|0::::M-H::1079566::NA::|0::::M-H::1085597::NA::|0::::M-H::1087985::NA::|0::::M-H::1092786::NA::|0::::M-H::1093693::NA::|0::::M-H::1096082::NA::|2::::M-H:: 994139::NA::|2::::M-H:: 994145::NA::|2::::M-H:: 994188::NA::|2::::M-H::10101…
668	3.631	-1.86037	-3.78457	0.0524922	0.361411	DOWN	901.269	901.269	901.272	5.1067	5.10262	5.117	704	2916.5	938.293	803.223	234.559	[630][M]-	[M+Cl]- 866.302	8::3-{[6-O-(6-Deoxy-?-L-mannopyranosyl)-?-D-glucopyranosyl]oxy}-5-hydroxy-2-(4-hydroxyphenyl)-4-oxo-4H-chromen-7-yl 2-O-(6-deoxy-?-L-mannopyranosyl)-?-D-glucopyranoside::M-H::985434::NA::|8::Panzhihuacycaside::M-H:: 48696::NA::|8::Apigenin 7-neohesperidoside-4'-sophoroside::M-H:: 48797::NA::|8::Kaempferol 3-(2Gal-glucosylrobinobioside)-7-rhamnoside::M-H:: 50103::NA::|8::Kaempferol 3-rhamnosyl-(1-…
669	1.84974	0.887322	3.2875	0.0528305	0.361605	UP	343.054	343.054	343.054	3.6079	3.60072	3.61177	21753	22333.6	3989.52	41311.3	9168.2	[76][M]-	[M-H-CO2]- 388.041	0::::M-H::1045020::NA::|1::::M+Cl::1035257::NA::|1::::M+Cl::1054178::NA::|1::::M+Cl::1054633::NA::|4::0::M+Cl:: 991308::NA::|4::::M+Cl::1032875::NA::|4::::M+Cl::1032887::NA::|4::::M+Cl::1035272::NA::|4::::M+Cl::1044537::NA::|4::::M+Cl::1049073::NA::|4::::M+Cl::1058112::NA::|4::::M+Cl::1058716::NA::|4::::M+Cl::1060614::NA::|4::::M+Cl::1061468::NA::|4::::M+Cl::1072217::NA::|4::::M+Cl::1074316::NA::…
670	1.30945	0.388957	2.72198	0.0528788	0.361632	UP	534.955	534.952	534.959	2.49417	2.4833	2.50505	202	468.44	65.1699	613.397	65.2757
671	1.36566	0.449594	2.72088	0.0529519	0.361674	UP	280.039	280.032	280.04	0.9597	0.9597	0.966867	199	364.516	59.5401	497.804	60.4495	[30][M+3]-
672	2.97626	-1.5735	-4.03712	0.0530766	0.361744	DOWN	305.12	305.119	305.122	6.85417	6.85415	6.86127	455	1263.65	356.879	424.577	47.214	[48][M+1]-
673	1.42676	0.512746	2.73435	0.0531419	0.361781	UP	339.073	339.067	339.075	3.57464	3.57213	3.57925	316	592.821	105.822	845.815	120.349		[M-H-CH4]- 356.11	1::::M-H::1003916::NA::|2::AESCULIN::M-H:: 43929::NA::|2::Sinapoyl malate::M-H:: 64185::NA::|2::Daphnin::M-H:: 65594::NA::|2::Cichoriin::M-H:: 67515::NA::|2::::M-H::1055501::NA::|2::::M-H::1055609::NA::|2::::M+Cl::1050347::NA::|2::::M+Cl::1063541::NA::|2::::M+Cl::1072794::NA::|3::::M-H::1037221::NA::|3::::M-H::1040321::NA::|3::::M-H::1042873::NA::|3::::M-H::1055532::NA::|3::::M-H::1055860::NA::|3…
674	2.74037	-1.45437	-3.60631	0.053295	0.361867	DOWN	1277.33	1277.33	1277.33	5.84688	5.84332	5.85045	400	1611.35	470.011	588.004	143.724	[988][M+1]-
675	1.45989	0.545864	2.87461	0.0533821	0.361916	UP	383.105	383.099	383.106	3.40953	3.40828	3.42265	242	379.744	58.3382	554.387	87.5762		[M-H]- 384.111 [M-H-CH4]- 400.141	0::Erybraedin E::M+Cl:: 48099::NA::|0::trans-Anhydrotephrostachin::M+Cl:: 48602::NA::|2::::M-H::1066739::NA::|2::::M-H::1074732::NA::|2::::M-H::1081198::NA::|2::::M-H::1085884::NA::|3::::M-H::1005688::NA::|3::::M-H::1023133::NA::|3::::M-H::1027434::NA::|3::::M-H::1033216::NA::|3::::M-H::1044573::NA::|3::::M-H::1049377::NA::|3::::M-H::1052192::NA::|3::::M-H::1052794::NA::|3::::M-H::1069732::NA::|3…
676	1.29614	-0.374216	-2.75042	0.0534073	0.36193	DOWN	594.83	594.826	594.832	0.881117	0.873933	0.888217	359	529.914	48.5158	408.842	58.8168
677	1.41359	0.499366	2.81729	0.053433	0.361944	UP	784.68	784.674	784.686	0.88825	0.888217	0.89535	467	337.432	50.2674	476.991	69.5331		[3M+2Cl]2- 499.814
678	6.92266	-2.79133	-3.84972	0.0535264	0.361996	DOWN	1046.19	1046.19	1046.19	3.4799	3.47983	3.48733	2717	5637.26	2123.54	814.32	446.232	[796][M+1]-
679	6.12969	2.61581	3.95522	0.0537153	0.362101	UP	738.498	738.495	738.506	7.5232	7.3453	7.62263	1626	2084.5	744.493	12777.3	4622.99	[464][M+2]-
680	2.66112	1.41203	3.45843	0.0537693	0.362131	UP	633.135	633.13	633.136	3.75038	3.75007	3.75837	792	846.027	235.922	2251.38	663.108	[361][M+2]-
681	12.8386	3.68242	4.12527	0.0537698	0.362131	UP	596.067	596.06	596.067	4.83963	4.8324	4.84675	3487	880.953	168.645	11310.2	4375.62		[M-H]- 597.076
682	1.56676	-0.647781	-2.70456	0.0538413	0.36217	DOWN	1052.36	1052.36	1052.37	3.99955	3.99257	3.9996	1186	3353.5	550.872	2140.41	547.806	[801][M+2]-
683	1.66229	-0.73317	-3.35582	0.0539038	0.362205	DOWN	744.232	744.228	744.233	4.00687	4.00678	4.0084	377	1112.98	212.896	669.546	84.0048	[471][M+3]-
684	2.56653	-1.35982	-3.77809	0.053907	0.362206	DOWN	949.298	949.295	949.301	4.82532	4.8253	4.82533	337	839.604	228.799	327.136	53.3621		[M+Cl]- 914.328
685	8.13932	3.02491	4.07405	0.0539187	0.362213	UP	289.063	289.061	289.068	7.22731	7.22365	7.24518	4131	831.502	218.359	6767.86	2514.33	[38][M]-		3::Ketoprofen (S)::M+Cl:: 990400::NA::| 4::OBTUSAQUINONE::M+Cl:: 43719::NA::| 4::4-METHOXYDALBERGIONE::M+Cl:: 43985::NA::| 4::Ketoprofen::M+Cl:: 904::NA::| 4::(R)-4-Methoxydalbergione::M+Cl:: 48432::NA::| 4::Dalbergichromene::M+Cl:: 48438::NA::| 4::4'-Hydroxy-2'-methoxychalcone::M+Cl:: 51823::NA::| 4::7-Methoxyflavanone::M+Cl:: 52509::NA::| 4::Parvifuran::M+Cl:: 53224::NA::| 4::Chalepensin::M+Cl:…
686	10.0068	3.3229	3.97986	0.0539211	0.362214	UP	955.284	955.28	955.288	4.07749	4.07037	4.08462	8249	1508.35	847.988	15093.7	5851.26		[2M-H+Cl]2- 938.304
687	1.44482	0.530885	3.2292	0.0540873	0.362305	UP	534.876	534.874	534.876	0.810283	0.803183	0.817483	2556	5194.06	504.769	7504.46	1131.77	[250][M+2]-
688	1.61497	0.691505	2.73827	0.054096	0.36231	UP	506.326	506.322	506.331	9.65212	9.6342	9.67003	248	646.055	193.989	1043.36	159.762			2::Gymnodimine::M-H::73510::NA::|3::PC(17:1(10Z)/0:0)::M-H::40268::NA::|3::LysoPE(0:0/20:1(11Z))::M-H::62270::NA::|3::LysoPE(20:1(11Z)/0:0)::M-H::62297::NA::|3::PC(17:1(9Z)/0:0)::M-H::76568::NA::|3::PE(20:1(11Z)/0:0)::M-H::77686::NA::
689	1.56578	0.646883	2.73972	0.0541315	0.362329	UP	1049.33	1049.33	1049.33	3.82671	3.82257	3.83085	261	529.176	146.423	828.574	119.946		[M-H]- 1050.34
690	1.7702	-0.823911	-2.81054	0.0541372	0.362332	DOWN	592.94	592.935	592.946	4.3856	4.37135	4.41213	1235	4684.91	730.568	2646.55	1021.89	[321][M]3-
691	2.19079	-1.13145	-3.1482	0.0542834	0.362412	DOWN	269.086	269.084	269.091	1.6861	1.64317	1.6937	194	880.141	237.164	401.746	114.136		[M-H]- 270.095	1::::M+Cl::1042858::NA::|2::::M-H::1056466::NA::|3::TYRPHOSTIN AG 1295::M+Cl:: 987420::NA::|3::0::M+Cl:: 991338::NA::|3::::M+Cl::1063181::NA::|5::::M-H::1022437::NA::|5::::M-H::1027138::NA::|5::::M-H::1030016::NA::|5::::M-H::1030024::NA::|5::::M-H::1082569::NA::|5::F16::M+Cl:: 64730::NA::
692	1.70469	-0.769508	-2.69554	0.0543646	0.362456	DOWN	533.287	533.283	533.291	7.51605	7.50893	7.68693	1190	2115.74	401.044	1241.13	393.697	[249][M+2]-
693	2.18495	-1.1276	-3.06997	0.0544206	0.362486	DOWN	807.307	807.299	807.309	5.07765	5.06752	5.10262	367	1778.79	482.993	814.107	250.883		[M-H+HCOOH]- 762.316
694	4.19242	-2.06778	-3.94055	0.0544298	0.362491	DOWN	1149.43	1149.43	1149.44	5.42652	5.41582	5.43723	500	1831.86	605.902	436.945	93.8532
695	1.35372	-0.43693	-3.08373	0.0545652	0.362564	DOWN	576.854	576.849	576.859	0.873917	0.866817	0.88825	461	600.946	40.0899	443.922	78.5584
696	1.4234	0.509346	3.2571	0.0545734	0.362568	UP	341.122	341.121	341.122	3.58648	3.58437	3.59367	9233	20447.7	1812.23	29105.4	4232.27	[74][M]-	[M-H]- 342.131	0::::M-H:: 996263::NA::|0::::M-H::1029561::NA::|0::::M-H::1056733::NA::|0::::M-H::1057140::NA::|3::::M-H::1048661::NA::|5::::M+Cl::1067795::NA::|7::(7E,13E)-9,15-dihydroxy-4,10,16-trimethyl-1,5,11-trioxacyclohexadeca-7,13-diene-2,6,12-trione::M-H:: 985234::NA::|7::(3E)-1,2-Dihydroxy-1-(6-oxo-3,6-dihydro-2H-pyran-2-yl)-3-heptene-5,6-diyl diacetate::M-H:: 985350::NA::|7::Coniferin::M-H:: 64182::NA:…
697	1.64616	-0.719101	-3.03021	0.0546233	0.362595	DOWN	277.072	277.072	277.073	3.99253	3.98695	4.00188	1056	3608.36	384.05	2191.99	712.697			1::::M-H:: 993830::NA::|1::::M-H::1012534::NA::|1::::M-H::1027128::NA::|1::::M-H::1079913::NA::|3::3-(5,7-Dimethoxy-4-oxo-4H-chromen-2-yl)propanoic acid::M-H:: 985191::NA::|4::Molsidomine::M+Cl:: 990347::NA::|6::CL 218872::M-H:: 991048::NA::|6::Histidinyl-Serine::M+Cl:: 85800::NA::|6::Serinyl-Histidine::M+Cl:: 85934::NA::|6::(S,S)-Nt-Histidinylalanine::M+Cl:: 94778::NA::|6::(S,S)-Np-Histidinylala…
698	1.63925	0.71304	2.78291	0.0548025	0.36269	UP	330.2	330.197	330.205	4.18475	4.17755	4.19982	265	559.595	179.617	917.319	131.558			5::::M-H::1090129::NA::|8::::M-H::1011147::NA::|8::::M-H::1011163::NA::|8::::M-H::1018350::NA::|8::::M-H::1064986::NA::|9::Marimastat::M-H:: 85431::NA::|9::Ser Ile Leu::M-H:: 22825::NA::|9::Ile Leu Ser::M-H:: 22914::NA::|9::Ile Ser Ile::M-H:: 23000::NA::|9::Val Thr Ile::M-H:: 23015::NA::|9::Leu Val Thr::M-H:: 23113::NA::|9::Leu Leu Ser::M-H:: 23286::NA::|9::Thr Val Leu::M-H:: 22358::NA::|9::Ile T…
699	1.55855	0.640206	3.58263	0.054929	0.362758	UP	837.23	837.219	837.23	1.05193	1.03048	1.05908	421	1088.01	83.1408	1695.73	281.794		[M-H]- 838.227
700	3.91154	1.96774	3.71396	0.0549525	0.36277	UP	873.089	873.088	873.091	2.49045	2.46893	2.49818	2695	1467.29	472.663	5739.37	1935.46	[612][M]-	[2M-H]- 437.047
701	1.8843	-0.914031	-2.80716	0.0549577	0.362773	DOWN	1061.3	1061.29	1061.31	4.41213	4.41205	4.44428	1048	2473.41	586.403	1312.64	411.199	[816][M]-	[M-H-COCH2]- 1104.31	9::Isorhamnetin 3-rhamnosyl-(1->6)-[rhamnosyl-(1->2)-(3'''-(E)-p-coumaroylgalactoside]-7-rhamnoside::M-H::50806::NA::
702	1.82288	-0.866217	-2.92234	0.0549788	0.362784	DOWN	1080.87	1080.86	1080.88	4.00681	4.0067	4.00903	468	1016.77	233.038	557.782	140.349
703	2.4614	1.29948	3.88215	0.0551189	0.362858	UP	502.208	502.207	502.212	4.73312	4.73245	4.73948	483	503.011	55.1674	1238.11	323.297		[M-H]- 503.217 [M-H-HCOOH]- 549.207	1::Ala Lys Ser Tyr::M+Cl::106999::NA::|1::Ala Lys Tyr Ser::M+Cl::107075::NA::|1::Ala Ser Lys Tyr::M+Cl::109659::NA::|1::Ala Ser Tyr Lys::M+Cl::109868::NA::|1::Ala Tyr Lys Ser::M+Cl::111255::NA::|1::Ala Tyr Ser Lys::M+Cl::111388::NA::|1::Phe Lys Ser Ser::M+Cl::138994::NA::|1::Phe Ser Lys Ser::M+Cl::141654::NA::|1::Phe Ser Ser Lys::M+Cl::141787::NA::|1::Gly Lys Thr Tyr::M+Cl::147018::NA::|1::Gly Ly…
704	1.85243	-0.889417	-3.36382	0.0551898	0.362895	DOWN	1189.23	1189.22	1189.23	4.36868	4.36022	4.37715	397	1530.35	339.31	826.131	127.87	[930][M+2]-
705	2.42522	-1.27811	-2.72343	0.0552144	0.362908	DOWN	844.073	844.072	844.083	3.47665	3.47268	3.48703	1195	3437.74	810.041	1417.5	997.32	[587][M+2]-
706	4.35202	-2.12169	-2.82442	0.0552225	0.362912	DOWN	841.154	841.15	841.158	3.48913	3.48413	3.49413	47478	138302	36678.1	31778.9	54055.7		[M+Cl]- 806.186
707	1.4018	0.487277	2.68053	0.0552725	0.362939	UP	731.853	731.853	731.855	0.810333	0.803133	0.81035	294	514.529	92.7582	721.265	96.129
708	5.85896	-2.55065	-3.68123	0.0553949	0.363003	DOWN	1047.19	1047.18	1047.19	3.47983	3.47277	3.48733	2631	4886.86	1849.39	834.083	464.658	[796][M+2]-
709	1.48189	-0.567443	-2.70775	0.055452	0.363033	DOWN	974.331	974.331	974.332	0.806733	0.803183	0.810283	378	575.032	76.7716	388.038	91.7245	[707][M+1]2-
710	1.79076	-0.840571	-3.08872	0.0555246	0.36307	DOWN	758.201	758.201	758.201	4.91397	4.90325	4.92468	303	1046.71	232.193	584.508	115.175
711	2.19918	1.13697	3.54567	0.0557238	0.363173	UP	803.219	803.215	803.223	2.74297	2.73952	2.74643	361	420.747	70.7577	925.299	236.097		[M+Cl]- 768.257
712	1.25328	0.325707	3.08007	0.0557706	0.363198	UP	986.286	986.28	986.292	1.08768	1.08053	1.09483	257	1062.46	67.406	1331.56	135.483
713	3.21076	-1.68291	-3.81769	0.0557784	0.363202	DOWN	1282.62	1282.61	1282.62	3.92108	3.91385	3.93055	4654	7444.4	2284.98	2318.58	432.42	[989][M+1]-
714	1.41886	-0.504729	-2.81686	0.0558984	0.363263	DOWN	205.049	205.049	205.054	4.01553	4.0139	4.2204	22413	109621	11112.1	77260.1	16506.5	[12][M]-	[M-H-H20]- 224.068	5::N-Isopropylammelide::M+Cl::66428::NA::|5::SIN-1 Chloride::M+Cl:: 1336::NA::|5::N-Nitroso-N-morpholinoaminoacetonitrile::M+Cl:: 1338::NA::|8::ISOEUGENITOL::M-H::43925::NA::|8::EUGENITOL::M-H::44043::NA::|8::CITROPTEN::M-H::44086::NA::|8::Lathodoratin::M-H::67350::NA::|8::Scoparone::M-H::67595::NA::|8::2-Hydroxy-8-methylchromene-2-carboxylate::M-H::69784::NA::|8::2-Hydroxy-3-methylbenzalpyruvate…
715	1.66802	-0.738133	-2.67181	0.0559906	0.363311	DOWN	487.133	487.129	487.136	1.62887	1.61428	1.6432	730	6042.29	1069.49	3622.44	1147.63			0::Cys Cys Thr Tyr::M-H:: 112219::NA::|0::Cys Cys Tyr Thr::M-H:: 112276::NA::|0::Cys Thr Cys Tyr::M-H:: 117919::NA::|0::Cys Thr Tyr Cys::M-H:: 118261::NA::|0::Cys Tyr Cys Thr::M-H:: 119116::NA::|0::Cys Tyr Thr Cys::M-H:: 119401::NA::|0::Thr Cys Cys Tyr::M-H:: 231918::NA::|0::Thr Cys Tyr Cys::M-H:: 232260::NA::|0::Thr Tyr Cys Cys::M-H:: 239100::NA::|0::Tyr Cys Cys Thr::M-H:: 255915::NA::|0::Tyr Cy…
716	4.25699	-2.08984	-3.9712	0.0560386	0.363335	DOWN	821.335	821.333	821.337	5.47297	5.41307	5.54235	774	2936.35	974.842	689.77	98.9442		[M-H]- 822.337	3::N1,N5,N10,N14-Tetra-trans-p-coumaroylspermine::M+Cl::94505::NA::
717	3.28426	-1.71557	-3.84604	0.0560882	0.36336	DOWN	866.192	866.19	866.2	5.93558	5.9212	5.95692	421	2046.71	631.896	623.187	108.109			8::Olcegepant::M-H::986658::NA::
718	1.87179	0.904417	3.54112	0.0561014	0.363367	UP	832.498	832.497	832.498	9.60564	9.6056	9.60568	320	392.877	47.6925	735.382	160.596	[578][M+1]-
719	1.43004	-0.516051	-2.97197	0.0562363	0.363436	DOWN	584.195	584.189	584.197	1.06627	1.03763	1.13792	311	1307.73	200.634	914.473	110.785		[3M-H+Cl]2- 378.142	0::Cys Glu Ile Trp::M+Cl::112838::NA::|0::Cys Glu Leu Trp::M+Cl::112878::NA::|0::Cys Glu Trp Ile::M+Cl::113047::NA::|0::Cys Glu Trp Leu::M+Cl::113049::NA::|0::Cys Ile Glu Trp::M+Cl::114358::NA::|0::Cys Ile Trp Glu::M+Cl::114643::NA::|0::Cys Leu Glu Trp::M+Cl::115158::NA::|0::Cys Leu Trp Glu::M+Cl::115443::NA::|0::Cys Trp Glu Ile::M+Cl::118747::NA::|0::Cys Trp Glu Leu::M+Cl::118749::NA::|0::Cys Tr…
720	2.10224	-1.07193	-3.03392	0.0562884	0.363462	DOWN	377.109	377.108	377.11	2.97808	2.97442	2.98615	2690	8255	2196.08	3926.76	1132.66	[91][M]-	[M-H-CO]- 406.109	0::Mefloquine::M-H:: 1104::NA::|0::::M+Cl::1032710::NA::|0::::M+Cl::1038395::NA::|0::::M+Cl::1044486::NA::|0::::M+Cl::1047244::NA::|0::::M+Cl::1050774::NA::|0::::M+Cl::1053954::NA::|0::::M+Cl::1065029::NA::|0::::M+Cl::1085140::NA::|0::::M+Cl::1088648::NA::|0::::M+Cl::1091354::NA::|1::Pyridate::M-H:: 72571::NA::|1::MEFLOQUINE::M-H:: 986901::NA::|1::MefloquineÂ·HCl::M-H:: 989578::NA::|1::::M-H::106…
721	3.30237	-1.7235	-3.95545	0.0563258	0.363481	DOWN	897.377	897.377	897.388	4.67592	4.67588	4.69728	302	1558.75	473.274	472.009	49.6676
722	1.29217	0.369797	2.71227	0.0563965	0.363517	UP	825.823	825.82	825.825	0.810275	0.810267	0.810283	254	459.403	67.1482	593.628	53.2754			10::Triiodothyronine glucuronide::M-H::1005::NA::
723	4.5289	2.17916	3.9898	0.0564781	0.363558	UP	751.214	751.213	751.216	2.57465	2.56877	2.58268	1798	825.516	91.298	3738.68	1261.36	[482][M]-		6::Sagittain B::M-H::50319::NA::|6::4''''-Acetylsagittatin A::M-H::50385::NA::
724	1.96084	0.971469	2.82622	0.05649	0.363564	UP	386.907	386.899	386.908	3.5917	3.58652	3.59358	575	726.886	234.299	1425.3	358.204			4::::M-H::991918::NA::
725	2.66468	1.41396	3.365	0.0568272	0.363733	UP	756.328	756.325	756.33	3.15887	3.13815	3.15973	5737	5222.24	1508.42	13915.6	4212.79	[490][M+1]-
726	1.50704	-0.591721	-2.67068	0.0568881	0.363763	DOWN	990.649	990.644	990.654	0.888225	0.888217	0.888233	238	915.221	131.069	607.296	150.672
727	3.35047	1.74436	3.45557	0.0570455	0.363841	UP	602.18	602.175	602.183	6.2487	6.24142	6.26288	769	975.61	349.754	3268.75	1094.89			1::::M+Cl::1034388::NA::|8::Cys Pro Trp Tyr::M+Cl:: 116659::NA::|8::Cys Pro Tyr Trp::M+Cl:: 116678::NA::|8::Cys Trp Pro Tyr::M+Cl:: 118939::NA::|8::Cys Trp Tyr Pro::M+Cl:: 119072::NA::|8::Cys Tyr Pro Trp::M+Cl:: 119338::NA::|8::Cys Tyr Trp Pro::M+Cl:: 119452::NA::|8::Pro Cys Trp Tyr::M+Cl:: 200258::NA::|8::Pro Cys Tyr Trp::M+Cl:: 200277::NA::|8::Pro Trp Cys Tyr::M+Cl:: 206718::NA::|8::Pro Trp Tyr…
728	2.24429	1.16626	3.43466	0.0570851	0.363861	UP	176.936	176.936	176.936	0.963283	0.9526	0.988317	2614	3183.06	621.241	7143.72	1898.23		[M-H-H20]- 195.954	0::Pyrophosphate::M-H::3306::NA::
729	2.316	1.21163	2.88092	0.057239	0.363937	UP	548.148	548.146	548.158	4.89617	4.8818	4.90332	723	1629.31	662.175	3773.47	1106.03	[267][M+1]-
730	1.38072	0.465422	2.64516	0.0573091	0.363971	UP	739.208	739.207	739.209	4.46215	4.26988	4.46975	1836	4397.62	785.027	6071.88	765.265	[467][M]-	[M-H-CH2]- 754.232	0::Itraconazole::M+Cl::990399::NA::|1::5-Hydroxy-3-(4-hydroxyphenyl)-4-oxo-4H-chromen-7-yl hexopyranosyl-(1->4)-6-deoxyhexopyranosyl-(1->6)hexopyranoside::M-H::984951::NA::|1::Pelargonidin 3-robinobioside-5-glucoside::M-H:: 46778::NA::|1::Pelargonidin 3-(2G-glucosylrutinoside)::M-H:: 46791::NA::|1::Pelargonidin 3-rutinoside-5-glucoside::M-H:: 46794::NA::|1::Pelargonidin 3-rutinoside-7-glucoside::…
731	1.30838	0.387787	3.03472	0.0573433	0.363988	UP	518.995	518.994	518.996	0.831742	0.831733	0.83175	289	260.772	41.0111	341.189	20.6088			8::::M+Cl::1004599::NA::|8::::M+Cl::1016686::NA::|8::::M+Cl::1028483::NA::
732	1.38552	-0.47043	-2.68712	0.0573647	0.363998	DOWN	516.818	516.813	516.822	0.888233	0.888217	0.88825	744	1101.44	124.239	794.966	153.589
733	2.98304	1.57678	3.99084	0.0574173	0.364024	UP	613.173	613.17	613.178	4.82527	4.8184	4.83968	509	464.919	3.48649	1386.87	400.119		[M+Cl]- 578.211 [M-H]- 614.188	6::Podorhizol beta-D-glucoside::M+Cl:: 68647::NA::|6::8-Acetoxypinoresinol 4-glucoside::M+Cl:: 89141::NA::|8::2-(?-D-Glucopyranosyloxy)benzyl 3-(hexopyranosyloxy)-6-hydroxy-2-methoxybenzoate::M-H::985301::NA::|8::Catechin 5,3'-di-O-beta-D-glucopyranoside::M-H:: 47281::NA::|8::Catechin 5,4'-di-O-beta-D-glucopyranoside::M-H:: 47282::NA::|8::Catechin 7,3'-di-O-beta-D-glucopyranoside::M-H:: 47283::NA…
734	3.77359	-1.91594	-2.75284	0.0574477	0.364039	DOWN	1075.18	1075.17	1075.18	4.53478	4.50082	4.56875	2388	5851.42	2206.72	1550.62	1566.16	[829][M+3]-
735	2.2625	-1.17792	-3.57228	0.057452	0.364041	DOWN	1071.33	1071.32	1071.33	1.08769	1.06623	1.12342	2152	9065.41	635.728	4006.8	2368.89
736	1.85288	-0.889769	-3.12597	0.0574751	0.364052	DOWN	706.197	706.196	706.2	4.41213	4.40505	4.42702	597	1676.81	389.281	904.976	177.073		[M+Cl]- 671.225 [M-H]- 707.202
737	1.54957	0.631864	3.92393	0.0575146	0.364071	UP	179.056	179.056	179.056	3.28762	3.25982	3.29467	336	738.786	17.0601	1144.8	178.403		[M-H]- 180.06	1::D-{-}-TAGATOSE::M-H::987945::NA::|1::D-GLUCOSE::M-H::988084::NA::|1::Dextrose (D-glucose)::M-H::990584::NA::|1::&alpha;-D-Glucose::M-H:: 133::NA::|1::D-Galactose::M-H:: 134::NA::|1::D-Fructose::M-H:: 135::NA::|1::D-(+)-Mannose::M-H:: 136::NA::|1::myo-Inositol::M-H:: 144::NA::|1::Allose::M-H:: 348::NA::|1::b-D-Galactopyranose::M-H:: 3754::NA::|1::b-Glucose::M-H:: 3755::NA::|1::L-Galactose::M-H:…
738	1.83264	0.873924	3.8459	0.0575423	0.364085	UP	691.152	691.148	691.161	4.67	4.6258	4.69733	480	1365.15	73.3275	2501.83	506.639			0::3,5-di-O-(beta-Glucopyranosyl) pelargonidin 6''-O-4, 6'''-O-1-cyclic malate::M-H::46834::NA::
739	4.03892	-2.01397	-3.93931	0.0577007	0.364162	DOWN	1056.31	1056.31	1056.32	5.41582	5.40865	5.45863	773	2745.46	905.599	679.752	69.4952	[807][M+1]-
740	5.98215	2.58066	3.7701	0.0577613	0.364191	UP	1255.78	1255.78	1255.79	7.59762	7.59402	7.60123	323	145.701	58.8981	871.604	328.251
741	1.53659	-0.619732	-2.63806	0.0578341	0.364226	DOWN	562.973	562.973	562.973	4.27668	4.2681	4.28525	412	1667.74	263.801	1085.35	276.803		[M-H]- 563.99 [M-H]- 563.99
742	1.90195	-0.927477	-2.72551	0.0578572	0.364237	DOWN	1504.98	1504.98	1504.99	4.0103	4.00675	4.01385	329	722.874	175.606	380.07	128.923		[M+Cl]- 1470.02 [M-H]- 1505.99
743	3.17891	1.66853	3.43095	0.0579111	0.364263	UP	790.249	790.245	790.249	4.02907	4.0282	4.04173	7231	5222.48	1747.58	16601.8	5472.36	[522][M+1]-
744	4.16774	-2.05926	-3.6637	0.0581761	0.36439	DOWN	1163.33	1163.33	1163.33	3.4872	3.48707	3.48733	346	1161.09	407.365	278.589	90.0947	[917][M+1]-
745	2.18325	1.12648	3.14174	0.0582017	0.364402	UP	359.053	359.048	359.055	2.60432	2.58845	2.63267	1184	2410.6	632.388	5262.93	1439.74			0::::M-H::1045837::NA::|0::::M-H::1050187::NA::|0::::M-H::1059262::NA::|0::::M-H::1062588::NA::|0::::M-H::1064451::NA::|3::::M-H::1013053::NA::|3::::M-H::1087952::NA::|3::Mahaleboside::M+Cl:: 88883::NA::|5::::M+Cl:: 998234::NA::|5::::M+Cl::1024420::NA::|5::::M+Cl::1026733::NA::|6::::M-H::1014588::NA::|6::::M-H::1036516::NA::|6::::M-H::1036524::NA::|6::::M-H::1036548::NA::|6::::M-H::1057680::NA::|…
746	1.36251	-0.446266	-2.64837	0.0582122	0.364407	DOWN	1128.41	1128.4	1128.41	3.92812	3.92125	3.94235	292	988.369	129.764	725.404	112.865	[883][M+2]-
747	2.10789	-1.0758	-2.6787	0.0583066	0.364452	DOWN	501.061	501.056	501.064	3.10968	3.09527	3.11675	581	1457.63	387.952	691.511	308.035			3::Cromolyn::M+Cl:: 1916::NA::| 6::::M+Cl:: 995873::NA::| 6::::M+Cl::1014992::NA::| 6::::M+Cl::1026786::NA::|10::::M+Cl::1019466::NA::|10::::M+Cl::1021773::NA::
748	1.63724	0.711269	2.94521	0.0583174	0.364457	UP	544.169	544.168	544.169	4.80412	4.80382	4.8111	2576	4627.95	825.956	7577.09	1525.06	[263][M]-	[M+Cl+HCOOH]- 463.192 [M-H+HCOOH]- 499.169 [M-H-CO2]- 589.173	1::::M-H::1077239::NA::|4::Cys Glu Lys Met::M+Cl:: 112850::NA::|4::Cys Glu Met Lys::M+Cl:: 112888::NA::|4::Cys Lys Glu Met::M+Cl:: 114750::NA::|4::Cys Lys Met Glu::M+Cl:: 114883::NA::|4::Cys Met Glu Lys::M+Cl:: 115548::NA::|4::Cys Met Lys Glu::M+Cl:: 115643::NA::|4::Glu Cys Lys Met::M+Cl:: 128050::NA::|4::Glu Cys Met Lys::M+Cl:: 128088::NA::|4::Glu Lys Cys Met::M+Cl:: 130710::NA::|4::Glu Lys Met …
749	1.23108	-0.299922	-3.25559	0.0586058	0.364594	DOWN	355.158	355.157	355.159	3.92822	3.92097	3.93055	8659	37196.6	1331.45	30214.7	3467.74	[79][M+1]-
750	2.98069	-1.57565	-2.77304	0.0586424	0.364611	DOWN	507.15	507.143	507.152	5.0884	5.07467	5.09552	970	2737.39	945.755	918.375	629.617			2::Cys Cys Phe His::M-H:: 111966::NA::|2::Cys Cys His Phe::M-H:: 112004::NA::|2::Cys Phe Cys His::M-H:: 113106::NA::|2::Cys Phe His Cys::M-H:: 113201::NA::|2::Cys His Cys Phe::M-H:: 113904::NA::|2::Cys His Phe Cys::M-H:: 113961::NA::|2::Phe Cys Cys His::M-H:: 135906::NA::|2::Phe Cys His Cys::M-H:: 136001::NA::|2::Phe His Cys Cys::M-H:: 137900::NA::|2::His Cys Cys Phe::M-H:: 151903::NA::|2::His Cy…
751	1.51461	0.598942	3.03489	0.0587726	0.364672	UP	1466.94	1466.93	1466.94	1.09483	1.08052	1.13078	753	1939.06	512.284	2936.91	248.754	[1036][M+1]-
752	1.56958	0.650376	2.7612	0.0588903	0.364727	UP	629.932	629.929	629.936	0.966867	0.959717	0.974017	266	292.582	58.3572	459.229	86.7295
753	2.58819	-1.37194	-2.6285	0.0590124	0.364784	DOWN	735.381	735.375	735.382	6.5053	6.4981	6.73985	2042	10182.6	3069.07	3934.25	2744.68		[M-H-C3H2O3]- 822.394
754	1.60082	-0.678811	-2.74155	0.0591876	0.364865	DOWN	477.023	477.022	477.031	5.7719	5.77178	5.78607	483	2306.67	450.703	1440.93	309.882	[181][M+1]-
755	1.47847	0.564102	3.16891	0.0592263	0.364883	UP	399.043	399.041	399.044	0.9883	0.9883	0.9883	148	607.442	60.9411	898.083	146.704		[M+Cl]- 364.074	1::::M+Cl:: 992149::NA::|1::::M+Cl:: 992182::NA::|1::::M+Cl:: 993358::NA::|1::::M+Cl::1001071::NA::|1::::M+Cl::1004128::NA::|1::::M+Cl::1004628::NA::|1::::M+Cl::1008277::NA::|1::::M+Cl::1015941::NA::|1::::M+Cl::1017275::NA::|1::::M+Cl::1018475::NA::|1::::M+Cl::1019669::NA::|1::::M+Cl::1024368::NA::|1::::M+Cl::1024448::NA::|1::::M+Cl::1029036::NA::|1::::M+Cl::1033204::NA::|1::::M+Cl::1048770::NA::…
756	2.82021	-1.4958	-3.33578	0.0592991	0.364916	DOWN	1422.42	1422.41	1422.42	4.6294	4.6258	4.633	438	1223	387.735	433.657	132.83	[1029][M+3]-
757	2.34343	-1.22862	-3.90303	0.0593687	0.364948	DOWN	667.181	667.181	667.188	4.50507	4.50503	4.51213	243	1080.27	274.505	460.977	13.2396			2::Ikarisoside F::M+Cl::50128::NA::|10::Hirsutin::M-H::47185::NA::|10::Nevadensin 5-gentiobioside::M-H::49863::NA::|10::Jaceidin 7-neohesperidoside::M-H::51344::NA::
758	1.82795	-0.87023	-3.9161	0.0593799	0.364953	DOWN	294.012	294.011	294.012	3.93364	3.92958	3.9377	214	926.297	3.57433	506.739	185.532			2::::M+Cl::1020144::NA::| 2::::M+Cl::1049590::NA::| 2::::M+Cl::1056282::NA::| 2::::M+Cl::1071183::NA::| 7::Meclofenamic acid sodium::M-H:: 985784::NA::| 8::Diclofenac (sodium salt)::M-H:: 1995::NA::| 8::Meclofenamate (sodium salt)::M-H:: 43239::NA::|10::::M+Cl::1046657::NA::
759	1.52228	-0.606236	-3.10205	0.0594405	0.364981	DOWN	1039.29	1039.28	1039.29	0.810283	0.803133	0.817483	298	629.628	110.226	413.608	48.9741	[792][M+1]2-
760	4.90069	2.29298	3.67819	0.0594631	0.364992	UP	602.191	602.191	602.191	6.25223	6.24863	6.25582	769	605.867	214.263	2969.17	1092.05	[333][M]-		5::Met Met Thr Trp::M+Cl::187817::NA::|5::Met Met Trp Thr::M+Cl::187855::NA::|5::Met Thr Met Trp::M+Cl::190097::NA::|5::Met Thr Trp Met::M+Cl::190249::NA::|5::Met Trp Met Thr::M+Cl::190895::NA::|5::Met Trp Thr Met::M+Cl::191009::NA::|5::Thr Met Met Trp::M+Cl::235697::NA::|5::Thr Met Trp Met::M+Cl::235849::NA::|5::Thr Trp Met Met::M+Cl::238889::NA::|5::Trp Met Met Thr::M+Cl::251695::NA::|5::Trp Me…
761	2.21135	-1.14493	-3.83707	0.0594843	0.365001	DOWN	1327.57	1327.56	1327.57	3.91627	3.90667	3.92125	729	1361.06	334.61	615.488	36.0941		[2M+Cl]- 646.3 [M+Cl]- 1292.6	9::Cob(II)alamin::M-H::58387::NA::
762	2.91254	1.54228	3.81543	0.0594972	0.365007	UP	352.104	352.103	352.105	3.86961	3.86448	3.88035	8987	7729.05	814.616	22511.2	6660.85			0::Sambucus nigra Degraded cyanogenic glycosides (2&#39;-Epimer)::M-H:: 90783::NA::|0::6&#39;&#39;-O-Acetylholocalin::M-H:: 91475::NA::|2::::M-H::1058967::NA::|2::::M-H::1070703::NA::|3::::M-H::1071948::NA::|3::Ala Gly Gly Asn::M+Cl:: 105591::NA::|3::Ala Gly Asn Gly::M+Cl:: 105705::NA::|3::Ala Asn Gly Gly::M+Cl:: 107985::NA::|3::Gly Ala Gly Asn::M+Cl:: 143590::NA::|3::Gly Ala Asn Gly::M+Cl:: 1437…
763	1.87681	-0.908281	-3.52009	0.0595862	0.365048	DOWN	337.093	337.092	337.095	7.53755	7.53038	7.54472	282	467.835	103.997	249.271	27.3921	[67][M+1]-
764	2.99839	-1.58419	-3.4736	0.059599	0.365054	DOWN	546.216	546.216	546.222	3.57317	3.56973	3.57953	3098	5562.71	1779.05	1855.23	502.548	[266][M+1]-
765	1.67684	-0.745744	-3.29382	0.0597579	0.365126	DOWN	290.1	290.1	290.106	6.46963	6.4695	6.49815	239	916.645	183.345	546.651	65.1064			1::::M-H::1046228::NA::|1::::M-H::1067902::NA::|2::Gly Glu Ser::M-H:: 22805::NA::|2::Glu Ser Gly::M-H:: 23222::NA::|2::Glu Gly Ser::M-H:: 22648::NA::|2::Asp Ala Ser::M-H:: 22419::NA::|2::Gly Asp Thr::M-H:: 22314::NA::|2::Ala Ser Asp::M-H:: 22259::NA::|2::Ser Ala Asp::M-H:: 21802::NA::|2::Ser Asp Ala::M-H:: 21326::NA::|2::Ser Glu Gly::M-H:: 20923::NA::|2::Asp Gly Thr::M-H:: 20422::NA::|2::Ser Gly …
766	1.44536	0.531426	2.64896	0.0598005	0.365145	UP	868.725	868.718	868.729	0.888233	0.888217	0.88825	213	412.221	75.1567	595.807	93.5998		[M-H]- 869.735
767	4.67341	-2.22447	-3.76458	0.0598536	0.365169	DOWN	1422.45	1422.44	1422.45	4.62588	4.62585	4.63295	1110	1663.2	595.196	355.886	86.7388
768	1.65609	-0.727785	-2.62668	0.0598544	0.36517	DOWN	976.194	976.184	976.198	3.25902	3.25893	3.26607	448	1396.36	277.444	843.165	236.833	[709][M+2]-
769	2.3467	-1.23063	-3.38855	0.0599555	0.365226	DOWN	780.324	780.314	780.327	5.06695	5.06693	5.07403	436	1667.49	466.743	710.569	146.282
770	2.65783	-1.41025	-2.99191	0.0600686	0.365289	DOWN	698.159	698.155	698.165	5.02116	5.01042	5.14552	1561	3960.12	1282.33	1489.98	632.858	[425][M]-	[M+Cl]- 663.196 [M-H]- 699.173
771	1.45431	-0.540335	-2.61882	0.0601831	0.365353	DOWN	965.147	965.147	965.148	5.16699	5.16697	5.16702	281	850.632	114.691	584.904	133.167	[692][M+2]-
772	1.31822	-0.398587	-2.62066	0.0603583	0.36545	DOWN	1105.77	1105.76	1105.77	0.806717	0.803133	0.81035	549	1229.55	149.642	932.737	126.845
773	1.98251	0.987326	2.77499	0.0604252	0.365487	UP	552.181	552.18	552.182	5.65813	5.6579	5.67245	600	920.807	476.837	1825.51	302.477	[276][M+1]-
774	3.25103	1.7009	3.71112	0.0605051	0.365531	UP	354.072	354.068	354.073	0.977583	0.9669	0.98835	1176	625.383	105.876	2033.14	648.442			0::::M-H::1030195::NA::|0::::M-H::1062624::NA::|0::::M-H::1087853::NA::|1::::M+Cl::1054946::NA::|2::Tetrodotoxin::M+Cl:: 69159::NA::|2::Asp Glu Gly::M+Cl:: 22486::NA::|2::Gly Glu Asp::M+Cl:: 21646::NA::|2::Glu Asp Gly::M+Cl:: 21299::NA::|2::Glu Gly Asp::M+Cl:: 21272::NA::|2::Asp Asp Ala::M+Cl:: 21220::NA::|2::Gly Asp Glu::M+Cl:: 21151::NA::|2::Asp Gly Glu::M+Cl:: 18347::NA::|2::Asp Ala Asp::M+Cl:…
775	2.1562	-1.10849	-3.26115	0.061003	0.365802	DOWN	542.046	542.046	542.05	5.17417	5.1686	5.17418	551	908.036	243.667	421.128	86.6173
776	1.23661	-0.306394	-2.87819	0.0610395	0.365822	DOWN	1930.36	1930.36	1930.36	1.11995	1.10912	1.13078	413	2185.41	121.129	1767.26	220.569
777	3.00173	-1.5858	-3.52965	0.0611204	0.365866	DOWN	497.071	497.067	497.073	3.25186	3.25178	3.2589	733	2431.95	773.84	810.184	185.773		[M-H+Cl]2- 960.178 [M-2H]2- 996.154	3::::M+Cl:: 995571::NA::| 3::::M+Cl::1000369::NA::| 3::::M+Cl::1002742::NA::| 3::::M+Cl::1007540::NA::| 3::::M+Cl:: 992893::NA::| 3::::M+Cl:: 995255::NA::| 3::::M+Cl:: 997691::NA::| 3::::M+Cl::1000169::NA::| 3::::M+Cl::1011686::NA::| 3::::M+Cl::1023398::NA::| 3::::M+Cl::1025800::NA::| 3::::M+Cl::1026292::NA::| 5::::M-H:: 992666::NA::| 5::::M-H::1000119::NA::| 9::farnesyl triphosphate::M+Cl:: 5384…
778	1.72661	-0.78794	-2.58041	0.0613008	0.365963	DOWN	1655.96	1655.96	1655.96	1.22278	1.0169	1.23747	418	3640.65	727.834	2108.55	726.522	[1067][M+1]2-
779	1.55935	0.640949	2.84769	0.0613543	0.365991	UP	835.506	835.5	835.513	9.6057	9.60558	9.61275	750	722.255	120.945	1126.25	213.897	[579][M+2]-
780	1.30133	0.379981	2.66727	0.0613653	0.365997	UP	708.741	708.735	708.746	0.881083	0.873933	0.888233	347	363.728	42.0199	473.328	57.443
781	1.26686	-0.341258	-2.63428	0.0615325	0.366087	DOWN	1902.18	1902.18	1902.19	1.13772	1.13058	1.15918	393	1872.21	159.185	1477.83	204.692
782	1.67126	-0.74094	-3.77785	0.0616366	0.366142	DOWN	683.16	683.156	683.164	7.74702	7.74345	7.75058	290	533.579	9.50821	319.267	97.7957			2::COSMOSIIN HEXAACETATE::M-H::44393::NA::
783	1.41459	-0.500379	-2.64381	0.0617447	0.366199	DOWN	1220.46	1220.46	1220.46	3.99245	3.98535	3.99955	315	989.663	151.55	699.613	114.632		[M-H-NH3]- 1238.48
784	1.39588	0.48117	3.29637	0.0618525	0.366256	UP	96.9585	96.9585	96.9585	9.59135	9.59128	9.5914	6019	2733.23	178.698	3815.25	539.725		[M-H-C6H10O4]- 244.018
785	15.7768	3.97974	3.80531	0.0619024	0.366283	UP	961.28	961.271	961.281	4.35658	4.34137	4.36287	12214	1737.92	717.288	27418.9	11667.1	[689][M+1]-
786	1.72404	-0.785797	-2.74993	0.0620016	0.366335	DOWN	665.32	665.312	665.32	3.92466	3.91385	3.93055	3244	6812.82	1523.67	3951.65	962.315	[383][M+2]-
787	2.12871	-1.08998	-2.57783	0.0620794	0.366376	DOWN	462.195	462.192	462.196	5.17057	5.16697	5.17575	665	1776.87	469.585	834.717	424.533	[163][M+1]3-
788	1.22935	-0.297899	-2.68944	0.0621161	0.366395	DOWN	959.783	959.783	959.784	0.835333	0.831733	0.838933	298	636.308	43.3795	517.596	62.9544			1::TG(17:2(9Z,12Z)/20:1(11Z)/20:1(11Z))[iso3]::M+Cl::37153::NA::|1::TG(17:0/20:2(11Z,14Z)/20:2(11Z,14Z))[iso3]::M+Cl::37157::NA::|1::TG(17:1(9Z)/20:1(11Z)/20:2(11Z,14Z))[iso6]::M+Cl::37158::NA::|1::TG(17:2(9Z,12Z)/20:0/20:2(11Z,14Z))[iso6]::M+Cl::37159::NA::|1::TG(17:0/20:1(11Z)/20:3(8Z,11Z,14Z))[iso6]::M+Cl::37165::NA::|1::TG(17:1(9Z)/20:0/20:3(8Z,11Z,14Z))[iso6]::M+Cl::37166::NA::|1::TG(17:0/20…
789	1.42827	-0.514265	-2.722	0.062129	0.366402	DOWN	190.026	190.026	190.026	4.01478	4.0139	4.02317	10422	46571.4	4869.61	32606.9	7432.67		[M-H]- 191.033 [M-H-COCH2]- 233.044
790	1.4998	0.584773	2.62129	0.0621878	0.366432	UP	648.671	648.671	648.672	4.22663	4.2204	4.23287	202	632.556	164.553	948.709	128.695	[374][M+1]2-
791	1.84138	0.880788	3.32354	0.0622223	0.36645	UP	683.248	683.241	683.249	3.58643	3.58437	3.58933	791	905.588	119.43	1667.53	378.699		[2M-H]- 342.131
792	2.73001	-1.44891	-3.44276	0.062335	0.366509	DOWN	732.056	732.056	732.057	1.12342	1.11628	1.13057	825	6320.92	512.267	2315.35	1949.01
793	1.8145	-0.859575	-3.6382	0.0624728	0.366581	DOWN	294.954	294.953	294.954	0.873942	0.866767	0.88825	1338	2186.03	77.8501	1204.75	460.628			3::::M-H::1080396::NA::
794	1.34399	0.426527	2.64336	0.0626041	0.366649	UP	575.979	575.976	575.98	4.56895	4.56865	4.58305	351	819.401	148.713	1101.27	109.527		[M+Cl]- 541.008
795	2.14785	1.10289	2.72619	0.0626883	0.366692	UP	476.952	476.949	476.955	4.10971	4.10612	4.1133	412	936.006	574.381	2010.4	368.822		[M-H-C5H8O4]- 610.004
796	3.16424	-1.66186	-2.78054	0.0627369	0.366717	DOWN	377.004	377	377.007	1.05553	1.05193	1.07337	682	2434.82	891.241	769.479	530.873		[M+Cl]- 342.032 [M+2Cl]2- 684.063	1::0::M+Cl:: 987163::NA::|4::Boscalid::M+Cl:: 72352::NA::|8::VEGF Receptor 2 Kinase Inhibitor II::M+Cl:: 987637::NA::|8::::M+Cl::1016130::NA::|9::::M+Cl::1069337::NA::
797	1.42362	0.509563	2.68463	0.06289	0.366796	UP	623.164	623.163	623.164	4.40497	4.4019	4.40575	90890	317403	48784.4	451862	71731.6	[356][M]-	[M-H]- 624.168	1::Zinc protoporphyrin-9::M-H:: 65926::NA::|3::ISORHAMNETINE-3-RUTINOSIDE::M-H::990466::NA::|3::Peonidin 3-galactoside-5-glucoside::M-H:: 46997::NA::|3::Peonidin 3-sophoroside::M-H:: 47002::NA::|3::Peonidin 3-gentiobioside::M-H:: 47003::NA::|3::Peonin::M-H:: 47005::NA::|3::Petunidin 3-rutinoside::M-H:: 47119::NA::|3::Malvidin 3-O-beta-D-sambubioside::M-H:: 47162::NA::|3::Tectorigenin 7-O-gentiobi…
798	3.87211	-1.95312	-3.57937	0.0629483	0.366826	DOWN	793.326	793.32	793.328	5.49438	5.47302	5.49443	679	2319.42	817.585	599.008	156.901	[529][M]-	[M-H-CO]- 822.337
799	1.99725	-0.998014	-2.68292	0.0631664	0.366937	DOWN	475.889	475.886	475.894	5.75397	5.75047	5.76465	1465	5591.04	1010.34	2799.37	1492.43
800	1.29236	-0.370004	-2.76692	0.0632497	0.366979	DOWN	826.183	826.178	826.189	3.76844	3.7579	3.77898	222	1019.38	123.83	788.773	74.1914	[572][M+1]-
801	1.70632	-0.770887	-2.79932	0.0633761	0.367043	DOWN	479.967	479.965	479.969	3.26608	3.26607	3.2661	417	2109.37	268.591	1236.21	468.763	[194][M+2]-
802	1.92619	0.94575	3.15188	0.0634641	0.367087	UP	1248.33	1248.32	1248.33	4.3986	4.3979	4.4019	393	543.514	97.7188	1046.91	258.798	[973][M+1]-
803	4.17613	-2.06217	-3.57628	0.0634813	0.367096	DOWN	1536.32	1536.32	1536.33	3.4942	3.48707	3.50133	411	1146.44	415.205	274.523	77.0079
804	4.62318	-2.20888	-3.56568	0.0635649	0.367138	DOWN	386.077	386.077	386.078	4.09253	4.0916	4.09345	272158	1.36444e+06	96766.5	295131	510331			0::::M+Cl::1060562::NA::|0::::M+Cl::1066545::NA::|0::::M+Cl::1070161::NA::|1::::M-H::1010432::NA::|1::::M-H::1015211::NA::|1::::M-H::1036700::NA::|3::::M-H::1058045::NA::|3::::M-H::1074910::NA::|3::::M-H::1091621::NA::|6::S-(2-Hydroxyethyl)glutathione::M+Cl:: 70378::NA::|6::Met Ser Asp::M+Cl:: 23406::NA::|6::Met Asp Ser::M+Cl:: 23635::NA::|6::Cys Glu Thr::M+Cl:: 21861::NA::|6::Ser Met Asp::M+Cl::…
805	1.37137	0.455614	2.74298	0.063775	0.367243	UP	890.788	890.785	890.79	0.810283	0.810267	0.817483	1072	1368.51	167.326	1876.73	273.839
806	2.42904	-1.28039	-2.58717	0.0640823	0.367396	DOWN	836.199	836.191	836.2	4.9676	4.9605	4.98183	1420	4961.32	1532.86	2042.5	1211.93		[M-H-C6H10O5]- 999.247	7::Malvidin 3-(6-coumaroylglucoside) 5-glucoside::M+Cl::92786::NA::
807	1.18319	-0.24268	-2.98094	0.0641128	0.367411	DOWN	1588	1588	1588	1.13058	1.12342	1.13792	8243	71618.3	5866.44	60529.9	2663.56	[1061][M]-
808	2.25711	-1.17448	-2.65896	0.0642605	0.367484	DOWN	585.197	585.196	585.199	4.74662	4.73233	4.7538	677	2719.21	814.45	1204.73	556.705		[M-H]- 586.203	1::Physalin E acetate::M-H:: 87995::NA::|8::Cys Arg Ser Trp::M+Cl::117398::NA::|8::Cys Arg Trp Ser::M+Cl::117455::NA::|8::Cys Ser Arg Trp::M+Cl::117778::NA::|8::Cys Ser Trp Arg::M+Cl::117854::NA::|8::Cys Trp Arg Ser::M+Cl::118975::NA::|8::Cys Trp Ser Arg::M+Cl::118994::NA::|8::Arg Cys Ser Trp::M+Cl::216197::NA::|8::Arg Cys Trp Ser::M+Cl::216254::NA::|8::Arg Ser Cys Trp::M+Cl::221517::NA::|8::Arg …
809	1.71042	0.77435	2.77052	0.0643079	0.367507	UP	242.079	242.078	242.08	0.995467	0.98115	1.05193	256	629.367	140.585	1076.48	241.598			0::Cytarabine hydrochloride::M-H:: 987118::NA::|2::Cytarabine::M-H:: 567::NA::|2::Cytidine::M-H:: 3376::NA::|2::&gamma;-Glutamyl-&beta;-cyanoalanine::M-H:: 63617::NA::|4::::M-H::1050523::NA::|6::MIGLITOL::M+Cl:: 43885::NA::|6::N-Ethylglycocyamine::M+Cl:: 65849::NA::|6::2-Deoxy-2-dimethylamino-alpha-D-Glucose::M+Cl:: 69286::NA::|8::MIGLITOL::M+Cl:: 986949::NA::
810	2.75618	-1.46267	-3.54783	0.0643235	0.367515	DOWN	719.136	719.133	719.137	1.05197	1.05193	1.05928	549	1757.35	537.307	637.604	100.696		[M+Cl+NaCOOH]- 616.172	4::COSMOSIIN HEXAACETATE::M+Cl::44393::NA::
811	2.52114	1.33408	3.17722	0.0644631	0.367583	UP	355.068	355.066	355.07	2.95663	2.951	2.96437	692	981.444	272.582	2474.36	766.856			0::0::M-H:: 988561::NA::|0::::M-H:: 999219::NA::|0::::M-H::1001637::NA::|0::::M-H::1006292::NA::|0::::M-H::1044374::NA::|0::::M-H::1093784::NA::|2::Caffeic acid 3-O-glucuronide::M-H:: 96063::NA::|2::Caffeic acid 4-O-glucuronide::M-H:: 96065::NA::|2::Caffeoyl C1-glucuronide::M-H:: 96067::NA::|2::::M+Cl::1059777::NA::|3::::M-H::1013854::NA::|3::::M-H::1047384::NA::|4::::M+Cl::1044498::NA::|6::::M-H…
812	2.77057	1.47018	3.16433	0.0644664	0.367585	UP	713.24	713.235	713.246	4.86721	4.86113	4.87328	932	719.535	236.946	1993.53	655.851			2::Niazimicin A::M-H::88057::NA::
813	1.65417	-0.72611	-2.54616	0.0644797	0.367591	DOWN	983.8	983.799	983.811	0.803133	0.796017	0.81035	626	1325.82	236.279	801.503	267.188	[726][M+1]2-
814	2.40053	-1.26336	-3.17223	0.0646717	0.367685	DOWN	1283.58	1283.58	1283.58	3.9318	3.92812	3.93673	2468	3557.5	1067.78	1481.96	379.605	[990][M+1]-
815	5.13881	-2.36143	-3.32629	0.0647241	0.36771	DOWN	1045.2	1045.19	1045.2	3.48223	3.47268	3.49178	5946	12416.3	5006.38	2416.18	1432.19		[M-H]- 1046.2
816	1.42327	-0.509212	-3.44241	0.0648189	0.367757	DOWN	226.964	226.963	226.966	0.873942	0.873917	0.88825	5321	9187.23	310.902	6455	1339.1	[19][M]-		4::Ammonium peroxydisulfate::M-H::92479::NA::
817	2.86575	-1.51891	-3.72531	0.0649594	0.367824	DOWN	614.127	614.123	614.132	3.73583	3.73582	3.73585	221	771.925	233.581	269.362	6.1862		[M+Cl]- 579.156
818	2.05222	1.03718	3.17697	0.0650071	0.367847	UP	164.945	164.941	164.949	0.931133	0.923967	0.9383	288	470.399	254.715	965.361	89.0975
819	2.35612	1.23641	2.70945	0.0650092	0.367848	UP	1160.34	1160.34	1160.35	3.85047	3.84418	3.86452	951	1025.19	469.214	2415.48	754.805
820	2.36616	1.24255	3.2793	0.0651623	0.367922	UP	1015.27	1015.27	1015.28	4.12104	4.12003	4.12205	404	390.744	81.5404	924.564	269.903	[768][M+2]-
821	1.47962	-0.565224	-2.84278	0.0652294	0.367954	DOWN	789.167	789.165	789.168	5.2807	5.28068	5.28072	225	634.841	111.204	429.057	57.9116	[520][M+1]-
822	1.48401	0.569504	2.88989	0.0653562	0.368015	UP	1078.3	1078.3	1078.31	3.58437	3.57928	3.59367	726	1176.92	306.498	1746.56	150.409	[843][M]-
823	3.28323	1.71512	3.63298	0.0653619	0.368018	UP	515.175	515.17	515.181	4.98901	4.9818	4.9891	873	664.546	84.7675	2181.86	718.406			2::Ala Met Pro Tyr::M+Cl::107739::NA::|2::Ala Met Tyr Pro::M+Cl::107872::NA::|2::Ala Pro Met Tyr::M+Cl::108499::NA::|2::Ala Pro Tyr Met::M+Cl::108670::NA::|2::Ala Tyr Met Pro::M+Cl::111292::NA::|2::Ala Tyr Pro Met::M+Cl::111330::NA::|2::Cys Pro Val Tyr::M+Cl::116639::NA::|2::Cys Pro Tyr Val::M+Cl::116677::NA::|2::Cys Val Pro Tyr::M+Cl::118539::NA::|2::Cys Val Tyr Pro::M+Cl::118672::NA::|2::Cys Ty…
824	1.40144	-0.48691	-2.66145	0.0654539	0.368061	DOWN	1744.36	1744.36	1744.37	5.00327	4.99612	5.00357	265	1673.32	171.858	1194	260.326		[M+Cl]- 1709.41 [M-H]- 1745.38
825	2.79093	-1.48074	-3.6552	0.0654787	0.368073	DOWN	1899.09	1899.09	1899.09	1.0448	1.03767	1.05193	412	1292.09	391.034	462.961	38.1595
826	1.97677	-0.983141	-2.87058	0.0654901	0.368079	DOWN	869.221	869.212	869.223	4.39783	4.39782	4.4049	292	866.447	230.994	438.316	115.647	[608][M+1]-
827	1.42443	-0.510386	-3.19944	0.0654995	0.368083	DOWN	1110.41	1110.4	1110.41	3.9147	3.90662	3.91627	840	2004.69	306.682	1407.36	102.537
828	2.35697	-1.23693	-3.31573	0.0655652	0.368114	DOWN	901.292	901.29	901.294	5.10265	5.10262	5.10268	443	1829.99	529.807	776.416	148.991		[3M-2H+K]- 288.11
829	1.46112	0.547074	2.59817	0.0656089	0.368135	UP	624.166	624.165	624.166	4.40497	4.4019	4.40575	19348	58062.7	10556.5	84836.5	14392.1	[356][M+1]-
830	1.64862	-0.721258	-2.52438	0.0658569	0.368252	DOWN	502.919	502.918	502.921	0.796025	0.795983	0.803183	7304	21573	3875.58	13085.5	4346.65	[228][M+2]-
831	1.93981	-0.955916	-2.51139	0.0659637	0.368302	DOWN	277.072	277.071	277.073	4.24835	4.24183	4.25683	464	2033.78	478.57	1048.44	482.472		[M+Cl]- 242.099	1::::M-H:: 993830::NA::|1::::M-H::1012534::NA::|1::::M-H::1027128::NA::|1::::M-H::1079913::NA::|2::3-(5,7-Dimethoxy-4-oxo-4H-chromen-2-yl)propanoic acid::M-H:: 985191::NA::|4::Molsidomine::M+Cl:: 990347::NA::|6::CL 218872::M-H:: 991048::NA::|6::Histidinyl-Serine::M+Cl:: 85800::NA::|6::Serinyl-Histidine::M+Cl:: 85934::NA::|6::(S,S)-Nt-Histidinylalanine::M+Cl:: 94778::NA::|6::(S,S)-Np-Histidinylala…
832	1.73687	0.796487	3.08546	0.0660132	0.368326	UP	372.1	372.096	372.101	3.56497	3.5516	3.56525	377	853.697	125.96	1482.76	329.9	[87][M+1]-
833	1.62421	-0.699741	-2.61211	0.0661413	0.368386	DOWN	771.233	771.231	771.236	4.02822	4.02117	4.0303	84375	299567	43934.8	184438	62430.5	[502][M]-	[M-H-C5H8O4]- 904.289	3::Alhagidin::M-H::52865::NA::
834	1.84337	-0.882348	-3.07529	0.0661489	0.368389	DOWN	568.16	568.156	568.162	2.95662	2.953	2.96437	330	877.666	211.037	476.12	81.3054	[298][M+1]-
835	1.32735	-0.408554	-3.24646	0.0662084	0.368417	DOWN	1112.25	1112.25	1112.26	0.810283	0.803133	0.817483	283	553.973	21.2881	417.351	69.7125	[873][M+2]2-
836	4.21004	-2.07383	-3.68889	0.06621	0.368418	DOWN	485.063	485.06	485.067	1.66465	1.6497	1.69965	602	2969.11	1062.81	705.244	17.6912			0::::M-H:: 995171::NA::|3::(S)-SLV 319::M-H:: 45159::NA::|3::(&plusmn;)-SLV 319::M-H:: 45174::NA::|3::(R)-SLV 319::M-H:: 64670::NA::|3::Exserohilone::M+Cl:: 68414::NA::|3::::M+Cl::1004812::NA::|3::::M+Cl::1012151::NA::|4::::M+Cl::1010157::NA::
837	1.79116	-0.840895	-3.03627	0.066238	0.368431	DOWN	1004.43	1004.43	1004.43	3.99253	3.9853	3.99473	7903	16895.4	3948.11	9432.64	1592.41	[763][M+1]-
838	1.71182	-0.775534	-2.53679	0.0662587	0.36844	DOWN	1017.41	1017.41	1017.42	3.91393	3.90667	3.91627	5421	10213.3	2230.2	5966.32	1853.25	[771][M]-
839	2.30513	1.20485	2.61799	0.0664084	0.36851	UP	1248.31	1248.31	1248.32	3.79354	3.793	3.80012	5157	3232.14	1587.3	7450.49	2295.5	[975][M]-
840	1.38969	0.474758	2.59678	0.0664131	0.368512	UP	444.165	444.16	444.168	5.9212	5.90703	5.93552	390	905.979	137.374	1259.03	191.259			2::::M-H::1076602::NA::|2::::M-H::1078994::NA::|3::Tetrahydrofolic acid::M-H:: 714::NA::|3::Narceine::M-H:: 67831::NA::|3::Dubiusine::M-H:: 69387::NA::|4::::M-H::1080565::NA::|4::::M-H::1085251::NA::|4::::M+Cl::1008369::NA::|4::::M+Cl::1016420::NA::|4::::M+Cl::1030282::NA::|4::::M+Cl::1030372::NA::|4::::M+Cl::1049018::NA::|4::::M+Cl::1067054::NA::|4::::M+Cl::1067072::NA::|4::::M+Cl::1083810::NA::…
841	1.42629	-0.512265	-2.5854	0.066581	0.36859	DOWN	223.06	223.059	223.061	4.01478	4.0139	4.02317	12139	52423.5	6192.28	36755.2	8475.71	[17][M]-	[M-H]- 224.068	6::HAEMATOMMIC ACID, ETHYL ESTER::M-H::43967::NA::|6::Sinapic acid::M-H::45738::NA::|6::cis-Sinapic acid::M-H::89695::NA::|6::5-(3&#39;,4&#39;,5&#39;-Trihydroxyphenyl)-gamma-valerolactone::M-H::96049::NA::|6::Benzylmalic acid::M-H:: 6477::NA::
842	2.76529	1.46743	3.02712	0.0666524	0.368623	UP	780.157	780.151	780.158	1.07338	1.05907	1.14488	1477	2392.04	904.158	6614.69	2240.55	[510][M+2]-
843	2.19235	-1.13248	-3.14052	0.0666531	0.368623	DOWN	628.105	628.104	628.105	5.53697	5.45153	5.62242	312	1147.49	324.952	523.405	113.469		[M+Cl+CF3COOH]- 459.137 [M-H+CF3COOH]- 495.113
844	2.19066	-1.13137	-3.61258	0.0666851	0.368638	DOWN	702.12	702.115	702.122	4.02815	4.01402	4.02823	706	2045	530.098	933.509	54.6215
845	1.49015	0.575461	2.53363	0.0667895	0.368686	UP	457.172	457.166	457.175	4.71102	4.70468	4.73948	530	1405.2	298.46	2093.96	364.179			1::::M-H::1004269::NA::|1::::M-H::1087092::NA::|1::::M-H::1013511::NA::|1::Gly Gly Tyr Tyr::M-H:: 145878::NA::|1::Gly Tyr Gly Tyr::M-H:: 151198::NA::|1::Gly Tyr Tyr Gly::M-H:: 151464::NA::|1::Tyr Gly Gly Tyr::M-H:: 257598::NA::|1::Tyr Gly Tyr Gly::M-H:: 257864::NA::|1::Tyr Tyr Gly Gly::M-H:: 263184::NA::|1::Mitoxantrone monocarboxylic acid::M-H:: 751::NA::|1::Asn Tyr Tyr::M-H:: 23310::NA::|1::Tyr…
846	1.69722	0.763173	3.13971	0.0668041	0.368692	UP	452.02	452.02	452.021	4.45702	4.44428	4.46975	255	339.576	42.9246	576.335	123.355			0::::M+Cl::1019316::NA::| 2::3,4-Bis(7-chloroindol-3-yl)pyrrole-2,5-dicarboxylate::M-H:: 73303::NA::| 4::::M+Cl::1036739::NA::| 4::::M+Cl::1041447::NA::| 7::copper gluconate::M-H:: 3991::NA::| 8::::M-H::1002560::NA::| 9::::M+Cl:: 996753::NA::|10::::M-H::1092494::NA::
847	2.57777	-1.36613	-2.50053	0.0668079	0.368694	DOWN	1055.3	1055.3	1055.3	4.67697	4.67588	4.68317	8264	22024.1	6719.53	8543.86	6483.46		[M-H]- 1056.32
848	2.13024	-1.09101	-2.80817	0.0668751	0.368725	DOWN	1062.32	1062.32	1062.33	4.40495	4.4049	4.40498	562	1763.17	511.15	827.69	267.676	[816][M+1]-
849	2.30122	1.2024	3.62512	0.06701	0.368786	UP	875.278	875.275	875.28	4.06487	4.06318	4.06517	392	390.261	19.966	898.075	241.807		[M+Cl]- 840.307	3::Mureidomycin A::M+Cl::69249::NA::|7::Albanin H::M+Cl::89513::NA::|9::Mebhydrolin napadisilate::M+Cl::69554::NA::
850	1.65879	0.730134	3.50503	0.0670404	0.3688	UP	582.099	582.096	582.1	3.54572	3.53003	3.56498	2734	6991.76	2244.47	11597.9	378.555	[311][M]-	[M-H-C6H10O4]- 729.156
851	1.79265	0.842095	3.45547	0.0670742	0.368816	UP	1661.84	1661.84	1661.84	1.07338	1.05908	1.08767	491	1532.48	116.732	2747.2	597.584
852	1.51265	-0.597081	-2.52962	0.0671329	0.368842	DOWN	287.22	287.218	287.226	7.56902	7.55823	7.58685	260	802.611	144.212	530.599	117.862			9::3,12-dihydroxy palmitic acid::M-H::35460::NA::|9::Ustilic acid A::M-H::35461::NA::|9::9,16-dihydroxy-palmitic acid::M-H::35688::NA::|9::10,16-dihydroxy-palmitic acid::M-H::35689::NA::|9::4,12-dihydroxy-hexadecanoic acid::M-H::74567::NA::|9::9,10-dihydroxy-hexadecanoic acid::M-H::74569::NA::
853	2.03019	-1.02161	-3.03751	0.0672578	0.368899	DOWN	1588.46	1588.45	1588.47	1.32252	1.27283	1.37222	1064	5453.48	576.039	2686.19	1469.06
854	2.22715	1.1552	2.64535	0.0672998	0.368918	UP	1150.27	1150.27	1150.27	1.36918	1.29428	1.45085	603	2893.14	1262.23	6443.46	1952.04
855	2.14796	1.10297	3.09114	0.0673204	0.368927	UP	551.178	551.173	551.18	5.66174	5.65097	5.66532	1997	3560.8	2151.26	7648.48	786.247	[276][M]-	[2M+Cl]- 258.101	1::(Z)-Resveratrol 3,4&#39;-diglucoside::M-H:: 94453::NA::|4::Delavirdine mesylate::M-H:: 66807::NA::|4::Cys His Met Tyr::M-H::114099::NA::|4::Cys His Tyr Met::M-H::114270::NA::|4::Cys Met His Tyr::M-H::115619::NA::|4::Cys Met Asn Trp::M-H::115718::NA::|4::Cys Met Trp Asn::M-H::115851::NA::|4::Cys Met Tyr His::M-H::115866::NA::|4::Cys Asn Met Trp::M-H::116098::NA::|4::Cys Asn Trp Met::M-H::116250…
856	2.9151	1.54355	3.35171	0.0674434	0.368989	UP	271.107	271.107	271.108	6.02489	6.02128	6.02845	47245	49747.5	11595.7	145019	47848	[28][M]-		6::::M-H::1030555::NA::|6::::M-H::1032085::NA::|6::::M-H::1051957::NA::|6::::M-H::1056392::NA::|6::::M-H::1058561::NA::|6::::M-H::1065949::NA::|6::::M-H::1067361::NA::|6::::M-H::1067792::NA::|6::::M-H::1075337::NA::|6::::M-H::1082533::NA::|6::::M-H::1098674::NA::|6::(2S,4R)-4-(9H-Pyrido[3,4-b]indol-1-yl)-1,2,4-butanetriol::M-H:: 90512::NA::
857	2.47861	-1.30953	-2.74736	0.0675777	0.369056	DOWN	1030.25	1030.25	1030.25	4.95322	4.94613	4.95327	630	1501.8	493.435	605.903	274.826	[783][M+2]-
858	1.34262	0.425052	2.68465	0.0677902	0.369162	UP	1669	1668.99	1669	1.09125	1.08052	1.10913	374	2107	240.6	2828.9	398.789
859	3.47305	-1.7962	-2.78523	0.0678652	0.369199	DOWN	493.108	493.106	493.109	5.52298	5.51432	5.52305	3274	9479.17	3713.1	2729.35	1957.54	[207][M+1]-
860	1.60375	-0.681449	-2.76599	0.0678894	0.369211	DOWN	1487.43	1487.42	1487.43	1.23708	1.22995	1.24462	1381	9974.91	1117.25	6219.74	2069.09		[M+Cl]- 1452.44
861	1.57461	-0.654997	-2.5932	0.0680332	0.369281	DOWN	1902.9	1902.89	1902.9	1.15207	1.10912	1.15915	314	2697.71	540.854	1713.25	373.943	[1101][M+1]-
862	2.51077	1.32813	3.62737	0.0681691	0.369348	UP	806.165	806.162	806.167	4.91755	4.91047	4.92463	264	366.536	6.83201	920.287	264.325	[543][M+1]-
863	1.73613	-0.795878	-3.32966	0.0685483	0.369533	DOWN	608.101	608.1	608.101	5.01043	5.0104	5.01047	236	1166.28	250.164	671.766	59.9109
864	1.84169	0.88103	2.70631	0.0686756	0.369595	UP	541.32	541.317	541.324	7.39097	7.38742	7.39452	525	1425.76	382.321	2625.8	666.112	[261][M+1]-
865	2.04511	-1.03218	-2.64923	0.0687225	0.369618	DOWN	477.125	477.123	477.126	2.69539	2.68537	2.70347	1955	7597.02	2155.84	3714.72	1339.75	[190][M]-		1::::M+Cl::1039260::NA::|1::::M+Cl::1090350::NA::|2::::M-H:: 995319::NA::|2::::M-H::1002531::NA::|2::::M-H::1006994::NA::|2::::M-H::1014468::NA::|2::::M-H::1023650::NA::|2::::M-H::1087756::NA::|2::::M+Cl::1000451::NA::|2::::M+Cl::1035721::NA::|2::::M+Cl::1054866::NA::|2::::M+Cl::1073079::NA::|3::::M+Cl::1067649::NA::|3::::M+Cl::1071237::NA::|4::::M-H::1011680::NA::|4::::M-H::1014087::NA::|4::::M-…
866	1.265	-0.339143	-2.52602	0.0688908	0.369699	DOWN	935.279	935.275	935.283	4.05072	4.04373	4.05772	260	1078.3	94.6652	852.405	122.595	[664][M+2]-
867	3.02294	1.59595	3.0834	0.0688987	0.369703	UP	518.195	518.195	518.197	4.98897	4.98187	4.99618	2214	2073.24	783.855	6267.29	2221.71	[242][M+1]-
868	16.4004	4.03566	3.60461	0.0689845	0.369744	UP	525.188	525.188	525.188	6.3701	6.36312	6.37013	3826	504.448	81.8796	8273.16	3732.05	[246][M]-		1::::M+Cl::1083305::NA::|2::Ala His Thr Tyr::M+Cl:: 106219::NA::|2::Ala His Tyr Thr::M+Cl:: 106276::NA::|2::Ala Asn Thr Trp::M+Cl:: 108218::NA::|2::Ala Asn Trp Thr::M+Cl:: 108256::NA::|2::Ala Gln Ser Trp::M+Cl:: 108998::NA::|2::Ala Gln Trp Ser::M+Cl:: 109055::NA::|2::Ala Ser Gln Trp::M+Cl:: 109758::NA::|2::Ala Ser Trp Gln::M+Cl:: 109853::NA::|2::Ala Thr His Tyr::M+Cl:: 110019::NA::|2::Ala Thr Asn…
869	1.45543	0.541445	2.68653	0.0690455	0.369773	UP	556.883	556.876	556.888	0.831783	0.831733	0.853183	564	641.595	162.616	933.796	95.1085
870	2.06746	-1.04786	-2.66731	0.0690561	0.369778	DOWN	933.148	933.146	933.149	3.74333	3.73608	3.75057	559	2140.85	369.625	1035.5	615.288
871	2.12253	-1.08578	-3.4625	0.0691111	0.369804	DOWN	419.796	419.792	419.799	3.48413	3.47983	3.50133	661	2212.51	577.956	1042.39	92.6167
872	2.10817	1.07599	3.02594	0.0692188	0.369856	UP	875.095	875.094	875.096	2.49431	2.4833	2.50532	594	481.278	107.846	1014.61	285.599
873	1.6724	0.741922	2.51931	0.0692957	0.369893	UP	963.278	963.273	963.279	4.61167	4.61155	4.61865	1183	1800.43	658.183	3011.05	509.448	[695][M]-	[M+Cl]- 928.317 [M-H]- 964.293 [M-H-CO]- 992.291
874	1.5969	-0.675276	-3.19975	0.0694229	0.369953	DOWN	595.087	595.083	595.091	4.38273	4.36357	4.4019	290	1884.73	106.827	1180.24	366.077	[323][M+2]-
875	10.5201	-3.39508	-3.46569	0.0696248	0.370049	DOWN	1074.16	1074.16	1074.16	4.5348	4.5221	4.5475	8759	17958	8032.49	1707.02	1201.01	[829][M+2]-
876	1.62857	-0.703601	-2.52948	0.0697328	0.370099	DOWN	448.097	448.094	448.098	4.37992	4.37363	4.3979	1421	2921.96	461.573	1794.19	619.108	[153][M+1]-
877	1.43235	0.518387	2.91378	0.0697536	0.370109	UP	454.053	454.052	454.053	2.62798	2.6232	2.63275	230	520.734	122.941	745.875	52.8818	[156][M+4]-
878	2.27211	-1.18404	-2.65469	0.069951	0.370202	DOWN	804.206	804.203	804.207	5.17411	5.16703	5.18142	1250	4604.64	1442.72	2026.59	864.78	[542][M]-		2::Peonidin 3-(6&#39;&#39;-p-coumaroyl-glucoside) 5-glucoside::M+Cl::92855::NA::
879	3.14284	-1.65207	-2.45711	0.0699535	0.370203	DOWN	1055.32	1055.31	1055.32	4.65456	4.63313	4.67598	5872	18137.1	6081.08	5770.94	6245.67		[M-H]- 1056.32
880	1.37405	0.45843	2.4677	0.0700066	0.370228	UP	241.01	241.01	241.012	0.970433	0.9597	0.981183	1727	4562.9	795.079	6269.63	896.043		[M+Cl]- 206.046	2::0::M-H::988569::NA::|4::Methyl (Z)-5-(5-methyl-2-thienyl)-2-penten-4-ynoate::M+Cl:: 89654::NA::|4::Methyl (Z)-5-(1-propynyl)-2-thienylacrylate::M+Cl:: 90250::NA::|6::Inositol cyclic phosphate::M-H:: 6020::NA::|6::6-Deoxy-5-ketofructose 1-phosphate::M-H:: 63568::NA::|8::2-Methylcitrate::M+Cl:: 3340::NA::|8::Homoisocitrate::M+Cl:: 3341::NA::|8::Methylisocitric acid::M+Cl:: 58419::NA::|8::(R)-2-H…
881	2.48128	-1.31109	-3.44258	0.070137	0.370289	DOWN	686.107	686.103	686.111	6.17429	6.17073	6.17785	466	1392.84	413.376	561.338	64.3207
882	1.32133	0.401995	2.96269	0.0701823	0.37031	UP	327.902	327.901	327.904	0.888225	0.873933	0.88825	227	304.236	53.0688	401.998	21.2184	[61][M+1]-
883	1.28163	0.357979	3.4233	0.0701847	0.370311	UP	452.052	452.045	452.053	2.62582	2.61638	2.7697	9036	26212.5	3684.2	33594.8	614.477	[156][M+2]-
884	1.37113	0.45537	3.09754	0.0704955	0.370455	UP	475.183	475.18	475.186	4.98904	4.98898	4.9891	226	607.461	39.4394	832.91	119.737		[M-H-COCH2]- 518.203	1::Glu His Arg::M+Cl:: 23129::NA::|1::Arg Glu His::M+Cl:: 22111::NA::|1::Glu Arg His::M+Cl:: 21993::NA::|1::Arg His Glu::M+Cl:: 19062::NA::|1::His Arg Glu::M+Cl:: 18980::NA::|1::His Glu Arg::M+Cl:: 18616::NA::|1::::M+Cl::1037402::NA::|2::::M-H:: 992550::NA::|2::::M-H:: 994767::NA::|2::::M-H:: 997348::NA::|2::::M-H:: 999567::NA::|2::::M-H::1004730::NA::|2::::M-H::1021145::NA::|2::Kanokoside A::M-H…
885	2.59681	1.37674	3.33355	0.0704968	0.370455	UP	669.235	669.229	669.236	3.60082	3.6007	3.60797	1635	806.769	139.322	2095.02	654.694	[388][M]-		0::Ansamitocin P3::M+Cl::41004::NA::|3::3-Hydroxyethylbacteriochlorophyllide a::M+Cl::63977::NA::|5::Myricanene B 5-[arabinosyl-(1->6)-glucoside]::M+Cl::93929::NA::|5::Myricanene A 5-[arabinosyl-(1->6)-glucoside]::M+Cl::93932::NA::
886	1.86566	-0.899683	-2.82583	0.0706444	0.370523	DOWN	990.174	990.173	990.182	3.65087	3.65085	3.66452	387	1164.44	299.625	624.144	141.049	[731][M+4]-
887	1.55366	-0.635673	-2.48647	0.0707511	0.370572	DOWN	915.255	915.254	915.266	4.34137	4.33178	4.34228	447	2977.02	461.678	1916.13	577.046	[650][M]-	[M-H-C2H4]- 944.295	0::ITAVASTATIN Ca::M+Cl::990742::NA::|2::Pelargonidin 3-(4'''-feruloylrutinoside)-5-glucoside::M-H:: 46855::NA::|2::Peonanin::M-H:: 47023::NA::|2::Kaempferol 3-ferulylrobinobioside-7-rhamnoside::M-H:: 50124::NA::|2::Kaempferol 3-rhamnoside-7-[6'''-ferulyglucosyl-(1->3)-rhamnoside]::M-H:: 50320::NA::|2::Isorhamnetin 3-(4''-p-coumarylrobinobioside)-7-rhamnoside::M-H:: 50756::NA::|2::Rhamnetin 3-(3'…
888	3.21161	1.6833	3.53871	0.0711617	0.370759	UP	734.241	734.24	734.242	4.33346	4.33178	4.33513	405	166.342	6.20786	534.227	179.957	[455][M+1]-
889	2.43673	-1.28494	-3.04873	0.0711643	0.370761	DOWN	967.385	967.38	967.387	5.16697	5.15988	5.17417	244	1124.46	355.918	461.464	123.281
890	1.89754	-0.924128	-3.1723	0.0711694	0.370763	DOWN	428.1	428.098	428.103	6.14214	6.13498	6.16355	306	866.447	215.145	456.617	61.5072			0::::M+Cl:: 992994::NA::|0::::M+Cl::1007328::NA::|0::::M+Cl::1021603::NA::|0::Tifluadom::M+Cl:: 69227::NA::|2::::M-H::1045120::NA::|2::::M-H::1052914::NA::|2::Ala Cys Asn Ser::M+Cl:: 104115::NA::|2::Ala Cys Ser Asn::M+Cl:: 104191::NA::|2::Ala Asn Cys Ser::M+Cl:: 107915::NA::|2::Ala Asn Ser Cys::M+Cl:: 108181::NA::|2::Ala Ser Cys Asn::M+Cl:: 109511::NA::|2::Ala Ser Asn Cys::M+Cl:: 109701::NA::|2::…
891	1.19188	0.253243	2.5808	0.0712399	0.370795	UP	1253.4	1253.4	1253.4	1.08052	1.05907	1.09503	1067	3528.81	380.801	4205.93	247.997			8::Monofucosyllacto-N-hexaose::M+Cl::58493::NA::|8::Lacto-N-fucoheptaose::M+Cl::58506::NA::
892	4.79057	-2.2602	-2.92912	0.0713142	0.370828	DOWN	1148.29	1148.28	1148.29	3.30183	3.30182	3.30183	5697	14273.5	6188.04	2979.5	2511.78
893	3.58629	1.84249	3.30081	0.0715538	0.370936	UP	341.091	341.088	341.098	2.75355	2.75312	2.76062	30891	39822.3	11431.7	142814	52820.6	[71][M]-	[M-H]- 342.097	0::::M-H::1012857::NA::|0::::M-H::1026965::NA::|0::::M-H::1044249::NA::|1::N-Carbobenzoxyglycylproline::M+Cl:: 65625::NA::|2::::M+Cl::1044520::NA::|2::::M+Cl::1048788::NA::|2::::M+Cl::1059033::NA::|2::::M+Cl::1070625::NA::|2::::M+Cl::1074332::NA::|2::::M+Cl::1084316::NA::|3::::M-H::1071695::NA::|5::::M+Cl::1058403::NA::|5::::M+Cl::1065777::NA::|5::::M+Cl::1032107::NA::|5::::M+Cl::1032139::NA::|5:…
894	4.69764	2.23194	3.4782	0.0715804	0.370948	UP	526.192	526.19	526.193	6.3701	6.36298	6.37027	530	311.666	57.1744	1464.1	571.023	[246][M+1]-
895	2.50645	1.32564	3.36322	0.0715923	0.370954	UP	387.221	387.221	387.221	3.58648	3.58437	3.59367	6122	4492.77	621.154	11260.9	3429.76			1::isopropamide::M+Cl:: 43221::NA::|1::AB005::M+Cl:: 85059::NA::|4::::M-H:: 992052::NA::|7::::M-H:: 995567::NA::|7::::M-H:: 997949::NA::|7::::M-H:: 998416::NA::|7::::M-H::1000367::NA::|7::::M-H::1002714::NA::|7::::M-H::1002750::NA::|7::::M-H::1002774::NA::|7::::M-H::1005804::NA::|7::::M-H::1007558::NA::|7::::M-H::1009921::NA::|7::::M-H::1009940::NA::|7::::M-H::1010619::NA::|7::::M-H::1010627::NA:…
896	1.30841	0.387814	2.54886	0.0716109	0.370962	UP	783.178	783.175	783.183	3.58792	3.5864	3.59367	498	827.113	97.6133	1082.2	143.247	[515][M+1]-
897	2.14092	-1.09823	-2.81323	0.0717204	0.371011	DOWN	423.188	423.183	423.19	4.40859	4.4019	4.42702	988	2753.04	818.469	1285.92	382.13			1::Ala Ala Thr Tyr::M-H::103819::NA::|1::Ala Ala Tyr Thr::M-H::103876::NA::|1::Ala Phe Ser Thr::M-H::105396::NA::|1::Ala Phe Thr Ser::M-H::105415::NA::|1::Ala Ser Phe Thr::M-H::109576::NA::|1::Ala Ser Thr Phe::M-H::109804::NA::|1::Ala Thr Ala Tyr::M-H::109899::NA::|1::Ala Thr Phe Ser::M-H::109975::NA::|1::Ala Thr Ser Phe::M-H::110184::NA::|1::Ala Thr Tyr Ala::M-H::110260::NA::|1::Ala Tyr Ala Thr:…
898	1.48817	-0.573538	-2.48841	0.0717455	0.371022	DOWN	614.829	614.829	614.83	0.888217	0.881083	0.88825	390	846.04	153.173	568.511	117.703
899	2.04554	-1.03248	-2.48805	0.071809	0.371051	DOWN	559.276	559.27	559.276	7.10646	7.10285	7.12433	547	1780.61	502.609	870.484	385.755			1::VPGPR Enterostatin::M+Cl:: 58161::NA::|1::His Ile Lys Gln::M+Cl::154452::NA::|1::His Ile Gln Lys::M+Cl::154547::NA::|1::His Lys Ile Gln::M+Cl::154832::NA::|1::His Lys Leu Gln::M+Cl::154872::NA::|1::His Lys Gln Ile::M+Cl::154946::NA::|1::His Lys Gln Leu::M+Cl::154948::NA::|1::His Leu Lys Gln::M+Cl::155252::NA::|1::His Leu Gln Lys::M+Cl::155347::NA::|1::His Gln Ile Lys::M+Cl::156827::NA::|1::His…
900	1.95025	-0.963657	-3.30423	0.0718469	0.371067	DOWN	815.203	815.197	815.209	5.08124	5.07408	5.0884	489	2259.63	564.723	1158.64	119.028			2::Alatanin 1::M-H:: 46912::NA::|2::Alatanin C::M-H:: 46913::NA::|2::Kaempferol 3-(6''-sinapylglucosyl)-(1->2)-galactoside::M-H:: 50110::NA::|9::4-O-[(2E)-3-(4-Hydroxyphenyl)-2-propenoyl]-?-D-fructofuranosyl 2,6-bis-O-[(2E)-3-(4-hydroxyphenyl)-2-propenoyl]-?-D-glucopyranoside::M+Cl::985309::NA::
901	2.55996	1.35612	3.26285	0.0719045	0.371093	UP	972.448	972.443	972.45	3.98525	3.971	3.98535	1554	583.033	109.111	1492.54	470.313
902	1.91914	0.940458	3.032	0.0719237	0.371102	UP	649.08	649.075	649.083	4.91033	4.90325	4.91762	254	369.215	183.154	708.575	63.5376			10::Fosaprepitant::M+Cl::85576::NA::
903	1.85454	-0.89106	-3.25328	0.0721521	0.371203	DOWN	310.002	310.001	310.003	3.00303	2.9959	3.00777	209	736.763	175.992	397.275	41.1716			0::Flurochloridone::M-H:: 68841::NA::|0::Phosphophosphinate::M+Cl:: 69259::NA::|2::::M+Cl::1082365::NA::|4::::M-H::1043544::NA::|6::Sulfamethoxazole sodium::M+Cl:: 71876::NA::|8::5-HYDROXY DICLOFENAC::M-H:: 85027::NA::|8::3'-Hydroxydiclofenac::M-H:: 85326::NA::|8::4'-Hydroxydiclofenac::M-H:: 1996::NA::|9::::M+Cl::1049331::NA::
904	1.59795	-0.67622	-2.43175	0.0721965	0.371223	DOWN	1040.31	1040.3	1040.31	0.810283	0.795983	0.81035	397	781.001	152.565	488.753	141.611	[792][M+3]2-
905	1.66908	-0.739057	-2.44612	0.0725365	0.371372	DOWN	1391.54	1391.53	1391.54	3.9924	3.98535	3.99257	428	1180.09	256.029	707.03	215.989	[1020][M+2]-
906	1.76807	-0.822175	-2.43044	0.0725792	0.371391	DOWN	650.12	650.117	650.125	3.08026	3.06672	3.1107	1022	2543.18	528.233	1438.39	583.823			1::RG-7388::M+Cl::986550::NA::
907	1.85422	-0.890809	-2.66695	0.0728474	0.371508	DOWN	359.098	359.097	359.098	3.30903	3.28925	3.30912	1465	5846.3	1530.94	3152.98	846.075		[2M-H]- 180.06	1::1-O-(3-Hydroxy-4,5-dimethoxybenzoyl)hexopyranose::M-H:: 984926::NA::|1::6&#39;-Methoxypolygoacetophenoside::M-H:: 90760::NA::|1::3-Methoxy-4-hydroxyphenylglycol glucuronide::M-H:: 1593::NA::|1::::M+Cl::1084065::NA::|1::::M+Cl::1089753::NA::|1::::M+Cl::1094439::NA::|2::Haletazolum::M-H:: 987690::NA::|2::::M-H:: 993926::NA::|2::::M-H:: 996891::NA::|2::::M-H::1005905::NA::|2::::M-H::1054340::NA::…
908	2.28519	-1.19231	-3.23975	0.0728981	0.37153	DOWN	1467.02	1467.01	1467.02	4.00044	3.9996	4.0067	587	1134.43	332.273	496.425	77.0567	[1037][M+1]2-
909	6.24637	-2.64302	-3.36936	0.0729024	0.371532	DOWN	432.145	432.141	432.149	1.65748	1.4509	1.68607	3759	24325.9	10376	3894.41	1628.45	[137][M+1]-
910	1.34981	-0.432754	-3.23758	0.073011	0.371579	DOWN	736.245	736.241	736.249	3.92096	3.92092	3.921	191	589.629	79.6384	436.824	18.4499	[459][M+1]-
911	1.54333	-0.626042	-2.42656	0.0730176	0.371581	DOWN	1219.77	1219.77	1219.77	0.817458	0.810283	0.824633	473	940.099	175.98	609.139	157.603	[955][M]-
912	1.83073	0.872419	2.81472	0.0730317	0.371588	UP	344.056	344.055	344.056	3.60713	3.6007	3.61177	951	1090.25	229.673	1995.95	507.805	[76][M+1]-
913	2.00954	1.00687	2.72845	0.073042	0.371592	UP	279.039	279.038	279.04	0.98115	0.96685	0.995467	447	573.555	166.06	1152.58	327.924	[30][M+2]-
914	4.5442	2.18403	3.31012	0.0731131	0.371623	UP	303.08	303.08	303.08	7.35239	7.35233	7.3596	46089	18410.8	6381.86	83662.5	33541.8	[47][M]-	[M-H-CH2]- 318.101	0::5-Hydroxymethylcimetidine::M+Cl:: 1756::NA::|2::0::M-H:: 987240::NA::|2::4-amino-6,7-dihydro-5H -cyclopenta[b]pyridin-2-yl-4-methylbenzenesulfonate::M-H:: 988623::NA::|2::::M-H::1013497::NA::|2::::M-H::1037465::NA::|2::::M-H::1044452::NA::|2::::M-H::1045929::NA::|2::::M-H::1047918::NA::|2::::M-H::1053230::NA::|2::::M-H::1060131::NA::|2::::M-H::1060361::NA::|2::::M-H::1060967::NA::|2::::M-H::10…
915	2.7442	-1.45639	-3.39293	0.0731267	0.371629	DOWN	994.207	994.207	994.207	5.2664	5.26638	5.26642	376	1319.35	424.135	480.778	57.9923			8::(+)-7-Isojasmonic acid CoA::M+Cl::63359::NA::
916	1.77946	-0.831438	-2.73227	0.0731655	0.371645	DOWN	1059.28	1059.28	1059.29	4.66155	4.5473	4.67	921	2653.3	330.798	1491.07	658.326	[809][M+2]-
917	1.31783	-0.398164	-2.47377	0.073267	0.371689	DOWN	970.231	970.231	970.232	5.1598	5.15413	5.15988	222	1107.01	112.9	840.027	148.99		[M-H-C3H2O3]- 1057.25	5::Dimethylnonanoyl-CoA::M+Cl::46551::NA::|5::4,8-Dimethylnonanoyl-CoA::M+Cl::62379::NA::
918	1.43498	0.52103	3.01378	0.0733768	0.371736	UP	683.194	683.182	683.195	4.07752	4.07748	4.07917	391	695.3	56.1357	997.741	164.501	[403][M]-	[2M-H]- 342.112
919	1.91656	-0.938518	-2.49722	0.0733782	0.371737	DOWN	480.063	480.063	480.063	4.56867	4.54248	4.56895	349838	1.40228e+06	271133	731665	377935	[189][M+3]-
920	143.231	7.1622	3.48165	0.0735137	0.371795	UP	757.161	757.155	757.164	3.84303	3.83593	3.8573	104948	1661.18	162.396	237932	117540		[M+Cl]- 722.185	1::Monepalin B::M-H::49004::NA::
921	1.66962	-0.739516	-3.32313	0.0735911	0.371828	DOWN	431.118	431.115	431.12	3.75038	3.743	3.76437	495	1350.46	48.8086	808.843	278.043		[M-H-CH4]- 448.161	0::::M+Cl::1062181::NA::|1::::M-H::1005513::NA::|1::::M-H::1037933::NA::|1::::M-H::1055486::NA::|1::::M-H::1058907::NA::|1::::M-H::1062548::NA::|1::::M-H::1067537::NA::|1::::M-H::1069960::NA::|1::::M-H::1071055::NA::|1::::M-H::1072722::NA::|1::::M-H::1096781::NA::|1::::M-H::1097946::NA::|2::Ala Cys Cys His::M-H:: 103906::NA::|2::Ala Cys His Cys::M-H:: 104001::NA::|2::Ala His Cys Cys::M-H:: 105901…
922	2.03391	-1.02426	-2.42784	0.0737217	0.371883	DOWN	960.139	960.128	960.14	4.56163	4.54248	4.56875	2395	4087.82	1127.62	2009.83	962.387	[682][M+5]-
923	1.45319	-0.53922	-2.47478	0.0738062	0.371919	DOWN	952.274	952.274	952.275	4.20833	4.20405	4.21262	397	1214.78	212.769	835.941	158.205	[679][M+1]-
924	5.30734	2.40799	3.44651	0.0738244	0.371927	UP	496.181	496.178	496.186	5.80038	5.79335	5.8005	313	143.977	21.8172	764.137	310.897			0::Ala Asp Glu Lys::M+Cl::104348::NA::|0::Ala Asp Lys Glu::M+Cl::104443::NA::|0::Ala Glu Asp Lys::M+Cl::104728::NA::|0::Ala Glu Lys Asp::M+Cl::104842::NA::|0::Ala Lys Asp Glu::M+Cl::106723::NA::|0::Ala Lys Glu Asp::M+Cl::106742::NA::|0::Asp Ala Glu Lys::M+Cl::119548::NA::|0::Asp Ala Lys Glu::M+Cl::119643::NA::|0::Asp Glu Ala Lys::M+Cl::120688::NA::|0::Asp Glu Lys Ala::M+Cl::120840::NA::|0::Asp Il…
925	1.36724	0.451264	2.93021	0.0738681	0.371946	UP	646.857	646.856	646.858	0.810283	0.803183	0.817483	3090	5557.18	428.072	7597.98	1127.81	[372][M]-
926	1.48124	-0.566805	-2.42963	0.0740216	0.37201	DOWN	847.265	847.262	847.266	3.90678	3.89952	3.91627	2598	6101.74	906.135	4119.35	1084.49	[595][M]-	[M+Cl+HCOOH]- 766.291 [M-H+HCOOH]- 802.268
927	3.84809	-1.94414	-3.38176	0.0740256	0.372012	DOWN	239.068	239.064	239.068	7.87925	7.86503	7.8794	2941	3416.14	1284.48	887.751	164.519			1::::M-H::1048214::NA::|3::Dinoseb::M-H:: 69953::NA::|3::Dinoterb::M-H:: 72454::NA::|3::0::M-H:: 988962::NA::|3::::M-H::1020371::NA::|6::Diethyl (2R,3R)-2-methyl-3-hydroxysuccinate::M+Cl:: 66216::NA::|6::Diethyl (2S,3R)-2-methyl-3-hydroxysuccinate::M+Cl:: 66217::NA::|7::Dimethylenetriurea::M+Cl:: 66392::NA::|7::0::M+Cl:: 988425::NA::
928	1.65578	-0.727511	-2.88582	0.0740613	0.372027	DOWN	515.195	515.192	515.199	4.44072	4.4407	4.44073	437	970.197	214.019	585.945	85.9297	[239][M+1]-
929	3.51949	1.81537	3.12956	0.0741191	0.372052	UP	517.194	517.193	517.194	4.989	4.98195	4.9891	18493	16006.8	5914.49	56335.8	21522.1	[242][M]-	[M-H]- 518.203	1::Ser Ser Tyr Tyr::M-H::229878::NA::|1::Ser Tyr Ser Tyr::M-H::231398::NA::|1::Ser Tyr Tyr Ser::M-H::231474::NA::|1::Tyr Ser Ser Tyr::M-H::261798::NA::|1::Tyr Ser Tyr Ser::M-H::261874::NA::|1::Tyr Tyr Ser Ser::M-H::263394::NA::|1::Ala His Gln Gln::M+Cl::106153::NA::|1::Ala Gln His Gln::M+Cl::108813::NA::|1::Ala Gln Gln His::M+Cl::108946::NA::|1::His Ala Gln Gln::M+Cl::151752::NA::|1::His Asn Asn …
930	1.43471	0.520756	2.41696	0.0741416	0.372061	UP	1002.21	1002.21	1002.22	3.26609	3.25898	3.2732	413	1289.77	264.463	1850.44	302.481	[761][M]-	[M-H-C6H10O4]- 1149.27
931	1.66839	0.738455	2.6973	0.0742789	0.372119	UP	1204.25	1204.25	1204.26	3.80012	3.793	3.80192	1205	1652.35	324.215	2756.75	630.737	[938][M+1]-
932	1.52038	-0.604431	-2.52349	0.0743803	0.372161	DOWN	584.808	584.805	584.81	0.888233	0.88105	0.88825	546	800.627	104.176	526.597	156.601
933	1.2146	0.280481	2.49455	0.0743966	0.372168	UP	288.936	288.936	288.936	0.817467	0.8103	0.824633	34763	122953	10522.4	149338	14997.2	[37][M]-		2::Fluroxypyr::M+Cl::72620::NA::
934	1.30067	-0.379251	-2.72865	0.0745255	0.372222	DOWN	1024.44	1024.44	1024.44	3.92096	3.91385	3.92807	252	563.666	74.2679	433.367	36.4016	[773][M+3]-
935	2.168	-1.11637	-3.20155	0.0745352	0.372226	DOWN	522.112	522.105	522.115	5.87692	5.86477	5.91407	761	1716.46	487.306	791.725	113.221			3::::M+Cl:: 995644::NA::|3::::M+Cl::1000478::NA::|3::::M+Cl::1004435::NA::|3::::M+Cl::1004647::NA::|3::::M+Cl::1023395::NA::|3::::M+Cl::1023469::NA::|3::::M+Cl:: 994500::NA::|3::::M+Cl::1006557::NA::
936	4.11167	2.03972	2.3994	0.0747085	0.372298	UP	1055.17	1055.17	1055.17	4.60439	4.60435	4.60443	69631	45031.2	73943.8	185153	69018.6		[M+Cl]- 1020.19 [M-H]- 1056.17
937	1.57934	-0.659323	-3.15888	0.0747368	0.37231	DOWN	1937.6	1937.6	1937.61	1.06277	1.05193	1.08052	344	1701.59	331.82	1077.4	83.8401	[1111][M+1]-
938	5.01968	-2.32759	-3.36229	0.0747488	0.372314	DOWN	822.179	822.179	822.18	5.62241	5.6224	5.62242	757	1949.84	797.704	388.438	103.1	[568][M]-		2::Cyanidin 3-(6&#39;&#39;-ferulylglucoside) 5-glucoside::M+Cl::92772::NA::|2::Petunidin 3-(6&#39;&#39;-p-coumaryl-glucoside) 5-glucoside::M+Cl::92858::NA::
939	2.51908	1.3329	3.12161	0.0749812	0.372411	UP	475.184	475.182	475.186	4.51947	4.51493	4.53365	1160	1209.04	265.064	3045.67	983.993		[M+Cl+HCOOH]- 394.204 [M-H+HCOOH]- 430.18	1::::M-H::1015000::NA::|2::::M+Cl::1037402::NA::|4::Kanokoside A::M-H:: 71684::NA::|4::Glu His Arg::M+Cl:: 23129::NA::|4::Arg Glu His::M+Cl:: 22111::NA::|4::Glu Arg His::M+Cl:: 21993::NA::|4::Arg His Glu::M+Cl:: 19062::NA::|4::His Arg Glu::M+Cl:: 18980::NA::|4::His Glu Arg::M+Cl:: 18616::NA::|5::::M-H:: 992550::NA::|5::::M-H:: 994767::NA::|5::::M-H:: 997348::NA::|5::::M-H:: 999567::NA::|5::::M-H:…
940	2.31026	-1.20806	-3.31402	0.0749913	0.372415	DOWN	788.156	788.156	788.159	4.4335	4.4264	4.43358	292	1224.31	358.364	529.945	57.2374
941	3.10059	1.63254	3.25761	0.0750381	0.372434	UP	272.112	272.111	272.112	6.02489	6.02128	6.03555	4313	3286.29	700.232	10189.4	3602.95	[28][M+1]-
942	1.99641	0.997406	3.16076	0.0751119	0.372464	UP	695.464	695.463	695.466	7.4875	7.31667	7.62263	3438	19956.8	10578	39842	2616.28	[419][M]-	[M-H-CH2]- 710.475	2::PA(18:2(9Z,12Z)/18:2(9Z,12Z))[U]::M-H::40912::NA::|2::PA(16:0/20:4(5Z,8Z,11Z,14Z))::M-H::40922::NA::|2::PA(14:0/22:4(7Z,10Z,13Z,16Z))::M-H::81272::NA::|2::PA(16:1(9Z)/20:3(8Z,11Z,14Z))::M-H::81383::NA::|2::PA(18:1(9Z)/18:3(6Z,9Z,12Z))::M-H::81494::NA::|2::PA(18:3(6Z,9Z,12Z)/18:1(9Z))::M-H::81542::NA::|2::PA(18:4(6Z,9Z,12Z,15Z)/18:0)::M-H::81600::NA::|2::PA(20:3(8Z,11Z,14Z)/16:1(9Z))::M-H::8176…
943	1.36794	-0.452	-2.98544	0.0751499	0.37248	DOWN	265.089	265.088	265.09	3.92112	3.92092	3.92958	734	2015.95	100.67	1473.72	298.042	[27][M+1]-
944	1.54867	-0.631026	-2.48467	0.0751543	0.372482	DOWN	1073.49	1073.48	1073.49	3.95835	3.9353	3.971	362	1026.71	145.583	662.965	207.608	[834][M]-
945	2.64199	-1.40162	-2.69388	0.0752334	0.372514	DOWN	992.165	992.155	992.166	4.96042	4.96037	4.96043	456	1034.46	368.854	391.546	186.6	[736][M+2]-
946	1.26724	0.341693	3.1605	0.0755052	0.372625	UP	451.06	451.06	451.06	2.62567	2.61638	2.63275	9245	28397.2	4041.49	35986.2	981.602	[156][M+1]-
947	1.56304	-0.644354	-2.43446	0.0755733	0.372653	DOWN	861.331	861.33	861.34	0.810267	0.803133	0.81035	434	1021.11	160.384	653.284	206.79	[601][M+5]2-
948	1.6508	-0.723166	-2.45013	0.0755871	0.372658	DOWN	425.218	425.217	425.222	6.84704	6.84697	6.85412	249	767.967	171.567	465.209	127.954			1::Cinnzeylanine::M-H:: 91190::NA::|2::::M-H::1033617::NA::|5::Ala His Ile Ser::M-H:: 106035::NA::|5::Ala His Leu Ser::M-H:: 106075::NA::|5::Ala His Ser Ile::M-H:: 106187::NA::|5::Ala His Ser Leu::M-H:: 106189::NA::|5::Ala His Thr Val::M-H:: 106217::NA::|5::Ala His Val Thr::M-H:: 106236::NA::|5::Ala Ile His Ser::M-H:: 106415::NA::|5::Ala Ile Ser His::M-H:: 106586::NA::|5::Ala Leu His Ser::M-H:: 1…
949	1.18643	-0.246629	-2.48318	0.0756758	0.372694	DOWN	1759.05	1759.05	1759.05	1.12342	1.08768	1.33718	6682	34112.9	2131.32	28752.5	3071.99
950	5.56227	-2.47568	-3.38368	0.0757252	0.372714	DOWN	433.144	433.142	433.145	1.70732	1.69465	1.72	724	3050.37	1275.82	548.403	111.807			0::::M-H:: 994343::NA::|0::::M-H::1001223::NA::|0::::M-H::1017168::NA::|0::::M-H::1023624::NA::|0::::M-H::1067755::NA::|0::0::M+Cl:: 991739::NA::|0::::M+Cl:: 993921::NA::|0::::M+Cl::1006706::NA::|0::::M+Cl::1030256::NA::|0::::M+Cl::1031378::NA::|0::::M+Cl::1042007::NA::|0::::M+Cl::1049659::NA::|0::::M+Cl::1053630::NA::|0::::M+Cl::1066241::NA::|0::::M+Cl::1070053::NA::|0::::M+Cl::1077461::NA::|0::…
951	1.83813	-0.878241	-2.40921	0.0759698	0.372813	DOWN	449.079	449.076	449.08	4.57588	4.56377	4.58305	5377	18412.4	3837.36	10016.9	4658.88	[155][M+1]-
952	1.39276	0.477948	2.87741	0.076103	0.372867	UP	747.524	747.523	747.525	7.40566	7.33812	7.4732	251	2023.76	446.399	2818.62	172.202	[480][M+1]-
953	1.96095	-0.971553	-2.54482	0.0761101	0.372869	DOWN	589.152	589.151	589.157	5.28778	5.28072	5.30212	424	1957.14	555.646	998.057	342.586	[315][M]-	[M-H]- 590.162	6::Asp Glu Glu Tyr::M+Cl::120759::NA::|6::Asp Glu Tyr Glu::M+Cl::121063::NA::|6::Asp Tyr Glu Glu::M+Cl::127143::NA::|6::Glu Asp Glu Tyr::M+Cl::128359::NA::|6::Glu Asp Tyr Glu::M+Cl::128663::NA::|6::Glu Glu Asp Tyr::M+Cl::128739::NA::|6::Glu Glu Tyr Asp::M+Cl::129062::NA::|6::Glu Tyr Asp Glu::M+Cl::135123::NA::|6::Glu Tyr Glu Asp::M+Cl::135142::NA::|6::Tyr Asp Glu Glu::M+Cl::256342::NA::|6::Tyr Gl…
954	1.77484	-0.82769	-2.4133	0.0761293	0.372877	DOWN	546.09	546.083	546.096	4.96752	4.95335	5.0033	249	1125.56	274.375	634.177	221.578			1::dTDP-3-amino-3,6-dideoxy-D-glucose::M-H::63827::NA::|1::dTDP-4-amino-4,6-dideoxy-D-glucose::M-H::63831::NA::|2::Cefetamet pivoxil hydrochloride::M-H::69534::NA::
955	1.58968	-0.668733	-2.44788	0.0763255	0.372956	DOWN	1090.79	1090.78	1090.79	0.803133	0.803133	0.817483	396	788.95	122.479	496.296	166.968	[858][M+1]-
956	1.78936	-0.83944	-3.1398	0.0764741	0.373015	DOWN	1212.26	1212.25	1212.26	4.02105	4.00903	4.02117	497	1548.45	366.185	865.368	88.8867	[943][M+1]-
957	1.74285	-0.801449	-3.02651	0.0765037	0.373026	DOWN	1104.77	1104.77	1104.78	0.810283	0.803133	0.81035	884	1720.1	121.491	986.945	401.605	[870][M]2-
958	2.08321	-1.05881	-2.79857	0.0768347	0.373157	DOWN	385.423	385.419	385.425	4.01827	4.0139	4.02317	4042	6152.59	771.625	2953.42	1823.43		[M+Cl]- 350.454
959	1.84671	-0.884955	-2.90218	0.0768393	0.373159	DOWN	982.208	982.207	982.214	1.25137	1.22317	1.25858	446	2274.9	584.767	1231.87	213.412	[722][M]2-
960	3.01158	1.59052	3.34374	0.076847	0.373162	UP	805.171	805.169	805.18	4.92463	4.91047	4.9319	493	603.695	62.9957	1818.07	625.882	[543][M]-		5::Pelargonidin 3-(6''-ferulylglucoside)-5-glucoside::M+Cl::46811::NA::|5::Peonidin 3-(6''-p-coumarylglucoside)-5-glucoside::M+Cl::47017::NA::|5::Petunidin 3-(4'''-p-coumarylrutinoside)::M+Cl::47126::NA::|5::Isovitexin 2''-O-(6'''-feruloyl)glucoside::M+Cl::48703::NA::|5::Isovitexin 4'-O-glucoside 2''-O-(E)-ferulate::M+Cl::48735::NA::|5::Isovitexin 7-O-beta-[6'''-O-(E)-p-feruloyl]glucoside::M+Cl::…
961	2.63742	-1.39913	-3.38019	0.0768554	0.373166	DOWN	1899.6	1899.6	1899.6	1.05195	1.05193	1.05197	413	1707.55	542.417	647.432	29.5092	[1100][M]-
962	1.38194	-0.466696	-2.39132	0.0769796	0.373214	DOWN	1295.37	1295.37	1295.38	1.0591	1.0169	1.07357	429	1865.84	240.237	1350.16	286.002	[991][M+1]-
963	1.41408	-0.499861	-3.09573	0.0773014	0.37334	DOWN	777.242	777.233	777.244	4.02815	4.00687	4.06322	757	2872.53	455.788	2031.38	117.221			3::(7E,7&#39;R,8&#39;R)-e-Viniferin 3&#39;,5&#39;-diglucoside::M-H::91466::NA::|3::(7Z,7&#39;R,8&#39;R)-e-Viniferin 3&#39;,5&#39;-diglucoside::M-H::91467::NA::|3::Pallidol 3,3&#39;&#39;-diglucoside::M-H::91644::NA::|6::Acanthoside D::M+Cl::68370::NA::|6::Liriodendrin::M+Cl::91550::NA::|7::Licoagrone::M+Cl::89416::NA::
964	3.66834	-1.87513	-3.23607	0.0774304	0.37339	DOWN	1591.78	1591.77	1591.78	3.92094	3.91385	3.92125	1239	1509.32	578.951	411.444	100.555	[1062][M+1]-
965	1.79342	-0.84271	-3.30392	0.0774772	0.373409	DOWN	332.868	332.868	332.868	0.920383	0.90965	0.931117	331	1172.56	33.2596	653.811	269.905
966	5.85021	2.54849	3.31992	0.0777075	0.373498	UP	327.109	327.109	327.109	4.07122	4.07032	4.0793	55442	22502.5	5879.51	131644	56636.4	[62][M]-		1::Benzo[g]pteridine-2,4(1H,3H)-dione, 10-[2-(acetyloxy)ethyl]-7,8-dimethyl-::M-H:: 989234::NA::|1::::M-H:: 992659::NA::|1::::M-H:: 995855::NA::|1::::M-H::1006973::NA::|1::::M-H::1006985::NA::|1::::M-H::1019778::NA::|1::::M-H::1038624::NA::|1::::M-H::1041115::NA::|1::::M-H::1042028::NA::|1::::M-H::1044156::NA::|1::::M-H::1062742::NA::|1::::M-H::1064789::NA::|1::::M-H::1064894::NA::|1::::M-H::1076…
967	1.4118	-0.497534	-2.40804	0.0777262	0.373505	DOWN	1137.77	1137.77	1137.77	0.817433	0.810333	0.817483	289	797.619	102.463	564.967	132.305
968	22.6461	4.50119	3.37094	0.0777627	0.373519	UP	960.28	960.278	960.282	4.35559	4.34608	4.35658	33955	3417.18	824.284	77385.8	37997.5	[689][M]-	[M+Cl]- 925.299 [M-H]- 961.275
969	1.55935	-0.640949	-2.37158	0.077788	0.373529	DOWN	476.339	476.336	476.344	5.75757	5.75747	5.77907	563	1762.02	304.404	1129.97	347.019
970	1.71016	-0.774129	-2.53536	0.0778443	0.373551	DOWN	862.343	862.34	862.346	0.803133	0.795983	0.817483	448	575.709	139.902	336.641	84.2687
971	6.86919	-2.78014	-3.25027	0.0778454	0.373551	DOWN	1045.19	1045.18	1045.19	3.4813	3.47988	3.48733	5946	13871.4	6238.81	2019.37	983.843	[796][M]-	[M-H]- 1046.2
972	1.40538	-0.490962	-2.50748	0.0778903	0.373568	DOWN	1490.47	1490.46	1490.47	4.01745	4.0139	4.021	342	1207.18	128.178	858.969	203.529		[M+Cl]- 1455.51 [M-H]- 1491.48
973	1.34414	0.426688	2.45594	0.0780602	0.373633	UP	457.099	457.097	457.1	0.98835	0.9883	0.995467	324	356.95	71.3576	479.792	49.1287		[2M-2H+K]- 210.073	1::::M-H::1096569::NA::|1::::M-H::1031368::NA::|1::::M-H::1038969::NA::|1::Cys Cys Pro Thr::M+Cl:: 112136::NA::|1::Cys Cys Thr Pro::M+Cl:: 112212::NA::|1::Cys Pro Cys Thr::M+Cl:: 116316::NA::|1::Cys Pro Thr Cys::M+Cl:: 116601::NA::|1::Cys Thr Cys Pro::M+Cl:: 117912::NA::|1::Cys Thr Pro Cys::M+Cl:: 118121::NA::|1::Pro Cys Cys Thr::M+Cl:: 199915::NA::|1::Pro Cys Thr Cys::M+Cl:: 200200::NA::|1::Pro …
974	1.64271	-0.716078	-2.56308	0.0780614	0.373634	DOWN	735.244	735.239	735.251	3.92574	3.921	3.92838	381	1114.94	146.797	678.723	255.635	[459][M]-		1::Pentacarboxyl porphyrinogen III::M+Cl::6401::NA::
975	1.35812	0.441615	3.08541	0.0781001	0.373649	UP	550.849	550.845	550.853	0.8103	0.810267	0.824633	496	772.079	38.1849	1048.58	150.448	[270][M+2]-
976	1.64953	0.722056	2.84236	0.0781181	0.373655	UP	620.844	620.843	620.845	0.821033	0.817483	0.824583	234	540.092	76.8661	890.899	199.474	[351][M+2]-
977	1.83897	-0.878894	-3.0713	0.078217	0.373693	DOWN	628.087	628.086	628.098	5.45872	5.43723	5.61523	233	771.278	192.04	419.408	49.9736
978	1.43589	-0.521942	-2.72974	0.0782729	0.373715	DOWN	1019.41	1019.4	1019.41	3.91377	3.90667	3.92125	678	1225.45	96.9554	853.444	215.21	[771][M+2]-
979	1.8444	0.883149	2.68259	0.0783286	0.373736	UP	1000.22	1000.22	1000.23	4.56862	4.56377	4.56865	591	1121.6	551.151	2068.68	264.874		[M+Cl]- 965.242 [M-H]- 1001.24
980	40.728	5.34795	3.34999	0.0785816	0.373832	UP	960.256	960.256	960.257	4.35202	4.3413	4.36273	33955	1871.16	1002.2	76208.5	38421.7		[M+Cl]- 925.299 [M-H]- 961.275
981	1.88173	-0.912057	-2.87342	0.0785951	0.373837	DOWN	687.126	687.121	687.131	5.9391	5.93553	5.94267	273	881.137	233.915	468.26	84.9891	[408][M+1]-
982	1.79336	-0.842663	-2.6886	0.0786586	0.373861	DOWN	1037.35	1037.35	1037.35	4.53615	4.53363	4.53867	308	1020.2	262.818	568.879	124.351	[790][M+3]-
983	1.91373	-0.936387	-2.59994	0.078702	0.373877	DOWN	1313.61	1313.61	1313.62	3.98658	3.98558	3.98758	550	1137.02	318.721	594.136	170.925
984	1.24774	0.319316	2.53678	0.0787399	0.373891	UP	885.796	885.786	885.797	0.810283	0.803133	0.817483	427	630.583	54.1595	786.804	91.8902			5::TG(16:1(9Z)/16:1(9Z)/22:0)[iso3]::M-H::36823::NA::|5::TG(16:0/16:1(9Z)/22:1(13Z))[iso6]::M-H::36824::NA::|5::TG(16:0/17:2(9Z,12Z)/21:0)[iso6]::M-H::36861::NA::|5::TG(16:1(9Z)/17:1(9Z)/21:0)[iso6]::M-H::36862::NA::|5::TG(16:0/16:0/22:2(13Z,16Z))[iso3]::M-H::36869::NA::|5::TG(17:0/17:2(9Z,12Z)/20:0)[iso6]::M-H:: 4899::NA::|5::TG(17:1(9Z)/17:1(9Z)/20:0)[iso3]::M-H:: 4900::NA::|5::TG(17:0/17:1(9Z)…
985	1.29453	-0.37243	-2.47059	0.0788642	0.373938	DOWN	1113.38	1113.37	1113.38	3.90862	3.90667	3.94235	286	958.296	83.9083	740.264	127.765	[878][M+1]-
986	1.6678	-0.737946	-3.28818	0.0789585	0.373974	DOWN	760.118	760.115	760.121	3.81864	3.81472	3.82257	323	1401.52	31.2038	840.343	293.951		[M+Cl]- 725.138 [M-H]- 761.115
987	1.40363	0.489164	3.00708	0.0791256	0.374036	UP	380.098	380.096	380.099	3.69365	3.6861	3.70218	1026	2971.74	189.567	4171.22	664.378			1::::M-H::1041985::NA::|1::BMS-265246::M+Cl:: 989927::NA::|1::::M+Cl::1001109::NA::|1::::M+Cl::1005932::NA::|1::::M+Cl::1008305::NA::|1::::M+Cl::1010731::NA::|2::::M-H::1031043::NA::|2::::M-H::1053887::NA::|2::::M-H::1062267::NA::|2::::M+Cl::1008790::NA::|2::::M+Cl::1015990::NA::|2::::M+Cl::1036580::NA::|2::::M+Cl::1048570::NA::|4::::M-H:: 993612::NA::|4::::M-H::1003224::NA::|4::::M-H::1094461::N…
988	1.52139	-0.60539	-2.45502	0.0791457	0.374044	DOWN	537.159	537.157	537.165	3.58288	3.57707	3.59367	801	1896.74	380.74	1246.72	255.643		[M+Cl]- 502.196	1::Cys Cys Gln Trp::M-H::112158::NA::|1::Cys Cys Trp Gln::M-H::112253::NA::|1::Cys Gln Cys Trp::M-H::116718::NA::|1::Cys Gln Trp Cys::M-H::117041::NA::|1::Cys Trp Cys Gln::M-H::118713::NA::|1::Cys Trp Gln Cys::M-H::118941::NA::|1::Gln Cys Cys Trp::M-H::207917::NA::|1::Gln Cys Trp Cys::M-H::208240::NA::|1::Gln Trp Cys Cys::M-H::214700::NA::|1::Trp Cys Cys Gln::M-H::247912::NA::|1::Trp Cys Gln Cys:…
989	1.35267	0.435808	2.83739	0.0795001	0.374175	UP	835.79	835.785	835.796	0.806708	0.803133	0.810283	378	450.467	34.0189	609.332	90.8148
990	2.16352	1.11338	3.32542	0.0795079	0.374178	UP	969.449	969.448	969.451	9.61995	9.61992	9.61998	260	304.392	6.29583	658.559	184.361			2::PIP2(16:0/16:0)::M-H::61410::NA::|2::PtdIns-(3,4)-P2 (1,2-dipalmitoyl)::M-H::63025::NA::|2::PtdIns-(4,5)-P2 (1,2-dipalmitoyl)::M-H::63027::NA::|2::PtdIns-(4,5)-P2 (1,2-dipalmitoyl) (sodium salt)::M-H::44998::NA::|2::PtdIns-(3,5)-P2 (1,2-dipalmitoyl) (sodium salt)::M-H::45024::NA::|3::Ampeloside Bs1::M+Cl::87617::NA::
991	1.50473	-0.589507	-2.77049	0.0795338	0.374188	DOWN	836.689	836.686	836.699	0.888242	0.881067	0.8954	778	833.699	66.7444	554.051	161.587		[M-H-CO]- 865.696
992	3.48942	-1.80299	-3.26789	0.0795398	0.37419	DOWN	539.141	539.137	539.142	1.05195	1.05193	1.05213	953	2663.13	1000.66	763.201	112.83			5::Raffinose::M+Cl:: 138::NA::|5::Cellotriose::M+Cl:: 3584::NA::|5::Maltotriose::M+Cl:: 3585::NA::|5::Levan::M+Cl:: 6945::NA::|5::MELEZITOSE::M+Cl::43984::NA::|5::1-Kestose::M+Cl::44694::NA::|5::3-Galactosyllactose::M+Cl::58482::NA::|5::Dextrin::M+Cl::58569::NA::|5::D-Gal &alpha; 1->6D-Gal &alpha; 1->6D-Glucose::M+Cl::63175::NA::|5::Panose::M+Cl::65526::NA::|5::Galactomannan::M+Cl::65541::NA::|5:…
993	3.68179	-1.88041	-3.23248	0.0795669	0.3742	DOWN	1539.39	1539.39	1539.39	3.49435	3.48707	3.50163	256	696.822	269.257	189.262	38.2798	[1054][M+3]-
994	1.60391	0.681595	2.56724	0.079587	0.374207	UP	326.111	326.109	326.117	2.56767	2.54685	2.5757	342	775.523	152.797	1243.87	276.583			0::::M-H:: 998597::NA::|0::::M-H::1024802::NA::|0::::M-H::1067876::NA::|1::Asp His Gly::M-H:: 22604::NA::|1::His Gly Asp::M-H:: 22451::NA::|1::Gly His Asp::M-H:: 20558::NA::|1::His Asp Gly::M-H:: 19558::NA::|1::Asp Gly His::M-H:: 18979::NA::|1::Gly Asp His::M-H:: 17789::NA::|1::::M+Cl::1030463::NA::|1::::M+Cl::1069233::NA::|1::::M+Cl::1089594::NA::|3::::M-H::1047974::NA::|3::::M-H::1057817::NA::|…
995	4.19904	-2.07006	-3.11313	0.079644	0.374228	DOWN	1421.43	1421.43	1421.43	4.62587	4.62585	4.62588	773	1643.03	680.177	391.286	149.585	[1029][M+2]-
996	1.52647	0.610202	3.0169	0.0797481	0.374267	UP	243.062	243.062	243.062	2.52617	2.51898	2.53263	3218	6727.32	536.082	10269.1	1961.44			3::Uridine::M-H:: 90::NA::|3::Pseudouridine::M-H:: 5734::NA::|5::URIDINE::M-H:: 986541::NA::|5::Uridine::M-H:: 990695::NA::|8::0::M-H:: 989080::NA::|8::0::M-H:: 989161::NA::|8::0::M-H:: 991815::NA::|8::::M-H::1005594::NA::|8::::M-H::1008039::NA::|8::::M-H::1029704::NA::|8::::M-H::1057020::NA::
997	3.62218	-1.85686	-3.14975	0.0797766	0.374277	DOWN	1423.43	1423.43	1423.43	4.62943	4.62585	4.63302	346	875.748	342.116	241.774	67.0436	[1029][M+4]-
998	1.23964	0.309925	2.34862	0.0797923	0.374283	UP	828.309	828.301	828.311	0.813867	0.803133	0.817483	341	559.655	65.1111	693.773	74.4542	[575][M+1]-
999	1.63181	-0.706473	-2.54311	0.0798012	0.374286	DOWN	792.196	792.195	792.197	5.07409	5.05978	5.0884	287	730.854	167.4	447.879	95.5032			10::Pelargonidin 3-sophoroside 5-glucoside::M+Cl::89475::NA::|10::Peonidin 3-sambubioside 5-glucoside::M+Cl::96120::NA::
1000	5.2269	2.38596	3.24285	0.0801059	0.374445	UP	328.111	328.11	328.112	4.07119	4.07032	4.0793	4208	1626.21	450.948	8500.04	3643.61	[62][M+1]-
1001	1.65777	-0.729248	-2.33151	0.0801191	0.374452	DOWN	879.057	879.052	879.058	3.49416	3.47992	3.50163	1868	5779.74	1204.78	3486.44	1204.56	[615][M]-	[2M-2H+K]- 421.054 [M-2H+K]- 842.106
1002	1.28637	0.363303	2.32953	0.0804039	0.374599	UP	1079.3	1079.3	1079.31	3.57937	3.57925	3.58933	396	794.514	122.054	1022.04	117.135	[843][M+1]-
1003	1.83277	-0.874027	-2.4637	0.0805482	0.374673	DOWN	1273.46	1273.45	1273.47	3.99965	3.9996	3.99972	696	1171.11	315.167	638.981	201.543		[M+Cl]- 1238.48
1004	1.78505	-0.835966	-2.83765	0.0805947	0.374697	DOWN	969.199	969.197	969.201	3.47028	3.46788	3.47268	369	2653.28	669.344	1486.39	243.471	[701][M+1]-
1005	1.52737	-0.611048	-2.35614	0.0806837	0.374742	DOWN	745.859	745.857	745.86	0.799583	0.795983	0.81035	2546	5668.48	1116.05	3711.27	908.035	[479][M]2-
1006	1.51664	-0.600875	-2.32642	0.0807407	0.374771	DOWN	577.072	577.069	577.078	4.67588	4.6133	4.68307	1831	9272.31	1619.62	6113.73	1704.96		[M+Cl]- 542.096 [M-H]- 578.073
1007	1.37234	0.456633	2.82627	0.0808113	0.374807	UP	747.505	747.494	747.508	9.60565	9.59843	9.6057	1259	766.828	60.4444	1052.35	164.204	[478][M+2]-
1008	1.39944	0.484847	2.67519	0.0809034	0.374854	UP	325.121	325.12	325.123	9.59493	9.59132	9.59855	2296	1365.13	320.843	1910.42	147.312		[M+Cl]- 290.161	0::clavirin I::M+Cl:: 36408::NA::|0::clavirin II::M+Cl:: 36409::NA::|0::1-Dehydro-[6]-gingerdione::M+Cl:: 64190::NA::|0::Laurenobiolide::M+Cl:: 67746::NA::|0::Tulipinolide::M+Cl:: 67806::NA::|0::epi-Tulipinolide::M+Cl:: 67808::NA::|0::[6]-Dehydrogingerdione::M+Cl:: 86292::NA::|0::Oudemansin A::M+Cl:: 94491::NA::|1::::M-H::1036816::NA::|2::Oxiranecarboxylic acid, 2-[6-(4-chlorophenoxy)hexyl]-, eth…
1009	1.9561	-0.967981	-2.40945	0.0810733	0.374941	DOWN	458.112	458.111	458.114	6.29147	6.28435	6.29155	1454	4855.78	1397.17	2482.38	979.204	[159][M]-		0::::M+Cl::1024049::NA::|0::::M+Cl::1049914::NA::|0::::M+Cl::1091268::NA::|1::Cys Asn Ser Thr::M+Cl:: 116196::NA::|1::Cys Asn Thr Ser::M+Cl:: 116215::NA::|1::Cys Gln Ser Ser::M+Cl:: 116995::NA::|1::Cys Ser Asn Thr::M+Cl:: 117716::NA::|1::Cys Ser Gln Ser::M+Cl:: 117755::NA::|1::Cys Ser Ser Gln::M+Cl:: 117793::NA::|1::Cys Ser Thr Asn::M+Cl:: 117811::NA::|1::Cys Thr Asn Ser::M+Cl:: 118115::NA::|1::C…
1010	1.46948	-0.55531	-2.62256	0.0811337	0.374971	DOWN	1413.6	1413.59	1413.6	3.99955	3.99248	3.9996	394	1076.02	203.647	732.243	100.386		[2M-H]- 707.317	6::Goyasaponin I::M+Cl::92186::NA::
1011	2.05753	-1.04091	-2.97157	0.0812847	0.375048	DOWN	1468.03	1468.03	1468.03	4.00677	4.00675	4.00678	343	622.49	179.484	302.542	50.6345	[1037][M+3]2-
1012	2.1095	-1.0769	-2.72506	0.0815434	0.375178	DOWN	658.133	658.128	658.136	4.62951	4.61865	4.80412	1488	3977.85	1225.62	1885.68	515.925	[377][M+2]-
1013	2.30487	-1.20468	-2.82299	0.081623	0.375218	DOWN	655.227	655.226	655.228	4.06759	4.05602	4.07917	523	3081.87	364.45	1337.12	1006.55			3::Glu Thr Trp Trp::M+Cl::134258::NA::|3::Glu Trp Thr Trp::M+Cl::135018::NA::|3::Glu Trp Trp Thr::M+Cl::135056::NA::|3::Thr Glu Trp Trp::M+Cl::233057::NA::|3::Thr Trp Glu Trp::M+Cl::238757::NA::|3::Thr Trp Trp Glu::M+Cl::239042::NA::|3::Trp Glu Thr Trp::M+Cl::249017::NA::|3::Trp Glu Trp Thr::M+Cl::249055::NA::|3::Trp Thr Glu Trp::M+Cl::253957::NA::|3::Trp Thr Trp Glu::M+Cl::254242::NA::|3::Trp Tr…
1014	1.73771	-0.797191	-2.56721	0.0817186	0.375266	DOWN	1071.1	1071.1	1071.1	4.51727	4.51493	4.51962	427	982.397	248.797	565.339	131.437		[M+Cl]- 1036.14 [M-H]- 1072.12
1015	2.27372	1.18506	2.87956	0.0818051	0.375309	UP	533.187	533.185	533.191	3.74675	3.57213	3.80018	1032	1770.43	1288.76	4025.47	423.005			0::5''-Phosphoribostamycin::M-H:: 72000::NA::|0::N2-Maltulosylarginine::M+Cl:: 95925::NA::|2::Isosyringinoside::M-H:: 95276::NA::|3::GDC-0980 (RG7422)::M+Cl::990020::NA::|3::His Asn Gln Thr::M+Cl::156155::NA::|3::His Asn Thr Gln::M+Cl::156212::NA::|3::His Gln Asn Thr::M+Cl::156915::NA::|3::His Gln Gln Ser::M+Cl::156954::NA::|3::His Gln Ser Gln::M+Cl::156992::NA::|3::His Gln Thr Asn::M+Cl::157010:…
1016	1.72797	-0.78908	-2.31476	0.0818458	0.375329	DOWN	729.888	729.884	729.892	0.799567	0.795983	0.80315	436	1022.87	234.806	591.951	220.988
1017	1.31438	0.394382	2.91573	0.0818641	0.375338	UP	898.718	898.714	898.723	0.888233	0.888217	0.88825	309	576.657	102.94	757.946	31.6385			10::PC(20:0/24:1(15Z))::M-H::59736::NA::|10::PC(20:1(11Z)/24:0)::M-H::59768::NA::|10::PC(22:0/22:1(13Z))::M-H::59992::NA::|10::PC(22:1(13Z)/22:0)::M-H::60023::NA::|10::PC(24:0/20:1(11Z))::M-H::60214::NA::|10::PC(24:1(15Z)/20:0)::M-H::60246::NA::|10::PC(22:0/22:1(11Z))::M-H::76280::NA::|10::PC(22:1(11Z)/22:0)::M-H::76310::NA::
1018	2.80807	1.48958	3.17062	0.0819209	0.375367	UP	466.103	466.102	466.104	5.64728	5.64382	5.65075	352	412.414	60.5113	1158.09	402.829			1::0::M+Cl:: 991339::NA::|1::0::M+Cl:: 991669::NA::|1::::M+Cl::1008096::NA::|1::::M+Cl::1013530::NA::|1::::M+Cl::1072048::NA::|1::::M+Cl::1073253::NA::|2::TyrMe-Asn-OH::M+Cl:: 65320::NA::|3::::M-H:: 995457::NA::|3::::M-H:: 997869::NA::|3::::M-H::1028755::NA::|4::::M+Cl:: 998008::NA::|4::::M+Cl::1005193::NA::|4::::M+Cl::1012418::NA::|4::::M+Cl::1024126::NA::|4::::M+Cl::1035562::NA::|4::::M+Cl::103…
1019	2.07445	-1.05273	-2.94811	0.0819509	0.375382	DOWN	534.301	534.299	534.303	7.68699	7.68697	7.68702	333	551.995	161.398	266.092	46.5294	[253][M+1]-
1020	1.29941	0.377858	2.36163	0.0820397	0.375426	UP	601.134	601.133	601.135	1.67536	1.66465	1.68607	2494	6612.64	881.191	8592.54	1154.15			1::5,5'-Dihydroxy-3,6,7,2',4'-pentamethoxyflavone 5'-glucoside::M+Cl::51456::NA::|1::Chrysosplenoside H::M+Cl::51457::NA::|1::Butein 4'-arabinosyl-(1->4)-galactoside::M+Cl::51908::NA::|1::5,7,4'-Trihydroxyflavanone 7-O-arabinosylglucoside::M+Cl::52737::NA::|1::5,7,4'-Trihydroxyflavonone 4'-O-xylosylglucoside::M+Cl::52740::NA::|1::Eriodictyol 5-methyl ether 7-O-xylosyl-(1->4)-arabinoside::M+Cl::53…
1021	3.6847	1.88155	3.23241	0.0822923	0.375551	UP	498.163	498.158	498.167	5.04544	5.03877	5.06695	4847	3926.15	475.856	14466.7	5627.94	[223][M]-	[M-H]- 499.17	0::::M+Cl::1079073::NA::|1::::M-H:: 994413::NA::|1::::M-H:: 996825::NA::|2::Gly His His Asn::M+Cl:: 146010::NA::|2::Gly His Asn His::M+Cl:: 146105::NA::|2::Gly Asn His His::M+Cl:: 148005::NA::|2::His Gly His Asn::M+Cl:: 153610::NA::|2::His Gly Asn His::M+Cl:: 153705::NA::|2::His His Gly Asn::M+Cl:: 153990::NA::|2::His His Asn Gly::M+Cl:: 154104::NA::|2::His Asn Gly His::M+Cl:: 155985::NA::|2::His…
1022	1.67221	-0.741757	-2.31992	0.0823528	0.375581	DOWN	248.959	248.958	248.965	0.881067	0.88105	0.881117	308	654.294	129.098	391.275	147.969			9::2-Oxo-3-hydroxy-4-phosphobutanoate::M+Cl::3347::NA::
1023	1.51021	0.594749	3.03039	0.0823623	0.375585	UP	661.256	661.253	661.259	3.91112	3.9067	3.93055	366	536.111	35.9814	809.64	152.142		[M-H]- 662.261	3::Phe Phe Gln Trp::M+Cl::137358::NA::|3::Phe Phe Trp Gln::M+Cl::137453::NA::|3::Phe Gln Phe Trp::M+Cl::140777::NA::|3::Phe Gln Trp Phe::M+Cl::141043::NA::|3::Phe Trp Phe Gln::M+Cl::142772::NA::|3::Phe Trp Gln Phe::M+Cl::142943::NA::|3::Gln Phe Phe Trp::M+Cl::209177::NA::|3::Gln Phe Trp Phe::M+Cl::209443::NA::|3::Gln Trp Phe Phe::M+Cl::214763::NA::|3::Trp Phe Phe Gln::M+Cl::249172::NA::|3::Trp Ph…
1024	2.50298	-1.32364	-3.097	0.082414	0.375611	DOWN	736.327	736.324	736.328	4.64728	4.6401	4.65447	337	1077.06	355.044	430.313	69.1018	[460][M+1]-
1025	1.79554	0.844418	2.50194	0.08245	0.375629	UP	1189.41	1189.41	1189.41	3.23392	3.2234	3.23755	452	758.1	208.243	1361.2	361.875	[935][M+1]-
1026	2.08018	-1.05671	-2.60789	0.0825614	0.375683	DOWN	533.138	533.134	533.143	1.06267	1.02552	1.10932	252	1322.83	409.903	635.923	200.283		[M+Cl]- 498.164 [M-H-H20]- 552.154	0::::M+Cl:: 995416::NA::| 0::::M+Cl:: 995598::NA::| 0::::M+Cl::1019372::NA::| 0::::M+Cl::1021607::NA::| 0::::M+Cl::1021637::NA::| 0::::M+Cl::1021643::NA::| 0::::M+Cl::1026568::NA::| 0::::M+Cl::1028721::NA::| 2::Artonol D::M+Cl:: 49932::NA::| 7::Brianthein X::M+Cl:: 53666::NA::| 8::Aprepitant::M-H:: 990419::NA::| 8::Aprepitant::M-H:: 85413::NA::| 8::::M+Cl::1000106::NA::| 9::3,5-Dihydroxy-4-[(6-O-…
1027	1.44205	-0.528121	-2.56829	0.0826589	0.375731	DOWN	1367.46	1367.45	1367.46	1.35219	1.32288	1.37227	476	1808.63	332.115	1254.2	171.761		[2M-H]- 684.232
1028	1.96041	-0.971158	-2.30561	0.0826808	0.375742	DOWN	1061.36	1061.36	1061.36	4.4019	4.39782	4.41928	798	1365.42	366.152	696.497	344.175	[818][M]-
1029	1.91169	0.934851	3.13597	0.0828371	0.375818	UP	907.769	907.762	907.772	0.8103	0.810283	0.817433	424	480.326	38.6188	918.236	238.762	[642][M+1]-
1030	1.84573	-0.884188	-2.84548	0.082853	0.375826	DOWN	1881.63	1881.62	1881.63	1.06632	1.05197	1.10912	696	3387.21	301.862	1835.16	895.21		[M+Cl]- 1846.64
1031	1.64149	-0.715002	-2.33546	0.0828546	0.375827	DOWN	852.862	852.861	852.862	0.799583	0.796033	0.803133	273	431.969	97.6562	263.157	78.3412
1032	1.31597	-0.396127	-2.34378	0.082884	0.375841	DOWN	964.116	964.111	964.122	4.57224	4.56865	4.57583	239	794.498	86.7774	603.735	111.1	[690][M+3]-
1033	1.88526	-0.91476	-2.99595	0.0830555	0.375925	DOWN	1114.41	1114.41	1114.41	5.34146	5.33787	5.34505	275	1044.01	275.024	553.777	68.4703
1034	1.89627	0.923168	2.46262	0.0831903	0.37599	UP	608.808	608.806	608.816	0.873942	0.866783	0.88825	1132	714.387	232.922	1354.67	385.422
1035	1.96561	0.974976	2.29648	0.0832783	0.376033	UP	294.125	294.125	294.125	3.82161	3.82158	3.82163	870	1451.2	753.44	2852.49	741.163	[41][M+1]-
1036	1.62552	0.700899	2.35783	0.0833299	0.376058	UP	164.048	164.048	164.048	3.58653	3.57925	3.5917	589	998.722	273.402	1623.44	368.585		[M-H]- 165.056	2::NIPECOTIC ACID::M+Cl:: 44223::NA::| 2::DL-pipecolic acid::M+Cl:: 50::NA::| 2::Vigabatrin::M+Cl:: 3024::NA::| 2::L-Pipecolic acid::M+Cl:: 63100::NA::| 2::CYCLOLEUCINE::M+Cl:: 44142::NA::| 2::N4-Acetylaminobutanal::M+Cl:: 58230::NA::| 2::D-Pipecolic acid::M+Cl:: 58337::NA::| 2::trans-3-Aminocyclopentane-1-carboxylic acid::M+Cl:: 69643::NA::| 2::L-trans-4-Methyl-2-pyrrolidinecarboxylic acid::M+Cl…
1037	1.38549	0.470393	2.47117	0.0834891	0.376134	UP	842.222	842.218	842.226	2.78528	2.78218	2.78838	276	548.108	75.4348	759.396	127.44
1038	1.77953	0.831494	2.60568	0.0835438	0.376161	UP	711.247	711.244	711.248	4.31273	4.31067	4.31283	718	1133.31	254.16	2016.75	529.393
1039	2.24879	-1.16915	-3.088	0.0837318	0.376251	DOWN	902.285	902.279	902.291	5.11696	5.11692	5.117	274	1089.73	333.89	484.583	61.04	[630][M+1]-
1040	1.89484	0.922079	2.39627	0.0837966	0.376282	UP	629.127	629.123	629.128	5.41448	5.2163	5.42295	1273	5725.49	2067.74	10848.9	3072.24	[359][M]-	[M-2H+K]- 592.179	1::KAEMPFEROL-7-NEOHESPERIDOSIDE::M+Cl::990336::NA::|2::Cyanidin-3-rhamnoglucoside chloride::M-H:: 66194::NA::|2::5-Hydroxy-3-(4-hydroxyphenyl)-6-methoxy-4-oxo-4H-chromen-7-yl 6-O-[(2S,3R,4R)-3,4-dihydroxy-4-(hydroxymethyl)tetrahydro-2-furanyl]-?-D-glucopyranoside::M+Cl::984962::NA::|2::Pelargonidin 3-galactoside-5-glucoside::M+Cl:: 46777::NA::|2::Pelargonidin 3-sophoroside::M+Cl:: 46785::NA::|2:…
1041	1.64871	-0.721339	-2.83384	0.083896	0.376329	DOWN	1511.35	1511.35	1511.35	4.37991	4.37635	4.38347	337	982.018	224.022	595.628	74.7471
1042	4.94801	2.30685	3.20475	0.0839511	0.376356	UP	989.162	989.158	989.166	3.65792	3.65788	3.65802	1870	701.933	109.027	3473.18	1493.78	[731][M+3]-
1043	1.5382	-0.621239	-3.12129	0.0842842	0.376514	DOWN	1882.63	1882.63	1882.64	1.07342	1.07338	1.13078	298	1059.74	203.477	688.952	30.5515
1044	1.78673	-0.83732	-2.61523	0.0843054	0.376524	DOWN	377.1	377.093	377.102	4.21654	4.17855	4.23538	503	2333.81	287.298	1306.19	616.972			1::::M-H::1051466::NA::|1::::M-H::1056269::NA::|1::::M-H::1064410::NA::|1::::M-H::1066501::NA::|1::::M-H::1073237::NA::|1::::M-H::1086066::NA::|2::::M+Cl::1048661::NA::|2::(7E,13E)-9,15-dihydroxy-4,10,16-trimethyl-1,5,11-trioxacyclohexadeca-7,13-diene-2,6,12-trione::M+Cl:: 985234::NA::|2::(3E)-1,2-Dihydroxy-1-(6-oxo-3,6-dihydro-2H-pyran-2-yl)-3-heptene-5,6-diyl diacetate::M+Cl:: 985350::NA::|2::C…
1045	1.83411	-0.875082	-2.98689	0.084536	0.376633	DOWN	809.324	809.323	809.325	5.46582	5.46578	5.46585	275	1896.13	486.497	1033.82	115.608	[549][M+1]-
1046	1.40137	-0.486839	-2.29927	0.0845961	0.376661	DOWN	248.067	248.061	248.068	4.01602	4.00678	4.04892	235	1184.8	166.153	845.461	194.266	[23][M+1]-
1047	3.36686	1.75141	3.05717	0.0847325	0.376725	UP	780.188	780.188	780.188	1.11986	1.07342	1.1663	954	1378.51	345.553	4641.24	1815.93
1048	1.66216	-0.733057	-2.36753	0.0849707	0.376836	DOWN	297.117	297.117	297.118	2.74336	2.73917	2.74637	1055	4364.12	1044.82	2625.58	725.313			0::::M+Cl::1096402::NA::|1::::M-H::1091840::NA::|2::Piperidine, 4-[p-chloro-.alpha.-(2-pyridyl)benzylidene]-1-methyl-, maleate::M-H:: 987242::NA::|2::::M-H::1069419::NA::|4::Cibenzoline succinate::M+Cl:: 986110::NA::|4::::M+Cl::1056621::NA::|6::::M-H::1003886::NA::|6::::M-H::1005560::NA::|6::::M-H::1008686::NA::|6::::M-H::1011070::NA::|6::::M-H::1011082::NA::|6::::M-H::1015883::NA::|6::::M-H::101…
1049	1.50193	0.586813	2.72481	0.0850937	0.376894	UP	389.037	389.036	389.037	0.846033	0.838867	0.853233	748	673.256	77.4899	1011.18	200.34			0::::M-H::1046047::NA::|0::::M-H::1065509::NA::|0::4-iodo-SAHA::M-H:: 64756::NA::|1::::M+Cl::1058570::NA::|1::::M+Cl::1059296::NA::|1::::M+Cl::1076505::NA::|1::::M+Cl::1081300::NA::|1::::M+Cl::1086020::NA::|1::::M+Cl::1093107::NA::|2::::M+Cl::1010139::NA::|2::::M+Cl::1022056::NA::|2::::M+Cl::1026755::NA::|2::::M+Cl::1029174::NA::|4::::M+Cl::1055619::NA::|5::Diethyl 5,5'-benzene-1,4-diylbis(1,2,3-…
1050	1.4293	-0.515305	-2.27514	0.0852767	0.376979	DOWN	746.856	746.854	746.859	0.803133	0.796017	0.81035	3557	7733.65	1236.08	5410.81	1264.6	[479][M+2]2-
1051	1.61006	0.687118	3.01141	0.0853589	0.377017	UP	1809.91	1809.9	1809.91	1.05195	1.05193	1.10198	294	780.175	56.9138	1256.13	267.771
1052	1.42192	0.507844	2.62622	0.085478	0.377072	UP	678.119	678.117	678.12	0.988308	0.9883	0.988317	299	466.153	52.8832	662.834	118.446
1053	1.54108	0.623946	3.02499	0.0855153	0.377089	UP	567.208	567.207	567.213	4.58295	4.39783	4.5902	4352	8852.4	542.252	13642.3	2688.46	[296][M+2]-
1054	1.28038	0.356573	2.60314	0.0856051	0.37713	UP	746.507	746.505	746.508	9.60565	9.60558	9.6057	6607	5099.29	398.37	6529.04	863.879	[478][M+1]-
1055	1.45823	-0.54422	-2.34878	0.0858633	0.377249	DOWN	1032.29	1032.29	1032.29	0.810308	0.810283	0.810333	202	564.104	75.4887	386.841	106.718	[788][M]2-
1056	3.15422	-1.65728	-2.82224	0.0859626	0.377294	DOWN	819.258	819.248	819.26	4.73947	4.73237	4.76815	598	2676.19	1068.31	848.449	341.997
1057	1.28055	-0.356765	-3.11259	0.0859969	0.37731	DOWN	885.283	885.283	885.283	0.810275	0.810267	0.810283	267	663.245	10.2609	517.937	80.2051
1058	1.88311	-0.913116	-2.31189	0.0860129	0.377317	DOWN	493.796	493.793	493.799	4.96043	4.96037	4.96765	477	1247.29	346.574	662.357	268.197		[M+Cl]- 458.835 [M-H]- 494.811
1059	1.90237	-0.927797	-2.32005	0.0861781	0.377393	DOWN	434.063	434.063	434.063	4.02193	4.02105	4.0303	66857	274673	58486	144385	77720	[139][M]-		2::::M-H::1011876::NA::|2::Glucoberteroin::M-H:: 66944::NA::|2::MK 0524::M-H:: 45200::NA::|2::::M-H::1027753::NA::|2::::M-H::1051154::NA::|2::::M-H::1062211::NA::|2::::M+Cl::1034523::NA::|2::::M+Cl::1036922::NA::|3::::M+Cl::1049873::NA::|3::::M+Cl::1060811::NA::|3::::M+Cl::1068379::NA::|3::::M+Cl::1073424::NA::|3::::M+Cl::1077611::NA::|3::::M+Cl::1085301::NA::|3::::M+Cl::1092484::NA::|4::::M+Cl::…
1060	1.93851	-0.95495	-2.32273	0.0861863	0.377396	DOWN	1048.19	1048.19	1048.19	3.49296	3.47992	3.49447	559	1703.44	492.692	878.735	368.038		[M-H]- 1049.2
1061	1.64612	-0.719072	-2.33415	0.0862355	0.377419	DOWN	881.047	881.041	881.05	3.4942	3.48413	3.50877	424	1681.81	396.618	1021.68	287.481	[615][M+2]-
1062	1.74537	-0.803532	-2.43519	0.0863225	0.377458	DOWN	802.846	802.838	802.847	0.803133	0.795983	0.81035	490	1059.26	276.82	606.896	163.984	[540][M]2-
1063	1.42381	0.509758	2.37975	0.0867925	0.37767	UP	551.176	551.176	551.176	4.07039	4.07032	4.07215	230366	653551	109689	930534	169143	[277][M]-		0::::M+Cl::1039707::NA::|1::Delavirdine mesylate::M-H:: 66807::NA::|1::Cys His Met Tyr::M-H:: 114099::NA::|1::Cys His Tyr Met::M-H:: 114270::NA::|1::Cys Met His Tyr::M-H:: 115619::NA::|1::Cys Met Asn Trp::M-H:: 115718::NA::|1::Cys Met Trp Asn::M-H:: 115851::NA::|1::Cys Met Tyr His::M-H:: 115866::NA::|1::Cys Asn Met Trp::M-H:: 116098::NA::|1::Cys Asn Trp Met::M-H:: 116250::NA::|1::Cys Trp Met Asn:…
1064	1.80578	0.85262	2.33647	0.0868386	0.377691	UP	388.039	388.035	388.044	3.59367	3.58643	3.61925	261	511.91	176.933	924.396	249.392	[100][M+1]-
1065	2.36873	-1.24411	-3.07858	0.0869015	0.377719	DOWN	1063.33	1063.33	1063.33	1.0592	1.05197	1.06643	904	1590.36	511.886	671.397	72.6775		[3M-2H+K]- 342.117
1066	1.58476	-0.664266	-2.26405	0.0869391	0.377736	DOWN	500.92	500.919	500.921	0.796025	0.795983	0.803183	12007	35036	6640.62	22108.1	7329.24	[228][M]-
1067	1.79172	-0.841348	-2.33118	0.0870581	0.377789	DOWN	751.293	751.291	751.294	5.32716	5.31967	5.34498	701	2582.19	492.699	1441.18	689.896		[M-H]- 752.311	6::indocyanine green::M-H::4071::NA::
1068	3.16421	1.66184	2.96596	0.087079	0.377799	UP	577.028	577.023	577.031	4.62227	4.6187	4.63458	1043	1328.56	362.552	4203.84	1639.49
1069	2.34405	-1.229	-2.43839	0.0871262	0.37782	DOWN	943.181	943.177	943.186	4.96042	4.95335	4.96753	1280	2566.29	523.947	1094.81	904.423	[674][M+1]-
1070	2.10269	-1.07224	-2.3105	0.0873237	0.377908	DOWN	1070.29	1070.29	1070.3	5.77185	5.76463	5.77907	1439	5569.16	1754.52	2648.58	1309.6	[827][M+1]-
1071	1.65808	-0.729517	-2.28176	0.0873869	0.377936	DOWN	868.321	868.317	868.324	0.806717	0.803133	0.81035	581	1198.22	227.745	722.654	280.088	[607][M+3]2-
1072	2.08485	1.05995	2.27123	0.08742	0.37795	UP	760.212	760.202	760.212	3.84308	3.843	3.84332	344	579.524	309.84	1208.22	365.883	[492][M+3]-
1073	1.85445	0.890991	2.93226	0.0876601	0.378056	UP	1320.37	1320.37	1320.37	5.20003	5.19735	5.20272	369	392.645	45.5128	728.141	192.876	[1004][M+1]-
1074	3.09381	-1.62939	-2.61276	0.0877011	0.378074	DOWN	413.102	413.102	413.109	4.06324	4.06317	4.07202	1397	3110.16	1280.01	1005.28	555.539		[M+Cl+HCOOH]- 332.13 [M-H+HCOOH]- 368.107	1::::M-H::1036586::NA::|1::::M-H::1042616::NA::|1::::M-H::1070447::NA::|1::::M+Cl:: 992786::NA::|1::::M+Cl:: 996150::NA::|1::::M+Cl:: 997884::NA::|1::::M+Cl:: 998514::NA::|1::::M+Cl::1000960::NA::|1::::M+Cl::1002312::NA::|1::::M+Cl::1003315::NA::|1::::M+Cl::1005746::NA::|1::::M+Cl::1005752::NA::|1::::M+Cl::1009040::NA::|1::::M+Cl::1011493::NA::|1::::M+Cl::1011909::NA::|1::::M+Cl::1015284::NA::|1:…
1075	1.59921	-0.677363	-2.25501	0.0878956	0.37816	DOWN	772.237	772.235	772.238	4.02822	4.02117	4.0303	23963	74453.5	14335.7	46556.3	15925.7	[502][M+1]-
1076	1.98803	-0.991342	-2.26202	0.087908	0.378165	DOWN	499.036	499.033	499.04	4.75738	4.7538	4.76807	579	1369.88	340.674	689.062	394.591		[M-H-HCOOH]- 546.045	4::::M+Cl:: 997499::NA::|4::::M+Cl::1007099::NA::|9::::M+Cl:: 995541::NA::|9::::M+Cl:: 997635::NA::|9::::M+Cl::1000316::NA::|9::::M+Cl::1000339::NA::|9::::M+Cl::1002730::NA::|9::::M+Cl::1014712::NA::|9::::M+Cl::1019511::NA::|9::::M+Cl::1024032::NA::
1077	2.09318	-1.0657	-2.75206	0.0880173	0.378213	DOWN	1332.33	1332.31	1332.33	1.25143	1.24462	1.27998	384	2123.82	660.481	1014.64	226.019	[1012][M]-	[M-H+HCOOH]- 1287.33
1078	2.40448	-1.26573	-3.04822	0.0880297	0.378219	DOWN	493.853	493.845	493.859	4.96402	4.96043	4.97472	658	2201.96	722.854	915.772	107.708	[216][M]3-
1079	1.50974	-0.594299	-2.2753	0.088149	0.378271	DOWN	820.718	820.713	820.722	0.888233	0.881117	0.89535	512	617.234	123.369	408.835	99.7363		[M+Cl+NaCOOH]- 717.756
1080	2.04264	-1.03043	-2.82491	0.0882106	0.378298	DOWN	1497.38	1497.37	1497.38	3.6579	3.65788	3.65792	443	829.858	249.024	406.268	73.7594
1081	1.83162	0.873122	3.00502	0.0883576	0.378362	UP	1517.47	1517.47	1517.48	1.0305	1.00975	1.05195	372	645.536	54.2055	1182.38	304.643		[2M-2H+Na]- 748.242 [M-H-CH3]- 1533.52
1082	1.44873	-0.534791	-2.50807	0.0883647	0.378365	DOWN	1389.59	1389.59	1389.59	3.9889	3.98535	3.99245	539	887.936	169.597	612.905	85.5078	[1021][M]-
1083	1.67522	0.744349	2.54828	0.0885007	0.378424	UP	785.211	785.21	785.215	3.95682	3.94957	3.95915	1168	2224.25	435.636	3726.11	923.179		[M-H+HCOOH]- 740.216	4::Peonidin 3-gentiotrioside::M-H::47006::NA::|4::Peonidin 3-sophoroside-5-glucoside::M-H::47007::NA::|4::Petunidin 3-rutinoside-5-glucoside::M-H::47122::NA::|4::Luteolin 3'-methyl ether 7-sophorotrioside::M-H::49213::NA::|4::Swertiajaponin 3'-O-gentiobioside::M-H::49463::NA::|4::Isorhamnetin 3-galactosyl-(1->4)-rhamnosyl-(1->6)-galactoside::M-H::50742::NA::|4::Isorhamnetin 3-glucosyl-(1->2)-[rha…
1084	1.36836	0.452443	2.25104	0.0886084	0.378471	UP	218.104	218.1	218.105	3.152	3.13117	3.1531	532	1088.38	203.915	1489.29	231.467			2::0::M-H:: 988196::NA::|2::::M-H::1030542::NA::|2::trans-Zeatin::M-H:: 45500::NA::|2::cis-Zeatin::M-H:: 64074::NA::|4::Pantothenic Acid::M-H:: 241::NA::
1085	1.33555	0.417435	2.29555	0.0886234	0.378477	UP	875.174	875.166	875.178	4.54722	4.53408	4.54725	302	1014	153.793	1354.25	205.562		[M-H]- 876.183
1086	1.99203	-0.994238	-2.66327	0.0889592	0.378622	DOWN	642.116	642.108	642.118	4.24188	4.23287	4.2555	1670	5770.04	1741.81	2896.57	677.027		[M-H-CO]- 671.12
1087	1.49392	-0.579106	-2.37637	0.0889774	0.37863	DOWN	456.11	456.101	456.111	1.06623	1.02548	1.09503	303	1155.65	147.073	773.57	236.484			4::Cys Gly Gly Trp::M+Cl:: 113598::NA::|4::Cys Gly Trp Gly::M+Cl:: 113845::NA::|4::Cys Trp Gly Gly::M+Cl:: 118785::NA::|4::Gly Cys Gly Trp::M+Cl:: 143997::NA::|4::Gly Cys Trp Gly::M+Cl:: 144244::NA::|4::Gly Gly Cys Trp::M+Cl:: 145517::NA::|4::Gly Gly Trp Cys::M+Cl:: 145840::NA::|4::Gly Trp Cys Gly::M+Cl:: 150704::NA::|4::Gly Trp Gly Cys::M+Cl:: 150780::NA::|4::Trp Cys Gly Gly::M+Cl:: 247984::NA::…
1088	1.59983	-0.677916	-2.23835	0.0891084	0.378686	DOWN	1153.27	1153.27	1153.27	1.26943	1.22995	1.28003	416	3417.81	725.101	2136.36	676.377			6::Cinnamtannin A2::M-H::71825::NA::
1089	4.83706	2.27413	2.87096	0.0891186	0.37869	UP	632.136	632.129	632.137	3.75727	3.74323	3.75837	4364	2206.94	1278.65	10675.1	4946.26	[361][M+1]-
1090	2.91673	-1.54435	-3.04475	0.0892459	0.378745	DOWN	627.099	627.09	627.103	5.46585	5.46583	5.60088	601	1993.65	738.927	683.521	97.148
1091	1.55696	-0.63873	-2.26982	0.0893697	0.378798	DOWN	1219.27	1219.27	1219.28	3.72516	3.7145	3.73582	390	2038.54	436.95	1309.31	344.558
1092	2.93939	1.55552	3.1096	0.0894139	0.378816	UP	881.303	881.299	881.306	4.07202	4.07032	4.08645	346	248.437	9.84744	730.256	268.193	[616][M+2]-
1093	1.09537	0.131418	2.51399	0.0895947	0.378893	UP	580.165	580.16	580.166	4.61873	4.6133	4.6258	848	3178.55	91.4318	3481.69	187.774	[305][M+3]-
1094	2.62497	-1.3923	-2.23993	0.0896317	0.378909	DOWN	497.081	497.077	497.081	4.96397	4.95335	4.96765	10435	31361.9	11245.3	11947.5	9945.54	[220][M+3]-
1095	1.46656	0.552437	2.81615	0.0898626	0.379007	UP	441.011	441.01	441.014	2.7498	2.74637	2.76727	514	1306.24	360.49	1915.67	102.692			1::::M+Cl::1035442::NA::|1::::M+Cl::1082653::NA::|4::::M-H::1000875::NA::|4::::M-H::1026980::NA::|4::::M+Cl:: 997426::NA::|4::::M+Cl:: 999515::NA::|4::::M+Cl::1001925::NA::|4::::M+Cl::1006725::NA::|4::::M+Cl::1014098::NA::|4::::M+Cl::1016500::NA::|4::::M+Cl::1021301::NA::|4::::M+Cl::1058415::NA::|9::::M-H::1071746::NA::|9::Methyl 16,18-dibromo-15Z,17E-octadecadien-5,7-diynoate::M-H:: 96816::NA::|…
1096	2.33956	-1.22624	-2.58277	0.089974	0.379053	DOWN	657.137	657.135	657.138	4.62597	4.6187	4.81103	3824	9627.33	3392.54	4115.02	1468.32	[377][M+1]-
1097	2.5324	1.34051	2.2375	0.0899866	0.379059	UP	1220.44	1220.44	1220.45	3.98889	3.9853	3.99248	4705	2247.94	1759.77	5692.69	2003.47		[M-H-CH3]- 1236.46 [M-H-NH3]- 1238.48
1098	8.18414	3.03283	3.09874	0.0900415	0.379082	UP	962.285	962.276	962.286	4.34943	4.34608	4.36287	3677	695.183	87.7523	5689.47	2790.2	[689][M+2]-
1099	3.28545	1.71609	3.04691	0.0901492	0.379127	UP	319.078	319.075	319.078	6.85414	6.8541	6.85423	2807	2092.12	302.691	6873.55	2701.16	[55][M]-		2::::M+Cl::1084062::NA::| 3::::M-H::1020225::NA::| 3::::M-H::1057424::NA::| 5::::M+Cl::1003854::NA::| 5::::M+Cl::1015859::NA::| 5::::M+Cl::1020660::NA::| 5::::M+Cl::1022977::NA::| 5::::M+Cl::1026793::NA::| 5::::M+Cl::1037817::NA::| 5::::M+Cl::1039697::NA::| 5::::M+Cl::1077379::NA::| 5::::M+Cl::1077779::NA::| 5::::M+Cl::1085795::NA::| 5::::M+Cl::1097664::NA::| 6::::M-H:: 999193::NA::| 6::::M-H::10…
1100	2.37261	-1.24647	-2.45199	0.0901866	0.379143	DOWN	815.206	815.196	815.207	4.80741	4.79695	4.81103	1698	5249.56	1894.08	2212.57	1007.34		[M+Cl]- 780.23	2::Alatanin 1::M-H::46912::NA::|2::Alatanin C::M-H::46913::NA::|2::Kaempferol 3-(6''-sinapylglucosyl)-(1->2)-galactoside::M-H::50110::NA::
1101	1.66741	-0.737608	-2.84082	0.0902005	0.379149	DOWN	1358.59	1358.59	1358.59	3.9746	3.97105	3.97815	335	720.792	169.995	432.283	45.2136		[M-H]- 1359.6
1102	1.93902	-0.955329	-2.41392	0.0903407	0.379207	DOWN	747.242	747.239	747.244	4.18115	4.1705	4.21857	635	2505.25	757.842	1292.02	428.354			0::124-1::M+Cl::63786::NA::|0::Landomycin E::M+Cl::72465::NA::
1103	2.01691	-1.01215	-2.23124	0.09038	0.379224	DOWN	481.068	481.059	481.068	4.56868	4.54248	4.71803	56899	185775	48363.7	92109	54293.6	[189][M+4]-
1104	3.19675	-1.6766	-2.81496	0.0904608	0.379257	DOWN	1149.28	1149.28	1149.28	3.26609	3.24465	3.28753	1628	4449.76	1812.02	1391.96	506.468		[M-H-CO2]- 1194.29	6::Cyanidin 3-(6'',6'''-di-p-coumarylsophoroside)-5-(6-malonylglucoside)::M-H::46952::NA::
1105	1.39858	-0.483964	-2.87166	0.0906546	0.379338	DOWN	728.087	728.08	728.09	4.15745	4.14847	4.17755	1247	3875.81	156.292	2771.24	647.628	[445][M+1]-
1106	1.2905	-0.367935	-2.88418	0.0907753	0.379388	DOWN	665.063	665.058	665.067	2.50473	2.49753	2.51192	257	668.726	88.0684	518.19	20.4098
1107	1.41715	0.50299	2.3466	0.0909796	0.379473	UP	314.899	314.895	314.901	0.963283	0.9454	0.98835	308	580.767	95.3445	823.033	151.28		[M-H]- 315.907
1108	1.61505	0.691574	2.91029	0.0910842	0.379516	UP	681.147	681.143	681.151	4.39787	4.39475	4.3986	700	1369.15	103.194	2211.23	490.426		[M-H+NH3]- 665.139	4::Nitrosylhaem::M+Cl::92579::NA::|5::Leucodelphinidin 3-[galactosyl-(1->4)-glucoside]::M+Cl::88689::NA::|7::Cerdlan::M-H::95944::NA::
1109	2.98979	1.58004	2.77597	0.0911214	0.379531	UP	254.998	254.997	254.998	3.0031	2.9959	3.00777	1211	1127.23	398.738	3370.17	1341.47			3::4-Methylumbelliferyl sulfate::M-H:: 4083::NA::|4::2,3-Dihydroxy-4'-chlorobiphenyl::M+Cl::66442::NA::|4::2-Chloro-4,4'-biphenyldiol::M+Cl::69864::NA::
1110	1.5239	0.607768	2.25615	0.0911782	0.379554	UP	1155.86	1155.85	1155.86	1.09483	1.06623	1.11648	2252	8850.3	2182.13	13487	2812.28
1111	6.68772	2.74152	2.71144	0.091194	0.379561	UP	957.093	957.089	957.096	4.59012	4.56868	4.61155	9032	2235.17	2593.31	14948.2	7695.79		[M-H]- 958.099
1112	1.3091	0.388572	2.87182	0.0913561	0.379627	UP	422.892	422.885	422.893	0.810283	0.795983	0.8103	273	462.897	19.6119	605.977	84.0361
1113	1.95223	-0.965121	-2.87672	0.0914816	0.379679	DOWN	792.307	792.302	792.31	5.5411	5.53732	5.55085	397	1498.12	428.897	767.393	98.077	[526][M+1]-
1114	1.17245	0.229531	2.77054	0.0914817	0.379679	UP	442.017	442.017	442.017	2.99386	2.9917	2.99602	221	517.022	53.4334	606.184	15.8734			0::Guanosine 5&prime;-diphosphate (GDP)::M-H:: 43385::NA::|0::5'-guanylate diphosphate (guanosine diphosphate)::M-H:: 99::NA::|0::8-oxo-dGDP::M-H:: 96251::NA::|1::GUANOSINE-5'-DIPHOSPHATE SODIUM SALT::M-H:: 991010::NA::|1::::M-H::1052561::NA::|1::::M+Cl::1036835::NA::|2::::M+Cl::1069160::NA::|3::::M-H::1071432::NA::|4::::M-H::1055405::NA::|4::::M+Cl::1051321::NA::|5::::M-H::1050250::NA::|6::0::M+…
1115	1.28493	0.361692	2.34531	0.0914937	0.379684	UP	577.269	577.267	577.27	4.61869	4.61158	4.6258	230	772.434	137.844	992.525	86.1301		[M+Cl]- 542.295 [M-H]- 578.272	1::His Lys Lys Met::M+Cl::154849::NA::|1::His Lys Met Lys::M+Cl::154887::NA::|1::His Met Lys Lys::M+Cl::155647::NA::|1::Lys His Lys Met::M+Cl::170049::NA::|1::Lys His Met Lys::M+Cl::170087::NA::|1::Lys Lys His Met::M+Cl::170809::NA::|1::Lys Lys Met His::M+Cl::170885::NA::|1::Lys Met His Lys::M+Cl::171607::NA::|1::Lys Met Lys His::M+Cl::171645::NA::|1::Met His Lys Lys::M+Cl::186047::NA::|1::Met Ly…
1116	1.47606	0.561749	2.22283	0.091516	0.379693	UP	730.262	730.26	730.27	3.57222	3.57213	3.5742	325	500.008	122.138	738.04	139.585			2::Rifamycin S::M+Cl::63725::NA::
1117	1.85131	0.888546	2.36765	0.0916865	0.379762	UP	649.86	649.854	649.861	0.803183	0.80315	0.810267	439	553.758	176.718	1025.18	296.147
1118	1.24849	-0.320186	-2.29061	0.0918523	0.37983	DOWN	665.265	665.264	665.267	3.94257	3.93522	3.94485	4102	10558.2	1304.73	8456.8	906.991	[384][M+1]-
1119	1.18179	0.24098	2.21722	0.0919605	0.379873	UP	333.058	333.058	333.058	0.963308	0.9597	0.981183	78221	265812	24958.4	314135	28321	[66][M]-	[M-H]- 334.065	1::::M+Cl:: 998063::NA::|1::::M+Cl::1010035::NA::|1::::M+Cl::1026754::NA::|1::::M+Cl::1046835::NA::|1::::M+Cl::1048115::NA::|1::::M+Cl::1048215::NA::|1::::M+Cl::1058906::NA::|1::::M+Cl::1074662::NA::|1::::M+Cl::1082288::NA::|2::::M-H::1020251::NA::|2::::M+Cl::1034839::NA::|2::::M+Cl::1037256::NA::|2::::M+Cl::1039652::NA::|2::::M+Cl::1077248::NA::|2::::M+Cl::1082026::NA::|2::::M+Cl::1093812::NA::|…
1120	1.55249	-0.634586	-2.46166	0.0920716	0.379918	DOWN	1484.91	1484.9	1484.91	1.2228	1.19277	1.24462	668	4387.92	981.264	2826.37	494.284	[1040][M+1]2-
1121	1.68838	0.755637	2.29698	0.0920723	0.379919	UP	433.235	433.235	433.239	7.24513	7.16005	7.2452	2864	11461.4	3350.46	19351.2	4916.21			1::CYT997::M-H:: 990628::NA::|1::::M-H:: 994242::NA::|1::::M-H::1001835::NA::|1::::M-H::1004466::NA::|1::::M-H::1006612::NA::|1::::M-H::1006671::NA::|1::::M-H::1013090::NA::|1::::M-H::1015488::NA::|1::::M-H::1016211::NA::|1::::M-H::1021022::NA::|1::::M-H::1021046::NA::|1::::M-H::1024940::NA::|1::::M-H::1025224::NA::|1::::M-H::1029640::NA::|1::::M-H::1030103::NA::|1::::M-H::1031843::NA::|1::::M-H:…
1122	1.80671	-0.853366	-2.43978	0.0921006	0.37993	DOWN	806.19	806.184	806.193	2.90295	2.90292	2.9074	523	2412.31	677.859	1335.19	353.869
1123	1.21753	-0.28396	-2.23942	0.0921776	0.379961	DOWN	438.739	438.734	438.743	1.11627	1.10198	1.13057	186	1017.23	110.156	835.489	87.3233			0::1,2,3,4,6,7,8,9-Octachlorodibenzofuran::M-H::72040::NA::
1124	2.06265	-1.0445	-2.21195	0.0922053	0.379972	DOWN	805.314	805.312	805.32	5.95696	5.94983	5.97122	1080	5135.86	1541.59	2489.94	1384.25	[544][M]-
1125	1.5738	-0.654255	-2.69467	0.0922898	0.380006	DOWN	694.09	694.088	694.093	4.42868	4.39475	4.4626	532	2866.15	214.607	1821.16	636.479		[M+Cl]- 659.116 [M-H]- 695.092
1126	1.56268	-0.644023	-2.35825	0.0924448	0.380068	DOWN	286.067	286.061	286.068	3.56501	3.5478	3.5724	220	756.904	171.827	484.362	102.686	[35][M+1]-
1127	1.29914	-0.377554	-2.22682	0.0925019	0.380091	DOWN	1596.02	1596.02	1596.02	1.06633	1.05197	1.07337	300	1760.77	243.806	1355.34	200.012		[M-H-C5H8O4]- 1729.07
1128	1.82089	0.864644	2.55625	0.0925228	0.3801	UP	1095.34	1095.34	1095.35	3.9512	3.94242	3.95675	1352	1618.35	353.606	2946.83	827.785		[M+Cl]- 1060.37 [M-H]- 1096.34
1129	1.39459	0.479837	2.22248	0.0925238	0.3801	UP	1063.27	1063.27	1063.28	4.3979	4.36282	4.40495	1245	1487.77	351.269	2074.82	293.129	[822][M]-	[M-H+CF3COOH]- 930.296	0::Pelargonidin 3-O-[2-O-(6-(E)-caffeoyl-beta-D-glucopyranosyl)-6-O-(E)-p-coumaroyl-beta-D-glucopyranoside]-5-O-(beta-D-glucopyranoside)::M-H::46842::NA::|0::Cyanidin 3-[2-(6-p-coumarylglucosyl)-6-p-coumarylglucoside)]-5-glucoside::M-H::46985::NA::
1130	1.69484	0.761148	2.33643	0.0925601	0.380115	UP	266.034	266.034	266.037	8.02168	8.00747	8.07847	352	723.995	196.804	1227.06	316.774			4::::M+Cl::1059382::NA::| 4::::M+Cl::1064294::NA::| 4::::M+Cl::1067978::NA::|10::::M-H::1044370::NA::|10::::M-H::1052895::NA::|10::::M-H::1057885::NA::|10::::M-H::1060457::NA::|10::::M-H::1073656::NA::
1131	1.7626	0.817705	2.83774	0.0927629	0.380196	UP	493.263	493.26	493.266	7.35239	7.35237	7.35242	624	2602.45	1177.78	4587.07	283.156		[M-H]- 494.274	5::::M-H::1025478::NA::|6::Gly Lys Arg Val::M+Cl:: 146976::NA::|6::Gly Lys Val Arg::M+Cl:: 147033::NA::|6::Gly Arg Lys Val::M+Cl:: 149256::NA::|6::Gly Arg Val Lys::M+Cl:: 149427::NA::|6::Gly Val Lys Arg::M+Cl:: 150453::NA::|6::Gly Val Arg Lys::M+Cl:: 150567::NA::|6::Lys Gly Arg Val::M+Cl:: 169776::NA::|6::Lys Gly Val Arg::M+Cl:: 169833::NA::|6::Lys Arg Gly Val::M+Cl:: 173196::NA::|6::Lys Arg Val …
1132	1.51412	0.598476	2.21792	0.092781	0.380203	UP	714.246	714.24	714.252	4.85749	4.85398	4.861	319	449	116.108	679.839	137.898
1133	1.18332	0.242842	2.84676	0.0928405	0.380226	UP	956.774	956.77	956.778	0.810292	0.810283	0.8103	255	461.617	50.1395	546.242	11.7064
1134	3.37542	1.75506	2.82949	0.0929185	0.380257	UP	387.383	387.382	387.386	3.58648	3.58437	3.59367	17947	9238.99	3187.12	31185.4	13050.8
1135	1.43487	-0.520925	-3.03681	0.0931623	0.380354	DOWN	217.852	217.851	217.853	7.7435	7.72198	7.75072	947	9560.18	61.4872	6662.73	1651.43	[14][M+1]-
1136	2.05624	1.04001	2.63817	0.0932017	0.38037	UP	194.946	194.945	194.947	0.966858	0.9526	0.981183	660	1003.4	238.661	2063.22	653.601		[M-H]- 195.954
1137	1.83149	0.873016	2.26149	0.093227	0.38038	UP	476.74	476.735	476.743	4.54725	4.53408	4.55435	501	627.855	233.758	1149.91	324.385		[M+Cl]- 441.777 [M-H]- 477.754
1138	2.35321	-1.23463	-2.81456	0.0933785	0.380439	DOWN	1312.59	1312.58	1312.59	3.98184	3.97815	3.99473	2556	3167.82	1087.77	1346.17	271.032	[997][M]-
1139	1.61397	-0.690616	-2.66053	0.0936429	0.380543	DOWN	1187.27	1187.27	1187.28	4.57692	4.57593	4.5779	871	1674.09	391.758	1037.25	135.701
1140	1.76128	-0.816622	-2.32346	0.0936599	0.38055	DOWN	1126.4	1126.4	1126.42	3.92807	3.92097	3.92815	896	2597.46	710.552	1474.76	442.234
1141	3.83707	-1.94	-2.84947	0.0936955	0.380564	DOWN	685.169	685.165	685.173	1.12343	1.12343	1.12343	17283	190458	18539.6	49636.5	83566.8
1142	1.13711	0.185372	2.19262	0.0937377	0.38058	UP	653.106	653.105	653.107	5.87872	5.87198	5.88545	262	862.775	68.3035	981.07	63.7721
1143	1.67855	-0.747214	-2.19423	0.0938129	0.38061	DOWN	1245.24	1245.24	1245.24	1.14846	1.13058	1.16633	632	5713.39	1229.1	3403.77	1346.53	[968][M]2-
1144	2.1719	1.11896	2.2002	0.0938436	0.380622	UP	667.125	667.119	667.127	6.1814	6.1635	6.1993	949	1187.47	721.02	2579.07	824.775
1145	1.5178	-0.601981	-2.69788	0.0941057	0.380724	DOWN	1656.49	1656.48	1656.49	1.22995	1.19275	1.23032	327	2676.26	558.629	1763.25	177.515
1146	3.02269	1.59583	2.64209	0.0941459	0.380739	UP	471.186	471.185	471.187	4.989	4.98195	4.9891	16338	13619.7	6022.63	41168.1	17025.8	[175][M]-	[M-H-HCOOH]- 518.203	0::::M-H:: 993427::NA::|0::::M-H:: 998226::NA::|0::::M-H::1000489::NA::|0::::M-H::1006858::NA::|0::::M-H::1010122::NA::|0::::M-H::1014850::NA::|0::::M-H::1014964::NA::|0::::M-H::1016484::NA::|0::::M-H::1019741::NA::|0::::M-H::1024466::NA::|0::::M-H::1028893::NA::|0::::M-H::1030508::NA::|0::::M-H::1040127::NA::|0::::M-H::1077664::NA::|0::::M-H::1077710::NA::|0::::M-H::1089532::NA::|0::::M-H::10989…
1147	3.19174	-1.67434	-2.32325	0.0943412	0.380815	DOWN	477.139	477.138	477.141	4.73981	4.69013	4.75385	64546	376014	164068	117808	100687	[191][M]-	[M-H-C5H8O4]- 610.194	0::::M-H::1026081::NA::|1::b-D-Xylopyranosyl-(1->4)-a-L-rhamnopyranosyl-(1->2)-D-fucose::M+Cl:: 95644::NA::|2::::M-H::1007790::NA::|2::Asp Asp Pro Pro::M+Cl:: 120532::NA::|2::Asp Pro Asp Pro::M+Cl:: 124332::NA::|2::Asp Pro Pro Asp::M+Cl:: 124522::NA::|2::Pro Asp Asp Pro::M+Cl:: 200331::NA::|2::Pro Asp Pro Asp::M+Cl:: 200521::NA::|2::Pro Pro Asp Asp::M+Cl:: 204321::NA::|2::Ser Ser Ser Tyr::M+Cl:: …
1148	2.39043	-1.25727	-2.28034	0.0947901	0.380988	DOWN	1068.29	1068.28	1068.29	5.77177	5.76465	5.77907	7344	29374.8	10813.3	12288.5	7176.48	[826][M]-	[M-H+CF3COOH]- 935.305	10::YGM 5A::M-H::90740::NA::
1149	1.4996	-0.584576	-2.18387	0.0948358	0.381005	DOWN	1096.78	1096.77	1096.78	0.813892	0.81035	0.817433	310	758.761	135.554	505.976	147.715	[859][M]2-
1150	1.67245	-0.741964	-2.17898	0.0948606	0.381015	DOWN	617.904	617.896	617.904	0.803133	0.795983	0.803183	893	2285.89	519.36	1366.79	513.825
1151	3.52402	1.81722	2.59906	0.0951527	0.381126	UP	1159.32	1159.31	1159.32	3.84303	3.843	3.84418	1658	943.145	554.493	3323.67	1486.35	[911][M]-	[M-H]- 1160.34
1152	1.32257	0.40334	2.20974	0.0953196	0.381189	UP	562.069	562.066	562.07	4.73962	4.68298	4.97467	438	1650.57	258.474	2182.99	327.643		[M-H+NH3]- 546.045 [M-H]- 563.069	1::0::M-H::991466::NA::
1153	1.97503	-0.981871	-2.29364	0.0954731	0.381248	DOWN	469.192	469.187	469.195	4.41212	4.40505	4.41987	872	2317.07	729.04	1173.19	463.325			0::::M-H:: 993346::NA::|0::::M-H:: 995056::NA::|0::::M-H::1009514::NA::|0::::M-H::1011766::NA::|0::::M-H::1011774::NA::|0::::M-H::1014164::NA::|0::::M-H::1018941::NA::|0::::M-H::1018965::NA::|0::::M-H::1021336::NA::|0::::M-H::1023585::NA::|0::::M-H::1023642::NA::|0::::M-H::1026065::NA::|0::::M-H::1026073::NA::|0::::M-H::1030566::NA::|0::::M-H::1030661::NA::|0::::M-H::1031424::NA::|0::::M-H::10329…
1154	2.21433	1.14687	2.64071	0.0955262	0.381268	UP	714.506	714.502	714.51	7.50177	7.32373	7.57258	833	3175.01	817.698	7030.53	2392.99		[M-H]- 715.514	3::PE(16:0/18:2(9Z,12Z))::M-H::40441::NA::|3::1-Palmitoyl-2-linoleoyl PE::M-H::44965::NA::|3::PE(14:0/20:2(11Z,14Z))::M-H::60279::NA::|3::PE(14:1(9Z)/20:1(11Z))::M-H::60311::NA::|3::PE(16:1(9Z)/18:1(11Z))::M-H::60388::NA::|3::PE(16:1(9Z)/18:1(9Z))::M-H::60389::NA::|3::PE(18:1(11Z)/16:1(9Z))::M-H::60441::NA::|3::PE(18:1(9Z)/16:1(9Z))::M-H::60472::NA::|3::PE(18:2(9Z,12Z)/16:0)::M-H::60496::NA::|3::…
1155	1.5649	0.64607	2.45322	0.0955923	0.381293	UP	1929.48	1929.47	1929.49	1.10557	1.09482	1.11632	472	1838.55	662.267	2877.14	314.803
1156	1.30912	0.388602	2.65776	0.0957241	0.381342	UP	844.41	844.405	844.414	7.54431	7.48747	7.60115	245	774.865	48.7262	1014.39	148.301			10::Pimecrolimus::M+Cl::990619::NA::|10::Pimecrolimus::M+Cl:: 85365::NA::
1157	1.42289	-0.508827	-2.2599	0.0957698	0.381359	DOWN	916.827	916.817	916.828	0.810283	0.803133	0.81035	430	917.982	117.494	645.152	172.974
1158	1.59405	-0.672694	-2.19819	0.0958566	0.381392	DOWN	501.922	501.922	501.923	0.796025	0.795983	0.803183	5624	15770.2	3603.19	9893.21	2908.78	[228][M+1]-
1159	1.47779	0.563441	2.56698	0.0958747	0.381399	UP	298.049	298.044	298.05	0.952567	0.95255	0.959717	214	324.788	37.9034	479.969	97.6056			3::0::M+Cl:: 988722::NA::|5::::M-H::1045001::NA::|5::::M-H:: 996658::NA::|5::::M-H::1010911::NA::|5::::M-H::1049461::NA::|5::::M-H::1050273::NA::|5::::M-H::1052796::NA::|9::PD 81723::M-H:: 990818::NA::|9::::M-H::1060469::NA::|9::::M+Cl::1065173::NA::
1160	1.24636	-0.317724	-2.25711	0.09591	0.381412	DOWN	768.161	768.16	768.167	4.76105	4.7401	4.76807	231	1785.12	152.471	1432.26	223.764		[M-H-CH2]- 783.194
1161	1.22221	-0.289497	-2.40939	0.096005	0.381448	DOWN	979.156	979.155	979.167	3.26607	3.25902	3.28767	269	1185.3	70.1616	969.794	138.12			1::Dimalonylawobanin::M+Cl::47068::NA::|1::Apigenin 7-Glucuronosyl-(1->3)-[2''-p-coumaroylglucuronosyl)-(1->2)-glucuronide]::M+Cl::48837::NA::|1::Apigenin 7-glucuronide-4'-(2'''-E-p-coumaroylglucuronosyl)-(1->2)-glucuronide::M+Cl::48838::NA::|1::Apigenin 4&#39;-[p-coumaroyl-(->2)-glucuronyl-(1->2)-glucuronide] 7-glucuronide::M+Cl::93020::NA::|1::Apigenin 7-[p-coumaroyl-(->2)-[glucuronyl-(1->3)]-g…
1162	1.74565	-0.803766	-2.30611	0.0961299	0.381494	DOWN	1055.28	1055.28	1055.29	5.19202	5.18848	5.19555	469	1313.17	359.465	752.251	219.703	[802][M+1]-
1163	1.67902	-0.747616	-2.84332	0.0961571	0.381505	DOWN	1375.54	1375.54	1375.55	3.90682	3.89952	3.91377	489	1116.12	269.79	664.747	53.0773		[M+Cl]- 1340.58
1164	1.55656	-0.638365	-2.16729	0.0962766	0.381549	DOWN	736.156	736.147	736.161	4.34012	4.33422	4.41205	314	1210.11	250.636	777.421	238.23
1165	1.61254	-0.689336	-2.32106	0.0963208	0.381566	DOWN	593.409	593.407	593.413	4.39786	4.36273	4.41213	269	1255.62	181.189	778.662	306.355
1166	1.72729	-0.788512	-2.37627	0.0963239	0.381567	DOWN	1235.99	1235.98	1235.99	3.99247	3.99245	3.99248	323	524.521	141.959	303.666	75.9087		[M-H]- 1237
1167	1.37157	-0.455829	-2.54599	0.096435	0.381608	DOWN	1047.29	1047.29	1047.29	0.803183	0.795983	0.81035	397	770.276	52.4782	561.601	131.907			9::Kaempferol 3-rhamnosyl-(1->2)-[glucosyl-(1->3)-(4'''-p-coumaroylrhamnosyl)-(1->6)-galactoside]::M-H::50387::NA::|9::Quercetin 3-rhamnosyl-(1->6)-[rhamnosyl-(1->2)-(3''-(E)-p-coumaroylgalactoside)]-7-rhamnoside::M-H::50690::NA::
1168	1.38056	-0.465251	-2.40421	0.0964973	0.381631	DOWN	180.974	180.973	180.974	0.888217	0.88105	0.88825	270	422.77	37.9945	306.232	74.8682
1169	1.67396	-0.743267	-2.29648	0.0965083	0.381635	DOWN	991.761	991.756	991.763	0.810267	0.803133	0.810333	566	1338.64	345.779	799.682	213.71	[740][M]-		8::TG(20:3(8Z,11Z,14Z)/20:3(8Z,11Z,14Z)/20:3(8Z,11Z,14Z))::M+Cl:: 38119::NA::|8::TG(20:1(11Z)/20:4(5Z,8Z,11Z,14Z)/20:4(5Z,8Z,11Z,14Z))[iso3]::M+Cl:: 38120::NA::|8::TG(20:2(11Z,14Z)/20:3(8Z,11Z,14Z)/20:4(5Z,8Z,11Z,14Z))[iso6]::M+Cl:: 38121::NA::|8::TG(20:0/20:4(5Z,8Z,11Z,14Z)/20:5(5Z,8Z,11Z,14Z,17Z))[iso6]::M+Cl:: 38123::NA::|8::TG(20:1(11Z)/20:3(8Z,11Z,14Z)/20:5(5Z,8Z,11Z,14Z,17Z))[iso6]::M+Cl:: …
1170	2.21141	-1.14497	-2.60439	0.0965256	0.381642	DOWN	1040.28	1040.28	1040.29	3.74653	3.73612	3.75038	588	1873.7	642.938	847.287	229.337		[M-H-C6H10O4]- 1187.35
1171	1.50726	-0.591932	-2.19404	0.0966123	0.381674	DOWN	880.051	880.048	880.056	3.48861	3.47983	3.50163	378	1230.03	203.849	816.07	255.425	[615][M+1]-
1172	2.46533	1.30178	2.53251	0.0966205	0.381677	UP	1249.31	1249.3	1249.32	3.79354	3.793	3.80725	2150	1511.84	569.601	3727.19	1403.99	[975][M+1]-
1173	1.73942	0.798605	2.233	0.0967168	0.381712	UP	390.128	390.128	390.13	4.07202	4.06318	4.07747	1267	2181.35	723.174	3794.27	1020.89			1::::M-H::1001736::NA::|1::::M-H::1006385::NA::|1::::M-H::1010444::NA::|1::::M-H::1011150::NA::|1::::M-H::1013529::NA::|1::::M-H::1013669::NA::|1::::M-H::1013673::NA::|1::::M-H::1018322::NA::|1::::M-H::1018330::NA::|1::::M-H::1018371::NA::|1::::M-H::1018420::NA::|1::::M-H::1020738::NA::|1::::M-H::1026350::NA::|1::::M-H::1028977::NA::|1::::M-H::1032045::NA::|1::::M-H::1036339::NA::|1::::M-H::10363…
1174	2.18295	1.12628	2.82038	0.0967776	0.381735	UP	752.247	752.245	752.248	4.32639	4.3248	4.32798	427	357.8	52.558	781.061	254.564		[M-H]- 753.249 [M-H-H20]- 771.254
1175	1.40818	-0.493835	-2.50904	0.0969035	0.381781	DOWN	591.093	591.092	591.101	5.22345	5.19735	5.2236	1010	4335.01	799.742	3078.45	335.957
1176	2.29276	-1.19709	-2.26651	0.0969727	0.381807	DOWN	566.062	566.062	566.062	3.39797	3.38043	3.4155	878	4219.44	992.151	1840.33	1523.52	[295][M+1]-
1177	1.53115	0.614617	2.36808	0.0970564	0.381837	UP	778.316	778.313	778.319	0.810283	0.803133	0.817433	251	262.682	48.1151	402.206	89.9953
1178	1.69243	-0.759097	-2.87662	0.0970772	0.381845	DOWN	1745.08	1745.08	1745.08	5.00689	5.0033	5.01048	227	989.354	240.778	584.576	37.7719
1179	1.2942	0.372057	2.16527	0.0971108	0.381857	UP	341.09	341.089	341.091	3.39456	3.39405	3.39507	6382	28785.3	4525.04	37253.8	5041.21		[M-H-COCH2]- 384.111 [M-H-C6H10O5]- 504.149	2::::M-H::1012857::NA::|2::::M-H::1026965::NA::|2::::M-H::1044249::NA::|2::::M+Cl::1058403::NA::|2::::M+Cl::1065777::NA::|4::N-Carbobenzoxyglycylproline::M+Cl:: 65625::NA::|5::::M-H::1071695::NA::|5::::M+Cl:: 999187::NA::|5::::M+Cl::1044520::NA::|5::::M+Cl::1048788::NA::|5::::M+Cl::1059033::NA::|5::::M+Cl::1070625::NA::|5::::M+Cl::1074332::NA::|5::::M+Cl::1084316::NA::|6::::M-H::1052814::NA::|6::…
1180	1.88729	-0.916313	-2.7858	0.0971612	0.381876	DOWN	377.181	377.174	377.181	1.05197	1.05193	1.06643	313	1171.2	333.829	620.575	75.897		[M+Cl]- 342.205	4::::M-H::1078100::NA::|5::Ala Ala Ala Phe::M-H:: 103484::NA::|5::Ala Ala Phe Ala::M-H:: 103560::NA::|5::Ala Phe Ala Ala::M-H:: 105080::NA::|5::Phe Ala Ala Ala::M-H:: 135480::NA::|5::Phe Gly Gly Val::M-H:: 137596::NA::|5::Phe Gly Val Gly::M-H:: 137824::NA::|5::Phe Val Gly Gly::M-H:: 142384::NA::|5::Gly Phe Gly Val::M-H:: 145196::NA::|5::Gly Phe Val Gly::M-H:: 145424::NA::|5::Gly Gly Phe Val::M-H:…
1181	1.89026	0.918587	2.36804	0.0971762	0.381881	UP	326.071	326.067	326.073	4.30555	4.30555	4.30562	239	813.995	467.673	1538.66	249.458			1::::M-H::1043836::NA::|1::::M+Cl::1012958::NA::|1::::M+Cl::1029470::NA::|2::::M-H::1008976::NA::|2::::M-H::1027926::NA::|2::::M-H::1035066::NA::|2::::M-H::1045536::NA::|2::::M-H::1061280::NA::|2::::M-H::1073042::NA::|2::::M-H::1098270::NA::|2::::M+Cl:: 996596::NA::|2::::M+Cl:: 998995::NA::|2::::M+Cl::1019824::NA::|2::::M+Cl::1023913::NA::|2::::M+Cl::1044257::NA::|2::::M+Cl::1049643::NA::|2::::M+…
1182	1.71476	0.778009	2.71095	0.0973503	0.381945	UP	277.073	277.073	277.073	0.984742	0.981167	0.988317	255	260.983	31.8496	447.525	114.849		[M-H-C3H2O3]- 364.074	1::::M-H:: 993830::NA::| 1::::M-H::1012534::NA::| 1::::M-H::1027128::NA::| 1::::M-H::1079913::NA::| 5::3-(5,7-Dimethoxy-4-oxo-4H-chromen-2-yl)propanoic acid::M-H:: 985191::NA::| 6::::M-H::1030568::NA::| 6::::M-H::1040370::NA::| 6::::M-H::1043754::NA::| 6::::M-H::1050228::NA::| 6::::M-H::1060004::NA::| 6::::M-H::1077919::NA::| 6::::M-H::1086396::NA::| 6::::M-H::1091180::NA::| 6::::M-H::1091830::NA…
1183	2.19331	1.13311	2.47909	0.0974907	0.381996	UP	775.235	775.235	775.235	3.34481	3.33775	3.35187	293	444.333	148.326	974.56	339.46
1184	1.38392	-0.468759	-2.18613	0.0975341	0.382012	DOWN	1490.18	1490.18	1490.18	3.26967	3.26613	3.2732	295	823.395	112.674	594.974	141.622	[1045][M]-	[M+Cl]- 1455.22 [M-H]- 1491.2
1185	7.71913	-2.94844	-2.94129	0.0975779	0.382028	DOWN	1537.38	1537.38	1537.38	3.48347	3.47992	3.48703	820	1848.32	944.993	239.447	67.8451	[1054][M+1]-
1186	1.50202	-0.586902	-2.70905	0.097597	0.382035	DOWN	660.817	660.811	660.822	0.873933	0.873917	0.88825	462	775.503	159.741	516.307	44.1081
1187	2.81213	1.49166	2.15353	0.0976151	0.382041	UP	538.29	538.289	538.291	7.39133	7.37383	7.40882	1768	875.294	894.227	2461.44	909.836
1188	1.76026	-0.815788	-2.52701	0.0977965	0.382107	DOWN	134.045	134.045	134.045	1.79977	1.7926	1.80695	225	1248.9	136.943	709.495	343.415			8:: 4-Hydroxy-L-threonine::M-H:: 3259::NA::|8::2-Hydroxymethylserine::M-H::65894::NA::|8::(+)-threo-2-Amino-3,4-dihydroxybutanoic acid::M-H::86235::NA::
1189	1.62146	-0.69729	-2.17062	0.097805	0.38211	DOWN	436.06	436.057	436.062	4.02107	4.01553	4.0303	5150	15524	3051.59	9574.12	3637.13	[139][M+2]-
1190	3.23177	1.69233	2.82602	0.0979253	0.382154	UP	387.439	387.437	387.442	3.58792	3.58437	3.59367	1827	732.905	185.023	2368.58	985.275
1191	1.84768	-0.885712	-2.91909	0.0979827	0.382175	DOWN	1044.21	1044.2	1044.22	4.12478	4.12003	4.12755	1420	3576.66	92.121	1935.76	969.264		[M-H]- 1045.22
1192	4.5247	2.17782	2.19761	0.0980809	0.38221	UP	955.103	955.099	955.108	4.65442	4.64728	4.66155	50926	22140.9	36997.8	100181	49135.6			3::Chebulinic acid::M-H::68180::NA::
1193	2.0573	1.04075	2.82188	0.0981809	0.382246	UP	1000.2	1000.19	1000.21	4.56863	4.54248	4.56875	864	1171.35	140.317	2409.83	747.106		[M+Cl]- 965.242
1194	3.61581	1.85432	2.83781	0.0981842	0.382247	UP	343.103	343.102	343.107	2.99743	2.9854	3.17333	67030	62877	17274.2	227351	98889.2	[77][M]-		1::::M-H::1085560::NA::| 1::Domesticoside::M-H:: 86396::NA::| 1::4&#39;,6&#39;-Dihydroxy-2&#39;-methoxyacetophenone 6&#39;-glucoside::M-H:: 90252::NA::| 1::::M+Cl::1042986::NA::| 2::(Â±)-Octoclothepin maleate::M-H:: 985818::NA::| 2::::M-H::1033483::NA::| 2::::M-H::1035886::NA::| 2::::M-H::1092522::NA::| 2::::M-H::1098785::NA::| 5::::M-H::1057923::NA::| 5::::M+Cl::1024584::NA::| 7::::M-H::1007413:…
1195	1.54747	0.629912	2.29921	0.098224	0.382261	UP	552.181	552.181	552.181	4.07042	4.07032	4.25597	50665	116720	24559.9	180620	41401.2	[277][M+1]-
1196	1.4378	-0.523865	-2.14964	0.0982381	0.382266	DOWN	336.885	336.883	336.885	0.9597	0.95255	0.97405	202	486.95	82.066	338.676	86.8223		[M+Cl]- 301.91 [M-2H+Na]- 315.907
1197	1.23008	0.298748	2.28095	0.098348	0.382306	UP	421.015	421.013	421.021	2.49762	2.47608	2.50532	310	732.173	66.8915	900.629	109.034		[M-H-CH3]- 437.047	4::::M-H::1056472::NA::|6::Mebrofenin::M+Cl:: 43234::NA::|6::0::M+Cl:: 990863::NA::|9::2-IODO-N-BUTANOYL-5-METHOXYTRYPTAMINE::M+Cl:: 987987::NA::|9::::M+Cl::1051828::NA::
1198	2.43874	1.28613	2.57794	0.0983982	0.382324	UP	1267.38	1267.38	1267.38	5.75033	5.73617	5.75047	800	691.638	225.027	1686.72	629.564	[985][M]-	[M+Cl]- 1232.41 [M-H]- 1268.39
1199	2.46239	1.30006	2.58518	0.0986037	0.382397	UP	172.04	172.04	172.04	7.35233	7.34525	7.35243	367	277.173	89.8366	682.509	256.282			1::Quinaldic acid::M-H:: 5805::NA::|1::4-Quinolinecarboxylic acid::M-H:: 66397::NA::|1::1-Nitronaphthalene::M-H:: 69765::NA::|1::2-Nitronaphthalene::M-H:: 73168::NA::|2::Dowicide::M+Cl::987934::NA::|3::0::M-H::988220::NA::|4::Deisopropylatrazine::M-H:: 66431::NA::
1200	1.79909	-0.847263	-2.15659	0.0987528	0.38245	DOWN	1274.46	1274.46	1274.46	4.00681	4.0067	4.0084	516	1176.32	317.868	653.842	273.939	[987][M+1]-
1201	2.36036	1.23901	2.72048	0.0987618	0.382454	UP	638.129	638.125	638.132	7.0504	7.04783	7.05297	776	976.426	209.962	2304.72	819.208	[364][M+2]-
1202	1.46542	-0.55131	-2.15891	0.0987937	0.382465	DOWN	1488.39	1488.39	1488.4	1.24086	1.20133	1.33002	646	4013.34	779.309	2738.71	662.137	[1043][M+1]-
1203	1.6313	0.706023	2.17677	0.0988004	0.382467	UP	1188.41	1188.4	1188.42	3.24472	3.23748	3.25177	965	1570.67	488.482	2562.24	619.587	[935][M]-	[M+Cl]- 1153.45 [M-H]- 1189.43
1204	1.38684	0.471803	2.45141	0.0988691	0.382492	UP	1810.6	1810.59	1810.6	1.05908	1.05193	1.07338	266	923.779	102.716	1281.13	230.654
1205	26.8978	4.74942	2.93904	0.0988895	0.382499	UP	836.415	836.414	836.426	7.51617	7.51608	7.5232	3443	962.568	56.924	25891	14690.8	[585][M]-
1206	1.85166	-0.888821	-2.14203	0.0989394	0.382517	DOWN	963.15	963.148	963.151	5.16703	5.16128	5.17412	948	1764.38	456.135	952.864	471.734		[2M-2H+K]- 463.1 [M+Cl]- 928.172 [M-H]- 964.149
1207	1.63268	0.707241	2.18364	0.0989987	0.382538	UP	179.056	179.056	179.056	4.75378	4.74662	4.76105	1065	2382.02	726.599	3889.07	949.209			1::D-{-}-TAGATOSE::M-H::987945::NA::|1::D-GLUCOSE::M-H::988084::NA::|1::Dextrose (D-glucose)::M-H::990584::NA::|1::&alpha;-D-Glucose::M-H:: 133::NA::|1::D-Galactose::M-H:: 134::NA::|1::D-Fructose::M-H:: 135::NA::|1::D-(+)-Mannose::M-H:: 136::NA::|1::myo-Inositol::M-H:: 144::NA::|1::Allose::M-H:: 348::NA::|1::b-D-Galactopyranose::M-H:: 3754::NA::|1::b-Glucose::M-H:: 3755::NA::|1::L-Galactose::M-H:…
1208	1.73315	-0.793396	-2.67415	0.0990038	0.38254	DOWN	917.839	917.835	917.842	0.810292	0.803133	0.81745	311	1115.9	293.964	643.859	84.0525
1209	1.36873	0.45284	2.57258	0.0991175	0.38258	UP	1099.39	1099.39	1099.4	4.00687	4.00678	4.0303	405	1057.68	87.7341	1447.68	247.486	[860][M+1]-
1210	1.58366	0.663266	2.15983	0.0992118	0.382613	UP	290.986	290.98	290.987	3.6722	3.47992	3.68648	321	1280.51	461.058	2027.9	382.96			3::1-(2,4-Dichlorophenyl)-2-(1-imidazolyl)ethanol::M+Cl::1286::NA::
1211	1.6272	-0.70239	-2.70881	0.0992217	0.382617	DOWN	972.362	972.362	972.362	4.45859	4.45503	4.46215	287	967.741	230.852	594.729	59.951
1212	1.84353	0.882469	2.45447	0.0992453	0.382625	UP	635.257	635.249	635.259	3.76445	3.75725	3.77152	470	641.696	153.658	1182.98	349.702		[M+Cl]- 600.282	5::His Lys Met Trp::M+Cl::154897::NA::|5::His Lys Trp Met::M+Cl::155049::NA::|5::His Met Lys Trp::M+Cl::155657::NA::|5::His Met Trp Lys::M+Cl::155847::NA::|5::His Trp Lys Met::M+Cl::158849::NA::|5::His Trp Met Lys::M+Cl::158887::NA::|5::Lys His Met Trp::M+Cl::170097::NA::|5::Lys His Trp Met::M+Cl::170249::NA::|5::Lys Met His Trp::M+Cl::171617::NA::|5::Lys Met Trp His::M+Cl::171845::NA::|5::Lys Tr…
1213	3.6274	1.85894	2.78422	0.0993017	0.382645	UP	1318.4	1318.4	1318.4	5.20273	5.2027	5.20275	1671	947.403	308.87	3436.61	1517.41
1214	1.74191	0.800671	2.5476	0.0993262	0.382653	UP	739.209	739.208	739.211	3.95687	3.95665	3.95915	48595	94960.2	16623.6	165412	44921.4	[466][M]-	[M-H]- 740.216	0::5-Hydroxy-3-(4-hydroxyphenyl)-4-oxo-4H-chromen-7-yl hexopyranosyl-(1->4)-6-deoxyhexopyranosyl-(1->6)hexopyranoside::M-H::984951::NA::|0::Pelargonidin 3-robinobioside-5-glucoside::M-H:: 46778::NA::|0::Pelargonidin 3-(2G-glucosylrutinoside)::M-H:: 46791::NA::|0::Pelargonidin 3-rutinoside-5-glucoside::M-H:: 46794::NA::|0::Pelargonidin 3-rutinoside-7-glucoside::M-H:: 46848::NA::|0::Peonidin 3-[6-(…
1215	1.31118	0.390861	2.30059	0.0994215	0.382687	UP	852.17	852.157	852.171	3.83703	3.83593	3.84332	342	514.136	60.2301	674.122	104.309	[598][M+1]-
1216	1.59659	-0.674989	-2.88861	0.0995651	0.382737	DOWN	546.835	546.824	546.838	0.888217	0.873917	0.88825	654	1159.35	25.8341	726.142	258.468
1217	1.7086	-0.772812	-2.14124	0.0995695	0.382739	DOWN	639.159	639.156	639.161	4.04887	4.03842	4.06322	1951	3945.12	979.261	2308.98	890.294	[368][M]-		3::Petunidin 3-sophoroside::M-H::47117::NA::|3::Petunidin 3-gentiobioside::M-H::47118::NA::|3::Petunidin 3,7-di-glucoside::M-H::47135::NA::|3::Isorhamnetin 3-lactoside::M-H::49011::NA::|3::Isorhamnetin 3-galactosyl-(1->6)-glucoside::M-H::49012::NA::|3::Isorhamnetin 3-sophoroside::M-H::49013::NA::|3::Isorhamnetin 3-laminaribioside::M-H::49014::NA::|3::Isorhamnetin 3-gentiobioside::M-H::49015::NA::…
1218	2.03658	1.02615	2.34355	0.0996404	0.382764	UP	404.127	404.125	404.128	3.85018	3.84303	4.05087	4019	4907.46	1762.43	9994.4	3320.93	[114][M+1]-
1219	1.83753	-0.877769	-2.56661	0.0999192	0.382861	DOWN	924.369	924.369	924.381	4.65445	4.65438	4.66162	272	923.835	268.1	502.759	94.1725
1220	1.27913	-0.355168	-2.44388	0.0999304	0.382865	DOWN	403.306	403.302	403.31	9.61995	9.61272	9.62713	513	1141.6	71.2764	892.475	161.533			4::::M-H::1047283::NA::|4::::M-H::1086177::NA::|4::::M-H::1088596::NA::|4::::M-H::1095579::NA::|4::::M-H::1097987::NA::
1221	1.5704	-0.651133	-2.28323	0.100032	0.3829	DOWN	1982.91	1982.91	1982.92	1.07697	1.07342	1.08052	332	1532.11	363.606	975.619	214.49
1222	1.85974	-0.895098	-2.2072	0.100177	0.38295	DOWN	717.273	717.265	717.274	4.61865	4.61158	4.71183	637	3970.93	1183.29	2135.21	821.566
1223	1.77052	0.82417	2.5583	0.100438	0.383041	UP	287.101	287.101	287.102	5.08837	5.08198	5.10268	3857	5107.16	885.269	9042.3	2512.84	[36][M]-	[M-H]- 288.11	2::::M-H::1057479::NA::|2::::M-H::1034614::NA::|2::::M-H::1095903::NA::|7::::M+Cl::1078164::NA::|7::::M+Cl::1099540::NA::|9::::M-H::1031498::NA::|9::::M-H::1040451::NA::|9::::M-H::1044145::NA::|9::::M-H::1075248::NA::|9::::M-H::1078172::NA::|9::::M-H::1081341::NA::|9::::M-H::1093090::NA::|9::::M-H::1097881::NA::|9::::M-H::1097889::NA::|9::3-Carboxy-2,3,4,9-tetrahydro-1H-pyrido[3,4-b]indole-1-prop…
1224	1.59891	0.677088	2.25235	0.100561	0.383083	UP	887.098	887.097	887.1	2.60347	2.60242	2.60452	346	413.31	100.447	660.844	161.694			3::Malonamoyl-CoA::M+Cl::63739::NA::
1225	2.57881	1.36671	2.78443	0.100877	0.383192	UP	572.174	572.167	572.181	5.66505	5.65812	5.6654	325	415.26	73.653	1070.88	401.118			1::Cys Glu Met Arg::M+Cl::112894::NA::|1::Cys Glu Arg Met::M+Cl::112970::NA::|1::Cys Met Glu Arg::M+Cl::115554::NA::|1::Cys Met Arg Glu::M+Cl::115763::NA::|1::Cys Arg Glu Met::M+Cl::117150::NA::|1::Cys Arg Met Glu::M+Cl::117283::NA::|1::Glu Cys Met Arg::M+Cl::128094::NA::|1::Glu Cys Arg Met::M+Cl::128170::NA::|1::Glu Met Cys Arg::M+Cl::131514::NA::|1::Glu Met Arg Cys::M+Cl::131761::NA::|1::Glu Ar…
1226	1.82941	0.871377	2.58005	0.100996	0.383232	UP	803.185	803.183	803.194	5.032	5.01787	5.04545	492	917.598	160.931	1678.66	484.912	[536][M+2]-
1227	1.30425	-0.383216	-2.31634	0.101023	0.383241	DOWN	1074.33	1074.33	1074.33	1.3336	1.32288	1.33717	24281	179629	14948.9	137726	27536.9		[M-H-CO]- 1103.34	5::2,4,7,10,13,16,19-Docosaheptaenoyl-CoA::M-H::62401::NA::
1228	1.33799	-0.420072	-2.20509	0.101043	0.383248	DOWN	1113.76	1113.76	1113.77	0.810283	0.803133	0.817483	490	980.673	109.826	732.943	160.631	[875][M+2]-
1229	1.60553	-0.683051	-2.13709	0.101099	0.383267	DOWN	860.338	860.334	860.344	0.796033	0.788833	0.81035	531	872.031	202.702	543.142	173.101	[601][M+3]2-
1230	1.38869	-0.473727	-2.30946	0.101126	0.383277	DOWN	956.21	956.208	956.217	4.66162	4.6557	4.67583	681	1240.29	228.248	893.133	125.257	[683][M+1]-
1231	47.5786	5.57224	2.8992	0.101215	0.383307	UP	737.495	737.494	737.496	7.50893	7.5089	7.52332	5894	1297.87	270.053	61750.8	36115	[464][M+1]-
1232	3.83694	-1.93996	-2.85744	0.101266	0.383324	DOWN	682.16	682.157	682.163	6.94625	6.9392	6.96782	305	984.479	438.854	256.579	45.6316
1233	2.36577	1.24231	2.74976	0.101328	0.383345	UP	723.215	723.21	723.218	4.43417	4.31765	4.45503	789	1486.43	258.222	3516.56	1252.42		[M+Cl+NH3]- 671.225 [M-H+NH3]- 707.202	1::Arillanin A; 3-O-[(2E)-3-(4-Hydroxy-3-methoxyphenyl)-2-propenoyl]-?-L-psicofuranosyl 6-O-[(2E)-3-(4-hydroxy-3,5-dimethoxyphenyl)-2-propenoyl]-?-D-allopyranoside::M-H::985009::NA::|1::Arillanin A::M-H::985677::NA::|1::Apigenin 7-rhamnoside-4'-rutinoside::M-H:: 48798::NA::|1::Kaempferol 3-rhamnosyl-(1->4)-rhamnoside-7-rhamnoside::M-H:: 50294::NA::|1::Flavonol 3-O-beta-D-glucosyl-(1->2)-beta-D-gl…
1234	2.07162	-1.05076	-2.72027	0.101646	0.383453	DOWN	1636.69	1636.69	1636.7	3.91741	3.91385	3.92097	479	665.647	213.88	321.318	48.1861
1235	2.02127	1.01526	2.40303	0.101864	0.383526	UP	521.152	521.146	521.156	2.89343	2.87757	2.91008	438	758.684	231.675	1533.5	508.154		[M-H]- 522.161	2::::M+Cl::1028146::NA::|2::::M+Cl::1080501::NA::|2::::M+Cl::1087490::NA::|2::::M+Cl::1099368::NA::|5::::M+Cl::1000193::NA::|5::::M+Cl::1009734::NA::|5::::M+Cl::1012191::NA::|5::::M+Cl::1014583::NA::|5::::M+Cl::1026504::NA::|5::::M+Cl::1028769::NA::|7::Asp Glu Glu Met::M-H:: 120750::NA::|7::Asp Glu Met Glu::M-H:: 120883::NA::|7::Asp Met Glu Glu::M-H:: 123543::NA::|7::Glu Asp Glu Met::M-H:: 128350…
1236	1.53267	0.616046	2.12133	0.101888	0.383534	UP	758.259	758.256	758.269	3.9067	3.89237	3.94388	1468	2003.76	584.418	3071.11	646.473		[M-H-CO2]- 803.253	1::Neu5Gc&alpha;2-3Gal&beta;1-4GlcNAc&beta;-Sp::M-H:: 3615::NA::|1::Neu5Gc&alpha;2-3Gal&beta;1-3GlcNAc&beta;-Sp::M-H:: 3616::NA::|1::Neu5Gc&alpha;2-6Gal&beta;1-4GlcNAc&beta;-Sp::M-H:: 3617::NA::|1::0::M+Cl::991657::NA::
1237	4.84808	2.27741	2.7443	0.101965	0.38356	UP	631.133	631.133	631.134	3.75722	3.7501	3.90695	21616	12250.4	5915.6	59390.9	29158.5	[361][M]-
1238	1.21349	-0.279163	-2.18376	0.102379	0.383699	DOWN	964.251	964.246	964.256	5.14557	5.13967	5.1456	344	1085.8	86.7986	894.774	124.186		[M-2H+K]- 927.303
1239	1.2454	-0.31661	-2.30532	0.102492	0.383736	DOWN	832.684	832.683	832.686	0.888233	0.888217	0.895383	250	524.58	36.8114	421.214	68.3833		[3M-H+Cl]2- 543.812
1240	2.503	-1.32366	-2.87702	0.10254	0.383752	DOWN	756.129	756.127	756.137	4.39782	4.39777	4.40498	469	2557.29	924.433	1021.69	8.90801		[M+Cl+NH3]- 704.121
1241	2.35728	1.23712	2.81726	0.102613	0.383777	UP	683.114	683.11	683.121	5.66528	5.66527	5.6796	1361	1536.83	160.738	3622.74	1272.3	[401][M]-	[M+Cl]- 648.152 [M-H]- 684.129
1242	1.6916	-0.758386	-2.82463	0.102672	0.383796	DOWN	1725.72	1725.72	1725.73	5.06694	5.06693	5.06695	259	817.424	203.547	483.226	23.7546
1243	1.21171	-0.277043	-2.10873	0.102848	0.383854	DOWN	1534.25	1534.25	1534.25	3.66512	3.66507	3.66517	382	897.312	93.5373	740.534	88.5052
1244	1.78119	0.832845	2.74539	0.10286	0.383858	UP	957.307	957.302	957.311	4.06859	4.06517	4.07202	514	714.927	66.0969	1273.42	346.097	[684][M+2]-
1245	2.87119	1.52165	2.63308	0.102889	0.383868	UP	802.186	802.178	802.187	5.02123	5.01072	5.03185	1773	1336.8	438.223	3838.22	1586.01	[536][M+1]-
1246	1.71731	-0.780151	-2.48987	0.103055	0.383923	DOWN	1367.45	1367.45	1367.46	1.05552	1.05193	1.07338	1215	4066.19	1105.3	2367.76	417.411	[1016][M]-
1247	1.77097	-0.824543	-2.50527	0.103192	0.383968	DOWN	459.045	459.044	459.046	7.72198	7.45175	7.7363	3533	17565.8	4966.3	9918.75	1813.12	[160][M]-		1::::M+Cl:: 993019::NA::|1::::M+Cl:: 997677::NA::|1::::M+Cl::1006323::NA::|1::::M+Cl::1013699::NA::|1::::M+Cl::1018448::NA::|1::::M+Cl::1025507::NA::|1::::M+Cl::1025554::NA::|1::::M+Cl::1030280::NA::|1::::M+Cl::1037475::NA::|1::::M+Cl::1039029::NA::|1::::M+Cl::1044576::NA::|1::::M+Cl::1058667::NA::|1::::M+Cl::1061619::NA::|1::::M+Cl::1070509::NA::|1::::M+Cl::1070681::NA::|1::::M+Cl::1074346::NA::…
1248	1.65563	-0.727383	-2.55768	0.103255	0.383988	DOWN	1587.9	1587.9	1587.91	1.13415	1.10198	1.16632	450	3048.68	253.878	1841.4	777.149	[1060][M]-
1249	1.75053	-0.807792	-2.20212	0.103345	0.384018	DOWN	1035.34	1035.34	1035.34	4.53364	4.52907	4.54717	666	1729.43	488.189	987.943	319.058	[790][M+1]-
1250	1.55834	0.640011	2.58775	0.103408	0.384038	UP	549.849	549.846	549.85	0.817433	0.80315	0.817483	424	588.532	63.9222	917.134	210.448	[270][M+1]-
1251	2.96651	-1.56877	-2.3021	0.103424	0.384044	DOWN	1759.46	1759.46	1759.47	1.09483	1.08768	1.10198	2934	6924.34	3049.29	2334.17	1621.35	[1080][M+1]-
1252	1.8499	-0.88745	-2.68355	0.103439	0.384048	DOWN	1389.52	1389.51	1389.52	3.98175	3.97105	3.99245	977	2136.13	616.854	1154.72	143.958
1253	2.34721	1.23095	2.569	0.103627	0.38411	UP	495.118	495.116	495.12	2.66852	2.65777	2.66932	386	702.073	191.651	1647.91	608.216			0::::M-H:: 999886::NA::|1::1-Nitro-7-hydroxy-8-glutathionyl-7,8-dihydronaphthalene::M-H:: 70335::NA::|1::1-Nitro-7-glutathionyl-8-hydroxy-7,8-dihydronaphthalene::M-H:: 70336::NA::|1::1-Nitro-5-hydroxy-6-glutathionyl-5,6-dihydronaphthalene::M-H:: 70337::NA::|1::1-Nitro-5-glutathionyl-6-hydroxy-5,6-dihydronaphthalene::M-H:: 70338::NA::|2::Oxytetracycline hydrochloride::M-H:: 69528::NA::|2::0::M-H::…
1254	1.55092	-0.633124	-2.64609	0.103735	0.384145	DOWN	801.261	801.258	801.267	3.90682	3.901	3.94485	1039	2871.82	646.528	1851.69	166.99		[M+Cl]- 766.291 [M-H]- 802.268	0::8-Prenylkaempferol 4'-methyl ether 3-[4'''-,6'''-diacetylglucosyl-(1->3)-4''-acetylrhamnoside]::M-H:: 50443::NA::|5::Box5::M+Cl::991177::NA::
1255	1.33404	-0.4158	-2.62715	0.103743	0.384148	DOWN	739.875	739.874	739.876	0.799583	0.796033	0.803133	203	473.871	20.5388	355.216	75.484	[468][M+1]2-
1256	1.32068	-0.40128	-2.20766	0.103753	0.384151	DOWN	386.062	386.061	386.066	4.01859	4.0139	4.07747	660	3114.28	499.778	2358.09	319.692		[M-H]- 387.077	0::::M-H::1056705::NA::| 0::::M-H::1065332::NA::| 2::::M+Cl::1070029::NA::| 3::::M-H::1049947::NA::| 3::::M-H::1053317::NA::| 3::::M-H::1071016::NA::| 4::::M+Cl::1013559::NA::| 4::::M+Cl::1013615::NA::| 4::::M+Cl::1044549::NA::| 4::::M+Cl::1062593::NA::| 4::::M+Cl::1074459::NA::| 4::::M+Cl::1089558::NA::| 5::::M-H:: 994457::NA::| 5::::M-H::1024627::NA::| 5::::M-H::1044158::NA::| 5::::M-H::1045485…
1257	1.36541	-0.449339	-2.14644	0.103766	0.384155	DOWN	585.147	585.143	585.151	4.28825	4.2824	4.29847	212	729.364	126.026	534.17	94.4825			5::CCT137690::M+Cl::990002::NA::
1258	1.99839	-0.998838	-2.41441	0.103853	0.384183	DOWN	465.049	465.046	465.057	3.10964	3.1029	3.13725	1101	4576.18	1507.73	2289.94	645.536	[167][M+2]-
1259	1.33599	0.417911	2.40634	0.103885	0.384194	UP	410.864	410.862	410.866	0.888225	0.881067	0.88825	2891	3329.47	320.783	4448.15	738.552	[117][M]-
1260	1.37504	0.459476	2.18812	0.104005	0.384233	UP	845.426	845.417	845.427	7.5797	7.40885	7.58692	1177	7886.15	1297.3	10843.8	1948.88	[592][M]-		10::Rifabutin::M-H::2304::NA::
1261	1.82913	-0.871154	-2.72073	0.104083	0.384258	DOWN	219.085	219.085	219.087	6.27722	6.27002	6.27733	501	1164.9	329.855	636.863	64.7826	[15][M+1]-
1262	1.48754	0.572933	2.42096	0.104207	0.384298	UP	313.092	313.092	313.093	3.23402	3.23055	3.23748	251	848.053	114.476	1261.52	272.759			0::::M+Cl::1056058::NA::|2::Glucovanillin::M-H:: 73372::NA::|2::2-Methoxycarbonylphenyl beta-D-glucopyranoside::M-H:: 89023::NA::|2::6-O-Acetylarbutin::M-H:: 89688::NA::|2::2-Hydroxyphenylacetic acid O-b-D-glucoside::M-H:: 93053::NA::|2::(S)-Mandelic acid O-beta-D-Glucopyranoside::M-H:: 93055::NA::|2::2-O-Acetylarbutin::M-H:: 95194::NA::|4::::M+Cl::1064831::NA::|5::::M-H::1027389::NA::|5::::M-H::…
1263	1.58029	0.660188	2.68595	0.10423	0.384305	UP	1327.89	1327.89	1327.9	1.10198	1.08052	1.13062	330	1381.57	112.414	2183.28	504.619
1264	2.78742	-1.47893	-2.66645	0.104267	0.384317	DOWN	398.986	398.98	398.99	3.81901	3.80758	3.83703	611	2125.62	861.448	762.578	204.535		[M+Cl]- 364.025 [M-H]- 400.002	8::::M-H::1000911::NA::|8::::M-H::1015258::NA::|8::::M-H::1022318::NA::|8::::M-H::1027001::NA::|8::::M+Cl::1053207::NA::
1265	3.07128	1.61884	2.67311	0.104275	0.38432	UP	790.267	790.263	790.271	5.9212	5.91417	5.93545	941	1093.31	331.939	3357.85	1429.28
1266	1.22737	0.295575	2.27072	0.104306	0.38433	UP	245.042	245.042	245.043	0.995458	0.9883	1.00995	24859	41818.8	3519.48	51327.3	6341.7	[22][M]-	[M+Cl]- 210.073	4::Phosphatidyl glycerol::M-H:: 186::NA::|6::Thiolactomycin::M+Cl::68888::NA::|6::D-Glucoheptose::M+Cl::44743::NA::|6::Sedoheptulose::M+Cl:: 3344::NA::|6::alpha-D-Mannoheptulopyranose::M+Cl::66855::NA::|6::Coriose::M+Cl::73263::NA::
1267	1.38112	-0.465843	-2.43575	0.104361	0.384347	DOWN	1084.4	1084.4	1084.4	4.00673	4.00188	4.00678	327	824.475	149.865	596.959	60.9522	[846][M+3]-
1268	1.30806	-0.38743	-2.61889	0.104389	0.384356	DOWN	461.791	461.782	461.796	5.16702	5.16128	5.17418	180	597.538	24.4011	456.812	89.8162
1269	1.26445	0.338506	2.4032	0.104487	0.384388	UP	1031.27	1031.27	1031.28	3.66515	3.65077	3.6713	299	670.612	117.363	847.953	50.6202	[785][M+1]-
1270	2.09765	1.06877	2.43733	0.104672	0.384447	UP	855.194	855.19	855.197	4.73233	4.70468	4.73245	336	548.557	159.822	1150.68	396.922		[M+Cl+NaCOOH]- 752.249	4::Laricitrin 3-rutinoside-7-glucoside::M+Cl::50890::NA::|6::Palargonidin 3-(6''-ferulylglucoside)-5-(6'''-malonylglucoside)::M-H::46818::NA::
1271	2.45583	1.29621	2.67383	0.104801	0.384488	UP	342.091	342.091	342.091	2.7601	2.75358	2.76015	2168	4082.39	848.282	10025.7	3755.32	[71][M+1]-
1272	1.33812	-0.420202	-2.48904	0.105053	0.384569	DOWN	612.153	612.151	612.156	2.50162	2.49818	2.50505	924	3400.6	562.574	2541.33	202.579
1273	1.87053	-0.903449	-2.32552	0.10539	0.384676	DOWN	1211.28	1211.28	1211.29	4.021	4.0139	4.02317	1727	3049.73	949.49	1630.41	464.712	[944][M]-	[M+Cl]- 1176.3 [M-H]- 1212.28
1274	1.90523	-0.929966	-2.08962	0.105468	0.3847	DOWN	535.147	535.143	535.15	4.84675	4.83253	5.08832	2913	7222	1915.98	3790.62	2102.03	[254][M]-	[M+Cl+CF3COOH]- 366.178 [M-H+CF3COOH]- 402.154	2::Dalpaniculin::M-H:: 47925::NA::|2::Caviunin 7-O-glucoside::M-H:: 47926::NA::|2::Isocaviunin 7-O-glucoside::M-H:: 47941::NA::|2::5,7-Dihydroxy-8,3',4',5'-tetramethoxyflavone 6-C-glucoside::M-H:: 49830::NA::|2::5,4'-Dihidroxy-7,8,2',3'-tetramethoxy flavone 5-glucoside::M-H:: 49841::NA::|2::Chrysosplenoside E::M-H:: 50929::NA::|2::Galactobuxin::M-H:: 51350::NA::|2::Chrysosplenin::M-H:: 51351::NA:…
1275	1.23178	-0.300744	-2.08924	0.105525	0.384718	DOWN	484.147	484.146	484.148	3.42348	3.4155	3.43147	267	690.429	79.6304	560.513	72.5206			1::::M+Cl:: 995465::NA::|1::::M+Cl::1012186::NA::|1::::M+Cl::1018390::NA::|1::::M+Cl::1026416::NA::|1::::M+Cl::1048064::NA::|1::::M+Cl::1057364::NA::|1::::M+Cl::1070087::NA::|1::::M+Cl::1076536::NA::|1::::M+Cl::1079600::NA::|1::::M+Cl::1098613::NA::|1::::M+Cl::1070881::NA::|1::::M+Cl::1088293::NA::|2::Cys Cys Lys Pro::M+Cl:: 112052::NA::|2::Cys Cys Pro Lys::M+Cl:: 112128::NA::|2::Cys Lys Cys Pro:…
1276	1.32336	-0.404209	-2.20483	0.105591	0.384739	DOWN	927.258	927.258	927.262	4.44428	4.44132	4.44788	291	1389.35	226.741	1049.87	140.404
1277	1.35055	-0.433549	-2.28045	0.105601	0.384742	DOWN	294.086	294.082	294.089	3.92525	3.91385	3.93055	437	1410.75	130.415	1044.57	245.646		[M+Cl]- 259.111 [M-H]- 295.088	3::Linatine::M+Cl:: 63468::NA::| 3::Glutaminyl-Hydroxyproline::M+Cl:: 85712::NA::| 3::Hydroxyprolyl-Glutamine::M+Cl:: 85769::NA::| 3::Hydroxyprolyl-Gamma-glutamate::M+Cl:: 85783::NA::| 3::Gamma-glutamyl-Hydroxyproline::M+Cl:: 86042::NA::| 3::Ser Pro Gly::M+Cl:: 22557::NA::| 3::Gly Ser Pro::M+Cl:: 22375::NA::| 3::Pro Gly Ser::M+Cl:: 21927::NA::| 3::Ser Gly Pro::M+Cl:: 19444::NA::| 3::Gly Pro Ser::…
1278	5.22084	2.38428	2.81948	0.105613	0.384746	UP	990.283	990.271	990.283	4.39475	4.37645	4.3986	1022	517.927	63.4021	2704.02	1341.45		[M-H-C2H4]- 1019.31	3::3-Oxotetradecanoyl-CoA::M-H::58188::NA::
1279	1.51718	0.601393	2.13234	0.105818	0.38481	UP	778.808	778.806	778.81	0.810308	0.80315	0.817483	1347	1609.49	402.222	2441.88	543.487	[507][M+2]-
1280	2.05949	1.04228	2.42453	0.105819	0.384811	UP	614.044	614.043	614.052	0.959708	0.95255	0.966867	504	391.678	110.624	806.656	275.041
1281	1.32267	-0.403455	-2.08091	0.105914	0.38484	DOWN	1312.54	1312.54	1312.54	3.9746	3.97105	3.97815	504	1317.04	188.86	995.74	189.345
1282	3.7856	1.92052	2.8153	0.105944	0.38485	UP	910.425	910.424	910.427	4.34943	4.33893	4.3979	969	647.385	49.1156	2450.74	1108.39	[648][M]-	[M+Cl]- 875.446 [M-H]- 911.423
1283	1.63853	-0.712405	-2.0969	0.105946	0.38485	DOWN	734.374	734.372	734.382	6.51243	6.4981	6.51968	461	2173.02	534.272	1326.2	451.466			10::PS(12:0/18:4(6Z,9Z,12Z,15Z))::M+Cl::77720::NA::|10::PS(18:4(6Z,9Z,12Z,15Z)/12:0)::M+Cl::78089::NA::
1284	4.69967	2.23256	2.46104	0.106108	0.384901	UP	1162.29	1162.29	1162.29	4.18835	4.1848	4.1919	4524	3046.67	2762.67	14318.4	7436.26
1285	2.59106	1.37354	2.48305	0.106226	0.384938	UP	920.194	920.191	920.196	3.50855	3.50692	3.53022	2942	2894.86	1071.89	7500.75	3028.76	[656][M]-
1286	1.54752	0.629961	2.46372	0.106229	0.384939	UP	1326.41	1326.41	1326.42	1.09482	1.05908	1.11648	1418	4565.41	607.476	7065.08	1648.99
1287	1.45463	0.540651	2.34732	0.106238	0.384941	UP	1089.29	1089.29	1089.29	4.15562	4.13475	4.1633	463	843.433	118.632	1226.88	256.869	[856][M+1]-
1288	1.7432	0.801741	2.59995	0.106344	0.384975	UP	524.091	524.088	524.093	2.95729	2.951	2.96358	332	466.631	59.4244	813.434	223.262			1::::M+Cl::1004933::NA::|1::::M+Cl::1004957::NA::|1::::M+Cl::1009738::NA::|1::::M+Cl::1014537::NA::|1::::M+Cl::1023957::NA::|1::::M+Cl::1028737::NA::|3::::M+Cl::1011556::NA::|5::Sertraline Carbamic acid glucuronide::M-H:: 2419::NA::|5::::M+Cl:: 999586::NA::|5::::M+Cl::1006540::NA::|7::::M+Cl::1019387::NA::|9::::M+Cl::1006832::NA::
1289	1.13857	0.187224	2.48401	0.106441	0.385005	UP	183.012	183.012	183.012	9.59132	9.58423	9.5914	17634	7717.76	247.113	8787.22	703.577
1290	2.20853	-1.14309	-2.10509	0.106455	0.385009	DOWN	495.083	495.083	495.092	4.96752	4.95335	5.13838	188200	716993	201404	324648	252287	[220][M+1]-
1291	1.57051	-0.651234	-2.53867	0.106605	0.385055	DOWN	1365.31	1365.31	1365.32	4.18513	4.17688	4.19337	293	1053.9	249.547	671.057	77.1581
1292	1.83235	-0.873696	-2.49733	0.106631	0.385064	DOWN	1983.27	1983.26	1983.27	1.10199	1.09487	1.10912	268	1857.58	554.16	1013.77	188.17
1293	1.68391	0.751817	2.74376	0.106689	0.385082	UP	523.21	523.203	523.21	4.5902	4.5779	4.5972	374	1152.65	68.2936	1940.95	492.926	[245][M+2]-
1294	1.72162	-0.783765	-2.11055	0.106776	0.385108	DOWN	385.37	385.37	385.37	4.01478	4.0139	4.02317	25958	72047.9	15167.8	41848.9	19599.6
1295	2.73808	-1.45317	-2.48363	0.106854	0.385132	DOWN	672.139	672.138	672.141	3.44786	3.44413	3.45158	378	1188.3	496.862	433.991	172.786		[M+Cl]- 637.162 [M-H]- 673.139	5::Anacetrapib/MK-0859::M+Cl::986984::NA::
1296	1.20104	-0.264281	-2.07393	0.106868	0.385137	DOWN	694.222	694.218	694.222	3.99972	3.9941	4.00678	568	2056.75	199.166	1712.48	207.366		[M+Cl]- 659.247 [M-H]- 695.223
1297	3.13064	1.64646	2.30497	0.107024	0.385185	UP	982.178	982.175	982.181	3.28403	3.28043	3.28762	2062	1884.73	1333.39	5900.4	2706.97
1298	1.56168	0.643098	2.28462	0.107055	0.385194	UP	521.202	521.201	521.203	4.58748	4.39475	4.59023	25019	57856.9	11225.3	90353.9	21931.3	[245][M]-	[M-H-CO2]- 566.199	1::5-[3-(Hydroxymethyl)-5-(3-hydroxypropyl)-7-methoxy-2,3-dihydro-1-benzofuran-2-yl]-2-methoxyphenyl hexopyranoside::M-H::985481::NA::|1::Isobrucein A::M-H:: 67188::NA::|1::Quassimarin::M-H:: 67195::NA::|1::Isolariciresinol 9-O-beta-D-glucoside::M-H:: 88815::NA::|1::Icariside E5::M-H:: 90175::NA::|1::(7&#39;R,8&#39;R)-4,7&#39;-Epoxy-3&#39;,5-dimethoxy-4&#39;,9,9&#39;-lignanetriol 9&#39;-glucoside…
1299	2.11937	-1.08363	-2.07903	0.107081	0.385202	DOWN	508.096	508.095	508.098	5.40147	5.3986	5.40162	23472	72006.2	23670.8	33975.3	21060.8	[238][M]-		0::MK-2894::M+Cl:: 986693::NA::|2::::M+Cl:: 992467::NA::|2::::M+Cl:: 992708::NA::|2::::M+Cl:: 997194::NA::|2::::M+Cl::1012400::NA::|2::::M+Cl::1024260::NA::|2::::M+Cl::1025846::NA::|6::::M+Cl:: 997823::NA::|6::::M+Cl::1009720::NA::|6::::M+Cl::1028703::NA::|8::::M+Cl:: 994730::NA::|8::::M+Cl:: 999528::NA::|9::::M+Cl::1011600::NA::
1300	3.03749	1.60288	2.4155	0.107326	0.385277	UP	232.931	232.931	232.932	0.9204	0.9097	0.9311	1170	1260.4	1712.29	3828.46	677.494
1301	2.31138	1.20875	2.70581	0.107415	0.385304	UP	791.242	791.239	791.248	4.03672	4.02823	4.06517	1632	1271.71	175.231	2939.4	1053.05	[522][M+2]-
1302	2.33453	1.22313	2.79167	0.107443	0.385313	UP	752.215	752.212	752.218	2.57553	2.57465	2.57593	412	387.657	14.5968	904.998	320.645	[482][M+1]-
1303	1.23739	-0.307299	-2.07318	0.107498	0.38533	DOWN	1497.5	1497.5	1497.51	1.12343	1.07338	1.13772	268	1295.61	139.541	1047.06	153.789
1304	1.52286	0.606783	2.62337	0.107516	0.385335	UP	477.036	477.031	477.044	3.7579	3.73608	3.7787	390	665.356	223.549	1013.24	52.7528		[M-H-CH3]- 493.056	1::::M+Cl::1050564::NA::|3::Cys Cys Cys Asp::M+Cl:: 111902::NA::|3::Cys Cys Asp Cys::M+Cl:: 111921::NA::|3::Cys Asp Cys Cys::M+Cl:: 112301::NA::|3::Asp Cys Cys Cys::M+Cl:: 119901::NA::|6::::M+Cl:: 998235::NA::|6::::M+Cl::1002269::NA::|6::::M+Cl::1005134::NA::|6::::M+Cl::1007059::NA::|6::::M+Cl::1009433::NA::|6::::M+Cl::1009894::NA::|6::::M+Cl::1014736::NA::|6::::M+Cl::1014766::NA::|6::::M+Cl::101…
1305	3.4409	1.78279	2.08966	0.107613	0.385365	UP	1055.26	1055.26	1055.26	4.68658	4.68298	4.69018	69631	54327.4	85096.1	186935	69568.6
1306	2.20366	1.1399	2.63509	0.107663	0.38538	UP	549.086	549.086	549.086	4.11324	4.1059	4.11492	123491	265131	46044.7	584260	204648	[271][M]-	[2M-2H+Na]- 264.052	4::Delphinidin 3-(6''-malonylglucoside)::M-H:: 47059::NA::| 4::6-Hydroxycyanidin 3-(6-malonylglucoside)::M-H:: 47194::NA::| 4::6-Hydroxyluteolin 7-(6''-malonylglucoside)::M-H:: 49618::NA::| 4::Quercetin 3-(6''-malonylgalactoside)::M-H:: 50484::NA::| 4::Quercetin 3-(6''-malonylglucoside)::M-H:: 50555::NA::| 4::Myricetin 3-(4''-malonylrhamnoside)::M-H:: 50875::NA::| 4::Quercetin 3-O-(6-O-malonyl-&b…
1307	1.34619	0.428884	2.68063	0.107671	0.385382	UP	473.163	473.159	473.17	1.0237	1.00265	1.05195	535	1013.65	222.903	1364.56	41.5326		[M-H-CH2]- 488.185	0::::M+Cl::1014342::NA::|0::::M+Cl::1029009::NA::|1::Ala Ala Phe Met::M+Cl:: 103570::NA::|1::Ala Ala Met Phe::M+Cl:: 103684::NA::|1::Ala Cys Phe Val::M+Cl:: 103977::NA::|1::Ala Cys Val Phe::M+Cl:: 104224::NA::|1::Ala Phe Ala Met::M+Cl:: 105090::NA::|1::Ala Phe Cys Val::M+Cl:: 105117::NA::|1::Ala Phe Met Ala::M+Cl:: 105280::NA::|1::Ala Phe Val Cys::M+Cl:: 105421::NA::|1::Ala Met Ala Phe::M+Cl:: 10…
1308	1.52254	0.606482	2.67247	0.107744	0.385405	UP	649.145	649.138	649.146	4.07202	4.07032	4.15028	494	950.913	60.9202	1447.8	316.225			7::Pelargonidin 3-O-[2-O-(beta-D-xylopyranosyl)-6-O-(malonyl)-bata-D-galactopyranoside]::M-H::46781::NA::|7::Vitexin 6''-O-malonyl 2''-O-xyloside::M-H::48711::NA::|7::Malonylapiin::M-H::64220::NA::|7::6&#39;&#39;-Malonylapiin::M-H::92444::NA::|7::3,4,5-Trimethoxyphenyl 2,6-digalloylglucoside::M-H::93896::NA::
1309	1.33815	-0.420236	-2.17565	0.107944	0.385465	DOWN	545.04	545.036	545.044	4.74667	4.73312	4.7467	486	2136.26	363.724	1596.43	228.909		[M-H]- 546.045 [M-H-NH3]- 563.069	9::Orange B::M-H::92391::NA::
1310	1.27981	-0.355933	-2.28869	0.107945	0.385465	DOWN	488.211	488.209	488.214	5.97128	5.96413	5.97842	180	598.562	88.6172	467.695	44.2225			1::::M-H:: 997762::NA::|1::::M-H::1000149::NA::|1::::M-H::1007068::NA::|1::::M-H::1031449::NA::|1::::M-H::1031473::NA::|1::::M-H::1041038::NA::|1::::M-H::1041071::NA::|1::::M-H::1076219::NA::|1::::M-H::1084855::NA::|1::::M-H::1095097::NA::|1::Ala Asp Glu Arg::M-H:: 104354::NA::|1::Ala Asp Arg Glu::M-H:: 104563::NA::|1::Ala Glu Asp Arg::M-H:: 104734::NA::|1::Ala Glu Arg Asp::M-H:: 104962::NA::|1::…
1311	1.46797	0.553825	2.68506	0.107946	0.385466	UP	627.151	627.145	627.151	3.60632	3.59367	3.61177	388	1213.3	64.4561	1781.09	360.548			4::BUDDLEOFLAVONOLOSIDE::M+Cl:: 43969::NA::|4::Formononetin 7-O-laminaribioside::M+Cl:: 47542::NA::|4::Retusin 7-O-neohesperidoside::M+Cl:: 47644::NA::|4::Biochanin A 7-O-rutinoside::M+Cl:: 47730::NA::|4::Isomargaritene::M+Cl:: 48866::NA::|4::Margaritene::M+Cl:: 48867::NA::|4::Isocytisoside 3''-O-alpha-L-rhamnopyranoside::M+Cl:: 48870::NA::|4::Cytisoside 3''-O-beta-D-rhamnopyranoside::M+Cl:: 4887…
1312	6.53504	2.7082	2.76628	0.108198	0.385542	UP	387.484	387.483	387.485	3.58642	3.58168	3.59367	4154	663.331	177.129	4334.89	2292.04
1313	1.70786	-0.772192	-2.1391	0.108291	0.38557	DOWN	961.142	961.131	961.145	4.56153	4.54248	4.56895	2030	3878.71	1075.07	2271.09	733.934		[M-H]- 962.138
1314	1.28072	-0.35695	-2.59446	0.108358	0.38559	DOWN	1126.36	1126.36	1126.37	3.93882	3.92125	3.9639	482	1862.14	66.0489	1453.99	264.357
1315	2.73536	1.45173	2.52956	0.108741	0.385705	UP	993.588	993.585	993.599	7.60833	7.60113	7.6084	1931	1401.57	472.404	3833.82	1597.01	[746][M]-
1316	1.27133	-0.346335	-2.18337	0.108764	0.385711	DOWN	731.237	731.235	731.239	1.33723	1.32288	1.34432	5646	34603.4	5005.53	27218.3	3044.12	[448][M+2]-
1317	1.32396	-0.404856	-2.20862	0.109001	0.385782	DOWN	1127.39	1127.39	1127.39	3.93055	3.92243	3.93522	452	1796.97	171.521	1357.27	299.137	[882][M+1]-
1318	2.27776	-1.18762	-2.07716	0.109034	0.385792	DOWN	496.077	496.077	496.086	4.96752	4.95335	5.13235	97414	348238	103286	152886	125964	[220][M+2]-
1319	1.41814	0.504004	2.17297	0.109225	0.385848	UP	844.507	844.499	844.513	7.61543	7.58685	7.61553	273	669.689	117.147	949.716	189.994
1320	1.17818	-0.236561	-2.05369	0.109307	0.385872	DOWN	1327.62	1327.62	1327.62	3.91741	3.91385	3.92097	384	616.464	56.5047	523.233	54.6783	[1009][M]-	[2M-H]- 664.32 [M+Cl+HCOOH]- 1246.65 [M-H+HCOOH]- 1282.63	3::(3?,8?,9?,11?,12?,14?,17?)-11-Acetoxy-3-{[hexopyranosyl-(1->4)-6-deoxy-3-O-methylhexopyranosyl-(1->4)-2,6-dideoxy-3-O-methylhexopyranosyl-(1->4)-2,6-dideoxy-3-O-methylhexopyranosyl-(1- >4)-2,6-dideoxy-3-O-methylhexopyranosyl]oxy}-14-hydroxy-20-oxopregnan-12-yl (2E)-3-phenylacrylate::M+Cl::984952::NA::
1321	4.37781	2.13021	2.76439	0.109324	0.385878	UP	838.418	838.417	838.418	7.50187	7.44457	7.51608	468	718.481	63.1158	3145.37	1519.28	[585][M+2]-
1322	3.47452	1.79681	2.72296	0.10938	0.385894	UP	1319.39	1319.39	1319.39	5.20272	5.19735	5.20787	913	467.892	85.1158	1625.7	731.537	[1003][M+2]-
1323	1.74898	-0.806516	-2.1151	0.109445	0.385913	DOWN	571.235	571.232	571.242	6.19932	6.17068	6.21145	447	1833.48	371.957	1048.31	524.46			4::Ambenonium chloride::M+Cl::991160::NA::|5::Ambenonium::M+Cl:: 85469::NA::|6::DESACETYL (7)KHIVORINIC ACID, METHYL ESTER::M+Cl:: 43792::NA::|6::7&beta;-HYDROXY-7-DESACETOXYKHIVORINIC ACID, METHYL ESTER::M+Cl:: 43840::NA::|9::Ala Gln Arg Tyr::M+Cl::108979::NA::|9::Ala Gln Tyr Arg::M+Cl::109074::NA::|9::Ala Arg Gln Tyr::M+Cl::109359::NA::|9::Ala Arg Tyr Gln::M+Cl::109473::NA::|9::Ala Tyr Gln Arg:…
1324	1.25843	0.33163	2.07727	0.109506	0.385931	UP	827.251	827.247	827.256	3.15278	3.15245	3.1531	324	568.216	76.8073	715.063	95.3559		[3M+2Cl]2- 528.192
1325	1.75183	-0.808865	-2.38029	0.109632	0.385968	DOWN	915.166	915.165	915.171	3.65075	3.64362	3.66515	830	1802.71	522.152	1029.04	210.456	[649][M+2]-
1326	1.57725	-0.657416	-2.53008	0.109935	0.386057	DOWN	1450.33	1450.33	1450.33	3.69804	3.6936	3.70248	364	1194.69	287.944	757.451	81.7673
1327	1.71999	-0.7824	-2.31534	0.109995	0.386075	DOWN	955.169	955.162	955.17	4.6557	4.64728	4.66877	457	910.344	259.489	529.273	118.026
1328	1.69743	-0.763349	-2.57756	0.110056	0.386093	DOWN	1727.56	1727.56	1727.56	1.06267	1.05197	1.07337	409	1495.55	400.999	881.07	98.4773
1329	1.38684	0.471806	2.2727	0.110079	0.386099	UP	328.9	328.897	328.904	0.888217	0.881067	0.8954	397	598.101	78.0463	829.473	158.119	[61][M+2]-
1330	1.90305	0.928316	2.48353	0.110094	0.386104	UP	696.188	696.187	696.189	0.99545	0.99545	1.01692	687	466.057	88.9906	886.931	279.709
1331	1.17918	0.237781	2.04684	0.110158	0.386122	UP	695.226	695.226	695.227	7.44816	7.4303	7.46602	296	887.077	96.6352	1046.02	93.5512		[M+Cl]- 660.247 [M-H]- 696.223	10::Methyl (1S,4aS,7aS)-7-(hydroxymethyl)-1-[(6-O-{6-O-[(2E)-3-(4-hydroxyphenyl)-2-propenoyl]-?-D-glucopyranosyl}-?-D-glucopyranosyl)oxy]-1,4a,5,7a-tetrahydrocyclopenta[c]pyran-4-carboxylate::M-H::985415::NA::|10::Artemetin 5-glucosyl-(1->4)-rhamnoside::M-H:: 51353::NA::|10::Sesamolinol 4&#39;-O-b-D-glucosyl (1->6)-O-b-D-glucoside::M-H:: 86170::NA::
1332	2.30759	1.20639	2.48235	0.110193	0.386132	UP	436.074	436.073	436.075	4.43574	4.43017	4.44132	468	481.577	133.203	1111.28	418.698			0::3-Phenylpropyl glucosinolate::M-H:: 93116::NA::|1::::M-H::1026093::NA::|1::::M-H::1043529::NA::|1::::M-H::1051491::NA::|1::::M-H:: 998405::NA::|1::::M-H::1015247::NA::|1::::M-H::1074114::NA::|1::Oxacillin::M+Cl:: 43286::NA::|1::Micropenin1173-88-2::M+Cl:: 990815::NA::|1::::M+Cl:: 993808::NA::|1::::M+Cl::1002237::NA::|1::::M+Cl::1004653::NA::|1::::M+Cl::1007625::NA::|1::::M+Cl::1009695::NA::|1:…
1333	1.73435	0.794397	2.11032	0.110303	0.386164	UP	403.124	403.124	403.124	3.84673	3.84303	3.8523	44424	73109.5	25366.6	126798	36031	[114][M]-	[M-H]- 404.132	1::[2-(?-D-Glucopyranosyloxy)-5-(methoxycarbonyl)-3-vinyl-3,4-dihydro-2H-pyran-4-yl]acetic acid::M-H:: 985075::NA::|1::Theviridoside::M-H:: 985011::NA::|1::Gardenoside::M-H:: 67932::NA::|1::Scandoside methyl ester::M-H:: 67942::NA::|1::Oleoside 11-methyl ester::M-H:: 95933::NA::|1::Piperidin-2-yl{2-(trifluoromethyl)-6-[4-(trifluoromethyl)phenyl]pyridin-4-yl}methanol::M-H:: 987268::NA::|1::::M-H::…
1334	1.4998	-0.584773	-2.05944	0.110475	0.386215	DOWN	1033.3	1033.3	1033.31	0.803158	0.796033	0.810283	222	516.48	110.588	344.365	93.4028	[788][M+2]2-
1335	1.18226	0.241548	2.09301	0.110547	0.386235	UP	412.095	412.095	412.095	9.59132	9.59128	9.59138	11931	5121.07	621.782	6054.44	458.242	[118][M+1]-
1336	2.9975	1.58376	2.74279	0.110568	0.386241	UP	405.114	405.114	405.12	5.57233	5.54985	5.57247	490	331.514	21.3542	993.712	417.628			0::::M+Cl:: 994669::NA::|0::::M+Cl::1081862::NA::|1::::M-H::1043666::NA::|1::::M-H::1067369::NA::|1::::M-H::1069873::NA::|1::::M-H::1069885::NA::|1::::M-H::1070537::NA::|1::::M-H::1066382::NA::|2::Brivanib (BMS-540215)::M+Cl:: 990096::NA::|2::::M+Cl::1007075::NA::|2::::M+Cl::1033682::NA::|2::::M+Cl::1038488::NA::|2::::M+Cl::1040839::NA::|2::::M+Cl::1053600::NA::|2::::M+Cl::1075943::NA::|2::::M+Cl…
1337	1.50294	0.587789	2.09442	0.110581	0.386245	UP	739.505	739.5	739.505	7.46612	7.45172	7.51608	373	1920.06	472.147	2885.74	644.083			0::PA(18:0/18:0)[U]::M+Cl::40911::NA::|0::PA(18:0/18:0)::M+Cl::40924::NA::|1::PA(17:0/19:0)::M+Cl::81401::NA::|1::PA(19:0/17:0)::M+Cl::81623::NA::|1::PA(21:0/15:0)::M+Cl::81843::NA::|1::PA(22:0/14:0)::M+Cl::82013::NA::|1::PA(20:0/16:0)::M+Cl::82029::NA::|1::PA(15:0/21:0)::M+Cl::82079::NA::|1::PA(14:0/22:0)::M+Cl::82089::NA::|1::PA(16:0/20:0)::M+Cl::82139::NA::
1338	1.56804	0.648967	2.04634	0.110906	0.386339	UP	498.161	498.16	498.163	4.80744	4.79695	4.81103	6069	9825.41	3161.64	15406.7	3510.09	[222][M]-	[M+Cl]- 463.192 [M-H]- 499.169	0::Asp Asp Lys Ser::M+Cl::120455::NA::|0::Asp Asp Ser Lys::M+Cl::120588::NA::|0::Asp Lys Asp Ser::M+Cl::122735::NA::|0::Asp Lys Ser Asp::M+Cl::122982::NA::|0::Asp Gln Thr Thr::M+Cl::125016::NA::|0::Asp Ser Asp Lys::M+Cl::125528::NA::|0::Asp Ser Lys Asp::M+Cl::125642::NA::|0::Asp Thr Gln Thr::M+Cl::126156::NA::|0::Asp Thr Thr Gln::M+Cl::126213::NA::|0::Glu Asn Thr Thr::M+Cl::132216::NA::|0::Glu Gl…
1339	3.65624	-1.87036	-2.6828	0.111009	0.386369	DOWN	1021.4	1021.4	1021.41	3.94985	3.94388	3.95915	2560	6046.25	2809.71	1653.68	384.584	[773][M]-		9::Ptd(S)Ins-(3,4)-P2 (1,2-dipalmitoyl)::M+Cl::45212::NA::
1340	1.66002	-0.731204	-2.53281	0.111035	0.386376	DOWN	802.27	802.267	802.275	3.91385	3.89265	3.93527	353	976.002	256.125	587.945	69.4399		[M-H]- 803.279
1341	1.80657	0.853253	2.41608	0.111114	0.386399	UP	605.113	605.11	605.115	7.03218	7.03212	7.03225	266	385.603	75.7364	696.618	209.705
1342	1.22603	0.293995	2.36362	0.111118	0.3864	UP	549.168	549.168	549.169	1.72055	1.6718	1.72115	6065	30499.6	4685.03	37393.5	1889.73	[274][M]-		3::10S,11R-epoxy-punaglandin 4::M+Cl:: 36423::NA::|5::Cys His Gln Gln::M+Cl::114153::NA::|5::Cys Gln His Gln::M+Cl::116813::NA::|5::Cys Gln Gln His::M+Cl::116946::NA::|5::His Cys Gln Gln::M+Cl::152152::NA::|5::His Met Asn Asn::M+Cl::155710::NA::|5::His Asn Met Asn::M+Cl::156090::NA::|5::His Asn Asn Met::M+Cl::156109::NA::|5::His Gln Cys Gln::M+Cl::156712::NA::|5::His Gln Gln Cys::M+Cl::156940::NA…
1343	2.55726	1.3546	2.63343	0.111138	0.386405	UP	345.12	345.119	345.12	3.48853	3.47665	3.49447	1115	1242.91	232.29	3178.45	1251.66		[M+Cl+HCOOH]- 264.143 [M-H+HCOOH]- 300.12	2::0::M-H:: 989488::NA::| 2::::M-H::1057943::NA::| 2::FLUTRIMAZOLE::M-H:: 44373::NA::| 3::4-Hydroxy-3,5-dimethoxybenzyl ?-D-glucopyranoside::M-H:: 984923::NA::| 3::4-Hydroxy-3,5-dimethoxybenzyl Î²-D-glucopyranoside::M-H:: 985627::NA::| 3::Aucubin::M-H:: 41151::NA::| 3::Deutzioside::M-H:: 41181::NA::| 3::Di-O-methylcrenatin::M-H:: 88669::NA::| 3::1-(3-Hydroxy-4-Methoxyphenyl)-1,2-ethanediol 3&#39;…
1344	1.46847	-0.554311	-2.16353	0.111215	0.386428	DOWN	483.087	483.087	483.095	4.02211	4.00687	4.07747	722	3388.24	447.805	2307.33	740.466		[2M+Cl]- 224.068	0::::M+Cl:: 998253::NA::|0::::M+Cl::1008180::NA::|0::::M+Cl::1019055::NA::|0::::M+Cl::1021460::NA::|0::::M+Cl::1029131::NA::|0::::M+Cl::1054851::NA::|0::::M+Cl::1058351::NA::|3::::M+Cl::1016155::NA::|4::Cys Cys His Ser::M+Cl:: 112015::NA::|4::Cys Cys Ser His::M+Cl:: 112186::NA::|4::Cys His Cys Ser::M+Cl:: 113915::NA::|4::Cys His Ser Cys::M+Cl:: 114181::NA::|4::Cys Ser Cys His::M+Cl:: 117506::NA::…
1345	1.97827	-0.984239	-2.49901	0.111229	0.386432	DOWN	794.332	794.329	794.334	5.48015	5.47298	5.48732	216	1135.24	373.129	573.853	110.304	[529][M+1]-
1346	1.72057	0.782891	2.22176	0.111241	0.386435	UP	994.594	994.591	994.601	7.60832	7.60118	7.6084	659	738.659	365.999	1270.92	195.502	[746][M+1]-
1347	1.6915	0.7583	2.27748	0.111259	0.38644	UP	623.108	623.108	623.112	4.61865	4.6133	4.64017	716	1223.22	277.271	2069.08	580.459		[M-H-CH4]- 640.146
1348	2.1363	-1.09512	-2.14182	0.111261	0.386441	DOWN	861.852	861.851	861.853	0.806717	0.80315	0.810283	619	1731.6	399.388	810.559	628.698
1349	2.69644	1.43106	2.33131	0.111326	0.386459	UP	776.248	776.247	776.249	5.25212	5.24003	5.2592	784	1077.64	535.135	2905.79	1248.36	[505][M+1]-
1350	1.79576	-0.844591	-2.29654	0.111487	0.386505	DOWN	614.093	614.092	614.094	6.51953	6.5195	6.51957	356	1252.55	380.614	697.508	174.278		[M+Cl]- 579.13
1351	5.61233	-2.4886	-2.7111	0.111513	0.386513	DOWN	700.137	700.135	700.146	6.24142	6.21998	6.45525	6228	26286.4	13747.5	4683.69	1218.75	[426][M]-
1352	1.22148	0.28863	2.28085	0.111528	0.386517	UP	431.125	431.124	431.128	5.70105	5.69388	5.70953	256	844.262	60.6048	1031.25	128.412	[134][M+1]-
1353	1.38441	-0.469273	-2.20695	0.111673	0.386579	DOWN	1374.53	1374.53	1374.54	3.9147	3.90667	3.91627	560	1216.4	232.654	878.639	127.038		[M+Cl+NH3]- 1322.54 [M-H+NH3]- 1358.52 [M-H]- 1375.54
1354	1.60539	0.682922	2.17665	0.111961	0.386702	UP	707.266	707.262	707.268	3.90682	3.89952	3.91627	611	931.378	224.781	1495.22	388.308		[M-H+HCOOH]- 662.261
1355	1.85624	0.892381	2.38321	0.111987	0.386713	UP	551.086	551.085	551.087	4.10614	4.1059	4.12185	8505	22412.3	4949.47	41602.5	13039.2	[271][M+2]-
1356	1.66961	-0.739508	-2.56234	0.112055	0.386742	DOWN	348.896	348.895	348.897	0.888233	0.88105	0.88825	1005	1477.98	92.384	885.224	389.882			9::Chlorfensulphide::M-H::72776::NA::
1357	1.2254	0.293257	2.72699	0.112097	0.38676	UP	344.04	344.032	344.04	2.56123	2.56068	2.5618	192	524.409	75.0495	642.613	2.04173			0::::M-H::1049969::NA::|2::cGMP::M-H:: 3485::NA::|2::2',3'-Cyclic GMP::M-H:: 3487::NA::|2::Molybdopterin precursor Z::M-H:: 62421::NA::|2::3'-Keto-3'-deoxy-AMP::M-H:: 64575::NA::|3::::M-H::1016136::NA::|5::::M-H::1056086::NA::|6::::M-H::1061769::NA::|6::::M-H::1080596::NA::|6::::M+Cl::1071404::NA::|6::::M+Cl::1072553::NA::|7::::M+Cl::1041584::NA::|8::::M-H::1069759::NA::|9::::M-H::1068735::NA::
1358	1.35562	0.438952	2.07358	0.112177	0.386794	UP	273.038	273.037	273.039	0.977583	0.96685	0.995467	553	1117.03	199.339	1514.26	265.258		[M-H+NaCOOH]- 206.046	1::0::M-H:: 988439::NA::|1::::M-H::1050789::NA::|1::::M-H::1072101::NA::|2::1-Deoxy-D-altro-heptulose 7-phosphate::M-H:: 66168::NA::|3::::M-H::1018610::NA::|3::3-Deoxy-D-manno-octulosonate::M+Cl:: 63650::NA::|3::2-Keto-3-deoxyoctonate (KDO)::M+Cl:: 4143::NA::|5::Rufinamide::M+Cl:: 986440::NA::|9::Xanthopterin-B2::M+Cl:: 65749::NA::
1359	1.48008	-0.565671	-2.38573	0.11253	0.386943	DOWN	1151.27	1151.27	1151.27	1.30162	1.2228	1.33002	426	3312.32	730.895	2237.94	272.395	[902][M+1]2-
1360	1.21184	-0.2772	-2.16099	0.112655	0.386996	DOWN	310.927	310.927	310.927	0.888225	0.873917	0.88825	2746	4879.63	347.8	4026.63	588.612	[52][M]-	[M-H+HCOOH]- 265.938	7::3,3-Dibromo-2-n-hexylacrylic acid::M-H::96810::NA::|7::9,9-dibromo-8-nonenoic acid::M-H::96844::NA::
1361	2.11595	1.0813	2.64451	0.112716	0.387022	UP	556.201	556.201	556.202	4.98195	4.98183	4.9891	436	571.13	63.1981	1208.48	412.627		[M-H]- 557.209	1::Cys Ile Thr Trp::M+Cl::114618::NA::|1::Cys Ile Trp Thr::M+Cl::114656::NA::|1::Cys Leu Thr Trp::M+Cl::115418::NA::|1::Cys Leu Trp Thr::M+Cl::115456::NA::|1::Cys Thr Ile Trp::M+Cl::118038::NA::|1::Cys Thr Leu Trp::M+Cl::118078::NA::|1::Cys Thr Trp Ile::M+Cl::118247::NA::|1::Cys Thr Trp Leu::M+Cl::118249::NA::|1::Cys Trp Ile Thr::M+Cl::118836::NA::|1::Cys Trp Leu Thr::M+Cl::118876::NA::|1::Cys Tr…
1362	1.76366	-0.818575	-2.24746	0.112792	0.387053	DOWN	1265.36	1265.36	1265.37	3.7394	3.73585	3.74295	290	1073.02	321.284	608.407	158.08	[982][M+1]-
1363	1.38768	0.472678	2.02794	0.113034	0.387155	UP	1109.29	1109.29	1109.29	4.62238	4.60453	4.64023	222	615.655	150.435	854.333	137.57		[M-2H+Na]- 1088.31 [M-H-C4H8]- 1166.36	7::Cyanidin 3-(6''-caffeyl-6'''-ferulylsophoroside)-5-glucoside::M-H::46950::NA::|7::Kaempferol 3-O-feruloyl-caffeoyl-sophoroside 7-O-glucoside::M-H::86139::NA::
1364	1.26868	-0.343329	-2.29374	0.113145	0.387201	DOWN	1033.77	1033.77	1033.77	0.81035	0.803183	0.831733	261	567.274	36.8903	447.137	82.8786
1365	2.15412	1.1071	2.47877	0.113302	0.387267	UP	252.018	252.017	252.019	7.15295	7.15288	7.16015	660	872.878	197.223	1880.28	675.735			2::5-Amino-4-chloro-2-(2,3-dihydroxyphenyl)-3(2H)-pyridazinone::M-H:: 66257::NA::|4::0::M+Cl:: 988441::NA::|4::::M+Cl::1072225::NA::
1366	1.21179	-0.277142	-2.02166	0.113397	0.387306	DOWN	551.182	551.181	551.183	1.05195	1.05193	1.07338	5835	20106.9	2085.61	16592.7	2171.41	[273][M+2]-
1367	1.66653	0.736845	2.60981	0.113407	0.38731	UP	714.286	714.283	714.291	3.92097	3.91377	3.9377	346	672.16	52.4208	1120.17	292.675		[M-H-CO2]- 759.291
1368	1.3402	-0.422451	-2.02908	0.113432	0.387321	DOWN	478.164	478.162	478.165	5.75757	5.75033	5.77892	361	1433.37	232.975	1069.52	205.399			2::BMS-536924::M-H:: 986749::NA::|2::::M-H:: 992940::NA::|2::::M-H::1002009::NA::|2::::M-H::1026336::NA::|2::::M-H::1033505::NA::|2::::M-H::1038004::NA::|2::::M-H::1075986::NA::|2::::M-H::1080376::NA::|2::Cys Gly His Lys::M+Cl:: 113608::NA::|2::Cys Gly Lys His::M+Cl:: 113646::NA::|2::Cys His Gly Lys::M+Cl:: 113988::NA::|2::Cys His Lys Gly::M+Cl:: 114045::NA::|2::Cys Lys Gly His::M+Cl:: 114786::NA…
1369	2.20147	1.13847	2.42741	0.113505	0.387351	UP	357.083	357.082	357.084	3.1173	3.11005	3.12993	3947	5096.95	1371.71	11220.8	4148.69	[84][M]-	[M-H]- 358.093	1::Dihydrocaffeic acid 3-O-glucuronide::M-H:: 96078::NA::|1::Mebeverine metabolite (Veratric acid glucuronide)::M-H:: 1082::NA::|1::::M-H::1037029::NA::|1::::M-H::1048886::NA::|1::::M-H::1049137::NA::|1::::M+Cl::1006478::NA::|1::::M+Cl::1011244::NA::|1::::M+Cl::1021349::NA::|1::::M+Cl::1025401::NA::|1::::M+Cl::1037635::NA::|1::::M+Cl::1043534::NA::|1::::M+Cl::1044111::NA::|1::::M+Cl::1047052::NA:…
1370	1.24631	-0.317667	-2.03874	0.113681	0.387424	DOWN	1118.75	1118.75	1118.76	0.810333	0.810283	0.824583	253	816.465	87.1385	655.104	105.829
1371	2.05354	1.03811	2.12959	0.113726	0.387443	UP	1124.36	1124.36	1124.36	1.0699	1.05928	1.08052	1903	4557.02	3316.73	9358.03	2060.74		[M+Cl]- 1089.38
1372	1.25367	0.326152	2.0684	0.113736	0.387447	UP	276.016	276.016	276.018	2.58988	2.56838	2.61167	214	765.491	96.115	959.67	131.154			0::BRETYLIUM::M+Cl:: 43864::NA::|0::bretylium::M+Cl:: 4031::NA::|0::N-(2-bromobenzyl)-N,N-dimethylethanaminium::M+Cl:: 34548::NA::|2::N'-Phosphoguanidinoethyl methyl phosphate::M-H:: 66196::NA::|6::T0070907::M-H:: 986214::NA::|6::::M-H::1073830::NA::|7::T0070907::M-H:: 45368::NA::|8::DOPA sulfate::M-H:: 58079::NA::
1373	2.42113	-1.27568	-2.10187	0.113818	0.387481	DOWN	1028.25	1028.25	1028.25	4.94613	4.93905	4.9605	3117	7029.59	2832.28	2903.43	1881.31	[783][M]-
1374	1.51103	-0.595535	-2.69626	0.114399	0.38772	DOWN	1235.47	1235.46	1235.47	4.00123	3.99245	4.0067	450	818.932	1.77728	541.968	177.91		[M-H]- 1236.46	6::Cobamide::M+Cl::65510::NA::
1375	1.41798	-0.503833	-2.40436	0.114444	0.387739	DOWN	799.727	799.719	799.729	0.88825	0.888217	0.8954	250	390.84	78.5624	275.632	26.7551	[532][M+1]-
1376	1.46782	0.553678	2.25784	0.114554	0.387784	UP	1226.47	1226.47	1226.48	1.09126	1.05908	1.12343	297	551.887	83.5498	810.073	179.577
1377	1.64358	-0.716841	-2.04875	0.114675	0.387833	DOWN	747.351	747.345	747.358	0.80315	0.803133	0.81035	575	1039.88	273.556	632.695	208.98	[479][M+3]2-
1378	1.68601	-0.753615	-2.02049	0.114675	0.387833	DOWN	1450.3	1450.3	1450.31	3.69013	3.67933	3.70732	510	1539.82	404.225	913.29	353.646	[1034][M]-
1379	1.34797	-0.430789	-2.08552	0.114716	0.38785	DOWN	682.853	682.852	682.853	1.07695	1.07337	1.08053	350	1481.25	178.603	1098.87	262.585
1380	3.7313	1.89968	2.59632	0.114755	0.387866	UP	638.132	638.131	638.133	6.46232	6.4552	6.4624	1867	1649.67	517.869	6155.42	2960.92	[365][M+2]-
1381	1.23083	0.299632	2.23528	0.115021	0.387974	UP	118.926	118.926	118.926	7.77567	7.77202	7.77925	823	3332.75	536.835	4102.05	259.139	[3][M+2]-
1382	2.08784	-1.06201	-2.62762	0.115052	0.387986	DOWN	777.202	777.196	777.208	4.01577	4.01553	4.01602	544	2006.08	93.1823	960.841	682.664		[M-H-COCH2]- 820.226	1::TROXERUTIN::M+Cl::43897::NA::|1::Narirutin 4'-glucoside::M+Cl::52741::NA::|1::Naringin 4'-glucoside::M+Cl::52742::NA::
1383	1.25	-0.321931	-2.40868	0.11532	0.388095	DOWN	742.274	742.273	742.276	3.99965	3.99245	4.00903	640	2051.74	92.2603	1641.39	280.284	[469][M+2]-
1384	1.52065	0.604687	2.3803	0.115469	0.388155	UP	270.994	270.994	270.995	1.98858	1.9708	2.00637	176	489.631	61.4115	744.557	175.039			4::::M+Cl:: 997745::NA::|5::::M+Cl::1058650::NA::|5::::M+Cl::1066354::NA::|9::(Z)-4-(2-Hydroxy-5-sulfonatophenyl)-2-oxo-3-butenoate::M-H:: 71141::NA::
1385	1.39746	0.482809	2.0818	0.115485	0.388161	UP	387.182	387.177	387.184	3.59718	3.59358	3.60632	612	1900.65	351.742	2656.08	520.878			2::Isocalolongic acid; 3-[(2R,3S)-5-Hydroxy-2,3,8,8-tetramethyl-4-oxo-3,4-dihydro-2H,8H-pyrano[2,3-f]chromen-6-yl]hexanoic acid::M-H:: 985133::NA::|2::Piperenone; (2S,3R,3aS,7aR)-5-Allyl-2-(3,4-dimethoxyphenyl)-3a,7a-dimethoxy-3-methyl-3,3a,7,7a-tetrahydro-1-benzofuran-6(2H)-one::M-H:: 985390::NA::|2::Quassin::M-H:: 41276::NA::|2::16-phenoxy tetranor Prostaglandin E2::M-H:: 45608::NA::|2::Surinam…
1386	2.35793	-1.23752	-2.61269	0.115485	0.388161	DOWN	1496.35	1496.34	1496.35	3.66099	3.65077	3.66517	698	1936.52	731.45	821.281	107.693	[1046][M+1]-
1387	1.49345	0.578647	2.07147	0.115665	0.388234	UP	489.139	489.137	489.141	5.50427	5.49985	5.5087	412	562.718	132.146	840.39	190.899			0::::M-H::1021758::NA::|0::I-123 BMIPP::M+Cl:: 69573::NA::|1::Ala Asp Ser Tyr::M+Cl:: 104599::NA::|1::Ala Asp Tyr Ser::M+Cl:: 104675::NA::|1::Ala Ser Asp Tyr::M+Cl:: 109539::NA::|1::Ala Ser Tyr Asp::M+Cl:: 109862::NA::|1::Ala Tyr Asp Ser::M+Cl:: 111135::NA::|1::Ala Tyr Ser Asp::M+Cl:: 111382::NA::|1::Asp Ala Ser Tyr::M+Cl:: 119799::NA::|1::Asp Ala Tyr Ser::M+Cl:: 119875::NA::|1::Asp Phe Ser Ser::…
1388	1.41865	-0.504519	-2.07033	0.115945	0.388346	DOWN	1212.76	1212.75	1212.76	0.810308	0.810283	0.810333	434	756.938	153.818	533.562	106.128	[945][M]-		9::Galalpha1-3Galalpha1-4Galbeta1-4Glcbeta-Cer(d18:1/18:0)::M-H::54117::NA::|9::Galbeta1-3Galalpha1-4Galbeta1-4Glcbeta-Cer(d18:1/18:0)::M-H::54144::NA::|9::Galalpha1-3Galalpha1-3Galbeta1-4Glcbeta-Cer(d18:1/18:0)::M-H::55696::NA::
1389	1.46046	-0.546427	-2.62441	0.115955	0.38835	DOWN	1106.77	1106.77	1106.78	0.810333	0.803183	0.817483	434	934.046	24.1849	639.554	192.847	[871][M+1]2-
1390	1.49179	0.577047	2.15505	0.11596	0.388352	UP	522.207	522.203	522.208	4.59013	4.4019	4.59725	3404	7500.59	1450.61	11189.3	2585.57	[245][M+1]-
1391	1.96567	-0.975019	-2.08311	0.116	0.388369	DOWN	435.065	435.062	435.066	4.02188	4.01402	4.02815	5301	21038.4	4759.76	10702.9	7155.14	[139][M+1]-
1392	1.41789	0.503746	2.07924	0.116057	0.388391	UP	1975.6	1975.6	1975.6	1.07696	1.06623	1.08768	267	779.154	151.181	1104.75	225.192
1393	1.68023	-0.748662	-2.03061	0.116132	0.388421	DOWN	590.985	590.982	590.987	5.22037	5.20787	5.23288	427	2008.72	427.913	1195.5	545.931		[M+Cl]- 556.008 [M-H]- 591.984
1394	1.85603	-0.892221	-2.49817	0.116168	0.388436	DOWN	609.165	609.161	609.169	4.6759	4.66285	4.68313	3691	15184.6	4713.03	8181.22	1168.12	[338][M+2]-
1395	1.27892	-0.354925	-2.00475	0.116253	0.388469	DOWN	463.086	463.082	463.086	4.65508	4.65438	4.66172	2223	10536.4	1475.16	8238.49	1328.65			0::MDV3100 (Enzalutamide)::M-H:: 986884::NA::|3::::M+Cl::1000368::NA::|3::::M+Cl::1008452::NA::|3::::M+Cl::1019319::NA::|3::::M+Cl::1048569::NA::|3::::M+Cl::1052046::NA::|3::::M+Cl::1056284::NA::|3::::M+Cl::1060564::NA::|3::::M+Cl::1062707::NA::|3::::M+Cl::1068695::NA::|3::::M+Cl::1069620::NA::|3::::M+Cl::1074029::NA::|4::Myricitrin::M-H:: 989457::NA::|4::ISOQUERCITRINE::M-H:: 990398::NA::|4::HYP…
1396	1.61902	-0.695122	-1.9985	0.11636	0.388512	DOWN	353.102	353.098	353.102	4.9318	4.91762	4.9319	499	1619.2	374.618	1000.11	384.12			2::Asparaginyl-Tryptophan::M+Cl:: 85657::NA::|2::Histidinyl-Tyrosine::M+Cl:: 85803::NA::|2::Tryptophyl-Asparagine::M+Cl:: 85971::NA::|2::Tyrosyl-Histidine::M+Cl:: 85999::NA::|2::PD-160725 2-hydroxyethanesulfonate::M+Cl:: 103476::NA::|2::His Tyr::M+Cl:: 23711::NA::|2::Trp Asn::M+Cl:: 23668::NA::|2::Tyr His::M+Cl:: 24008::NA::|2::Asn Trp::M+Cl:: 24016::NA::|2::Gly Trp Gly::M+Cl:: 20469::NA::|2::Trp…
1397	3.80143	-1.92654	-2.45518	0.116376	0.388518	DOWN	494.104	494.099	494.11	5.51432	5.50885	5.53018	2895	10972.1	5490.71	2886.31	1546.28		[M+Cl]- 459.137 [M-H]- 495.113	1::::M+Cl::1075242::NA::|2::::M-H::1002398::NA::|2::::M-H::1007234::NA::|4::::M+Cl::1038411::NA::|6::::M-H:: 997459::NA::|7::1-(2-Hydroxyphenylamino)-1-deoxy-beta-D-gentiobioside 1,2-carbamate::M+Cl:: 92408::NA::|8::::M+Cl::1001667::NA::|8::::M+Cl::1023971::NA::
1398	1.98816	0.991435	1.99785	0.116416	0.388534	UP	458.187	458.182	458.189	1.5009	1.4866	1.52237	451	1059.65	646.368	2106.76	637.42			0::::M+Cl::1032512::NA::|2::::M-H:: 994941::NA::|2::::M-H:: 997502::NA::|2::::M-H:: 997581::NA::|2::::M-H::1002369::NA::|2::::M-H::1004698::NA::|2::::M-H::1009498::NA::|2::::M-H::1009522::NA::|2::::M-H::1009583::NA::|2::::M-H::1011900::NA::|2::::M-H::1016577::NA::|2::::M-H::1016701::NA::|2::::M+Cl::1023506::NA::|2::::M+Cl::1033689::NA::|3::::M-H::1097715::NA::|4::Asp Pro Gln Thr::M-H:: 124556::NA…
1399	1.60359	-0.681303	-2.07026	0.116499	0.388567	DOWN	1018.41	1018.41	1018.41	3.91393	3.90667	3.91627	2867	4089.81	1064.34	2550.41	725.181	[771][M+1]-
1400	1.23016	0.298841	2.02639	0.116604	0.388609	UP	259.01	259.009	259.01	3.47983	3.47277	3.47988	208	499.612	77.289	614.601	60.7171			4::Bromacil::M-H:: 68680::NA::|8::::M-H::1006643::NA::
1401	1.87409	0.906187	2.3327	0.116608	0.388611	UP	1039.41	1039.4	1039.41	3.15248	3.14612	3.15258	383	432.025	99.6484	809.652	262.087
1402	2.00075	-1.00054	-2.04693	0.116616	0.388613	DOWN	494.081	494.081	494.081	4.96397	4.95335	4.96765	1006641	4.11876e+06	1.02679e+06	2.05861e+06	1.40875e+06	[220][M]-		1::::M+Cl::1006355::NA::|3::::M-H:: 995650::NA::|3::::M-H::1012426::NA::|3::::M-H::1014015::NA::|4::::M+Cl:: 995828::NA::|4::::M+Cl:: 999639::NA::|4::::M+Cl::1002825::NA::|4::::M+Cl::1004401::NA::|4::::M+Cl::1007601::NA::|4::::M+Cl::1009491::NA::|4::::M+Cl::1028313::NA::|5::::M-H::1038937::NA::|6::::M+Cl:: 997718::NA::|6::::M+Cl::1004925::NA::|6::::M+Cl::1016639::NA::|6::::M+Cl::1016851::NA::|7::…
1403	1.77636	-0.828927	-2.2124	0.116718	0.388654	DOWN	1234.98	1234.97	1234.98	3.99248	3.99245	4.0067	398	675.063	207.458	380.025	101.552
1404	1.89778	-0.924313	-2.49812	0.116803	0.388688	DOWN	1853.61	1853.61	1853.62	4.00677	4.00675	4.00678	333	576.359	183.769	303.702	44.3519
1405	1.95807	0.969433	2.60231	0.116835	0.3887	UP	614.123	614.123	614.133	4.7825	4.78237	4.78998	440	755.932	66.1497	1480.17	477.478	[349][M+1]-
1406	1.63114	-0.705878	-2.34104	0.116878	0.388717	DOWN	1294.84	1294.84	1294.84	1.03086	1.00975	1.05197	312	743.025	199.441	455.526	73.9523
1407	1.33517	-0.417027	-2.11585	0.117096	0.388803	DOWN	247.062	247.062	247.062	4.01478	4.0139	4.021	3402	16852.7	1780.58	12622.1	2970.4	[23][M]-		4::Coriandrone E::M-H:: 86628::NA::|4::Propanoic acid, 2-hydroxy-3-[(4-hydroxy-1-naphthalenyl)oxy]-::M-H:: 2175::NA::|6::0::M-H::991259::NA::|8::Glycyl-Histidine::M+Cl:: 85754::NA::|8::Histidinyl-Glycine::M+Cl:: 85791::NA::|8::Gly His::M+Cl:: 23939::NA::|8::His Gly::M+Cl:: 23990::NA::|9::EX-527::M-H:: 45194::NA::
1408	1.70573	0.770391	2.00569	0.117144	0.388822	UP	294.036	294.033	294.041	3.92574	3.91382	3.95675	221	468.663	185.218	799.413	217.431		[M-H-C5H8O4]- 427.093	0::0::M+Cl:: 988447::NA::|2::4-Quinolinemethanol, 2,8-bis(trifluoromethyl)-::M-H:: 1105::NA::|3::::M-H::1060878::NA::|3::::M-H::1062820::NA::|3::::M-H::1074491::NA::|4::::M-H::1052521::NA::|4::::M+Cl::1058374::NA::|4::::M+Cl::1059322::NA::
1409	1.35286	0.43601	2.28235	0.117159	0.388828	UP	1669.04	1669.04	1669.05	1.10912	1.08768	1.12342	446	1542.55	159.627	2086.85	380.972	[1071][M]-
1410	2.51908	-1.3329	-2.3351	0.117348	0.388902	DOWN	974.496	974.494	974.497	3.92168	3.91382	3.93055	2627	4018.74	1684.97	1595.32	626.182	[712][M]-
1411	1.59051	-0.669493	-2.36443	0.117433	0.388936	DOWN	462.878	462.875	462.88	0.888217	0.873933	0.88825	579	741.217	190.49	466.024	65.975
1412	1.78573	0.836512	2.40677	0.117527	0.388972	UP	399.133	399.127	399.134	3.4195	3.39405	3.43728	605	922.134	154.655	1646.68	497.961		[M-H]- 400.141	2::::M-H::1032751::NA::|3::::M-H::1003062::NA::|3::::M-H::1007862::NA::|3::::M-H::1029803::NA::|3::::M-H::1039364::NA::|3::::M-H::1041628::NA::|3::::M-H::1046059::NA::|3::::M-H::1049498::NA::|3::::M-H::1068148::NA::|3::::M-H::1079314::NA::|3::::M-H::1088706::NA::|4::::M+Cl::1000840::NA::|5::::M-H:: 996804::NA::|5::::M-H::1067670::NA::|5::::M-H::1038776::NA::|5::::M-H::1038784::NA::|5::::M-H::1059…
1413	2.13082	1.09141	2.29618	0.117599	0.389	UP	552.085	552.084	552.094	4.09967	4.09177	4.13472	1126	2324.6	740.933	4953.3	1839.24			3::Tegobuvir::M+Cl::986606::NA::|8::Oxotolrestat glucuronide::M+Cl:: 2880::NA::
1414	1.64563	0.71864	2.3025	0.117873	0.389107	UP	1099.36	1099.35	1099.36	4.61155	4.59917	4.61167	705	1029.35	183.622	1693.93	464.985	[863][M]-
1415	1.35399	0.437213	2.18277	0.117923	0.389126	UP	985.3	985.291	985.302	1.11628	1.10197	1.13057	1783	7550.52	1890.17	10223.3	961.962	[729][M]2-
1416	2.15322	-1.1065	-2.24608	0.118046	0.389174	DOWN	1056.3	1056.29	1056.3	4.67997	4.67602	4.68303	3401	9194	1541.57	4269.88	3470.2	[809][M]-	[M+Cl]- 1021.34 [M-H]- 1057.31	1::3-Oxo-OPC8-CoA::M-H::63358::NA::
1417	2.12914	-1.09027	-2.21738	0.118491	0.389346	DOWN	1467.51	1467.51	1467.52	4.00323	3.99965	4.0084	1235	2208.12	828.545	1037.09	387.591	[1037][M+2]2-
1418	2.10763	-1.07562	-2.54092	0.118599	0.389388	DOWN	1591.75	1591.75	1591.76	3.93007	3.92958	3.93055	690	1251.41	441.11	593.751	79.9743
1419	1.55347	-0.635496	-2.02425	0.118683	0.38942	DOWN	803.349	803.344	803.352	0.803183	0.795983	0.81035	518	1043.44	255.075	671.684	190.057	[540][M+1]2-
1420	1.6687	0.738727	1.98218	0.118756	0.389448	UP	828.562	828.557	828.569	7.48752	7.43742	7.53035	769	4788.56	2036.6	7990.68	1918.68	[576][M+1]-
1421	1.4986	0.583612	2.2347	0.118764	0.389451	UP	782.171	782.17	782.173	3.58648	3.58437	3.58933	1294	2086.81	330.001	3127.29	735.835	[515][M]-	[M-H+HCOOH]- 737.173
1422	1.77519	0.827976	2.63238	0.118791	0.389461	UP	615.142	615.138	615.149	1.08057	1.05907	1.08073	459	1689.06	861.014	2998.41	29.6417			2::Mulberrofuran C::M+Cl::67277::NA::|2::Albafuran C::M+Cl::86707::NA::
1423	3.34733	1.74301	2.54778	0.118925	0.389513	UP	305.078	305.077	305.082	7.35243	7.35233	7.35952	832	393.359	105.163	1316.7	618.843	[47][M+2]-
1424	1.46936	0.555184	2.24651	0.118925	0.389513	UP	903.319	903.312	903.321	3.5864	3.57928	3.58933	393	618.421	205.148	908.68	89.4174	[636][M]2-
1425	1.70784	-0.772169	-2.31282	0.118932	0.389516	DOWN	1036.33	1036.33	1036.34	4.54043	4.53365	4.54722	283	825.109	239.671	483.132	90.2604	[790][M+2]-
1426	3.78633	1.9208	2.43177	0.118934	0.389516	UP	1159.34	1159.33	1159.34	3.84332	3.83593	3.84515	2125	975.847	516.225	3694.88	1866.58		[M-H]- 1160.34
1427	1.73563	0.795457	2.08583	0.118991	0.389538	UP	647.856	647.854	647.863	0.810317	0.803133	0.817483	1762	1886.17	607.232	3273.69	979.175	[372][M+1]-
1428	1.69334	-0.759873	-2.47541	0.119023	0.38955	DOWN	377.237	377.234	377.237	1.05907	1.05197	1.09503	272	1017.89	283.693	601.112	67.5326		[M+Cl]- 342.265	2::::M-H::1020187::NA::| 2::::M-H::1029572::NA::| 6::::M-H:: 992180::NA::| 6::::M-H::1001945::NA::| 6::::M-H::1016331::NA::| 6::::M-H::1020842::NA::| 6::::M-H::1025519::NA::| 6::::M-H::1032508::NA::| 6::::M-H::1035541::NA::| 6::::M-H::1038874::NA::| 6::::M-H::1049325::NA::| 6::::M-H::1076017::NA::| 6::::M-H::1077135::NA::| 6::::M-H::1077183::NA::| 6::::M-H::1089174::NA::| 6::::M-H::1089310::NA::|…
1429	1.66432	0.73493	2.58622	0.119209	0.389621	UP	834.519	834.511	834.522	9.60565	9.60558	9.6057	4796	3317.05	174.966	5520.62	1465.37	[579][M+1]-
1430	1.42774	-0.51373	-2.28155	0.119325	0.389665	DOWN	870.827	870.817	870.829	0.803183	0.803133	0.817433	398	641.492	135.442	449.307	54.2374	[607][M+4]2-
1431	1.6148	-0.691357	-2.03729	0.119374	0.389684	DOWN	769.217	769.215	769.224	4.06322	4.02268	4.099	698	5293.8	1402.72	3278.3	984.161		[M+Cl]- 734.248 [M-H]- 770.225 [M-H-HCOOH]- 816.231	3::5,7-Dihydroxy-2-(4-hydroxyphenyl)-6-methoxy-4-oxo-4H-chromen-3-yl 6-deoxy-?-L-mannopyranosyl-(1->2)-[6-deoxy-?-L-mannopyranosyl-(1->6)]-?-D-glucopyranoside::M-H::985122::NA::|3::Peonidin 3-rutinoside-5-glucoside::M-H:: 47008::NA::|3::Kaempferol 4'-methyl ether 3-(2Glc-glucosylrutinoside)::M-H:: 48990::NA::|3::Isorhamnetin 3-rhamnosyl-(1->2)-[rhamnosyl-(1->6)-galactoside]::M-H:: 50744::NA::|3::…
1432	1.4396	-0.525664	-2.43473	0.119646	0.389787	DOWN	1074.4	1074.4	1074.41	1.10912	1.03763	1.15238	545	3007.47	168.618	2089.11	631.183	[838][M]-
1433	1.69921	-0.764863	-2.05517	0.119847	0.389863	DOWN	894.005	894.005	894.007	3.48998	3.47992	3.49447	370	1205.99	349.157	709.738	230.235		[M+Cl]- 859.043
1434	1.39515	0.48042	2.15665	0.119873	0.389873	UP	456.86	456.855	456.862	0.877517	0.866817	0.888233	630	646.323	94.4072	901.717	182.095
1435	3.19465	-1.67566	-2.48147	0.119945	0.3899	DOWN	533.301	533.294	533.305	7.67985	7.6798	7.68703	1786	2258.62	1057.11	707	235.479	[253][M]-		0::::M+Cl::1031094::NA::|0::::M+Cl::1036746::NA::|0::::M+Cl::1038938::NA::|0::PG(O-18:0/0:0)::M+Cl:: 80026::NA::|8::Lys Pro Arg Val::M+Cl:: 172576::NA::|8::Lys Pro Val Arg::M+Cl:: 172633::NA::|8::Lys Arg Pro Val::M+Cl:: 173336::NA::|8::Lys Arg Val Pro::M+Cl:: 173431::NA::|8::Lys Val Pro Arg::M+Cl:: 174533::NA::|8::Lys Val Arg Pro::M+Cl:: 174571::NA::|8::Pro Lys Arg Val::M+Cl:: 202976::NA::|8::Pro…
1436	1.38404	0.468884	1.97202	0.120003	0.389922	UP	1064.27	1064.26	1064.27	0.80315	0.803133	0.810283	338	504.379	122.667	698.08	117.886	[820][M+3]2-
1437	1.46805	0.553899	1.99838	0.120076	0.38995	UP	561.653	561.652	561.661	1.1413	1.10917	1.19313	676	2907.65	925.265	4268.57	731.585
1438	1.51817	0.602336	2.29133	0.120187	0.389991	UP	1065.82	1065.82	1065.82	1.0877	1.07337	1.10913	261	1193.58	167.672	1812.06	436.417	[824][M+1]2-
1439	1.80119	0.848953	2.57541	0.120215	0.390002	UP	1132.29	1132.29	1132.29	3.78588	3.78582	3.80908	532	836.445	52.132	1506.6	447.677	[886][M+1]-
1440	2.04378	-1.03124	-2.61486	0.120245	0.390013	DOWN	1382.38	1382.37	1382.38	4.124	4.1204	4.1276	450	1013.87	342.87	496.076	8.70081	[1018][M+1]-
1441	3.57366	1.8374	2.55905	0.120291	0.39003	UP	387.286	387.282	387.286	3.58648	3.58437	3.59367	10415	4420.51	1046.5	15797.4	7628.83			5::::M-H::1030336::NA::|5::::M-H::1045187::NA::|5::::M-H::1062977::NA::|5::::M-H::1062993::NA::|5::::M-H::1086337::NA::|5::::M-H::1091136::NA::|5::::M-H::1096347::NA::|5::::M-H::1096397::NA::|5::::M-H::1098229::NA::
1442	1.61489	0.691437	2.11505	0.120454	0.390091	UP	225.061	225.06	225.062	4.75766	4.7538	4.76807	1125	2413.4	595.633	3897.38	1059.28			2::Glucoheptonic acid::M-H:: 3365::NA::|8::5-Acetylamino-6-formylamino-3-methyluracil::M-H::61973::NA::
1443	1.09435	0.130073	2.07814	0.120547	0.390126	UP	884.807	884.797	884.811	0.810283	0.803133	0.824633	647	990.396	40.6751	1083.84	66.4156	[617][M+3]2-
1444	1.31638	0.396574	2.08814	0.120588	0.390141	UP	985.791	985.791	985.792	1.12699	1.10217	1.13773	608	3153.89	424.378	4151.72	710.587	[729][M+1]2-
1445	2.10342	1.07274	2.46819	0.120895	0.390256	UP	963.28	963.277	963.284	4.33703	4.33513	4.33893	472	673.792	114.381	1417.27	509.041	[689][M+3]-
1446	2.55365	1.35256	2.57742	0.1209	0.390258	UP	566.187	566.187	566.188	2.63018	2.61882	2.63275	378	548.575	56.9083	1400.87	569.915			1::Thr Glu Asp Pro Ala::M+Cl::264127::NA::|1::Pro Ala Asp Thr Glu::M+Cl::264610::NA::|9::Neoacrimarine H::M-H:: 88923::NA::|9::Asp Ala Cys Tyr Pro::M-H::264917::NA::
1447	2.22123	-1.15136	-2.49425	0.120971	0.390284	DOWN	460.049	460.046	460.05	7.72205	7.68697	7.74343	424	2768.64	1036.7	1246.45	206.351	[160][M+1]-
1448	1.06092	0.0853178	2.25998	0.120982	0.390288	UP	318.979	318.979	318.979	8.21457	8.20023	8.21462	15683	87386.7	1532.05	92710.4	3781.55	[54][M]-		4::::M+Cl::1071148::NA::|7::DTP::M+Cl:: 68863::NA::
1449	1.72254	-0.784541	-2.11207	0.12101	0.390299	DOWN	448.077	448.076	448.078	4.57588	4.56377	4.58305	56994	241429	40582.8	140158	72458.3	[155][M]-	[M-H]- 449.089	0::Glucolesquerellin::M-H:: 71611::NA::|0::6-(Methylthio)hexyl glucosinolate::M-H:: 93107::NA::|0::::M+Cl::1003717::NA::|1::::M-H::1069361::NA::|1::::M-H::1053494::NA::|1::::M-H::1077658::NA::|2::::M+Cl::1010272::NA::|2::NU7441(KU-57788)::M+Cl:: 990021::NA::|4::::M-H::1067838::NA::|5::::M-H::1056305::NA::|5::::M+Cl:: 996685::NA::|5::::M+Cl::1033981::NA::|5::::M+Cl::1038783::NA::|5::::M+Cl::106746…
1450	5.87754	2.55521	2.56328	0.121079	0.390324	UP	1318.39	1318.38	1318.39	5.20275	5.20253	5.20285	3163	1002.35	387.6	5891.34	3280.76	[1003][M+1]-
1451	1.66746	0.737653	2.36816	0.121375	0.390434	UP	547.146	547.142	547.149	4.90321	4.87472	5.08198	3193	7879.06	3676.35	13138	1130.88	[267][M]-		1::Mirificin::M-H:: 47531::NA::|1::Pueraria glycoside 2::M-H:: 47532::NA::|1::Daidzein 7-O-glucoside-4'-O-apioside::M-H:: 47544::NA::|1::Daidzein 7-O-apiosyl-(1->6)-glucoside::M-H:: 47545::NA::|1::Chrysin 6-C-glucoside-8-C-alpha-L-arabinopyranoside::M-H:: 48571::NA::|1::Chrysin 6-C-alpha-L-arabinopyranoside-8-C-glucoside::M-H:: 48572::NA::|1::Mollupentin 2''-O-rhamnoside::M-H:: 48666::NA::|1::Cer…
1452	1.67054	-0.74031	-2.56806	0.121453	0.390462	DOWN	264.934	264.934	264.935	0.888217	0.873933	0.88825	1089	1844.18	51.4904	1103.95	496.597		[M-H]- 265.938	0::2,3-DIHYDROXY-6,7-DICHLOROQUINOXALINE::M+Cl:: 43902::NA::|0::6,7-DICHLOROQUINOXALINE-2,3-DIONE::M+Cl::987801::NA::
1453	1.99428	-0.995866	-2.53838	0.121454	0.390463	DOWN	1729.06	1729.06	1729.06	1.0591	1.05197	1.06623	353	1563.88	526.527	784.185	76.2615
1454	1.41847	-0.504339	-2.08796	0.121596	0.390515	DOWN	792.173	792.168	792.175	2.62555	2.61638	2.63323	869	2050.63	433.036	1445.66	253.635
1455	1.49376	0.578945	2.5767	0.12197	0.390653	UP	833.518	833.516	833.519	9.60565	9.60558	9.6057	10487	10896.5	272.581	16276.7	3606.27	[579][M]-		0::PI(16:0/18:2(9Z,12Z))::M-H::61169::NA::| 0::PI(16:1(9Z)/18:1(11Z))::M-H::61185::NA::| 0::PI(16:1(9Z)/18:1(9Z))::M-H::61186::NA::| 0::PI(16:2(9Z,12Z)/18:0)::M-H::61188::NA::| 0::PI(18:0/16:2(9Z,12Z))::M-H::61192::NA::| 0::PI(18:1(11Z)/16:1(9Z))::M-H::61208::NA::| 0::PI(18:1(9Z)/16:1(9Z))::M-H::61220::NA::| 0::PI(18:2(9Z,12Z)/16:0)::M-H::61231::NA::| 0::PI(12:0/22:2(13Z,16Z))::M-H::80056::NA::| …
1456	1.67219	-0.741743	-2.33682	0.122003	0.390665	DOWN	1359.55	1359.54	1359.55	3.96745	3.96385	3.97105	779	1477.52	418.21	883.584	137.485	[1014][M]-
1457	1.73493	-0.794879	-2.19009	0.122132	0.390712	DOWN	1048.17	1048.17	1048.17	3.47633	3.47277	3.47988	575	1283.15	390.331	739.597	180.091	[796][M+3]-
1458	1.35192	-0.435014	-2.13563	0.122216	0.390742	DOWN	558.273	558.27	558.276	4.50143	4.49788	4.50498	222	1240.01	232.356	917.218	120.605	[280][M+2]-
1459	1.56223	0.643608	2.01941	0.122277	0.390765	UP	577.12	577.119	577.12	5.58305	5.5786	5.59382	727	1262.92	346.512	1972.98	500.829	[302][M+1]-
1460	1.24366	0.314587	2.29555	0.122282	0.390766	UP	842.227	842.226	842.229	5.09548	5.08198	5.10992	322	822.266	51.4597	1022.62	142.141			8::C-1027 Chromophore::M-H::69038::NA::
1461	1.56173	0.64315	2.33441	0.12236	0.390795	UP	358.084	358.082	358.086	3.11744	3.11675	3.12398	325	598.658	77.681	934.944	237.113	[84][M+1]-
1462	1.9029	-0.928201	-1.96252	0.122413	0.390814	DOWN	602.126	602.12	602.128	1.20135	1.07357	1.22278	681	2673.51	738.129	1404.97	841.794		[M-H-C6H10O5]- 765.192
1463	1.38372	-0.468556	-1.95542	0.122417	0.390816	DOWN	996.092	996.086	996.094	4.56865	4.54248	4.56895	422	1300.55	232.141	939.888	219.464	[742][M+3]-
1464	1.58358	-0.663191	-1.95458	0.122576	0.390873	DOWN	681.141	681.136	681.147	3.15995	3.15247	3.16677	695	1394.68	331.716	880.713	312.092			2::Cerdlan::M-H::95944::NA::|5::Leucodelphinidin 3-[galactosyl-(1->4)-glucoside]::M+Cl::88689::NA::|6::Nitrosylhaem::M+Cl::92579::NA::
1465	2.36402	-1.24124	-2.05212	0.122622	0.39089	DOWN	1029.23	1029.23	1029.24	4.95324	4.94612	4.96037	708	1576.43	650.434	666.844	407.84		[2M+Cl]- 497.143 [M+Cl]- 994.256	3::Quercetin 3-(6''''-sinapylsophorotrioside)::M+Cl::50570::NA::|3::Quercetin 3-(6&#39;&#39;-sinapoylsophorotrioside)::M+Cl::95681::NA::
1466	1.52819	0.611826	2.25879	0.122651	0.3909	UP	297.152	297.152	297.152	7.91435	7.91428	7.92153	4136	23259.3	3434.25	35544.6	8772.19			10::Acerogenin G; 1,7-Bis(4-hydroxyphenyl)-3-heptanone::M-H::984994::NA::|10::Glepidotin C::M-H:: 53264::NA::|10::Ostruthin::M-H:: 67572::NA::|10::Doisynoestrol::M-H:: 70919::NA::|10::Gravelliferone::M-H:: 87155::NA::|10::5-Hydroxy-7-(4-hydroxyphenyl)-1-phenyl-3-heptanone::M-H:: 89491::NA::|10::Auraptene::M-H:: 89682::NA::|10::4-(3-Hydroxy-7-phenyl-6-heptenyl)-1,2-benzenediol::M-H:: 95522::NA::|1…
1467	1.3869	0.471864	2.29481	0.122674	0.390909	UP	326.126	326.126	326.127	0.952567	0.9454	0.959717	434	374.595	36.9816	519.526	102.948	[58][M+1]-
1468	1.73978	-0.798904	-2.3303	0.122775	0.390945	DOWN	691.193	691.193	691.194	4.82174	4.81818	4.8253	578	1867.07	560.792	1073.17	183.625		[M-H-CO]- 720.206	8::6-Methoxykaempferol 3,7-bis(3-acetylrhamnoside)::M-H::51257::NA::
1469	2.83237	1.50201	2.53853	0.122925	0.391	UP	855.234	855.234	855.244	3.14612	3.1453	3.16688	225	266.458	39.8936	754.709	330.738
1470	1.4439	-0.529969	-1.94896	0.12319	0.391095	DOWN	541.07	541.065	541.074	5.4587	5.45157	5.46583	207	781.652	153.615	541.348	148.358	[259][M+1]-
1471	1.85486	0.891311	2.47745	0.123192	0.391096	UP	459.107	459.107	459.108	6.83268	6.82563	6.85412	378	676.723	75.2866	1255.23	397.379			0::::M+Cl::1082926::NA::|0::::M+Cl::1085195::NA::|1::His-Phe-OH::M+Cl:: 65016::NA::|1::HoPhe-His-OH::M+Cl:: 65214::NA::|2::::M-H::1006365::NA::|2::::M-H::1011166::NA::|2::GINKGOLIDE B::M+Cl:: 990356::NA::|2::::M+Cl::1060700::NA::|2::::M+Cl::1074078::NA::|2::::M+Cl::1094160::NA::|3::Campestrinoside; (9R,10R)-10-Hydroxy-8,8-dimethyl-2-oxo-9,10-dihydro-2H,8H-pyrano[2,3-f]chromen-9-yl ?-D-glucopyrano…
1472	1.27502	0.350516	1.95941	0.123209	0.391102	UP	1560.81	1560.79	1560.81	1.15918	1.10197	1.16637	286	1245.36	197.487	1587.85	229.474
1473	1.63971	-0.713436	-2.24029	0.12321	0.391102	DOWN	763.295	763.286	763.295	5.92133	5.88548	5.94978	405	2043.62	571.637	1246.34	230.639	[497][M+2]-
1474	1.78982	-0.839815	-2.05921	0.123266	0.391123	DOWN	708.196	708.196	708.197	3.03598	3.02462	3.04733	487	1919.35	370.044	1072.37	608.774		[M+Cl]- 673.222 [M-H]- 709.199
1475	2.81839	1.49487	2.41264	0.123328	0.391145	UP	313.093	313.092	313.097	3.58653	3.58643	3.5917	449	637.213	201.81	1795.92	806.988		[M-H-C2H4]- 342.131 [M-H-COCH2]- 356.11	1::Glucovanillin::M-H:: 73372::NA::|1::2-Methoxycarbonylphenyl beta-D-glucopyranoside::M-H:: 89023::NA::|1::6-O-Acetylarbutin::M-H:: 89688::NA::|1::2-Hydroxyphenylacetic acid O-b-D-glucoside::M-H:: 93053::NA::|1::(S)-Mandelic acid O-beta-D-Glucopyranoside::M-H:: 93055::NA::|1::2-O-Acetylarbutin::M-H:: 95194::NA::|1::::M+Cl::1064831::NA::|3::::M+Cl::1056058::NA::|5::::M-H::1000599::NA::|5::::M-H::…
1476	1.58604	-0.665428	-1.95622	0.123453	0.391189	DOWN	762.152	762.151	762.156	3.4906	3.48413	3.4973	6640	19842	4259.06	12510.4	4898.87	[499][M]-	[M+Cl]- 727.181
1477	1.14081	-0.190054	-1.95278	0.123879	0.391342	DOWN	284.084	284.084	284.09	4.12041	4.11327	4.13417	374	1642.18	118.156	1439.49	135.498	[33][M+1]-
1478	1.30466	0.383675	2.031	0.123881	0.391342	UP	326.902	326.902	326.902	0.888233	0.888217	0.88825	2930	3823.96	539.125	4988.97	834.532	[61][M]-		5::Iniparib (BSI-201)::M+Cl::990650::NA::|7::BSI-201::M+Cl:: 96494::NA::
1479	3.4612	1.79127	2.22103	0.123922	0.391357	UP	607.107	607.102	607.112	6.31652	6.30582	6.32722	2259	2360.01	1736.82	8168.47	4183.47	[336][M+1]-
1480	1.38336	0.468172	2.30888	0.124021	0.391392	UP	765.435	765.434	765.436	7.68694	7.68693	7.68695	351	520.397	47.5328	719.894	141.908		[M+Cl]- 730.455 [M-H]- 766.432
1481	1.60727	-0.684614	-2.06166	0.124056	0.391405	DOWN	1211.22	1211.22	1211.23	4.02823	4.02117	4.06322	356	1168.5	318.785	727.009	189.601
1482	2.16606	-1.11508	-2.55795	0.124092	0.391417	DOWN	901.243	901.242	901.243	5.10984	5.1027	5.11698	330	914.006	332.659	421.967	18.4897			2::5-Hydroxy-2-(4-hydroxyphenyl)-7-({2-O-[(2E)-3-(4-hydroxyphenyl)-2-propenoyl]-?-D-glucopyranosyl}oxy)-4-oxo-4H-chromen-3-yl 2-O-(6-deoxy-?-L-mannopyranosyl)-?-D-glucopyranoside::M-H::985131::NA::|2::Pelargonidin 3-O-[2-O-beta-D-glucopyranosyl-6-O-(E)-p-coumaroyl-beta-D-glucopyranoside]-5-O-(beta-D-glucopyranoside)::M-H:: 46841::NA::|2::Cyanidin 3-robinobioside-5-(6-p-coumarylglucoside)::M-H:: 4…
1483	1.47891	-0.564534	-1.98814	0.12411	0.391424	DOWN	810.836	810.827	810.838	0.803133	0.796017	0.81035	737	1593.32	362.643	1077.36	265.593	[551][M]2-
1484	1.2678	0.342327	2.18621	0.124643	0.391612	UP	1022.74	1022.74	1022.74	0.8103	0.810283	0.824567	492	515.624	44.2631	653.708	100.044
1485	1.31452	-0.394541	-1.9631	0.124874	0.391693	DOWN	939.261	939.26	939.262	4.12104	4.11288	4.1292	468	2902.03	480.509	2207.66	380.05	[670][M+1]-
1486	2.49258	-1.31764	-2.33204	0.124921	0.39171	DOWN	482.061	482.056	482.065	2.94788	2.93038	2.97442	1220	3212.09	1365.85	1288.66	418.623	[199][M+1]-
1487	2.01887	-1.01355	-2.45319	0.12504	0.391752	DOWN	446.073	446.07	446.078	3.27681	3.26613	3.30192	402	1614.11	564.785	799.513	108.644			1::::M+Cl::1004377::NA::|1::::M+Cl::1049883::NA::|3::::M+Cl:: 997113::NA::|3::::M+Cl::1001203::NA::|3::::M+Cl::1013290::NA::|3::::M+Cl::1018282::NA::|3::::M+Cl::1027319::NA::|3::::M+Cl::1030053::NA::|3::::M+Cl::1033442::NA::|3::::M+Cl::1043055::NA::|3::::M+Cl::1074930::NA::|4::::M+Cl::1023110::NA::|4::::M+Cl::1024013::NA::|4::::M+Cl::1026390::NA::|4::::M+Cl::1027900::NA::|4::::M+Cl::1028687::NA::…
1488	1.25491	-0.327586	-1.93496	0.125101	0.391773	DOWN	296.138	296.137	296.142	3.93007	3.91382	3.93555	1037	3820.95	490.635	3044.79	491.909	[43][M+2]-
1489	1.93902	0.95533	2.11527	0.125186	0.391803	UP	1137.81	1137.81	1137.81	1.1556	1.14488	1.15953	579	2881.17	1011.55	5586.65	1970.91
1490	1.42597	-0.51194	-2.04507	0.12524	0.391822	DOWN	744.857	744.852	744.861	0.803167	0.795983	0.81035	2475	4828.95	1045.03	3386.44	632.844	[475][M]2-
1491	5.02533	2.32922	2.48903	0.125324	0.391851	UP	304.083	304.083	304.085	7.35596	7.35233	7.36665	3924	1161.03	476.245	5834.55	3217.13	[47][M+1]-
1492	1.69325	-0.759791	-2.06066	0.125345	0.391858	DOWN	1211.27	1211.27	1211.28	4.02107	4.01402	4.02268	1352	3158.22	939.586	1865.19	546.253	[943][M]-	[M+Cl]- 1176.3 [M-H]- 1212.28
1493	1.41533	-0.501136	-2.08883	0.125451	0.391895	DOWN	1106.28	1106.27	1106.28	0.806733	0.803133	0.817483	316	649.078	75.3237	458.606	138.819	[871][M]2-
1494	1.45197	-0.538015	-1.9348	0.125483	0.391906	DOWN	582.098	582.096	582.099	3.30899	3.30192	3.32343	1971	9564.18	1950.47	6587.02	1816.29		[M+Cl+NaCOOH]- 479.152
1495	1.51767	-0.601858	-1.93514	0.12555	0.39193	DOWN	975.307	975.3	975.313	0.803133	0.796033	0.81035	442	826.741	171.016	544.743	185.636
1496	1.75192	-0.808935	-2.51893	0.125572	0.391937	DOWN	1390.56	1390.56	1390.56	3.99604	3.99248	3.9996	1094	2101.62	617.118	1199.61	62.0991		[M-H]- 1391.57
1497	1.92042	-0.941422	-2.18893	0.125925	0.39206	DOWN	479.235	479.227	479.238	4.89607	4.87472	4.90332	1249	2426.54	845.933	1263.55	362.299			3::::M+Cl::1095234::NA::|4::Ala Phe Ile Met::M-H:: 105230::NA::|4::Ala Phe Leu Met::M-H:: 105270::NA::|4::Ala Phe Met Ile::M-H:: 105287::NA::|4::Ala Phe Met Leu::M-H:: 105289::NA::|4::Ala Ile Phe Met::M-H:: 106370::NA::|4::Ala Ile Met Phe::M-H:: 106484::NA::|4::Ala Leu Phe Met::M-H:: 107170::NA::|4::Ala Leu Met Phe::M-H:: 107284::NA::|4::Ala Met Phe Ile::M-H:: 107567::NA::|4::Ala Met Phe Leu::M-H…
1498	2.31313	-1.20985	-2.36582	0.126044	0.392101	DOWN	615.898	615.892	615.906	0.799583	0.795983	0.810283	1892	3788.59	1521.76	1637.86	404.401
1499	1.51107	0.595572	2.37637	0.126309	0.392192	UP	519.997	519.993	520.003	2.48388	2.48323	2.50505	216	521.993	47.7687	788.769	188.484
1500	2.17883	-1.12355	-2.24798	0.126318	0.392195	DOWN	974.22	974.214	974.226	3.25206	3.24463	3.27328	1327	3550.23	1388.4	1629.42	512.519
1501	1.42634	-0.512319	-1.93335	0.126472	0.392248	DOWN	492.513	492.512	492.517	3.67219	3.66452	3.70748	30325	124166	24956.2	87051.9	21970.8	[213][M]2-
1502	1.82032	0.864193	2.20149	0.126536	0.39227	UP	1313.35	1313.34	1313.35	1.18383	1.00975	1.22317	1228	3298.18	808.669	6003.75	1969.05	[998][M]-
1503	1.26398	0.337975	2.16555	0.126549	0.392275	UP	334.064	334.064	334.064	0.966858	0.9597	0.981183	3782	9938.14	854.768	12561.6	1916.33	[66][M+1]-
1504	1.35787	0.441346	1.98125	0.126614	0.392297	UP	475.81	475.81	475.819	5.76465	5.75748	5.77177	485	1221.84	312.514	1659.1	220.134		[M+Cl]- 440.833 [M-H]- 476.809
1505	1.68309	0.751109	2.38019	0.126758	0.392346	UP	434.87	434.87	434.874	0.813883	0.810283	0.817483	1437	2028.53	240.288	3414.19	979.292
1506	1.66448	0.735069	2.21606	0.126782	0.392354	UP	342.879	342.879	342.88	0.881117	0.873917	0.88825	348	380.571	72.561	633.452	183.848
1507	1.49136	0.576625	2.16472	0.126806	0.392362	UP	232.902	232.901	232.903	0.952583	0.9454	0.97405	2124	2570.17	410.485	3833.04	923.322		[M-H]- 233.908 [M-2H]2- 467.817
1508	2.21982	1.15044	2.37994	0.126848	0.392377	UP	1273.48	1273.48	1273.48	3.16357	3.16025	3.16688	243	219.768	46.3683	487.847	189.509
1509	2.44675	1.29087	2.25856	0.126867	0.392383	UP	1204.27	1204.26	1204.27	3.80077	3.80042	3.80112	1785	1334.91	495.084	3266.19	1395.86		[3M-2H+K]- 389.112
1510	1.86802	-0.901508	-2.15531	0.12691	0.392398	DOWN	1728.53	1728.53	1728.53	1.05197	1.05193	1.07337	503	2020.64	687.244	1081.7	311.508	[1077][M+1]-
1511	1.42605	0.512024	2.52675	0.12693	0.392405	UP	813.207	813.207	813.207	1.34773	1.2875	1.40795	1668	7839.15	2287.33	11179	97.9402	[552][M]-	[M+Cl]- 778.232	3::Luteorin 7-(6''''-acetylallosyl-(1->3)-glucosyl-(1->2)-glucoside::M-H::49148::NA::|3::Kaempferol 3-glucosyl-(1->2)-(6''-acetylgalactoside)-7-glucoside::M-H::50386::NA::|3::Faratroside::M-H::50497::NA::|3::Kaempferol 3-[2&#39;&#39;-glucosyl-6&#39;&#39;-acetyl-galactoside] 7-glucoside::M-H::92175::NA::|4::Victorin C::M-H::66980::NA::
1512	1.98864	0.991781	2.47527	0.126951	0.392412	UP	190.049	190.049	190.05	3.86977	3.86948	3.88035	1263	1588.6	153.646	3159.15	1088.19			4::Deisopropylhydroxyatrazine::M+Cl:: 66432::NA::|7::0::M-H::988776::NA::|8::5-Hydroxyindoleacetic acid::M-H:: 2975::NA::|8::5,6-Dihydroxy-3-methyl-2-oxo-1,2-dihydroquinoline::M-H:: 66505::NA::|8::5-Phenyl-1,3-oxazinane-2,4-dione::M-H:: 71253::NA::|8::Desmethyldeschlorobenzoyl Indomethacin::M-H:: 828::NA::|8::1H-Indole-4-acetic acid, 2,3-dihydro-2-oxo-::M-H:: 2373::NA::
1513	2.59137	1.37371	2.48193	0.127225	0.392505	UP	550.09	550.089	550.09	4.10969	4.1059	4.11492	19291	32371.6	4552.49	83886.8	35661.2	[271][M+1]-
1514	1.74488	-0.803126	-1.95598	0.127337	0.392543	DOWN	385.266	385.265	385.268	4.01478	4.0139	4.021	13677	31673.9	7225.27	18152.5	9547.69			0::::M-H::1084268::NA::|3::Lobinaline, monohydrochloride::M-H:: 991619::NA::|9::::M+Cl::1042985::NA::|9::::M+Cl::1088958::NA::
1515	2.13792	1.09621	2.30013	0.127373	0.392555	UP	1102.29	1102.29	1102.29	4.14187	4.14185	4.1419	579	1319.77	337.466	2821.57	1079.36
1516	1.75825	-0.814138	-2.22834	0.127416	0.39257	DOWN	1468.52	1468.52	1468.52	4.00677	4.00675	4.00678	413	1000.58	313.772	569.079	118.494	[1037][M+4]2-
1517	1.99354	-0.995332	-1.91936	0.127438	0.392578	DOWN	472.205	472.203	472.207	2.57204	2.56115	2.59023	732	3091.32	967.14	1550.67	998.782			0::Asp Asp Lys Pro::M-H::120452::NA::|0::Asp Asp Pro Lys::M-H::120528::NA::|0::Asp Lys Asp Pro::M-H::122732::NA::|0::Asp Lys Pro Asp::M-H::122922::NA::|0::Asp Pro Asp Lys::M-H::124328::NA::|0::Asp Pro Lys Asp::M-H::124442::NA::|0::Glu Pro Gln Thr::M-H::132556::NA::|0::Glu Pro Thr Gln::M-H::132613::NA::|0::Glu Gln Pro Thr::M-H::132936::NA::|0::Glu Gln Thr Pro::M-H::133012::NA::|0::Glu Thr Pro Gln:…
1518	5.78045	-2.53118	-2.49426	0.127492	0.392596	DOWN	1538.37	1538.37	1538.37	3.49078	3.47992	3.50163	612	1428.94	816.251	247.202	84.521	[1054][M+2]-
1519	1.42083	-0.506733	-1.92244	0.127495	0.392597	DOWN	882.697	882.696	882.697	0.888225	0.888217	0.888233	348	737.893	132.804	519.34	145.384		[M+Cl]- 847.723	1::PE(22:1(13Z)/24:1(15Z))::M-H::60931::NA::|1::PE(22:2(13Z,16Z)/24:0)::M-H::60963::NA::|1::PE(24:0/22:2(13Z,16Z))::M-H::61119::NA::|1::PE(24:1(15Z)/22:1(13Z))::M-H::61151::NA::|1::PC(21:0/22:2(13Z,16Z))::M-H::76258::NA::|1::PC(22:2(13Z,16Z)/21:0)::M-H::76340::NA::
1520	1.64224	0.715667	2.10996	0.127514	0.392603	UP	992.245	992.242	992.255	3.64918	3.64362	3.65802	879	1012.51	237.508	1662.79	478.06	[739][M+1]-
1521	1.74341	0.801909	1.94354	0.127517	0.392604	UP	1775.15	1775.15	1775.16	1.12353	1.08772	1.14485	463	1759.41	912.913	3067.36	724.757
1522	2.33878	1.22576	2.32678	0.127531	0.392609	UP	1227.37	1227.37	1227.38	1.09482	1.02552	1.16632	1948	2167.12	595.987	5068.41	2075.86	[961][M+1]-
1523	2.06465	-1.04589	-2.40325	0.127772	0.392706	DOWN	813.17	813.166	813.174	1.34754	1.33002	1.36507	841	6441.47	496.836	3119.89	2341.77		[M+Cl+HCOOH]- 732.208 [M-H+HCOOH]- 768.186
1524	1.47731	-0.562974	-1.93481	0.127792	0.392715	DOWN	748.361	748.357	748.364	0.803158	0.803133	0.803183	235	452.989	83.173	306.631	101.235	[479][M+5]2-
1525	1.62523	-0.700642	-2.20303	0.127842	0.392735	DOWN	743.243	743.241	743.244	5.117	5.09628	5.13837	382	1240.71	348.692	763.406	138.693		[M+Cl]- 708.278 [M-H]- 744.249
1526	1.3626	-0.446361	-2.07197	0.127998	0.392797	DOWN	591.172	591.172	591.172	5.83613	5.8291	5.83617	68582	608468	64103.5	446550	119213	[319][M]-		0::BUDDLEOFLAVONOLOSIDE::M-H:: 43969::NA::|0::Formononetin 7-O-laminaribioside::M-H:: 47542::NA::|0::Retusin 7-O-neohesperidoside::M-H:: 47644::NA::|0::Biochanin A 7-O-rutinoside::M-H:: 47730::NA::|0::Isomargaritene::M-H:: 48866::NA::|0::Margaritene::M-H:: 48867::NA::|0::Isocytisoside 3''-O-alpha-L-rhamnopyranoside::M-H:: 48870::NA::|0::Cytisoside 3''-O-beta-D-rhamnopyranoside::M-H:: 48873::NA::|…
1527	1.37575	-0.46022	-1.95147	0.128013	0.392803	DOWN	558.159	558.156	558.163	5.51582	5.50875	5.52163	273	1246.9	182.27	906.341	241.13			3::Cys Asp Met Arg::M+Cl::112494::NA::|3::Cys Asp Arg Met::M+Cl::112570::NA::|3::Cys Met Asp Arg::M+Cl::115534::NA::|3::Cys Met Arg Asp::M+Cl::115762::NA::|3::Cys Arg Asp Met::M+Cl::117130::NA::|3::Cys Arg Met Asp::M+Cl::117282::NA::|3::Asp Cys Met Arg::M+Cl::120094::NA::|3::Asp Cys Arg Met::M+Cl::120170::NA::|3::Asp Met Cys Arg::M+Cl::123514::NA::|3::Asp Met Arg Cys::M+Cl::123761::NA::|3::Asp Ar…
1528	7.75785	2.95566	2.51224	0.128293	0.392937	UP	880.296	880.295	880.298	4.07122	4.07032	4.07215	2033	447.247	71.5197	3469.68	2082.57	[616][M+1]-
1529	1.73022	-0.790957	-1.94195	0.128338	0.392958	DOWN	1075.23	1075.23	1075.24	4.53408	4.53363	4.56875	3074	6341.12	1466.95	3664.92	1882.96	[831][M+3]-
1530	1.60668	0.684084	1.92176	0.128544	0.393056	UP	843.417	843.406	843.417	7.57614	7.51612	7.72205	621	3876.96	1605.2	6229.05	1384.66
1531	1.41855	-0.504419	-2.05165	0.128552	0.39306	DOWN	971.212	971.212	971.226	2.9101	2.9074	2.92097	324	1258.65	273.711	887.28	152.898			2::Malvidin 3-(6''-p-coumarylglucoside)-5-dimalonylglucoside::M-H::47159::NA::
1532	1.36503	-0.448937	-2.01037	0.128562	0.393064	DOWN	732.171	732.17	732.171	1.96349	1.85448	1.98497	7363	34204.5	4153.45	25057.6	6697.17	[454][M]-
1533	2.00299	1.00215	2.42764	0.128635	0.393099	UP	869.291	869.29	869.293	5.04211	5.03877	5.04545	285	313.919	38.8953	628.776	221.248	[609][M+1]-
1534	2.00706	-1.00508	-2.43964	0.128761	0.393159	DOWN	1636.74	1636.74	1636.75	3.91383	3.91382	3.91385	474	740.598	260.509	368.997	41.6754
1535	1.7812	-0.832848	-2.17549	0.129146	0.39334	DOWN	1211.76	1211.76	1211.76	0.810308	0.803183	0.817433	257	642.013	207.203	360.439	85.5782
1536	1.23361	0.302889	1.99946	0.129225	0.393377	UP	517.157	517.156	517.158	3.3643	3.35557	3.3726	972	4264.64	730.118	5260.91	460.164		[M+Cl]- 482.193	2::Sibiricose A5; 3-O-[(2E)-3-(4-Hydroxy-3-methoxyphenyl)-2-propenoyl]-?-D-fructofuranosyl ?-D-glucopyranoside::M-H:: 985245::NA::|2::Arillatose B::M-H:: 985451::NA::|2::Cys Cys Phe Phe::M-H:: 111964::NA::|2::Cys Phe Cys Phe::M-H:: 113104::NA::|2::Cys Phe Phe Cys::M-H:: 113161::NA::|2::Phe Cys Cys Phe::M-H:: 135904::NA::|2::Phe Cys Phe Cys::M-H:: 135961::NA::|2::Phe Phe Cys Cys::M-H:: 137101::NA:…
1537	1.57651	0.656733	2.25507	0.129299	0.393412	UP	299.778	299.776	299.778	7.4446	7.40893	7.48032	227	1129.41	159.47	1780.53	473.995		[M-H-CH3]- 315.795 [M-H-H20]- 318.789
1538	1.69728	0.763227	1.96413	0.129518	0.393515	UP	1267.39	1267.39	1267.4	5.74677	5.74323	5.7503	405	724.82	254.473	1230.22	365.896		[M+Cl]- 1232.41 [M-H]- 1268.39
1539	1.68146	0.749711	2.28225	0.129539	0.393524	UP	552.133	552.128	552.134	4.08907	4.07747	4.1848	284	832.908	411.52	1400.5	127.292			1::Piperacillin::M+Cl::1964::NA::
1540	1.82233	-0.865788	-2.16952	0.129542	0.393526	DOWN	422.167	422.166	422.17	3.95687	3.95665	3.9663	1205	2641.94	365.157	1449.76	878.958	[127][M+1]-
1541	1.38362	-0.468452	-1.99932	0.129622	0.393563	DOWN	1156.87	1156.86	1156.87	1.11627	1.08768	1.13078	564	3015.06	614.012	2179.1	384.01
1542	3.41489	1.77184	2.4597	0.129719	0.393609	UP	1319.37	1319.37	1319.37	5.20003	5.19735	5.20272	968	522.87	103.901	1785.55	883.05	[1004][M]-
1543	1.66083	-0.731904	-2.00781	0.130002	0.39374	DOWN	547.179	547.179	547.189	4.73955	4.73952	4.74662	632	1994.23	585.231	1200.75	355.046		[M-H]- 548.182	0::Asp Asp His Tyr::M-H::120419::NA::|0::Asp Asp Asn Trp::M-H::120518::NA::|0::Asp Asp Trp Asn::M-H::120651::NA::|0::Asp Asp Tyr His::M-H::120666::NA::|0::Asp His Asp Tyr::M-H::121939::NA::|0::Asp His Tyr Asp::M-H::122262::NA::|0::Asp Asn Asp Trp::M-H::123938::NA::|0::Asp Asn Trp Asp::M-H::124242::NA::|0::Asp Trp Asp Asn::M-H::126731::NA::|0::Asp Trp Asn Asp::M-H::126902::NA::|0::Asp Tyr Asp His:…
1544	1.51099	-0.595491	-1.90172	0.130056	0.393765	DOWN	1890.25	1890.24	1890.25	1.10915	1.10197	1.13792	1351	8189.38	1812.36	5419.89	1754.38
1545	1.47317	-0.558926	-2.2714	0.130061	0.393768	DOWN	684.732	684.73	684.738	0.888217	0.881067	0.88825	771	985.917	230.345	669.248	72.4677			7::3,5,3'-Triiodothyropyruvate::M+Cl::66056::NA::
1546	1.3296	-0.410992	-1.90116	0.130064	0.393769	DOWN	198.916	198.916	198.918	0.9597	0.938267	0.97405	510	1417.29	226.449	1065.95	226.219		[M-H-CO2]- 243.908	1::2-bromo-2-butenoic acid::M+Cl::35905::NA::|1::2-Butenoic acid, 2-bromo-; Crotonic acid, 2-bromo-; alpha-Bromocrotonic acid::M+Cl::74840::NA::
1547	1.69781	0.763673	2.35879	0.130081	0.393777	UP	299.112	299.111	299.118	3.48341	3.47983	3.50133	338	610.136	70.6047	1035.89	304.555		[M+Cl]- 264.143 [M-H]- 300.12	7::Salidroside::M-H:: 44847::NA::| 7::2-(3-Hydroxyphenyl)ethanol 1&#39;-glucoside::M-H:: 93052::NA::| 7::4-Methoxybenzyl glucoside::M-H:: 95804::NA::| 7::Salidroside::M-H::985713::NA::|10::BD 1008::M-H::988085::NA::
1548	1.14087	0.190129	1.96934	0.130098	0.393785	UP	693.448	693.448	693.455	9.6056	9.60558	9.60562	454	571.046	39.5883	651.486	58.6351		[M+Cl]- 658.483 [M-H-CH2]- 708.478	3::PA(14:1(9Z)/22:4(7Z,10Z,13Z,16Z))::M-H::81301::NA::|3::PA(18:1(9Z)/18:4(6Z,9Z,12Z,15Z))::M-H::81495::NA::|3::PA(18:2(9Z,12Z)/18:3(6Z,9Z,12Z))::M-H::81515::NA::|3::PA(18:2(9Z,12Z)/18:3(9Z,12Z,15Z))::M-H::81516::NA::|3::PA(18:3(6Z,9Z,12Z)/18:2(9Z,12Z))::M-H::81543::NA::|3::PA(18:3(9Z,12Z,15Z)/18:2(9Z,12Z))::M-H::81572::NA::|3::PA(18:4(6Z,9Z,12Z,15Z)/18:1(9Z))::M-H::81601::NA::|3::PA(20:4(5Z,8Z,1…
1549	1.52768	0.611339	1.99515	0.130479	0.393986	UP	390.12	390.112	390.121	1.0591	1.03763	1.08787	430	1688.46	656.884	2579.43	408.364	[103][M+3]-
1550	1.31605	0.396211	2.10315	0.13058	0.394039	UP	562.254	562.244	562.259	7.10647	7.08858	7.16725	720	2623.61	616.665	3452.79	293.331	[286][M]-		3::Leu Pro Asp Gly Tyr::M-H::264268::NA::|3::Glu Phe Thr Pro Ala::M-H::264335::NA::|3::Pro Phe Ala Thr Glu::M-H::265003::NA::|3::Phe His Lys Pro::M+Cl::138051::NA::|3::Phe His Pro Lys::M+Cl::138127::NA::|3::Phe Lys His Pro::M+Cl::138811::NA::|3::Phe Lys Pro His::M+Cl::138925::NA::|3::Phe Pro His Lys::M+Cl::140407::NA::|3::Phe Pro Lys His::M+Cl::140445::NA::|3::His Phe Lys Pro::M+Cl::153251::NA::|…
1551	1.44448	-0.53055	-1.95224	0.13074	0.394124	DOWN	451.075	451.074	451.078	4.58488	4.56868	4.59007	586	1320.1	207.237	913.89	294.845	[155][M+3]-
1552	3.92206	1.97161	2.32904	0.130945	0.394231	UP	714.233	714.231	714.235	4.07034	4.06317	4.07215	3131	1551.68	824.493	6085.77	3269.54	[437][M+1]-
1553	2.35054	-1.23299	-1.93134	0.131023	0.394272	DOWN	1205.31	1205.31	1205.32	4.39783	4.36277	4.3986	372	2005.91	825.611	853.383	621.855	[941][M+2]-
1554	1.84932	0.886991	2.20273	0.131108	0.394317	UP	1081.31	1081.31	1081.31	1.06983	1.04483	1.09482	1015	2431.13	1522.94	4495.94	562.777		[M-H]- 1082.32
1555	13.2691	3.73	2.48231	0.131114	0.39432	UP	837.42	837.412	837.422	7.52332	7.51608	7.70838	1304	724.639	21.26	9615.29	6203.48	[585][M+1]-
1556	1.86578	0.899781	2.2077	0.131267	0.3944	UP	401.144	401.142	401.148	4.84673	4.83968	4.85385	652	731.36	169.676	1364.56	466.9		[M+Cl]- 366.178 [M-H]- 402.154	2::::M-H:: 997405::NA::|2::::M-H::1001318::NA::|2::::M-H::1007193::NA::|2::::M-H::1012478::NA::|2::::M-H::1024271::NA::|2::::M-H::1025944::NA::|2::::M-H::1026302::NA::|2::::M-H::1067328::NA::|2::::M-H::1072920::NA::|2::::M-H::1081428::NA::|2::::M-H::1092882::NA::|2::::M-H::1094175::NA::|2::Benzyl beta-primeveroside::M-H:: 95612::NA::|2::Benzyl O-[arabinofuranosyl-(1->6)-glucoside]::M-H:: 95898::N…
1557	1.35573	0.439074	2.43897	0.131277	0.394405	UP	1203.39	1203.39	1203.39	1.0841	1.07337	1.09483	242	820.576	25.179	1112.48	205.764
1558	4.29521	-2.10273	-2.46471	0.131357	0.394447	DOWN	779.312	779.312	779.312	5.08123	5.0104	5.1027	1115	3683.22	1980.59	857.519	142.847		[2M-H+Cl]2- 762.316
1559	1.20628	-0.270571	-2.06168	0.131368	0.394452	DOWN	698.784	698.783	698.79	0.888217	0.873933	0.88825	474	751.617	95.9285	623.084	49.578
1560	3.03854	-1.60338	-2.31358	0.13138	0.394459	DOWN	555.283	555.278	555.289	6.77545	6.72545	6.78262	11139.6	4060.61	1972.52	1336.37	518.398			2::Ile Val Tyr Tyr::M-H::166678::NA::|2::Ile Tyr Val Tyr::M-H::167438::NA::|2::Ile Tyr Tyr Val::M-H::167476::NA::|2::Leu Val Tyr Tyr::M-H::182678::NA::|2::Leu Tyr Val Tyr::M-H::183438::NA::|2::Leu Tyr Tyr Val::M-H::183476::NA::|2::Val Ile Tyr Tyr::M-H::242678::NA::|2::Val Leu Tyr Tyr::M-H::243478::NA::|2::Val Tyr Ile Tyr::M-H::247238::NA::|2::Val Tyr Leu Tyr::M-H::247278::NA::|2::Val Tyr Tyr Ile:…
1561	1.2745	0.34993	1.99357	0.131422	0.394481	UP	746.23	746.228	746.24	3.85022	3.84303	3.86677	345	850.66	105.981	1084.17	172.992	[476][M+1]-
1562	1.80639	0.853111	1.91999	0.131665	0.394607	UP	566.346	566.342	566.347	9.6378	9.63422	9.65573	2193	5630.72	2510.42	10171.3	3236.65	[293][M+2]-
1563	1.43511	-0.521163	-1.96716	0.131696	0.394623	DOWN	175.002	175.002	175.002	4.01851	4.0139	4.02268	1135	4515.71	1007.77	3146.59	661.506		[M-H-CH3]- 191.033
1564	13.7935	3.78592	2.46709	0.1319	0.394729	UP	1255.81	1255.81	1255.82	7.59761	7.59408	7.60113	818	146.999	61.0746	2027.63	1318.91	[980][M]-
1565	4.46276	2.15794	2.41604	0.131909	0.394734	UP	636.132	636.132	636.132	6.45524	6.45517	6.46232	33200	23332.9	8322.34	104129	57321.4	[365][M]-
1566	1.27707	0.352835	1.89332	0.13198	0.39477	UP	664.253	664.252	664.261	7.60115	7.59402	7.61552	707	2011.53	378.357	2568.86	341.76	[385][M]-	[M-H]- 665.261	2::Val Trp Tyr Tyr::M+Cl::247078::NA::|2::Val Tyr Trp Tyr::M+Cl::247458::NA::|2::Val Tyr Tyr Trp::M+Cl::247477::NA::|2::Trp Val Tyr Tyr::M+Cl::254678::NA::|2::Trp Tyr Val Tyr::M+Cl::255438::NA::|2::Trp Tyr Tyr Val::M+Cl::255476::NA::|2::Tyr Val Trp Tyr::M+Cl::262658::NA::|2::Tyr Val Tyr Trp::M+Cl::262677::NA::|2::Tyr Trp Val Tyr::M+Cl::263038::NA::|2::Tyr Trp Tyr Val::M+Cl::263076::NA::|2::Tyr Ty…
1567	1.57001	-0.650771	-1.8895	0.132135	0.394851	DOWN	763.149	763.149	763.159	3.48853	3.48413	3.50163	1395	4194.95	1019.13	2671.93	954.195	[499][M+1]-
1568	1.3066	-0.385818	-1.92467	0.132436	0.395006	DOWN	1025.79	1025.79	1025.79	0.806733	0.796033	0.817433	273	498.046	84.3739	381.177	62.7879	[775][M+2]-
1569	2.82148	-1.49645	-2.43645	0.132599	0.395089	DOWN	1728.06	1728.05	1728.07	1.05552	1.05197	1.05907	709	1616.25	737.941	572.839	75.1219		[M-H]- 1729.07 [M-H-C6H8O6]- 1905.12
1570	1.44213	0.528201	1.93177	0.132863	0.395225	UP	1250.71	1250.71	1250.71	0.8103	0.810267	0.81745	301	436.9	100.9	630.067	140.769	[976][M]-
1571	1.36102	-0.444684	-1.88285	0.132908	0.395248	DOWN	388.939	388.938	388.94	0.796025	0.795983	0.81035	8003	26876.3	4706.56	19747.2	4566.93	[99][M+2]-
1572	1.82966	-0.871576	-1.88318	0.132925	0.395257	DOWN	751.204	751.202	751.205	1.35148	1.31573	1.4008	877	10335.5	2981.58	5648.86	3113.01		[M-H+NaCOOH]- 684.232	7::Sagittain B::M-H::50319::NA::|7::4''''-Acetylsagittatin A::M-H::50385::NA::
1573	1.30968	-0.389211	-2.19277	0.132989	0.395289	DOWN	479.999	479.994	480.006	3.26968	3.25178	3.28047	530	2077.68	132.309	1586.4	364.799	[195][M+2]-
1574	1.56158	0.64301	1.93822	0.133092	0.395342	UP	906.341	906.331	906.341	4.06327	4.06317	4.06517	1366	2291.34	657.589	3578.12	943.322	[640][M]-	[M-H+HCOOH]- 861.334
1575	1.73301	-0.793281	-1.88579	0.133157	0.395375	DOWN	1784.49	1784.48	1784.49	4.37633	4.37632	4.37635	430	1066.33	307.715	615.306	277.343
1576	1.66318	0.733943	2.2618	0.133328	0.395462	UP	503.176	503.175	503.18	4.72521	4.71092	4.73245	2382	3230.83	462.678	5373.44	1574.2	[233][M]-	[M-H-CO2]- 548.182	2::His Met Met Ser::M-H:: 155694::NA::|2::His Met Ser Met::M-H:: 155789::NA::|2::His Ser Met Met::M-H:: 157689::NA::|2::Met His Met Ser::M-H:: 186094::NA::|2::Met His Ser Met::M-H:: 186189::NA::|2::Met Met His Ser::M-H:: 187614::NA::|2::Met Met Ser His::M-H:: 187785::NA::|2::Met Ser His Met::M-H:: 189609::NA::|2::Met Ser Met His::M-H:: 189685::NA::|2::Ser His Met Met::M-H:: 226089::NA::|2::Ser Me…
1577	1.33837	-0.420474	-1.9539	0.133532	0.395566	DOWN	1106.76	1106.76	1106.77	0.810267	0.80315	0.810283	453	909.857	170.441	679.826	111.939	[872][M]-		4::Galalpha1-4Galbeta1-4Glcbeta-Cer(d18:1/22:0)::M-H::54020::NA::|4::Galalpha1-3Galbeta1-4Glcbeta-Cer(d18:1/22:0)::M-H::55597::NA::|4::Manalpha1-3Manbeta1-4Glcbeta-Cer(d18:1/22:0)::M-H::56023::NA::|4::Trihexosylceramide (d18:1/22:0)::M-H:: 7139::NA::
1578	1.68587	-0.753491	-1.92746	0.133571	0.395586	DOWN	466.088	466.087	466.09	5.17065	5.16128	5.18127	1753	6283.39	1336.48	3727.09	1868.32	[166][M+4]-
1579	2.33883	-1.22579	-2.08576	0.133707	0.395655	DOWN	494.091	494.09	494.099	5.51583	5.51432	5.52305	2679	8008.78	3450.26	3424.26	1609.16	[207][M+2]-
1580	1.46376	-0.54968	-2.11136	0.133758	0.395681	DOWN	385.046	385.044	385.048	4.02899	4.01553	4.06317	6035	22444.3	2340.19	15333.3	5343.53	[95][M]-	[M-H]- 386.054	1::::M-H::1069252::NA::|1::::M-H::1049546::NA::|1::::M-H::1060708::NA::|2::::M+Cl::1017228::NA::|2::::M+Cl::1047643::NA::|2::::M+Cl::1051401::NA::|2::::M+Cl::1062048::NA::|2::::M+Cl::1062061::NA::|2::::M+Cl::1067446::NA::|2::::M+Cl::1071144::NA::|2::::M+Cl::1073352::NA::|2::::M+Cl::1081373::NA::|3::::M+Cl::1034199::NA::|5::::M+Cl::1068002::NA::|6::Tetracenomycin B1::M+Cl:: 63753::NA::|6::Alteichi…
1581	1.47276	-0.558524	-2.28092	0.133764	0.395684	DOWN	217.049	217.048	217.053	4.02111	3.9941	4.07757	179	917.08	58.558	622.694	215.74		[M+Cl]- 182.075	1::Mannitol::M+Cl:: 989649::NA::| 1::D-Mannitol::M+Cl:: 142::NA::| 1::D-Sorbitol::M+Cl:: 143::NA::| 1::Dulcitol::M+Cl:: 4179::NA::| 1::L-Iditol::M+Cl:: 62390::NA::| 2::Sodium (&plusmn;)-2-(4-methoxyphenoxy)propionate::M-H:: 94786::NA::| 6::Lathyrine::M+Cl:: 66888::NA::| 7::bis(4-fluorophenyl)-Methanone::M-H:: 2735::NA::| 9::2-Hydroxy-6-oxo-6-phenylhexa-2,4-dienoate::M-H:: 65572::NA::| 9::4-Methyl…
1582	1.99355	0.995339	2.15565	0.133768	0.395685	UP	438.892	438.891	438.897	1.09492	1.00265	1.15918	732	1786.96	1328.01	3562.38	520.971
[truncated: 5,377 more rows]

## Sheet: tt19 S4 vs tt19 (6527)
featureidx	fold	log2fold	tstat	pvalue	qvalue	pdown	mzmed	mzmin	mzmax	rtmed	rtmin	rtmax	maxint	dataset1_mean	dataset1_sd	dataset2_mean	dataset2_sd	isotopes	adducts	METLIN
[truncated: 6,527 more rows]

## Sheet: tt19 S5 vs tt19 (6712)
featureidx	fold	log2fold	tstat	pvalue	qvalue	pdown	mzmed	mzmin	mzmax	rtmed	rtmin	rtmax	maxint	dataset1_mean	dataset1_sd	dataset2_mean	dataset2_sd	isotopes	adducts	METLIN
[truncated: 6,712 more rows]

[truncated: 3 more sheets: tt19 S7 vs tt19 (6710), tt19 S8 vs tt19 (6410), Col-0 vs tt19 (7342)]
