# Supplementary material for: Synergy between the anthocyanin and RDR6/SGS3/DCL4 siRNA pathways expose hidden features of Arabidopsis carbon metabolism
Source: Nat Commun. 2020 May 15;11:2456. doi: 10.1038/s41467-020-16289-3 (PMC7229025; doi:10.1038/s41467-020-16289-3)
Supplement: Supplementary file 6 — Supplementary Data 2 [file 41467_2020_16289_MOESM6_ESM.xlsx]

## Sheet: tt19-8 vs Col-0
Supplementary Data 2. List of 2,642 genes that differential expressed between tt19-8 and Col-0 under AIC.
Gene	base Mean	log2 Fold Change	lfcSE	stat	pvalue	padj	Description	Annotation
AT1G53480	401.942	-7.027	0.373	-18.847	3.126e-79	6.89e-76	ATMRD1	Encodes MRD1 (mto 1 responding down). Down-regulated in mto1-1 mutant that over-accumulates soluble methionine.
AT1G07887	399.248	-7.017	0.373	-18.828	4.44e-79	8.969e-76	NA	NA
AT5G17220	1400.35	-6.22	0.173	-35.988	1.277e-283	3.096e-279	ATGSTF12	Encodes glutathione transferase belonging to the phi class of GSTs. Naming convention according to Wagner et al. (2002). Mutants display no pigments on leaves and stems.
AT3G42658	403.661	-3.744	0.185	-20.237	4.655e-91	1.411e-87	NA	NA
AT1G53490	570.391	-3.263	0.162	-20.17	1.786e-90	4.811e-87	HEI10	NA
AT2G27550	356.156	-3.182	0.204	-15.6	7.225e-55	9.731e-52	ATC	encodes a protein similar to TFL1. overexpression leads to similar phenotype as TFL1 overexpression. expressed specifically in the hypocotyl and null mutation does not result in phenotypes exhibited by TFL1 null mutations.
ATCG00950	1780.19	-3.001	0.49	-6.126	8.99e-10	6.209e-08	NA	NA
ATCG01180	1783.67	-2.995	0.486	-6.162	7.171e-10	5.053e-08	NA	NA
AT5G39190	68.225	-2.884	0.345	-8.354	6.614e-17	1.233e-14	ATGER2	germin-like protein (GLP2a)
AT4G14630	1005.08	-2.736	0.468	-5.846	5.045e-09	3.081e-07	GLP9	germin-like protein with N-terminal signal sequence that may target it to the vacuole, plasma membrane and/or outside the cell.
AT1G26255	116.601	-2.669	0.355	-7.52	5.489e-14	7.078e-12	NA	NA
AT1G26250	119.976	-2.628	0.332	-7.906	2.662e-15	4.219e-13	NA	NA
AT4G12480	1985.93	-2.568	0.093	-27.544	5.184e-167	3.142e-163	EARLI1	a putative lipid transfer protein, vernalization-responsive and cold-induced
AT5G39160	54.111	-2.506	0.353	-7.092	1.322e-12	1.388e-10	NA	NA
AT2G43530	452.481	-2.372	0.2	-11.849	2.177e-32	1.256e-29	NA	Encodes a defensin-like (DEFL) family protein.
AT4G10510	85.47	-2.356	0.388	-6.071	1.273e-09	8.5e-08	NA	NA
AT2G05520	68.48	-2.338	0.451	-5.184	2.174e-07	9.798e-06	ATGRP-3	Encodes a glycine-rich protein that is expressed mainly in stems and leaves. mRNA levels are upregulated in response to ABA, salicylic acid and ethylene but downregulated in response to dessication.
AT2G24850	70.586	-2.314	0.357	-6.485	8.874e-11	7.03e-09	TAT	Encodes a tyrosine aminotransferase that is responsive to treatment with jasmonic acid.
AT2G28500	168.634	-2.251	0.204	-11.057	2.026e-28	9.267e-26	LBD11	NA
AT5G40590	258.171	-2.136	0.56	-3.817	0.0001349	0.00258	NA	NA
AT1G52400	1120.73	-2.133	0.097	-22.085	4.446e-108	1.796e-104	ATBG1	encodes a member of glycosyl hydrolase family 1, located in inducible ER bodies which were formed after wounding, required in inducible ER body formation
AT4G12470	7903.11	-2.121	0.069	-30.901	1.145e-209	1.388e-205	AZI1	Encodes AZI1 (AZELAIC ACID INDUCED 1). Involved in the priming of salicylic acid induction and systemic immunity triggered by pathogen or azelaic acid.
AT4G22467	375.846	-2.094	0.237	-8.836	9.895e-19	2.142e-16	NA	NA
AT2G05380	183.646	-2.084	0.23	-9.08	1.088e-19	2.612e-17	GRP3S	glycine-rich protein 3 short isoform (GRP3S) mRNA, complete
AT1G74010	1364.12	-2.08	0.15	-13.884	7.953e-44	7.416e-41	NA	NA
AT4G22470	389.221	-2.064	0.231	-8.921	4.641e-19	1.052e-16	NA	NA
AT1G61080	125.716	-2.035	0.269	-7.569	3.751e-14	4.943e-12	NA	NA
AT3G50570	185.059	-2.032	0.177	-11.472	1.814e-30	9.774e-28	NA	NA
AT3G02885	79.546	-2.001	0.279	-7.172	7.381e-13	7.988e-11	GASA5	NA
AT2G29350	1395.3	-1.997	0.109	-18.24	2.473e-74	4.612e-71	SAG13	senescence-associated gene SAG13 encoding a short-chain alcohol dehydrogenase
AT4G38410	69.009	-1.901	0.291	-6.528	6.645e-11	5.424e-09	NA	NA
AT5G42235	107.823	-1.892	0.233	-8.104	5.327e-16	9.031e-14	NA	Encodes a defensin-like (DEFL) family protein.
AT5G47330	148.108	-1.877	0.197	-9.507	1.961e-21	5.283e-19	NA	NA
AT1G74000	85.799	-1.874	0.26	-7.201	5.972e-13	6.581e-11	SS3	encodes a protein similar to strictosidine synthase, which is involved in the production of monoterpene indole alkaloids. This gene belongs to a family of 13 members in Arabidopsis.
AT5G13220	113.858	-1.868	0.242	-7.724	1.127e-14	1.589e-12	JAS1	Plants overexpressing At5g13220.3, but not At5g13220.1 showed enhanced insensitivity to MeJa.
AT5G49770	53.921	-1.861	0.331	-5.63	1.805e-08	1.006e-06	NA	NA
AT2G19990	86.811	-1.821	0.243	-7.48	7.458e-14	9.272e-12	PR-1-LIKE	Encodes a PR-1-like protein homolog that is differentially expressed in resistant compared to susceptible cultivars by powdery mildew infection. The deduced amino acid sequence has 24 amino acids comprising the signal peptide and 140 amino acids of the mature peptide (15 kDa). Northern blot analysis showed accumulation of the corresponding mRNA 12 h after inoculation of resistant barley cultivars…
AT1G75750	5383.43	-1.783	0.087	-20.456	5.36e-93	1.856e-89	GASA1	GA-responsive GAST1 protein homolog regulated by BR and GA antagonistically. Possibly involved in cell elongation based on expression data
AT5G33340	197.618	-1.766	0.227	-7.763	8.275e-15	1.201e-12	CDR1	Encodes a protein with aspartic protease activity (also known as aspartate-type endopeptidase activity). Overexpression of the gene was shown to lead to salicylic acid (SA)-mediated disease resistance upon exposure to the pathogen Pseudomonas syringae. Moreover, overexpression of this gene led to the upregulation of two pathogenesis-related genes PR1 and PR2. This upregulation was no longer obser…
AT4G37990	50.152	-1.753	0.414	-4.236	2.273e-05	0.0005711	ATCAD8	Encodes an aromatic alcohol:NADP+ oxidoreductase whose mRNA levels are increased in response to treatment with a variety of phytopathogenic bacteria. Though similar to mannitol dehydrogenases, this enzyme does not have mannitol dehydrogenase activity.
AT2G16630	386.638	-1.752	0.13	-13.505	1.471e-41	1.229e-38	NA	NA
AT1G14550	82.288	-1.728	0.272	-6.349	2.164e-10	1.649e-08	NA	NA
AT1G19380	371.681	-1.727	0.212	-8.147	3.745e-16	6.484e-14	NA	NA
AT4G25000	123.036	-1.721	0.223	-7.721	1.153e-14	1.616e-12	AMY1	Predicted to be secreted protein based on signalP prediction. Involved in starch mobilization. Mutants are defective in alpha-amylase activity. (Note: AMY1 has been found in the literature to be referred to as AMY3, which is not to be confused with AMY3/At1g69830).
AT5G22555	63.388	-1.716	0.325	-5.28	1.289e-07	6.152e-06	NA	NA
AT2G26560	339.774	-1.703	0.159	-10.736	6.93e-27	2.897e-24	PLA	Encodes a lipid acyl hydrolase with wide substrate specificity that accumulates upon infection by fungal and bacterial pathogens. Protein is localized in the cytoplasm in healthy leaves, and in membranes in infected cells. Plays a role in cell death and differentially affects the accumulation of oxylipins. Contributes to resistance to virus.
AT3G50770	637.033	-1.683	0.17	-9.92	3.42e-23	1.077e-20	CML41	NA
AT2G30770	75.15	-1.673	0.3	-5.57	2.548e-08	1.391e-06	CYP71A13	putative cytochrome P450
AT3G28070	160.114	-1.671	0.214	-7.813	5.594e-15	8.371e-13	UMAMIT46	NA
ATCG00020	58.622	-1.637	0.45	-3.642	0.0002709	0.004596	PSBA	Encodes chlorophyll binding protein D1, a part of the photosystem II reaction center core
AT5G06720	1556.55	-1.631	0.339	-4.806	1.54e-06	5.597e-05	ATPA2	NA
AT1G79320	121.662	-1.603	0.272	-5.883	4.035e-09	2.496e-07	AtMC6	NA
AT3G55970	143.11	-1.6	0.201	-7.955	1.797e-15	2.87e-13	ATJRG21	NA
AT3G51600	132.165	-1.593	0.225	-7.086	1.381e-12	1.443e-10	LTP5	Predicted to encode a PR (pathogenesis-related) protein. Belongs to the lipid transfer protein (PR-14) family with the following members: At2g38540/LTP1, At2g38530/LTP2, At5g59320/LTP3, At5g59310/LTP4, At3g51600/LTP5, At3g08770/LTP6, At2g15050/LTP7, At2g18370/LTP8, At2g15325/LTP9, At5g01870/LTP10, At4g33355/LTP11, At3g51590/LTP12, At5g44265/LTP13, At5g62065/LTP14, At4g08530/LTP15.
AT2G19970	303.077	-1.575	0.188	-8.382	5.211e-17	9.947e-15	NA	NA
AT1G29020	114.799	-1.574	0.241	-6.52	7.023e-11	5.675e-09	NA	NA
AT3G52820	74.64	-1.572	0.294	-5.34	9.314e-08	4.627e-06	ATPAP22	NA
AT4G22610	381.89	-1.568	0.176	-8.889	6.15e-19	1.368e-16	NA	NA
AT3G46900	83.475	-1.567	0.341	-4.592	4.391e-06	0.0001388	COPT2	encodes a member of copper transporter family and functionally complements a high affinity copper transporter mutant in yeast
AT3G63160	230.973	-1.564	0.209	-7.489	6.956e-14	8.783e-12	OEP6	NA
AT2G41480	1792.58	-1.557	0.177	-8.808	1.279e-18	2.743e-16	AtPRX25	NA
AT4G08870	208.708	-1.548	0.207	-7.488	7.01e-14	8.806e-12	ARGAH2	Encodes one of the two arginase in the genome. Gene expression is enhanced by methyl jasmonate treatment.
AT1G74810	1226.25	-1.535	0.217	-7.065	1.605e-12	1.663e-10	BOR5	NA
AT3G20470	482.653	-1.517	0.128	-11.872	1.66e-32	9.816e-30	ATGRP-5	encodes a glycine-rich protein that is expressed more abundantly in immature seed pods than in stems and leaves. Expression is not detected in roots or flowers.
AT1G05450	99.534	-1.496	0.247	-6.048	1.47e-09	9.658e-08	NA	Encodes a Protease inhibitor/seed storage/LTP family protein
AT5G39580	5586.33	-1.493	0.151	-9.879	5.117e-23	1.544e-20	NA	NA
AT1G35350	274.609	-1.489	0.196	-7.59	3.21e-14	4.3e-12	NA	NA
AT5G08760	77.764	-1.485	0.285	-5.218	1.812e-07	8.384e-06	NA	NA
AT1G51870	133.221	-1.47	0.296	-4.972	6.641e-07	2.666e-05	NA	NA
AT3G21080	72.655	-1.467	0.325	-4.517	6.263e-06	0.0001868	NA	NA
AT3G52748	568.107	-1.445	0.241	-5.99	2.098e-09	1.36e-07	NA	NA
AT2G43580	55.848	-1.444	0.312	-4.63	3.662e-06	0.00012	NA	NA
AT4G21840	341.87	-1.438	0.216	-6.643	3.082e-11	2.659e-09	ATMSRB8	NA
AT1G44130	129.983	-1.422	0.247	-5.751	8.88e-09	5.175e-07	NA	NA
AT3G12145	678.144	-1.411	0.145	-9.728	2.29e-22	6.609e-20	FLOR1	A novel leucine-rich repeat protein. Interacts directly with MADS domain transcription factor.
AT4G38420	892.121	-1.404	0.206	-6.816	9.393e-12	8.758e-10	sks9	NA
AT1G65860	55.82	-1.401	0.367	-3.816	0.0001359	0.002596	FMO	belongs to the flavin-monooxygenase (FMO) family, encodes a glucosinolate S-oxygenase that catalyzes the conversion of methylthioalkyl glucosinolates to methylsulfinylalkyl glucosinolates
AT3G21500	347.241	-1.398	0.142	-9.837	7.777e-23	2.299e-20	DXL1	Encodes a protein postulated to have 1-deoxy-D-xylulose 5-phosphate synthase activity.
AT5G20230	195.142	-1.394	0.191	-7.304	2.8e-13	3.233e-11	ATBCB	Al-stress-induced gene
AT1G54020	114.251	-1.375	0.254	-5.409	6.345e-08	3.273e-06	NA	NA
AT1G52000	324.007	-1.356	0.181	-7.475	7.74e-14	9.574e-12	NA	NA
AT4G21830	1230.87	-1.345	0.204	-6.592	4.34e-11	3.654e-09	ATMSRB7	NA
AT2G21140	385.91	-1.34	0.153	-8.756	2.024e-18	4.304e-16	ATPRP2	Proline-rich protein expressed in expanding leaves, stems, flowers, and siliques.
AT4G01390	189.8	-1.332	0.284	-4.683	2.821e-06	9.498e-05	NA	NA
AT2G32660	194.12	-1.33	0.193	-6.906	4.992e-12	4.861e-10	AtRLP22	NA
AT3G08770	64.67	-1.33	0.284	-4.676	2.923e-06	9.803e-05	LTP6	Predicted to encode a PR (pathogenesis-related) protein. Belongs to the lipid transfer protein (PR-14) family with the following members: At2g38540/LTP1, At2g38530/LTP2, At5g59320/LTP3, At5g59310/LTP4, At3g51600/LTP5, At3g08770/LTP6, At2g15050/LTP7, At2g18370/LTP8, At2g15325/LTP9, At5g01870/LTP10, At4g33355/LTP11, At3g51590/LTP12, At5g44265/LTP13, At5g62065/LTP14, At4g08530/LTP15.
AT4G39320	94.968	-1.321	0.248	-5.337	9.424e-08	4.653e-06	NA	NA
AT5G06570	52.504	-1.319	0.334	-3.95	7.817e-05	0.00161	NA	NA
AT4G18422	56.175	-1.312	0.289	-4.546	5.475e-06	0.0001676	NA	NA
AT1G15010	58.044	-1.31	0.393	-3.335	0.000854	0.01151	NA	NA
AT2G08685	1013.75	-1.284	0.196	-6.552	5.678e-11	4.731e-09	NA	NA
AT4G11190	1711.49	-1.282	0.19	-6.763	1.35e-11	1.235e-09	NA	NA
AT1G78230	500.618	-1.265	0.227	-5.568	2.572e-08	1.401e-06	NA	NA
AT4G12550	115.322	-1.263	0.355	-3.559	0.0003718	0.005895	AIR1	isolated from differential screening of a cDNA library from auxin-treated root culture. encodes a protein that is related to a large family of proteins that consist of a proline-rich or glycine-rich N-terminus and a hydrophobic, possibly membrane spanning C-terminus.
AT1G21910	311.94	-1.252	0.169	-7.398	1.378e-13	1.646e-11	DREB26	encodes a member of the DREB subfamily A-5 of ERF/AP2 transcription factor family. The protein contains one AP2 domain. There are 15 members in this subfamily including RAP2.1, RAP2.9 and RAP2.10.
AT5G02515	143.786	-1.25	0.269	-4.644	3.411e-06	0.0001126	NA	NA
AT4G02330	1925.05	-1.246	0.112	-11.132	8.773e-29	4.09e-26	AtPME41	NA
AT1G30730	145.652	-1.244	0.209	-5.942	2.821e-09	1.805e-07	NA	NA
AT1G76470	260.443	-1.241	0.205	-6.048	1.469e-09	9.658e-08	NA	NA
AT1G51620	60.424	-1.24	0.309	-4.006	6.164e-05	0.001328	NA	NA
AT1G05135	148.819	-1.239	0.222	-5.591	2.259e-08	1.253e-06	NA	NA
AT1G02470	98.672	-1.234	0.218	-5.654	1.564e-08	8.796e-07	NA	NA
AT2G34790	2155.81	-1.234	0.204	-6.053	1.422e-09	9.448e-08	EDA28	NA
AT1G45616	922.76	-1.227	0.154	-7.966	1.638e-15	2.68e-13	AtRLP6	NA
AT4G16620	219.476	-1.221	0.198	-6.17	6.844e-10	4.851e-08	UMAMIT8	NA
AT2G35290	102.323	-1.217	0.297	-4.1	4.126e-05	0.0009418	SAUR79	NA
AT5G67020	128.795	-1.217	0.21	-5.792	6.971e-09	4.142e-07	NA	NA
AT5G64110	228.299	-1.214	0.18	-6.727	1.733e-11	1.562e-09	NA	NA
AT4G22880	2506.83	-1.213	0.115	-10.502	8.452e-26	3.359e-23	ANS	encodes leucoanthocyanidin dioxygenase, which is involved in proanthocyanin biosynthesis. Mutant analysis suggests that this gene is also involved in vacuole formation.
AT4G37450	659.809	-1.208	0.111	-10.838	2.275e-27	1.003e-24	AGP18	AGP18 is a lysine-rich arabinogalactan-protein (AGP) and part of a multi-gene family of glycoproteins with approx. 50 members. It falls into one subclass with AGP17 and AGP19, other lysine-rich AGPs. It is expressed in young leaves, shoots, roots and flowers.
AT4G12555	107.716	-1.195	0.348	-3.429	0.0006053	0.00873	NA	NA
AT3G44260	596.961	-1.194	0.128	-9.348	8.898e-21	2.319e-18	AtCAF1a	NA
AT2G48090	106.06	-1.176	0.216	-5.434	5.52e-08	2.878e-06	NA	NA
AT5G47500	263.183	-1.173	0.149	-7.856	3.959e-15	6.075e-13	PME5	NA
AT4G12545	550.868	-1.167	0.255	-4.577	4.728e-06	0.0001479	NA	NA
AT4G12543	508.858	-1.166	0.255	-4.571	4.854e-06	0.0001512	NA	NA
AT4G34380	61.005	-1.162	0.38	-3.062	0.002198	0.02339	NA	NA
AT5G50790	89.252	-1.157	0.242	-4.778	1.767e-06	6.289e-05	AtSWEET10	NA
AT4G09820	412.583	-1.154	0.134	-8.632	6.046e-18	1.232e-15	AtTT8	TT8 is a regulation factor that acts in a concerted action with TT1, PAP1 and TTG1 on the regulation of flavonoid pathways, namely proanthocyanidin and anthocyanin biosynthesis. Affects dihydroflavonol 4-reductase gene expression. It is thought that a ternary complex composed of TT2, TT8 and TTG1 is necessary for correct expression of BAN in seed endothelium. Also important for important for marg…
AT1G52827	100.058	-1.15	0.219	-5.259	1.449e-07	6.809e-06	ATCDT1	Cysteine-rich protein that confers cadmium tolerance to yeast. Homologs are also found in rice, Brassica rapa and pine.
AT1G17310	61.034	-1.141	0.332	-3.435	0.000592	0.008588	NA	NA
AT5G57785	56.487	-1.137	0.313	-3.637	0.0002764	0.004665	NA	NA
AT1G52030	68.194	-1.132	0.279	-4.057	4.973e-05	0.001106	F-ATMBP	Similar to myrosinase binding proteins which may be involved in metabolizing glucosinolates and forming defense compounds to protect against herbivory. Also similar to lectins and other agglutinating factors. Expressed only in flowers.
AT3G14770	133.176	-1.132	0.245	-4.622	3.8e-06	0.0001238	AtSWEET2	NA
AT5G54060	1824.22	-1.13	0.122	-9.231	2.685e-20	6.711e-18	UF3GT	NA
AT1G62760	84.665	-1.123	0.266	-4.221	2.435e-05	0.0006043	NA	NA
AT4G16990	134.243	-1.119	0.209	-5.35	8.815e-08	4.388e-06	RLM3	NA
AT1G76930	51614.8	-1.115	0.151	-7.369	1.716e-13	2.02e-11	ATEXT1	Encodes an Arabidopsis extensin gene that belongs to cell-wall hydroxyproline-rich glycoproteins. The cross-link of extensins enforces cell wall strength. Transgenic plants overexpressing this gene show an increase in stem thickness.
AT5G12340	118.213	-1.114	0.216	-5.151	2.589e-07	1.133e-05	NA	NA
AT2G01610	977.829	-1.11	0.108	-10.284	8.297e-25	2.958e-22	NA	NA
AT5G06730	559.919	-1.101	0.211	-5.208	1.905e-07	8.72e-06	NA	NA
AT4G29690	506.075	-1.096	0.214	-5.113	3.175e-07	1.353e-05	NA	NA
AT1G78490	70.877	-1.094	0.29	-3.77	0.0001631	0.003035	CYP708A3	member of CYP708A
AT4G28530	315.31	-1.093	0.179	-6.119	9.406e-10	6.478e-08	anac074	NA
AT4G13395	51.625	-1.092	0.319	-3.419	0.0006281	0.009018	DVL10	NA
AT4G04460	2574.55	-1.086	0.136	-7.975	1.521e-15	2.508e-13	NA	NA
AT3G10870	56.587	-1.084	0.3	-3.617	0.0002977	0.00495	ATMES17	Encodes a methyl IAA esterase. Methyl IAA is believed to be an inactive form of auxin that needs to be demethylated to exert a biological effect. MES17 does not act on methyl JA, MeSA, MeGA4, or MEGA9 in vitro. This gene is expressed in several tissues of seedlings and adult plants, with a higher relative level of expression in the seedling shoot apex and the adult stem.
AT4G03210	1187.09	-1.084	0.104	-10.465	1.249e-25	4.882e-23	XTH9	encodes a member of xyloglucan endotransglucosylase/hydrolases (XTHs) that catalyze the cleavage and molecular grafting of xyloglucan chains function in loosening and rearrangement of the cell wall. Gene is expressed in shoot apex region, flower buds, flower stalks and internodes bearing flowers.
AT3G28080	96.459	-1.083	0.222	-4.874	1.093e-06	4.167e-05	UMAMIT47	NA
AT5G16030	605.645	-1.083	0.133	-8.171	3.063e-16	5.342e-14	NA	NA
AT2G23620	114.84	-1.079	0.217	-4.97	6.697e-07	2.684e-05	ATMES1	Encodes a protein shown to have carboxylesterase activity, methyl salicylate esterase activity, methyl jasmonate esterase activity, and methyl IAA esterase activity in vitro. MES1 appears to be involved in MeSA hydrolysis in planta. Expression of MES1 can restore systemic acquired resistance in SAR-deficient tobacco plants. This protein does not act on MeGA4, or MEGA9 in vitro.
AT3G02935	65.793	-1.076	0.284	-3.782	0.0001558	0.002914	NA	NA
AT1G55775	69.314	-1.07	0.285	-3.747	0.000179	0.003265	NA	NA
AT3G14362	80.503	-1.069	0.275	-3.888	0.0001013	0.002016	DVL19	NA
AT5G14920	1299.66	-1.067	0.135	-7.881	3.257e-15	5.127e-13	GASA14	NA
AT3G59900	701.541	-1.062	0.106	-10.058	8.499e-24	2.823e-21	ARGOS	Encodes ARGOS (Auxin-Regulated Gene Involved in Organ Size). Inducible by auxin. Involved in lateral organ size control. Transgenic plants expressing sense or antisense ARGOS cDNA display enlarged or reduced aerial organs, respectively. The alteration in organ size is attributable mainly to changes in cell number and the duration of organ growth.
AT1G07610	1522.5	-1.06	0.214	-4.953	7.312e-07	2.901e-05	MT1C	one of the five metallothioneins (MTs) genes identified in Arabidopsis. MTs are cysteine-rich proteins required for heavy metal tolerance.
AT5G50130	70.004	-1.043	0.304	-3.434	0.000595	0.008606	NA	NA
AT1G17380	181.283	-1.042	0.261	-3.991	6.581e-05	0.001391	JAZ5	NA
AT2G16850	67.501	-1.042	0.314	-3.321	0.0008964	0.01194	PIP2;8	NA
AT4G14780	94.695	-1.042	0.263	-3.961	7.469e-05	0.00155	NA	NA
AT2G18690	1234.23	-1.038	0.165	-6.275	3.489e-10	2.556e-08	NA	NA
AT4G18280	1675.4	-1.036	0.167	-6.221	4.942e-10	3.566e-08	NA	NA
AT4G18425	158.809	-1.033	0.235	-4.403	1.067e-05	0.0002981	NA	NA
AT2G29440	115.152	-1.028	0.238	-4.321	1.555e-05	0.0004171	ATGSTU6	Encodes glutathione transferase belonging to the tau class of GSTs. Naming convention according to Wagner et al. (2002).
AT5G53870	424.015	-1.027	0.135	-7.592	3.149e-14	4.242e-12	AtENODL1	NA
AT1G64480	65.581	-1.026	0.287	-3.573	0.0003535	0.005687	CBL8	calcineurin B-like protein 8, member of plant-specific family of calcium sensor proteins containing 3 EF-hand motifs
AT5G46240	107.387	-1.026	0.214	-4.783	1.726e-06	6.17e-05	AtKAT1	Encodes a potassium channel protein (KAT1). ABA triggers KAT1 endocytosis both in epidermal cells as well as guard cells. Upon removal of ABA, KAT1 is recycled back to the plasma membrane. KAT1 is localized within 0.50.6 &#956;m diameter microdomains at the plasma membrane surface. KAT1 belongs to the Shaker family K+ channel. This family includes five groups based on phylogenetic analysis (FEBS …
AT2G39010	1636.2	-1.023	0.132	-7.773	7.667e-15	1.12e-12	PIP2;6	NA
AT4G06175	1091.47	-1.023	0.135	-7.565	3.882e-14	5.088e-12	NA	NA
AT4G04570	130.54	-1.022	0.245	-4.172	3.022e-05	0.0007196	CRK40	Encodes a cysteine-rich receptor-like protein kinase.
AT1G65510	407.877	-1.019	0.196	-5.208	1.906e-07	8.72e-06	NA	NA
AT1G16370	395.97	-1.017	0.19	-5.354	8.594e-08	4.313e-06	ATOCT6	NA
AT5G04080	365.788	-1.016	0.129	-7.872	3.485e-15	5.416e-13	NA	NA
AT1G65845	2122.1	-1.013	0.143	-7.071	1.537e-12	1.599e-10	NA	NA
AT1G65490	61.171	-1.011	0.285	-3.549	0.0003861	0.00609	NA	NA
AT2G02990	1977.77	-1.008	0.135	-7.48	7.439e-14	9.272e-12	ATRNS1	member of the ribonuclease T2 family, responds to inorganic phosphate starvation, and inhibits production of anthocyanin. Also involved in wound-induced signaling independent of jasmonic acid.
AT1G28230	380.203	-1.007	0.205	-4.919	8.687e-07	3.397e-05	ATPUP1	Encodes a transporter that transports purines,cytokinins and other adenine derivatives. Expressed in the leaf hydathodes where it may be involved in re-uptake of cytokinins during guttation.
AT2G28950	369.351	-1.007	0.14	-7.18	6.965e-13	7.572e-11	ATEXP6	Encodes an expansin. Naming convention from the Expansin Working Group (Kende et al, 2004. Plant Mol Bio). Involved in the formation of nematode-induced syncytia in roots of Arabidopsis thaliana.
AT4G14090	2871.12	-1.007	0.102	-9.879	5.16e-23	1.544e-20	NA	The At4g14090 encodes a anthocyanidin 5-O-glucosyltransferase specifically glucosylating the 5-position of the flavonoid A-ring.
AT2G45340	172.116	-1.006	0.205	-4.902	9.496e-07	3.678e-05	NA	NA
AT5G47740	395.621	-1	0.156	-6.424	1.328e-10	1.042e-08	NA	NA
ATMG00020	3583.74	-1	0.321	-3.116	0.001836	0.02063	NA	NA
AT2G47550	424.229	-0.998	0.171	-5.844	5.089e-09	3.1e-07	NA	NA
AT1G73290	122.23	-0.996	0.205	-4.852	1.22e-06	4.615e-05	scpl5	NA
AT3G54400	3134.12	-0.993	0.097	-10.259	1.079e-24	3.79e-22	NA	NA
AT2G18150	2006.26	-0.992	0.351	-2.83	0.004661	0.04147	NA	NA
AT2G46630	264.783	-0.991	0.144	-6.902	5.126e-12	4.971e-10	NA	NA
AT5G24915	61.512	-0.99	0.282	-3.515	0.000439	0.006753	NA	NA
AT1G60095	113.2	-0.988	0.227	-4.348	1.373e-05	0.0003701	NA	NA
AT1G68290	567.39	-0.987	0.145	-6.8	1.043e-11	9.652e-10	ENDO2	Encodes a putative endonuclease but no demonstrable endonuclease activity, either towards single stranded DNA or mismatches, has been seen in vitro.
AT1G71030	100.794	-0.985	0.265	-3.712	0.0002058	0.003648	ATMYBL2	Encodes a putative myb family transcription factor. In contrast to most other myb-like proteins its myb domain consists of a single repeat. A proline-rich region potentially involved in transactivation is found in the C-terminal part of the protein. Its transcript accumulates mainly in leaves.
AT1G18860	126.013	-0.984	0.203	-4.848	1.246e-06	4.697e-05	ATWRKY61	member of WRKY Transcription Factor; Group II-b
AT5G24660	90.916	-0.984	0.258	-3.81	0.0001391	0.002654	LSU2	NA
AT5G59490	789.874	-0.981	0.125	-7.829	4.903e-15	7.383e-13	NA	NA
AT1G19180	4293.47	-0.979	0.123	-7.954	1.799e-15	2.87e-13	AtJAZ1	JAZ1 is a nuclear-localized protein involved in jasmonate signaling. JAZ1 transcript levels rise in response to a jasmonate stimulus. JAZ1 can interact with the COI1 F-box subunit of an SCF E3 ubiquitin ligase in a yeast-two-hybrid assay only in the presence of jasmonate-isoleucine (JA-ILE) or coronatine. Application of jasmonate methyl ester to Arabidopsis roots reduces the levels of a JAZ1:GUS …
AT5G47220	314.804	-0.978	0.15	-6.502	7.95e-11	6.34e-09	ATERF-2	Encodes a member of the ERF (ethylene response factor) subfamily B-3 of ERF/AP2 transcription factor family (ATERF-2). The protein contains one AP2 domain. Functions as activator of GCC boxdependent transcription. Positive regulator of JA-responsive defense genes and resistance to F. oxysporum and enhances JA inhibition of root elongation.
AT3G48970	60.43	-0.977	0.316	-3.087	0.002024	0.02201	NA	NA
AT5G19110	470.659	-0.977	0.188	-5.209	1.901e-07	8.72e-06	NA	NA
AT5G05390	135.299	-0.967	0.263	-3.68	0.0002335	0.004065	LAC12	putative laccase, a member of laccase family of genes (17 members in Arabidopsis).
AT1G08973	521.097	-0.965	0.148	-6.519	7.059e-11	5.685e-09	NA	NA
AT1G74650	281.846	-0.965	0.188	-5.142	2.712e-07	1.178e-05	ATMYB31	Member of the R2R3 factor gene family.
AT2G19800	859.74	-0.962	0.115	-8.396	4.618e-17	8.885e-15	MIOX2	Encodes a myo-inositol oxygenase family gene.
AT1G80450	206.295	-0.959	0.169	-5.662	1.5e-08	8.517e-07	NA	NA
AT5G43440	150.797	-0.959	0.186	-5.157	2.507e-07	1.099e-05	NA	encodes a protein whose sequence is similar to ACC oxidase
AT3G49570	186.513	-0.958	0.266	-3.596	0.000323	0.005278	LSU3	NA
AT5G11210	362.368	-0.958	0.178	-5.38	7.436e-08	3.787e-06	ATGLR2.5	member of Putative ligand-gated ion channel subunit family
AT1G66920	175.36	-0.956	0.171	-5.575	2.473e-08	1.357e-06	NA	NA
AT3G03200	59.151	-0.955	0.321	-2.974	0.002942	0.02934	anac045	NA
AT2G40300	206.456	-0.954	0.189	-5.042	4.6e-07	1.906e-05	ATFER4	Encodes FERRITIN 4, AtFER4. Ferritins are a class of 24-mer multi-meric proteins found in all kingdoms of life. Function as the main iron store in mammals. Evidence suggests that Arabidopsis ferritins are essential to protect cells against oxidative damage, but they do not constitute the major iron pool. Localize to mitochondria. Knock out mutants are not sensitive to abiotic stress.
AT2G34350	77.704	-0.953	0.271	-3.52	0.0004323	0.006672	NA	NA
AT3G08860	2366.59	-0.953	0.197	-4.84	1.297e-06	4.838e-05	PYD4	Encodes a protein that is predicted to have beta-alanine aminotransferase activity.
AT3G51860	2845.27	-0.953	0.169	-5.637	1.729e-08	9.683e-07	ATCAX3	NA
AT4G38530	57.423	-0.953	0.294	-3.244	0.00118	0.01477	ATPLC1	Encodes a putative phosphoinositide-specific phospholipase C. There are two genes called ATPLC1, one corresponding to AT4g38530 (this one) and one corresponding to AT5g58670.
AT5G38420	369.46	-0.953	0.238	-4.01	6.064e-05	0.001309	RBCS2B	NA
AT5G53750	415.905	-0.95	0.137	-6.92	4.506e-12	4.441e-10	NA	NA
AT1G23730	814.236	-0.949	0.138	-6.885	5.762e-12	5.5e-10	ATBCA3	NA
AT4G30280	2314.06	-0.946	0.137	-6.884	5.838e-12	5.529e-10	ATXTH18	Encodes a xyloglucan endotransglucosylase/hydrolase with only only the endotransglucosylase (XET; EC 2.4.1.207) activity towards xyloglucan and non-detectable endohydrolytic (XEH; EC 3.2.1.151) activity. Expressed in the mature or basal regions of both the main and lateral roots, but not in the tip of these roots where cell division occurs.
AT5G25840	74.73	-0.943	0.258	-3.655	0.0002576	0.004407	NA	NA
AT4G12800	58.04	-0.938	0.288	-3.259	0.001119	0.01413	PSAL	Encodes subunit L of photosystem I reaction center.
AT3G45960	121.619	-0.936	0.326	-2.868	0.004133	0.03792	ATEXLA3	member of EXPANSIN-LIKE. Naming convention from the Expansin Working Group (Kende et al, 2004. Plant Mol Bio)
AT1G28370	145.83	-0.928	0.231	-4.011	6.057e-05	0.001309	ATERF11	encodes a member of the ERF (ethylene response factor) subfamily B-1 of ERF/AP2 transcription factor family. The protein contains one AP2 domain. There are 15 members in this subfamily including ATERF-3, ATERF-4, ATERF-7, and leafy petiole.
AT1G49000	59.256	-0.927	0.301	-3.082	0.002058	0.0223	NA	NA
AT3G45010	5514.09	-0.927	0.128	-7.259	3.901e-13	4.379e-11	scpl48	NA
AT5G05600	764.259	-0.926	0.132	-7.038	1.944e-12	1.98e-10	NA	NA
AT2G10940	1655.48	-0.924	0.087	-10.654	1.669e-26	6.744e-24	NA	NA
AT3G47510	209.924	-0.92	0.252	-3.657	0.0002555	0.004381	NA	NA
AT1G80110	114.016	-0.919	0.223	-4.119	3.803e-05	0.0008739	ATPP2-B11	NA
AT5G53370	1764.74	-0.912	0.118	-7.726	1.113e-14	1.578e-12	ATPMEPCRF	NA
AT4G28950	125.554	-0.911	0.198	-4.591	4.405e-06	0.0001391	ARAC7	A member of ROP GTPase gene family.
AT5G18290	95.955	-0.911	0.236	-3.859	0.000114	0.002235	SIP1;2	Belongs to a family of plant aquaporins.Similar to yeast and radish aquaporins. Located on ER
AT4G24570	235.844	-0.91	0.17	-5.352	8.715e-08	4.347e-06	DIC2	Encodes one of the mitochondrial dicarboxylate carriers (DIC): DIC1 (AT2G22500), DIC2 (AT4G24570), DIC3 (AT5G09470).
AT1G51790	190.831	-0.908	0.19	-4.786	1.705e-06	6.129e-05	NA	NA
AT3G29590	1148.97	-0.908	0.128	-7.118	1.095e-12	1.164e-10	AT5MAT	At3g29590 (At5MAT) encodes a malonyl-CoA:anthocyanidin 5-O-glucoside-6-O-malonyltransferase that is coordinately expressed with a epistatic 5-O-anthocyanidin glucosyltransferase (At4g14090). The enzyme is involved in the malonylation of anthocyanins in Arabidopsis.
AT4G18980	50.692	-0.908	0.33	-2.751	0.005934	0.04959	AtS40-3	Encodes a nuclear-targeted protein AtS40-3 that modulates senescence associated gene expression.
AT1G35910	164.641	-0.905	0.175	-5.17	2.341e-07	1.04e-05	TPPD	NA
AT4G34320	197	-0.904	0.243	-3.717	0.0002016	0.003589	NA	NA
AT2G42440	50.463	-0.903	0.291	-3.105	0.001902	0.02112	ASL15	NA
AT2G30750	67.666	-0.902	0.275	-3.285	0.001021	0.01322	CYP71A12	putative cytochrome P450
AT1G56650	715.981	-0.901	0.105	-8.606	7.574e-18	1.53e-15	ATMYB75	Encodes a putative MYB domain containing transcription factor involved in anthocyanin metabolism and radical scavenging. Essential for the sucrose-mediated expression of the dihydroflavonol reductase gene.
AT5G11060	476.253	-0.901	0.202	-4.469	7.85e-06	0.0002274	KNAT4	A member of Class II KN1-like homeodomain transcription factors (together with KNAT3 and KNAT5), with greatest homology to the maize knox1 homeobox protein. Expression regulated by light. Detected in all tissues examined, but most prominent in leaves and young siliques. Transient expression of GFP translational fusion protein suggests bipartite localization in nucleus and cytoplasm. KNAT4 promote…
AT5G50200	97.128	-0.9	0.243	-3.703	0.000213	0.003766	ATNRT3.1	Wound-responsive gene 3 (WR3). Encodes a high-affinity nitrate transporter. Up-regulated by nitrate. Involved in jasmonic acid-independent wound signal transduction.
AT3G14370	63.669	-0.899	0.296	-3.033	0.002422	0.02515	WAG2	The WAG2 and its homolog, WAG1 each encodes protein-serine/threonine kinase that are nearly 70% identical to PsPK3 protein. All three together with CsPK3 belong to PsPK3-type kinases. At the N-terminus, all four possess a serine/threonine-rich domain. They are closely related to Arabidopsis kinases PINOID. wag1/wag2 double mutants exhibit a pronounced wavy root phenotype when grown vertically on …
AT1G17420	263.63	-0.897	0.167	-5.38	7.464e-08	3.788e-06	ATLOX3	Lipoxygenase
AT2G27080	2556.84	-0.897	0.106	-8.444	3.06e-17	6.031e-15	NA	NA
AT2G29370	121.351	-0.897	0.236	-3.799	0.0001455	0.002755	NA	NA
AT1G07720	1514.51	-0.89	0.12	-7.423	1.147e-13	1.391e-11	KCS3	Encodes KCS3, a member of the 3-ketoacyl-CoA synthase family involved in the biosynthesis of VLCFA (very long chain fatty acids).
AT3G16220	138.999	-0.889	0.207	-4.292	1.771e-05	0.0004673	NA	NA
AT2G18210	354.11	-0.888	0.208	-4.277	1.898e-05	0.0004963	NA	NA
AT5G42800	4879.43	-0.888	0.1	-8.871	7.235e-19	1.595e-16	DFR	dihydroflavonol reductase. Catalyzes the conversion of dihydroquercetin to leucocyanidin in the biosynthesis of anthocyanins.
AT1G11185	79.137	-0.886	0.26	-3.415	0.0006386	0.009139	NA	NA
AT2G06925	757.476	-0.885	0.134	-6.623	3.529e-11	3.012e-09	ATSPLA2-ALPHA	Encodes a secretory phospholipase A2 enzyme, which specifically hydrolyzes the sn-2 position of phospholipids. The enzyme has a preference towards linoleoyl acyl chain over palmitoyl acyl chain. It also has a slight preference for phosphatidylcholine over phosphatidylethanolamine.
AT4G39770	503.243	-0.884	0.145	-6.106	1.02e-09	7.005e-08	TPPH	NA
AT5G64120	783.576	-0.884	0.139	-6.381	1.758e-10	1.357e-08	AtPRX71	encodes a cell wall bound peroxidase that is induced by hypo-osmolarity
AT2G45450	511.1	-0.882	0.115	-7.692	1.443e-14	1.988e-12	ZPR1	ZPR1, a small leucine zipper-containing protein that interacts with REV HD-ZIPIII and is involved in the establishment of leaf polarity.
AT1G29395	1559.58	-0.879	0.107	-8.218	2.068e-16	3.687e-14	COR413-TM1	Integral membrane protein in the inner envelope of chloroplasts. Provide freezing tolerance. Expression is induced by short-term cold-treatment, water deprivation, and abscisic acid treatment.
AT3G04255	114.656	-0.875	0.229	-3.827	0.00013	0.002506	NA	NA
AT5G36925	101.236	-0.875	0.259	-3.382	0.0007195	0.01002	NA	NA
AT3G56200	978.002	-0.874	0.141	-6.217	5.07e-10	3.647e-08	NA	Encodes a putative amino acid transporter.
AT1G03940	1623.93	-0.873	0.118	-7.408	1.284e-13	1.541e-11	NA	NA
AT2G26370	99.309	-0.873	0.277	-3.148	0.001642	0.01894	NA	NA
AT1G72610	923.819	-0.872	0.194	-4.504	6.677e-06	0.0001969	ATGER1	germin-like protein (GLP1)
AT2G25625	628.661	-0.872	0.144	-6.075	1.239e-09	8.296e-08	NA	NA
AT5G01380	222.902	-0.872	0.215	-4.054	5.037e-05	0.001118	NA	NA
AT5G46730	369.603	-0.872	0.151	-5.754	8.715e-09	5.091e-07	NA	NA
AT5G53880	1657.64	-0.871	0.122	-7.113	1.132e-12	1.198e-10	NA	NA
AT2G34930	574.654	-0.87	0.153	-5.669	1.436e-08	8.17e-07	NA	NA
AT4G15370	220.823	-0.87	0.167	-5.204	1.954e-07	8.889e-06	BARS1	Encodes an oxidosqualene cyclase that primarily produces the tetracyclic triterpene baruol in vitro and when expressed in yeast. It can also make 22 other minor triterpenoid products with varying numbers of rings.
AT4G38770	2850.73	-0.87	0.167	-5.207	1.923e-07	8.781e-06	ATPRP4	Encodes one of four proline-rich proteins in Arabidopsis which are predicted to localize to the cell wall. Transcripts are most abundant in aerial organs of the plant.
AT2G29470	149.836	-0.867	0.189	-4.595	4.318e-06	0.000137	ATGSTU3	Encodes glutathione transferase belonging to the tau class of GSTs. Naming convention according to Wagner et al. (2002).
AT3G16660	125.228	-0.866	0.192	-4.499	6.816e-06	0.0002005	NA	NA
AT2G22930	211.336	-0.863	0.212	-4.071	4.684e-05	0.001053	NA	NA
AT1G78370	1666.61	-0.86	0.105	-8.219	2.05e-16	3.682e-14	ATGSTU20	Encodes glutathione transferase belonging to the tau class of GSTs. Naming convention according to Wagner et al. (2002).
AT1G02930	14657.3	-0.856	0.147	-5.828	5.61e-09	3.392e-07	ATGST1	Encodes glutathione transferase belonging to the phi class of GSTs. Naming convention according to Wagner et al. (2002).
AT1G14780	1343.32	-0.856	0.133	-6.416	1.403e-10	1.097e-08	NA	NA
AT3G21351	98.979	-0.855	0.252	-3.39	0.0006993	0.009833	NA	NA
AT4G38775	1522.58	-0.855	0.176	-4.848	1.248e-06	4.699e-05	NA	NA
AT5G05965	66.388	-0.855	0.294	-2.905	0.003677	0.03475	NA	NA
AT5G09470	303.54	-0.854	0.136	-6.28	3.379e-10	2.482e-08	DIC3	Encodes one of the mitochondrial dicarboxylate carriers (DIC): DIC1 (AT2G22500), DIC2 (AT4G24570), DIC3 (AT5G09470).
AT1G29041	70.773	-0.853	0.256	-3.335	0.0008528	0.0115	NA	NA
AT3G15356	161.24	-0.853	0.278	-3.069	0.002146	0.02297	NA	NA
AT2G23130	359.693	-0.852	0.149	-5.714	1.103e-08	6.368e-07	AGP17	AGP17 is a lysine-rich arabinogalactan-protein (AGP) and part of a multi-gene family of glycoproteins with approx. 50 members. It falls into one subclass with AGP18 and AGP19, other lysine-rich AGPs. 84% of its proline residues are hydroxylated to hydroproline and its heavy glycosylation accounts for appr. 69% of the molecular weight. The main glycosyl residues are arabinose (30.1%) and galactose…
AT2G34610	123.772	-0.852	0.288	-2.955	0.003126	0.03071	NA	NA
AT3G13520	1956.63	-0.852	0.172	-4.953	7.307e-07	2.901e-05	AGP12	Encodes a GPI-anchored arabinogalactan (AG) peptide with a short 'classical' backbone of 10 amino acids, seven of which are conserved among the 4 other Arabidopsis AG peptides. These peptides may be involved in cell signaling.
AT1G74440	111.06	-0.851	0.275	-3.097	0.001952	0.02149	NA	NA
AT5G47920	144.78	-0.85	0.203	-4.18	2.918e-05	0.0007012	NA	NA
AT5G65300	180.496	-0.85	0.187	-4.551	5.329e-06	0.0001635	NA	NA
AT2G08470	152.297	-0.846	0.187	-4.535	5.759e-06	0.0001749	NA	NA
AT1G11190	632.156	-0.845	0.183	-4.621	3.828e-06	0.0001244	BFN1	Encodes a bifunctional nuclease that acts on both RNA and DNA involved in nucleic acid degradation to facilitate nucleotide and phosphate recovery during senescence. It has mismatch-specific endonuclease activity with wide recognition of single base mismatches as well as the ability to cleave indel types of mismatches (heteroduplexes with loops).
AT2G43690	59.652	-0.844	0.295	-2.859	0.004245	0.03855	LecRK-V.3	NA
AT5G17350	77.427	-0.844	0.265	-3.18	0.001472	0.01744	NA	NA
AT1G78970	359.57	-0.842	0.228	-3.688	0.0002256	0.003952	ATLUP1	Lupeol synthase. Converts oxidosqualene to multiple triterpene alcohols and a triterpene diols. This conversion proceeds through the formation of a 17&#946;-dammarenyl cation.
AT3G52840	362.775	-0.841	0.163	-5.146	2.655e-07	1.16e-05	BGAL2	NA
AT1G72450	688.196	-0.84	0.108	-7.751	9.111e-15	1.299e-12	JAZ6	JAZ6 transcript levels rise in response to a jasmonate stimulus and a GFP:JAZ6 fusion protein localizes to the nucleus. Application of jasmonate methyl ester to Arabidopsis roots reduces the levels of a JAZ6:GUS fusion protein, presumably by stimulating ubiquitin-proteasome-mediated degradation.
AT2G42360	184.583	-0.839	0.207	-4.052	5.081e-05	0.001125	NA	NA
AT5G57340	328.337	-0.832	0.183	-4.543	5.558e-06	0.0001694	NA	NA
AT1G06080	84.512	-0.83	0.252	-3.293	0.0009913	0.01288	ADS1	homologous to delta 9 acyl-lipid desaturases of cyanobacteria and acyl-CoA desaturases of yeast and mammals. expression down-regulated by cold temperature.
AT5G50160	171.969	-0.829	0.19	-4.354	1.336e-05	0.0003612	ATFRO8	Encodes a ferric chelate reductase that is expressed in shoots and flowers.
AT2G39518	143.459	-0.827	0.209	-3.95	7.809e-05	0.00161	NA	NA
AT2G32610	97.714	-0.826	0.283	-2.914	0.003567	0.03392	ATCSLB01	encodes a gene similar to cellulose synthase
AT5G41740	129.596	-0.823	0.208	-3.962	7.445e-05	0.001547	NA	NA
AT5G16190	183.116	-0.822	0.197	-4.174	2.996e-05	0.0007143	ATCSLA11	encodes a gene similar to cellulose synthase
AT1G19630	1172.92	-0.82	0.095	-8.64	5.635e-18	1.158e-15	CYP722A1	member of CYP722A
AT3G28007	231.943	-0.817	0.162	-5.044	4.554e-07	1.89e-05	AtSWEET4	NA
AT5G17650	1026.13	-0.812	0.136	-5.982	2.198e-09	1.421e-07	NA	NA
AT4G14040	207.628	-0.81	0.188	-4.313	1.608e-05	0.0004299	EDA38	NA
AT5G45350	3902.77	-0.81	0.133	-6.094	1.104e-09	7.455e-08	NA	NA
AT1G75060	188.008	-0.809	0.209	-3.872	0.000108	0.002137	NA	NA
AT3G52345	76.486	-0.808	0.282	-2.863	0.00419	0.03823	NA	NA
AT5G66816	90.134	-0.806	0.222	-3.635	0.0002783	0.004686	NA	NA
AT2G04570	1101.25	-0.805	0.136	-5.926	3.108e-09	1.96e-07	NA	NA
AT3G15720	77.492	-0.805	0.258	-3.12	0.001811	0.02044	NA	NA
AT5G05365	590.522	-0.805	0.132	-6.104	1.036e-09	7.074e-08	NA	NA
AT3G21550	157.131	-0.804	0.264	-3.05	0.002287	0.02407	AtDMP2	NA
AT1G54200	226.234	-0.802	0.192	-4.182	2.884e-05	0.0006943	NA	NA
AT2G30010	116.703	-0.802	0.207	-3.868	0.0001095	0.002164	TBL45	Encodes a member of the TBL (TRICHOME BIREFRINGENCE-LIKE) gene family containing a plant-specific DUF231 (domain of unknown function) domain. TBL gene family has 46 members, two of which (TBR/AT5G06700 and TBL3/AT5G01360) have been shown to be involved in the synthesis and deposition of secondary wall cellulose, presumably by influencing the esterification state of pectic polymers. A nomenclature…
AT3G03385	134.182	-0.802	0.226	-3.541	0.0003981	0.006251	NA	NA
AT5G04200	506.673	-0.802	0.205	-3.919	8.876e-05	0.001804	AtMC9	NA
AT2G07751	74.357	-0.799	0.272	-2.934	0.003342	0.03224	NA	NA
AT5G54770	42564.4	-0.798	0.074	-10.714	8.754e-27	3.597e-24	THI1	Encodes a thiamine biosynthetic gene that has a dual function in thiamine biosynthesis and mitochondrial DNA damage tolerance. It appears to be involved in producing the thiazole portion of thiamine (vitamin B1). A crystal structure of the protein reveals that it forms a 2-ring homo-octamer.
AT1G69490	182.302	-0.796	0.268	-2.966	0.003021	0.02994	ANAC029	Encodes a member of the NAC transcription factor gene family. It is expressed in floral primordia and upregulated by AP3 and PI. Its expression is associated with leaf senescence.
AT5G43370	233.753	-0.796	0.185	-4.308	1.651e-05	0.0004398	APT1	Encodes a phosphate transporter Pht1;2. Members of the Pht1 family of phosphate transporters include: Pht1;1/At5g43350, Pht1;2/At5g43370, Pht1;3/At5g43360, Pht1;4/At2g38940, Pht1;5/At2g32830, Pht1;6/At5g43340, Pht1;7/At3g54700, Pht1;8/At1g20860, Pht1;9/At1g76430 (Plant Journal 2002, 31:341)
AT5G25490	97.903	-0.795	0.245	-3.246	0.00117	0.01469	NA	NA
AT5G58570	213.565	-0.793	0.186	-4.273	1.931e-05	0.0005018	NA	NA
AT4G19200	9211.71	-0.792	0.15	-5.297	1.177e-07	5.686e-06	NA	NA
AT1G07135	86.418	-0.791	0.254	-3.116	0.001831	0.0206	NA	NA
AT4G05120	138.647	-0.788	0.198	-3.987	6.678e-05	0.00141	ATENT3	Encodes an equilibrative nucleoside transporter AtENT3. Mutations of this locus allow mutants to grow on uridine analogue fluorouridine.
AT5G42210	267.763	-0.788	0.248	-3.173	0.00151	0.01774	NA	NA
AT5G49620	70.304	-0.786	0.251	-3.131	0.001742	0.01985	AtMYB78	Member of the R2R3 factor gene family.
AT2G36870	289.612	-0.784	0.156	-5.034	4.794e-07	1.977e-05	AtXTH32	NA
AT4G02700	2200.1	-0.783	0.12	-6.535	6.375e-11	5.232e-09	SULTR3;2	NA
AT5G04120	2612.54	-0.783	0.157	-4.977	6.457e-07	2.6e-05	NA	NA
AT4G34900	104.32	-0.781	0.247	-3.16	0.001579	0.01842	ATXDH2	NA
AT2G25460	235.877	-0.779	0.183	-4.252	2.122e-05	0.000538	NA	NA
AT2G39710	520.636	-0.779	0.151	-5.167	2.374e-07	1.052e-05	NA	Encodes a Cysteine-rich peptide (CRP) family protein
AT4G36000	84.393	-0.779	0.237	-3.294	0.0009869	0.01285	NA	NA
AT2G46650	1230.4	-0.776	0.152	-5.114	3.147e-07	1.343e-05	ATCB5-C	member of Cytochromes b5
AT5G49520	491.531	-0.774	0.115	-6.702	2.056e-11	1.819e-09	ATWRKY48	Encodes WRKY48, a member of the WRKY Transcription Factor. WRKY48 is a stress- and pathogen-induced transcriptional activator that represses plant basal defense.
AT5G07985	586.368	-0.774	0.169	-4.578	4.701e-06	0.0001474	NA	NA
AT1G14600	93.043	-0.773	0.237	-3.259	0.001117	0.0141	NA	NA
AT3G20500	1677.5	-0.773	0.134	-5.761	8.367e-09	4.923e-07	ATPAP18	NA
AT3G63140	131.198	-0.773	0.204	-3.789	0.000151	0.002838	CSP41A	Encodes a protein with ribonuclease activity that is involved in plastid rRNA maturation.
AT4G16980	247.865	-0.772	0.171	-4.523	6.109e-06	0.0001837	NA	NA
AT4G16983	247.865	-0.772	0.171	-4.523	6.109e-06	0.0001837	NA	NA
AT4G17240	69.595	-0.772	0.261	-2.958	0.003092	0.03042	NA	NA
AT3G61820	690.593	-0.771	0.104	-7.388	1.49e-13	1.762e-11	NA	NA
AT4G09020	8727.61	-0.77	0.074	-10.423	1.957e-25	7.53e-23	ATISA3	Encodes an isoamylase-like protein. Mutant studies show that the gene is strongly involved in starch breakdown. A GUS-protein fusion product was shown to localize to the surface of chloroplastic structures reminiscent of starch granules. In the mutants, the chloroplastic &#945;-amylase AMY3 is upregulated.
AT1G52890	147.583	-0.767	0.23	-3.33	0.0008682	0.01166	ANAC019	encodes a NAC transcription factor whose expression is induced by drought, high salt, and abscisic acid. This gene binds to ERD1 promoter in vitro.
AT2G01880	325.913	-0.762	0.209	-3.641	0.000272	0.004612	ATPAP7	NA
AT3G03650	300.787	-0.762	0.233	-3.269	0.001079	0.01375	EDA5	NA
AT4G30140	378.617	-0.762	0.167	-4.567	4.944e-06	0.0001533	CDEF1	Member of the GDSL lipase/esterase family of proteins that functions as cutinase. Expressed in pollen and at the zone of lateral root emergence.
AT3G07390	1241.61	-0.761	0.114	-6.709	1.965e-11	1.745e-09	AIR12	isolated from differential screening of a cDNA library from auxin-treated root culture. sequence does not show homology to any known proteins and is predicted to be extracellular.
AT2G32190	257.647	-0.759	0.219	-3.462	0.0005366	0.007917	NA	NA
AT5G06320	4940.88	-0.759	0.108	-6.999	2.58e-12	2.596e-10	NHL3	encodes a protein whose sequence is similar to tobacco hairpin-induced gene (HIN1) and Arabidopsis non-race specific disease resistance gene (NDR1). Expression of this gene is induced by cucumber mosaic virus, spermine and Pseudomonas syringae pv. tomato DC3000. The gene product is localized to the plasma membrane.
AT4G30450	282.284	-0.757	0.209	-3.623	0.0002913	0.00486	NA	NA
AT2G36570	471.375	-0.756	0.141	-5.378	7.541e-08	3.817e-06	PXC1	NA
AT4G15393	501.625	-0.756	0.142	-5.316	1.062e-07	5.199e-06	CYP702A5	a member of the cytochrome P450 gene family. molecular function unknown.
AT2G46660	62.589	-0.754	0.265	-2.843	0.004472	0.04023	CYP78A6	member of CYP78A
AT5G43620	235.075	-0.753	0.222	-3.388	0.0007042	0.00988	NA	NA
AT5G57800	1090.95	-0.751	0.133	-5.643	1.676e-08	9.404e-07	CER3	encodes a transmembrane protein with similarity to the sterol desaturase family at the N-terminus and to the short-chain dehydrogenase/reductase family at the C-terminus. Mutant analyses indicate this protein is involved in cuticle membrane and wax biosynthesis.
AT5G48170	80.321	-0.748	0.253	-2.952	0.003155	0.03089	SLY2	encodes an F-box protein whose protein sequence is similar to SLY1, which belongs to SCF-SLY1 E3 ligase complex. SCF-SLY1 E3 ligase degrades DELLA proteins that are involved in promoting growth. Overexpression of SLY2 can partially compensate sly1-10 mutant phenotype of dwarfism.
AT3G54820	308.691	-0.746	0.158	-4.716	2.405e-06	8.235e-05	PIP2;5	NA
AT2G23120	6046.38	-0.745	0.2	-3.729	0.000192	0.003458	NA	NA
AT4G17245	316.911	-0.745	0.18	-4.13	3.621e-05	0.0008392	NA	NA
AT2G29710	74.056	-0.743	0.262	-2.832	0.004619	0.04123	NA	NA
AT4G13840	378.439	-0.743	0.146	-5.096	3.476e-07	1.465e-05	CER26	NA
AT2G38170	1015.69	-0.742	0.226	-3.289	0.001004	0.01303	ATCAX1	Encodes a high affinity vacuolar calcium antiporter. The residue His 338 is critical to Ca2+ transport activity. Disruption of CAX1 reduces manganese and zinc of shoot tissue and results in a decrease in the activity of vacuolar V-type proton ATPase.
AT5G01255	3644.92	-0.742	0.112	-6.621	3.567e-11	3.035e-09	NA	NA
AT1G53230	528.548	-0.74	0.113	-6.534	6.388e-11	5.232e-09	TCP3	Encodes a member of a recently identified plant transcription factor family that includes Teosinte branched 1, Cycloidea 1, and proliferating cell nuclear antigen (PCNA) factors, PCF1 and 2. Regulated by miR319. Involved in heterchronic regulation of leaf differentiation.
AT1G70505	78.415	-0.739	0.234	-3.159	0.001584	0.01845	NA	NA
AT3G58990	805.42	-0.739	0.135	-5.455	4.899e-08	2.587e-06	IPMI1	NA
AT2G46600	1740.19	-0.738	0.179	-4.133	3.583e-05	0.0008321	NA	NA
AT5G43350	1098.32	-0.738	0.117	-6.309	2.802e-10	2.09e-08	ATPT1	Encodes an inorganic phosphate transporter Pht1;1. Mutants display enhanced arsenic accumulation. Members of the Pht1 family of phosphate transporters include: Pht1;1/At5g43350, Pht1;2/At5g43370, Pht1;3/At5g43360, Pht1;4/At2g38940, Pht1;5/At2g32830, Pht1;6/At5g43340, Pht1;7/At3g54700, Pht1;8/At1g20860, Pht1;9/At1g76430 (Plant Journal 2002, 31:341).
AT1G24530	422.315	-0.737	0.166	-4.447	8.69e-06	0.000249	NA	NA
AT3G47480	176.927	-0.737	0.236	-3.125	0.001776	0.02016	NA	NA
AT4G31380	124.011	-0.737	0.217	-3.394	0.0006881	0.00971	FLP1	encodes a small protein with unknown function and is similar to flower promoting factor 1. This gene is not expressed in apical meristem after floral induction but is expressed in roots, flowers, and in low abundance, leaves.
AT5G07530	610.182	-0.737	0.201	-3.659	0.0002537	0.004365	ATGRP-7	encodes a glycine-rich protein that has oleosin domain and is expressed specifically during flower stages 10 to 12. Protein is found on mature pollen coat.
AT5G22460	1085.54	-0.737	0.115	-6.382	1.743e-10	1.35e-08	NA	NA
AT1G53233	505.783	-0.735	0.117	-6.29	3.171e-10	2.337e-08	NA	NA
AT5G48100	375.393	-0.734	0.132	-5.557	2.748e-08	1.494e-06	ATLAC15	Encodes a protein that is similar to laccase-like polyphenol oxidases. Involved in lignin and flavonoids biosynthesis. It has four conserved copper binding domains. Expressed in developing testa, where it colocalizes with the flavonoid end products proanthocyanidins and flavonols. Mutant plants exhibited a delay in developmentally determined browning of the testa, characterized by the pale brown …
AT1G01140	1225.3	-0.733	0.149	-4.925	8.416e-07	3.301e-05	CIPK9	Encodes a CBL-interacting protein kinase with similarity to SOS2
AT1G20490	324.717	-0.733	0.179	-4.083	4.447e-05	0.001007	NA	NA
AT5G19730	270.083	-0.731	0.152	-4.808	1.523e-06	5.544e-05	NA	NA
AT3G54600	347.063	-0.73	0.179	-4.073	4.634e-05	0.001043	DJ-1f	NA
AT3G01860	846.103	-0.729	0.097	-7.502	6.289e-14	8.024e-12	NA	NA
AT3G59780	727.138	-0.729	0.104	-6.978	2.986e-12	2.979e-10	NA	NA
AT1G73040	142.636	-0.728	0.202	-3.608	0.0003087	0.005094	NA	NA
AT5G01370	186.453	-0.728	0.175	-4.17	3.042e-05	0.0007236	ACI1	Nuclear protein with a lysine-rich domain and a C-terminal serine-rich domain. Interacts with Alcatraz (ALC). ACI1 is mainly expressed in the vascular system. Involved in cell separation during fruit dehiscence.
AT5G11740	5946.26	-0.725	0.111	-6.526	6.746e-11	5.47e-09	AGP15	Encodes arabinogalactan protein (AGP15).
AT1G60030	137.367	-0.724	0.235	-3.086	0.002026	0.02201	ATNAT7	NA
AT4G31800	733.72	-0.724	0.11	-6.584	4.568e-11	3.832e-09	ATWRKY18	Pathogen-induced transcription factor. Binds W-box sequences in vitro. Forms protein complexes with itself and with WRKY40 and WRKY60. Constitutive expression of WRKY18 enhanced resistance to P. syringae, but its coexpression with WRKY40 or WRKY60 made plants more susceptible to both P. syringae and B. cinerea. WRKY18, WRKY40, and WRKY60 have partially redundant roles in response to the hemibiotr…
AT5G07240	219.909	-0.724	0.186	-3.898	9.686e-05	0.001942	IQD24	NA
AT1G73810	902.072	-0.723	0.189	-3.823	0.0001319	0.002535	NA	NA
AT2G22880	138.118	-0.721	0.218	-3.299	0.0009689	0.0127	NA	NA
AT5G07990	3237.92	-0.721	0.087	-8.31	9.568e-17	1.771e-14	CYP75B1	Required for flavonoid 3' hydroxylase activity.
AT3G17110	237.37	-0.72	0.187	-3.853	0.0001168	0.002283	NA	NA
AT5G07080	213.841	-0.72	0.173	-4.169	3.057e-05	0.0007258	NA	NA
AT5G19890	1310.25	-0.72	0.177	-4.059	4.933e-05	0.001098	NA	NA
AT1G52565	132.838	-0.718	0.2	-3.594	0.000326	0.005315	NA	NA
AT5G01050	243.381	-0.718	0.25	-2.876	0.004026	0.0372	NA	putative laccase, a member of laccase family of genes (17 members in Arabidopsis).
AT5G50260	1278.96	-0.718	0.167	-4.286	1.819e-05	0.0004789	CEP1	NA
AT2G41090	616.858	-0.714	0.148	-4.831	1.361e-06	5.028e-05	NA	NA
AT1G71380	105.573	-0.713	0.218	-3.273	0.001064	0.01361	ATCEL3	NA
AT3G25760	559.89	-0.712	0.2	-3.557	0.0003746	0.005932	AOC1	encodes allene oxide cyclase. One of four genes in Arabidopsis that encode this enzyme, which catalyzes an essential step in jasmonic acid biosynthesis. Gene expression is induced during senescence, a process that involves jasmonic acid signalling pathway.
AT4G31000	783.174	-0.712	0.15	-4.759	1.943e-06	6.866e-05	NA	NA
AT1G20060	75.315	-0.71	0.238	-2.982	0.002861	0.02872	NA	NA
AT2G35637	158.904	-0.71	0.195	-3.63	0.0002832	0.004751	NA	NA
AT5G13170	366.113	-0.71	0.19	-3.738	0.0001859	0.003373	AtSWEET15	NA
AT2G18470	479.183	-0.709	0.151	-4.697	2.646e-06	8.948e-05	AtPERK4	Proline-rich extensin-like receptor kinase 4. Functions at an early stage of ABA signalling inhibiting primary root cell elongation by perturbing Ca2+ homeostasis.
AT4G12310	369.268	-0.709	0.193	-3.673	0.0002394	0.004146	CYP706A5	member of CYP706A
AT4G15396	254.998	-0.708	0.172	-4.107	4.005e-05	0.0009178	CYP702A6	a member of the cytochrome P450 family. molecular function unknown.
AT1G45145	1000.53	-0.706	0.146	-4.841	1.293e-06	4.831e-05	ATH5	encodes a cytosolic thioredoxin that reduces disulfide bridges of target proteins by the reversible formation of a disulfide bridge between two neighboring Cys residues present in the active site. Thioredoxins have been found to regulate a variety of biological reactions in prokaryotic and eukaryotic cells.
AT1G72600	1177.09	-0.706	0.156	-4.522	6.129e-06	0.0001841	NA	NA
AT5G43580	577.89	-0.706	0.129	-5.476	4.359e-08	2.323e-06	UPI	Predicted to encode a PR (pathogenesis-related) peptide that belongs to the PR-6 proteinase inhibitor family. Six putative PR-6-type protein encoding genes are found in Arabidopsis: At2g38900, At2g38870, At5g43570, At5g43580, At3g50020 and At3g46860.
AT1G15125	216.127	-0.704	0.188	-3.742	0.0001828	0.003329	NA	NA
AT5G23810	275.757	-0.704	0.175	-4.03	5.577e-05	0.001221	AAP7	Encodes nonfunctional amino acid transporter. AAP7 is the most distantly related member of the AAP family, a group of well characterized amino acid transporters within the ATF1 superfamily. Expression of this gene has not been detected with RNA gel blots or promoter GUS studies.
AT1G49750	123.233	-0.703	0.204	-3.446	0.0005694	0.00833	NA	NA
AT5G54250	582.626	-0.703	0.137	-5.132	2.865e-07	1.236e-05	ATCNGC4	member of Cyclic nucleotide gated channel family, downstream component of the signaling pathways leading to HR resistance. mutant plants exhibit gene-for-gene disease resistance against avirulent Pseudomonas syringae despite the near-complete absence of the hypersensitive response (HR). Salicylic acid accumulation in dnd2 mutants is completely PAD4-independent.
AT3G47250	297.96	-0.702	0.136	-5.164	2.42e-07	1.07e-05	NA	NA
AT4G04610	2232.04	-0.7	0.142	-4.938	7.877e-07	3.115e-05	APR	Encodes a protein disulfide isomerase-like (PDIL) protein, a member of a multigene family within the thioredoxin (TRX) superfamily. This protein also belongs to the adenosine 5'-phosphosulfate reductase-like (APRL) group.
AT3G23730	1185.33	-0.698	0.132	-5.278	1.308e-07	6.227e-06	XTH16	NA
AT5G56860	101.43	-0.697	0.234	-2.976	0.002919	0.02915	GATA21	Encodes a member of the GATA factor family of zinc finger transcription factors.
AT1G03495	691.174	-0.696	0.136	-5.107	3.268e-07	1.387e-05	NA	NA
AT1G18210	2383.08	-0.696	0.107	-6.51	7.506e-11	6.005e-09	NA	NA
AT3G05400	211.422	-0.696	0.206	-3.377	0.0007328	0.0102	NA	NA
AT5G11070	289.878	-0.696	0.204	-3.419	0.0006296	0.009031	NA	NA
AT3G22840	16723.8	-0.695	0.097	-7.13	1.005e-12	1.073e-10	ELIP	Encodes an early light-inducible protein.
AT2G38480	137.735	-0.694	0.19	-3.647	0.0002649	0.004516	NA	NA
AT3G04290	1560.33	-0.694	0.086	-8.049	8.324e-16	1.401e-13	ATLTL1	NA
AT1G48000	178.193	-0.693	0.204	-3.398	0.0006782	0.009587	AtMYB112	Encodes a putative transcription factor (MYB112).
AT3G43720	814.949	-0.692	0.107	-6.466	1.004e-10	7.903e-09	LTPG2	NA
AT1G03580	147.935	-0.691	0.228	-3.036	0.002398	0.025	NA	NA
AT1G16170	177.006	-0.689	0.198	-3.486	0.0004907	0.007388	NA	NA
AT4G35985	535.746	-0.689	0.179	-3.843	0.0001217	0.002362	NA	NA
AT2G04160	3822.33	-0.688	0.095	-7.25	4.156e-13	4.644e-11	AIR3	isolated from differential screening of a cDNA library from auxin-treated root culture. encodes a protein similar to subtilisin-like serine protease which is believed to be active outside the plant cell.
AT2G29460	660.845	-0.688	0.133	-5.19	2.1e-07	9.481e-06	ATGSTU4	Encodes glutathione transferase belonging to the tau class of GSTs. Naming convention according to Wagner et al. (2002).
AT5G62940	131.967	-0.687	0.245	-2.8	0.00511	0.04443	DOF5.6	HCA2 induces the formation of interfascicular cambium and regulates vascular tissue development in the aerial parts of the plant. Evidence from both gain of function and dominant negative alleles.
AT2G44370	214.964	-0.686	0.168	-4.081	4.494e-05	0.001014	NA	NA
AT3G16860	537.088	-0.684	0.141	-4.834	1.341e-06	4.965e-05	COBL8	NA
AT1G18250	244.205	-0.683	0.16	-4.273	1.931e-05	0.0005018	ATLP-1	encodes a thaumatin-like protein
AT2G35370	70.008	-0.682	0.246	-2.776	0.005508	0.04705	GDCH	Encodes glycine decarboxylase complex H protein. Involved in photorespiration.
AT3G54020	728.792	-0.681	0.154	-4.416	1.005e-05	0.0002832	AtIPCS1	Inositol phosphorylceramide synthase
AT5G18840	205.147	-0.68	0.213	-3.199	0.001377	0.01662	NA	NA
AT5G23220	2294.94	-0.68	0.136	-5.006	5.555e-07	2.264e-05	NIC3	NA
AT1G25400	330.336	-0.679	0.129	-5.261	1.431e-07	6.739e-06	NA	NA
AT2G26700	275.077	-0.679	0.22	-3.081	0.002061	0.0223	PID2	Encodes PID2, a homolog of PID. Simultaneous disruption of PID(AT2G34650) and its 3 closest homologs (PID2/AT2G26700, WAG1/AT1G53700, and WAG2/AT3G14370) abolishes the formation of cotyledons.
AT3G04510	365.861	-0.679	0.131	-5.182	2.196e-07	9.879e-06	LSH2	NA
AT4G29080	1529.87	-0.678	0.125	-5.415	6.119e-08	3.163e-06	IAA27	phytochrome-associated protein 2 (PAP2)
AT5G44390	664.223	-0.678	0.126	-5.362	8.226e-08	4.155e-06	NA	NA
AT1G79380	2782.41	-0.677	0.125	-5.405	6.464e-08	3.327e-06	RGLG4	NA
AT5G01540	101.211	-0.676	0.215	-3.151	0.001626	0.01881	LecRK-VI.2	Encodes LecRKA4.1, a member of the lectin receptor kinase subfamily A4 (LecRKA4.1 At5g01540; LecRKA4.2 At5g01550; LecRKA4.3 At5g01560). Together with other members of the subfamily, functions redundantly in the negative regulation of ABA response in seed germination.
AT2G23680	100.347	-0.675	0.215	-3.142	0.00168	0.0193	NA	NA
AT1G12480	82.866	-0.673	0.238	-2.831	0.004637	0.04135	CDI3	Encodes a membrane protein with 10 predicted transmembrane helices. SLAC1 is a multispanning membrane protein expressed predominantly in guard cells that plays a role in regulating cellular ion homeostasis and S-type anion currents. SLAC1 is important for normal stomatal closure in response to a variety of signals including elevated CO2, ozone, ABA, darkness, and humidity. SLAC1:GFP localizes to …
AT1G69900	81.195	-0.673	0.23	-2.928	0.003407	0.03274	NA	NA
AT2G16740	679.503	-0.673	0.122	-5.51	3.589e-08	1.934e-06	UBC29	NA
AT3G45070	943.606	-0.673	0.168	-4.006	6.187e-05	0.00133	AtSULT202B1	NA
AT1G29390	830.075	-0.672	0.103	-6.543	6.031e-11	4.99e-09	COR314-TM2	Integral membrane protein in the inner envelope of chloroplasts. Provide freezing tolerance.
AT5G58600	223.913	-0.67	0.148	-4.52	6.18e-06	0.0001854	PMR5	Belongs to a large family of plant-specific genes of unknown function. Involved in resistance to the powdery mildew species Erysiphe cichoracearum and Erysiphe orontii, but not to the unrelated pathogens Pseudomonas syringae or Peronospora parasitica. A member of the TBL (TRICHOME BIREFRINGENCE-LIKE) gene family containing a plant-specific DUF231 (domain of unknown function) domain. TBL gene fami…
AT2G28900	13460.1	-0.669	0.075	-8.947	3.652e-19	8.353e-17	ATOEP16-1	Encodes AtOEP16, a 16-KDa plastid outer membrane protein involved in plastid import of protochlorophyllide oxidoreductase A. Predominantly expressed in leaves and is also inducible by cold treatment.
AT4G12030	437.31	-0.669	0.204	-3.283	0.001026	0.01324	BASS5	Required for the biosynthesis of methionine-derived glucosinolates. Involved in the transport of 2-keto acids between chloroplasts and the cytosol.
AT5G01542	101.401	-0.669	0.213	-3.136	0.001715	0.01962	NA	NA
AT5G09440	3285.37	-0.668	0.071	-9.347	9.023e-21	2.327e-18	EXL4	NA
AT5G43380	156.727	-0.666	0.195	-3.423	0.0006193	0.008915	TOPP6	encodes a type I serine/threonine protein phosphatase expressed in expressed in roots, rosettes and flowers.
AT2G22470	7384.79	-0.665	0.096	-6.9	5.201e-12	5.024e-10	AGP2	Encodes arabinogalactan-protein (AGP2).
AT5G47440	128.142	-0.664	0.192	-3.46	0.0005407	0.007962	NA	NA
AT5G02440	175.92	-0.662	0.229	-2.899	0.00374	0.03523	NA	NA
AT2G29120	135.955	-0.661	0.198	-3.34	0.000837	0.01131	ATGLR2.7	member of Putative ligand-gated ion channel subunit family
AT3G13432	123.434	-0.661	0.2	-3.296	0.0009794	0.01277	NA	NA
AT1G34340	341.907	-0.66	0.142	-4.648	3.348e-06	0.0001109	NA	NA
AT4G18390	371.851	-0.66	0.146	-4.528	5.951e-06	0.0001799	TCP2	NA
AT5G21100	582.76	-0.66	0.114	-5.778	7.549e-09	4.474e-07	NA	NA
AT5G25440	511.153	-0.66	0.136	-4.84	1.299e-06	4.838e-05	NA	NA
AT2G31790	570.05	-0.658	0.113	-5.799	6.678e-09	3.997e-07	NA	NA
AT2G41280	266.041	-0.656	0.159	-4.131	3.618e-05	0.0008392	ATM10	Encodes a hydrophilic protein similar to Late Embryogenesis Activated (LEA) proteins expressed during embryogenesis, which are thought to be involved in the acquisition of dessication tolerance.
AT3G19200	85.375	-0.655	0.237	-2.768	0.005647	0.04784	NA	NA
AT4G31840	187.912	-0.655	0.188	-3.474	0.0005134	0.007626	AtENODL15	NA
AT1G08920	1505.57	-0.653	0.185	-3.532	0.0004123	0.006428	ESL1	Encodes ESL1, a transporter for monosaccharides.
AT1G52290	99.548	-0.652	0.236	-2.76	0.005786	0.04877	AtPERK15	NA
AT2G38110	445.283	-0.652	0.2	-3.267	0.001088	0.01383	ATGPAT6	Encodes a protein with glycerol-3-phosphate acyltransferase activity.
AT5G02230	2747	-0.652	0.199	-3.278	0.001045	0.01344	NA	NA
AT5G45280	1379.8	-0.652	0.094	-6.946	3.756e-12	3.717e-10	NA	NA
AT1G64700	136.657	-0.651	0.204	-3.192	0.001414	0.01691	NA	NA
AT5G04230	166.205	-0.651	0.181	-3.6	0.0003187	0.005224	ATPAL3	Member of Phenylalanine ammonialyase (PAL) gene family. Differs significantly from PAL1 and PAL2 and other sequenced plant PAL genes. Arabidopsis has four PALs: AT2G37040 (PAL1), AT3G53260 (PAL2), AT5G04230 (PAL3) and AT3G10340 (PAL4).
AT1G24625	452.525	-0.65	0.195	-3.341	0.0008354	0.01131	ZFP7	Encodes a zinc finger protein containing only a single zinc finger.
AT3G24770	653.838	-0.65	0.12	-5.422	5.898e-08	3.062e-06	CLE41	Belongs to a large gene family, called CLE for CLAVATA3/ESR-related, encoding small peptides with conserved carboxyl termini. The C-terminal 12 amino acid sequence of CLE41 is identical to that of a dodeca peptide (TDIF, tracheary element differentiation inhibitory factor) isolated from Arabidopsis and functions as a suppressor of plant stem cell differentiation. TDIF sequence is also identical t…
AT3G46270	549.435	-0.65	0.152	-4.269	1.965e-05	0.0005074	NA	NA
AT3G63010	1920.32	-0.649	0.141	-4.612	3.98e-06	0.0001281	ATGID1B	Encodes a gibberellin (GA) receptor ortholog of the rice GA receptor gene (OsGID1). Has GA-binding activity, showing higher affinity to GA4. Interacts with DELLA proteins in vivo in the presence of GA4.
AT4G18550	436.623	-0.649	0.221	-2.937	0.003315	0.03203	AtDSEL	NA
AT2G39350	2146.53	-0.648	0.093	-6.979	2.98e-12	2.979e-10	ABCG1	NA
AT5G09290	394.065	-0.648	0.195	-3.325	0.0008827	0.01179	NA	NA
AT1G12845	140.61	-0.646	0.18	-3.596	0.0003231	0.005278	NA	NA
AT3G10300	1644.88	-0.646	0.117	-5.506	3.673e-08	1.975e-06	NA	NA
AT3G46250	111.045	-0.646	0.22	-2.94	0.003283	0.03183	NA	NA
AT2G35640	144.649	-0.643	0.204	-3.15	0.001633	0.01887	NA	NA
AT5G51550	1882.79	-0.642	0.086	-7.427	1.108e-13	1.35e-11	EXL3	NA
AT1G63340	92.643	-0.641	0.219	-2.927	0.003426	0.03287	NA	NA
AT4G00400	411.307	-0.641	0.162	-3.965	7.333e-05	0.001527	AtGPAT8	Involved in cutin assembly. Is functionally redundant with GPAT4.
AT2G38010	396.093	-0.64	0.122	-5.255	1.476e-07	6.923e-06	NA	NA
AT1G09530	982.841	-0.639	0.12	-5.339	9.362e-08	4.632e-06	PAP3	Transcription factor interacting with photoreceptors phyA and phyB. Forms a ternary complex in vitro with G-box element of the promoters of LHY, CCA1. Acts as a negative regulator of phyB signalling. It degrades rapidly after irradiation of dark grown seedlings in a process controlled by phytochromes. Does not play a significant role in controlling light input and function of the circadian clockw…
AT3G18280	1150.35	-0.639	0.124	-5.161	2.457e-07	1.081e-05	NA	NA
AT5G01850	331.504	-0.639	0.161	-3.978	6.936e-05	0.001455	NA	NA
AT5G07730	173.901	-0.639	0.17	-3.753	0.000175	0.003196	NA	NA
AT4G37800	691.805	-0.638	0.209	-3.054	0.002255	0.02388	XTH7	NA
AT5G38000	323.668	-0.638	0.225	-2.844	0.004458	0.04013	NA	NA
AT1G17170	1134.85	-0.636	0.108	-5.892	3.804e-09	2.365e-07	ATGSTU24	Encodes glutathione transferase belonging to the tau class of GSTs. Naming convention according to Wagner et al. (2002).
AT1G56710	108.293	-0.636	0.207	-3.069	0.002148	0.02298	NA	NA
AT4G37300	630.986	-0.636	0.141	-4.52	6.19e-06	0.0001855	MEE59	NA
AT5G53730	522.626	-0.636	0.196	-3.238	0.001205	0.01503	NHL26	NA
AT4G36220	772.835	-0.635	0.158	-4.023	5.757e-05	0.001251	CYP84A1	encodes ferulate 5-hydroxylase (F5H). Involved in lignin biosynthesis.
AT1G63330	238.455	-0.634	0.152	-4.176	2.968e-05	0.0007097	NA	NA
AT4G27720	593.686	-0.634	0.126	-5.025	5.047e-07	2.074e-05	NA	NA
AT2G25000	343.916	-0.633	0.153	-4.139	3.487e-05	0.0008141	ATWRKY60	Pathogen-induced transcription factor. Forms protein complexes with itself and with WRKY40. Coexpression with WRKY18 or WRKY40 made plants more susceptible to both P. syringae and B. cinerea. WRKY18, WRKY40, and WRKY60 have partially redundant roles in response to the hemibiotrophic bacterial pathogen Pseudomonas syringae and the necrotrophic fungal pathogen Botrytis cinerea, with WRKY18 playing …
AT5G55180	1783.41	-0.633	0.172	-3.674	0.0002389	0.004142	NA	NA
AT5G64572	1076.8	-0.632	0.139	-4.559	5.136e-06	0.0001588	NA	NA
AT1G28570	1045.1	-0.631	0.15	-4.197	2.709e-05	0.0006594	NA	NA
AT1G66400	273.479	-0.631	0.182	-3.468	0.0005243	0.007765	CML23	Encodes a calmodulin-like protein. Regulates nitric oxide levels and transition to flowering.
AT3G15500	312.049	-0.631	0.137	-4.616	3.911e-06	0.0001262	ANAC055	Encodes an ATAF-like NAC-domain transcription factor that doesn't contain C-terminal sequences shared by CUC1, CUC2 and NAM. Note: this protein (AtNAC3) is not to be confused with the protein encoded by locus AT3G29035, which, on occasion, has also been referred to as AtNAC3.
AT1G76020	135.398	-0.629	0.202	-3.109	0.001876	0.0209	NA	NA
AT3G10525	840.691	-0.629	0.12	-5.228	1.709e-07	7.937e-06	LGO	Encodes LGO (loss of giant cells from organs) required for giant cell formation. Giant cells in both leaves and sepals are absent in lgo mutants. LGO is a member of a plant specific cell cycle inhibitor family SIAMESE and was originally named as SMR1(SIAMESE RELATED 1).
AT1G26560	388.417	-0.625	0.125	-5.005	5.586e-07	2.272e-05	BGLU40	NA
AT2G26440	1645.8	-0.625	0.129	-4.841	1.29e-06	4.826e-05	PME12	NA
AT2G28570	602.253	-0.625	0.13	-4.822	1.42e-06	5.223e-05	NA	NA
AT2G34760	121.863	-0.625	0.197	-3.178	0.001484	0.01751	NA	NA
AT5G54660	296.475	-0.625	0.175	-3.563	0.0003663	0.005826	NA	NA
AT2G21340	487.981	-0.624	0.139	-4.493	7.018e-06	0.0002055	NA	NA
AT2G34140	155.134	-0.622	0.171	-3.635	0.0002781	0.004685	NA	NA
AT1G48320	419.598	-0.62	0.183	-3.382	0.0007183	0.01002	DHNAT1	NA
AT3G49110	1444.44	-0.62	0.099	-6.251	4.084e-10	2.965e-08	ATPCA	Class III peroxidase Perx33. Expressed in roots. Located in the cell wall. Involved in cell elongation. Expression activated by light. May play a role in generating H2O2 during defense response.
AT2G01150	587.901	-0.619	0.116	-5.354	8.592e-08	4.313e-06	RHA2B	Encodes a RING-H2 finger protein that is expressed in vascular tissue, root tips, embryos and pistils.
AT1G68620	623.548	-0.618	0.137	-4.494	6.985e-06	0.0002047	NA	NA
AT2G02060	180.194	-0.618	0.223	-2.775	0.005525	0.04711	NA	NA
AT4G14560	105.884	-0.618	0.213	-2.902	0.003713	0.03504	AXR5	auxin (indole-3-acetic acid) induced gene (IAA1) encoding a short-lived nuclear-localized transcriptional regulator protein.
AT1G14700	709.71	-0.617	0.128	-4.812	1.494e-06	5.461e-05	ATPAP3	NA
AT5G13200	353.46	-0.617	0.217	-2.851	0.004357	0.03946	NA	NA
AT5G07100	688.462	-0.616	0.126	-4.893	9.913e-07	3.827e-05	WRKY26	Encodes WRKY DNA-binding protein 26 (WRKY26).
AT5G44060	478.636	-0.616	0.13	-4.75	2.031e-06	7.145e-05	NA	NA
AT1G01650	318.007	-0.614	0.147	-4.175	2.983e-05	0.0007121	ATSPPL4	NA
AT1G04077	335.947	-0.614	0.148	-4.139	3.489e-05	0.0008141	NA	NA
AT1G48315	423.637	-0.614	0.183	-3.359	0.0007826	0.01074	NA	NA
AT1G60890	527.103	-0.613	0.131	-4.664	3.098e-06	0.0001033	NA	NA
AT1G09027	263.859	-0.611	0.192	-3.184	0.001453	0.0173	NA	NA
AT1G80130	6432.69	-0.611	0.078	-7.866	3.652e-15	5.64e-13	NA	NA
AT4G35900	272.117	-0.61	0.19	-3.216	0.0013	0.01591	atbzip14	bZIP protein required for positive regulation of flowering. Mutants are late flowering. FD interacts with FT to promote flowering.Expressed in the shoot apex in floral anlagen, then declines in floral primordia.
AT2G23790	2811.2	-0.609	0.119	-5.137	2.798e-07	1.211e-05	NA	NA
AT3G52340	3393.42	-0.609	0.113	-5.38	7.468e-08	3.788e-06	ATSPP2	sucrose-phosphatase (SPP2)
AT1G51860	561.741	-0.607	0.15	-4.035	5.461e-05	0.0012	NA	NA
AT4G29700	1508.95	-0.606	0.149	-4.068	4.738e-05	0.001063	NA	NA
AT5G55050	3293.26	-0.606	0.172	-3.523	0.0004275	0.006613	NA	NA
AT2G23560	180.453	-0.603	0.174	-3.469	0.0005231	0.007756	ATMES7	Encodes a protein shown to have carboxylesterase activity, methyl salicylate esterase activity, and methyl IAA esterase activity in vitro. This protein does not act on methyl JA, MeGA4, or MEGA9 in vitro. MES7 appears to be involved in MeSA hydrolysis in planta. Expression of MES7 can restore systemic acquired resistance in SAR-deficient tobacco plants.
AT3G53950	331.227	-0.601	0.135	-4.468	7.877e-06	0.0002279	NA	NA
AT3G58720	178.626	-0.601	0.199	-3.013	0.002585	0.02654	NA	NA
AT5G61420	556.456	-0.601	0.134	-4.479	7.514e-06	0.0002189	AtMYB28	Encodes a nuclear localized member of the MYB transcription factor family. Involved in positive regulation of aliphatic glucosinolate biosynthesis.Expression is induced by touch, wounding and glucose.
AT3G09270	1039.7	-0.6	0.127	-4.723	2.319e-06	8.02e-05	ATGSTU8	Encodes glutathione transferase belonging to the tau class of GSTs. Naming convention according to Wagner et al. (2002).
AT4G28940	944.222	-0.6	0.192	-3.123	0.001792	0.02028	NA	NA
AT1G19020	1119.1	-0.599	0.166	-3.597	0.0003218	0.005265	NA	NA
AT5G65870	589.236	-0.599	0.173	-3.46	0.0005409	0.007962	ATPSK5	Probable phytosulfokines 5 precursor, coding for a unique plant peptide growth factor.
AT1G32900	11197.7	-0.596	0.149	-3.998	6.39e-05	0.001364	GBSS1	NA
AT2G04039	371.269	-0.596	0.163	-3.663	0.0002493	0.004299	NA	NA
AT4G04470	876.708	-0.596	0.14	-4.26	2.047e-05	0.0005245	PMP22	22-kD peroxisomal membrane protein, an integral membrane protein embedded in the lipid bilayer.
AT3G10930	165.96	-0.595	0.202	-2.941	0.003276	0.03178	NA	NA
AT5G59540	3458.73	-0.595	0.102	-5.855	4.763e-09	2.916e-07	NA	NA
AT3G12210	147.821	-0.593	0.196	-3.034	0.002417	0.02513	NA	NA
AT3G54200	964.781	-0.593	0.158	-3.76	0.0001699	0.003115	NA	NA
AT1G74950	1335.45	-0.592	0.1	-5.909	3.444e-09	2.16e-07	JAZ2	NA
AT2G05910	178.169	-0.592	0.198	-2.987	0.002816	0.0284	NA	NA
AT3G15300	300.944	-0.592	0.179	-3.317	0.0009088	0.01207	NA	NA
AT3G61870	178.501	-0.592	0.174	-3.41	0.0006499	0.009268	NA	NA
AT5G64100	3912.83	-0.592	0.111	-5.353	8.661e-08	4.329e-06	NA	NA
AT1G20450	9770.93	-0.591	0.192	-3.079	0.002075	0.02242	ERD10	Encodes a gene induced by low temperature and dehydration. Inhibits e.coli growth while overexpressed. Belongs to the dehydrin protein family, which contains highly conserved stretches of 7-17 residues that are repetitively scattered in their sequences, the K-, S-, Y- and lysine rich segments. LTI29 and LTI30 double overexpressors confer cold tolerance. Localized to membranes and cytoplasm.
AT2G02930	191.707	-0.591	0.181	-3.267	0.001089	0.01384	ATGSTF3	Encodes glutathione transferase belonging to the phi class of GSTs. Naming convention according to Wagner et al. (2002).
AT5G07475	314.717	-0.591	0.21	-2.818	0.004839	0.04263	NA	NA
AT2G31110	316.511	-0.59	0.161	-3.673	0.0002396	0.004146	TBL40	Encodes a member of the TBL (TRICHOME BIREFRINGENCE-LIKE) gene family containing a plant-specific DUF231 (domain of unknown function) domain. TBL gene family has 46 members, two of which (TBR/AT5G06700 and TBL3/AT5G01360) have been shown to be involved in the synthesis and deposition of secondary wall cellulose, presumably by influencing the esterification state of pectic polymers. A nomenclature…
AT5G01600	6109.07	-0.588	0.102	-5.759	8.442e-09	4.955e-07	ATFER1	Encodes a ferretin protein that is targeted to the chloroplast. Member of a Ferritin gene family. Gene expression is induced in response to iron overload and by nitric oxide. Expression of the gene is downregulated in the presence of paraquat, an inducer of photoxidative stress.
AT5G41570	157.842	-0.588	0.209	-2.815	0.00488	0.04286	ATWRKY24	member of WRKY Transcription Factor; Group II-c
AT4G18290	459.624	-0.587	0.123	-4.768	1.86e-06	6.594e-05	KAT2	Encodes KAT2, a member of the Shaker family potassium ion (K+) channel. Critical to stomatal opening induced by blue light. Critical to circadian rhythm of stomatal opening. Involved in plant development in response to high light intensity. Under high light intensity, the mutant plant produced less biomass compared to the wild type. The Shaker family K+ ion channels include five groups based on p…
AT5G58500	149.465	-0.587	0.194	-3.021	0.002523	0.026	LSH5	NA
AT1G57990	1032.1	-0.586	0.112	-5.239	1.618e-07	7.543e-06	ATPUP18	Member of a family of proteins related to PUP1, a purine transporter. May be involved in the transport of purine and purine derivatives such as cytokinins, across the plasma membrane.
AT3G51970	289.728	-0.586	0.177	-3.31	0.0009316	0.01231	ASAT1	NA
AT5G64570	1502.05	-0.586	0.142	-4.126	3.692e-05	0.0008539	ATBXL4	Encodes a beta-d-xylosidase that belongs to family 3 of glycoside hydrolases.
AT5G65410	369.12	-0.585	0.128	-4.558	5.16e-06	0.0001592	ATHB25	Encodes ZFHD2, a member of the zinc finger homeodomain transcriptional factor family.
AT1G09932	222.169	-0.584	0.208	-2.807	0.005004	0.04365	NA	NA
AT5G60120	2694.72	-0.582	0.097	-5.994	2.051e-09	1.333e-07	TOE2	NA
AT1G44575	1630.73	-0.581	0.11	-5.283	1.27e-07	6.071e-06	CP22	Encoding PSII-S (CP22), a ubiquitous pigment-binding protein associated with photosystem II (PSII) of higher plants. Involved in nonphotochemical quenching rather than in photosynthesis. Mutant has a normal violaxanthin cycle but has a limited capacity of quenching singlet excited chlorophylls and is tolerant to lipid peroxidation.
AT3G13750	1742.33	-0.581	0.088	-6.63	3.352e-11	2.88e-09	BGAL1	beta-galactosidase, glycosyl hydrolase family 35
AT4G18570	1600.65	-0.581	0.092	-6.295	3.075e-10	2.273e-08	NA	NA
AT5G03570	258.231	-0.581	0.145	-4.002	6.269e-05	0.001341	ATIREG2	Encodes FPN2, a tonoplast localized nickel transport protein. FPN2 is one of the Arabidopsis orthologs (AT2G38460/IREG1/FPN1 and AT5G03570/IREG2/FPN2) the iron efflux transporter ferroportin (FPN) identified in animals.
AT3G03990	862.852	-0.58	0.129	-4.515	6.326e-06	0.0001884	NA	NA
AT4G38690	343.74	-0.579	0.141	-4.105	4.049e-05	0.0009261	NA	NA
AT3G10527	681.086	-0.578	0.131	-4.416	1.005e-05	0.0002832	NA	NA
AT1G49960	474.695	-0.577	0.126	-4.593	4.362e-06	0.000138	NA	NA
AT3G25795	166.467	-0.577	0.186	-3.097	0.001956	0.0215	NA	NA
AT3G47070	205.116	-0.577	0.178	-3.236	0.001211	0.01506	NA	NA
AT5G16360	898.675	-0.577	0.162	-3.565	0.000364	0.005805	NA	NA
AT3G41979	2100.36	-0.576	0.164	-3.51	0.0004477	0.006843	NA	NA
AT2G06850	13452.1	-0.575	0.07	-8.268	1.365e-16	2.489e-14	EXGT-A1	endoxyloglucan transferase (EXGT-A1) gene
AT3G21770	3788.37	-0.575	0.127	-4.531	5.877e-06	0.0001781	NA	NA
AT2G43290	2497.78	-0.574	0.124	-4.62	3.841e-06	0.0001247	MSS3	Encodes calmodulin-like MSS3.
AT3G25780	1058.37	-0.574	0.11	-5.2	1.99e-07	9.035e-06	AOC3	Encodes allene oxide cyclase, one of the enzymes involved in jasmonic acid biosynthesis. One of four genes in Arabidopsis that encode this enzyme. mRNA expression is upregulated in senescing leaves. Note: Nomenclature for Arabidopsis allene oxide cyclase 3 (AOC3, AT3G25780) gene is based on Stenzel et al. 2003 Plant Molecular Biology 51:895-911. AOC3 (AT3G25780) is also referred to as AOC2 in He …
AT3G45970	1972.98	-0.573	0.143	-4.005	6.21e-05	0.001332	ATEXLA1	member of EXPANSIN-LIKE. Naming convention from the Expansin Working Group (Kende et al, 2004. Plant Mol Bio)
AT1G19330	226.453	-0.571	0.17	-3.357	0.0007871	0.01079	NA	NA
AT2G30930	982.599	-0.571	0.092	-6.187	6.132e-10	4.372e-08	NA	NA
AT3G13650	1088.68	-0.571	0.113	-5.072	3.94e-07	1.655e-05	NA	NA
AT5G36220	370.334	-0.569	0.149	-3.827	0.0001299	0.002506	CYP81D1	member of CYP81D
AT4G39670	165.087	-0.567	0.192	-2.951	0.00317	0.03098	NA	NA
AT5G17520	310.053	-0.567	0.133	-4.262	2.03e-05	0.0005218	MEX1	Encodes a maltose transporter that is expressed in leaves and roots. Mutations at the MEX1 locus cause accumulation of both starch and maltose in leaves, with maltose levels at least 40 times higher than that of wild-type. This gene encodes a protein located in the chloroplast envelope.
AT5G42650	2294.47	-0.567	0.093	-6.077	1.224e-09	8.245e-08	AOS	Encodes a member of the cytochrome p450 CYP74 gene family that functions as an allene oxide synthase. This enzyme catalyzes dehydration of the hydroperoxide to an unstable allene oxide in the JA biosynthetic pathway. It shows a dual catalytic activity, the major one being a 13-AOS but also expressing a 9-AOS activity.
AT3G46700	1770.44	-0.566	0.151	-3.756	0.0001726	0.003155	NA	NA
AT2G20100	151.466	-0.565	0.173	-3.265	0.001094	0.01388	NA	NA
AT3G10080	192.075	-0.565	0.196	-2.892	0.003832	0.03583	NA	NA
AT3G27960	1489.5	-0.565	0.093	-6.105	1.03e-09	7.053e-08	KLCR2	NA
AT2G21100	340.338	-0.563	0.177	-3.173	0.00151	0.01774	NA	NA
AT3G03640	1047.07	-0.563	0.161	-3.507	0.0004524	0.00691	BGLU25	Encodes beta-glucosidase (GLUC).
AT1G61930	238.046	-0.562	0.154	-3.645	0.0002679	0.004557	NA	NA
AT5G04490	152.294	-0.562	0.198	-2.836	0.004567	0.04089	VTE5	Encodes a protein with phytol kinase activity involved in tocopherol biosynthesis.
AT1G66480	638.255	-0.561	0.108	-5.18	2.221e-07	9.951e-06	NA	Involved in chloroplast avoidance movement under intermediate and high light intensities
AT2G38540	5427.83	-0.561	0.105	-5.335	9.565e-08	4.713e-06	ATLTP1	Non-specific lipid transfer protein. Binds calmodulin in a Ca2+-independent manner. Localized to the cell wall. Specifically expressed in L1 epidermal layer. Predicted to be a member of PR-14 pathogenesis-related protein family with the following members: At2g38540/LTP1, At2g38530/LTP2, At5g59320/LTP3, At5g59310/LTP4, At3g51600/LTP5, At3g08770/LTP6, At2g15050/LTP7, At2g18370/LTP8, At2g15325/LTP9,…
AT1G14370	931.248	-0.56	0.114	-4.898	9.701e-07	3.751e-05	APK2A	Encodes protein kinase APK2a.
AT2G42365	344.017	-0.559	0.15	-3.728	0.0001928	0.003467	NA	NA
AT3G19790	227.776	-0.559	0.161	-3.475	0.0005111	0.007602	NA	NA
AT4G16563	9761.51	-0.559	0.137	-4.067	4.772e-05	0.001067	NA	NA
AT1G66280	2749.54	-0.558	0.192	-2.91	0.003619	0.03428	BGLU22	NA
AT3G59220	3900.89	-0.557	0.09	-6.185	6.211e-10	4.416e-08	ATPIRIN1	encodes a cupin-domain containing protein that is similar to pirins which interact with a CCAAT box binding transcription factor. The protein interacts with GPA1 (G protein alpha-subunit) in vitro. Mutants in the gene are affected in germination and early seedling development.
AT5G06310	242.895	-0.557	0.172	-3.229	0.001241	0.01533	AtPOT1b	Encodes AtPOT1b. Note on nomenclature: different names have been given to Arabidopsis POT-like genes (Kuchar and Fajkus, 2004; Shakirov et al, 2005; Tani and Murata, 2005). According to a unifying nomenclature (Surovtseva et al, 2007), At2g05210 (previously named AtPOT1) is designated AtPOT1a, while At5g06310 (previously named AtPOT2) is designated AtPOT1b.
AT1G50420	1200.89	-0.555	0.089	-6.232	4.606e-10	3.334e-08	SCL-3	Encodes a scarecrow-like protein (SCL3) Putative transcription factors interacting with the gene product of VHA-B1 (vacuolar ATPase subunit B1; as shown through yeast two-hybrid assay).
AT3G19660	298.54	-0.555	0.156	-3.569	0.0003585	0.005741	NA	NA
AT4G23550	356.94	-0.553	0.124	-4.455	8.391e-06	0.0002416	ATWRKY29	Encodes WRKY DNA-binding protein 29 (WRKY29).
AT1G02300	474.68	-0.552	0.145	-3.803	0.0001429	0.002716	NA	NA
AT2G24860	287.589	-0.552	0.166	-3.32	0.0009012	0.01198	NA	NA
AT1G54570	3876.2	-0.551	0.084	-6.541	6.118e-11	5.045e-09	PES1	NA
AT3G10620	231.411	-0.551	0.173	-3.178	0.001483	0.01751	ATNUDX26	NA
AT5G04220	283.598	-0.551	0.158	-3.498	0.000468	0.007114	ATSYTC	NA
AT5G23940	538.057	-0.551	0.122	-4.506	6.616e-06	0.0001954	DCR	Encodes PERMEABLE LEAVES3 (PEL3), a putative acyl-transferase. Mutation in this locus results in altered trichome phenotype (trcichomes become tangled during leaf expansion). Additional phenotype includes altered cuticle layer.
AT2G20030	215.972	-0.55	0.189	-2.915	0.003556	0.03387	NA	NA
AT2G26290	958.278	-0.55	0.094	-5.878	4.152e-09	2.561e-07	ARSK1	NA
AT2G34510	254.269	-0.55	0.158	-3.487	0.0004883	0.007363	NA	NA
AT5G16010	1732.99	-0.55	0.126	-4.38	1.186e-05	0.0003249	NA	NA
AT5G48657	1195.39	-0.55	0.116	-4.733	2.213e-06	7.698e-05	NA	NA
AT1G27730	975.304	-0.549	0.134	-4.081	4.483e-05	0.001014	STZ	Related to Cys2/His2-type zinc-finger proteins found in higher plants. Compensated for a subset of calcineurin deficiency in yeast. Salt tolerance produced by ZAT10 appeared to be partially dependent on ENA1/PMR2, a P-type ATPase required for Li+ and Na+ efflux in yeast. The protein is localized to the nucleus, acts as a transcriptional repressor and is responsive to chitin oligomers. Also involv…
AT2G34650	251.657	-0.549	0.152	-3.61	0.0003065	0.005067	ABR	Encodes a protein serine/threonine kinase that may act as a positive regulator of cellular auxin efflux, as a a binary switch for PIN polarity, and as a negative regulator of auxin signaling. Recessive mutants exhibit similar phenotypes as pin-formed mutants in flowers and inflorescence but distinct phenotypes in cotyledons and leaves. Expressed in the vascular tissue proximal to root and shoot m…
AT2G35760	1924.57	-0.549	0.083	-6.643	3.073e-11	2.659e-09	NA	NA
AT2G41650	769.043	-0.549	0.114	-4.815	1.473e-06	5.393e-05	NA	NA
AT2G43570	242.903	-0.549	0.182	-3.01	0.002617	0.02678	CHI	NA
AT1G68945	450.133	-0.548	0.174	-3.143	0.001671	0.01922	NA	NA
AT1G71880	2155.53	-0.548	0.103	-5.317	1.054e-07	5.172e-06	ATSUC1	Sucrose transporter gene induced in response to nematodes; member of Sucrose-proton symporter family.
AT4G36710	574.139	-0.547	0.19	-2.884	0.003923	0.0365	AtHAM4	NA
AT4G26950	426.828	-0.546	0.149	-3.653	0.0002597	0.004437	NA	NA
AT1G18710	231.867	-0.545	0.167	-3.263	0.001104	0.01398	AtMYB47	Member of the R2R3 factor gene family.
AT2G30020	631.949	-0.545	0.137	-3.978	6.961e-05	0.001459	NA	Encodes AP2C1. Belongs to the clade B of the PP2C-superfamily. Acts as a MAPK phosphatase that negatively regulates MPK4 and MPK6.
AT4G15160	8095.34	-0.545	0.176	-3.097	0.001956	0.0215	NA	NA
AT5G13550	1366.45	-0.545	0.145	-3.763	0.000168	0.00309	SULTR4;1	Encodes a sulfate transporter.
AT1G22510	335.525	-0.544	0.156	-3.475	0.000511	0.007602	NA	NA
AT2G01020	1965.32	-0.544	0.165	-3.293	0.0009902	0.01287	NA	NA
AT3G61150	280.366	-0.544	0.143	-3.818	0.0001347	0.002578	HD-GL2-1	Encodes a homeobox-leucine zipper family protein belonging to the HD-ZIP IV family.
AT5G04330	349.773	-0.544	0.169	-3.219	0.001286	0.01578	CYP84A4	NA
AT5G45070	894.879	-0.544	0.149	-3.64	0.0002724	0.004612	AtPP2-A8	NA
AT4G32980	413.322	-0.543	0.151	-3.594	0.0003255	0.005315	ATH1	Encodes transcription factor involved in photomorphogenesis. Regulates gibberellin biosynthesis. Activated by AGAMOUS in a cal-1, ap1-1 background. Expressed at low levels in developing stamens. Increased levels of ATH1 severely delay flowering in the C24 accession. Most remarkably, ectopically expressed ATH1 hardly had an effect on flowering time in the Col-0 and Ler accessions. ATH1 physically …
AT3G50330	1016.11	-0.542	0.13	-4.164	3.128e-05	0.000739	HEC2	NA
AT5G50800	2367.46	-0.541	0.111	-4.873	1.101e-06	4.19e-05	AtSWEET13	NA
AT5G61660	258.505	-0.54	0.179	-3.015	0.002568	0.02639	NA	NA
AT4G15610	6909.25	-0.539	0.1	-5.4	6.679e-08	3.431e-06	NA	NA
AT5G12330	699.472	-0.539	0.133	-4.069	4.729e-05	0.001063	LRP1	A member of SHI gene family. Arabidopsis thaliana has ten members that encode proteins with a RING finger-like zinc finger motif. Despite being highly divergent in sequence, many of the SHI-related genes are partially redundant in function and synergistically promote gynoecium, stamen and leaf development in Arabidopsis. Expressed in lateral root primordia and induced by auxin. SWP1 is involved i…
AT5G38610	207.392	-0.539	0.172	-3.125	0.00178	0.02019	NA	NA
AT2G43060	772.97	-0.538	0.126	-4.272	1.934e-05	0.0005019	AtIBH1	NA
AT4G29140	381.554	-0.538	0.128	-4.218	2.463e-05	0.0006105	ADS1	NA
AT5G02030	211.197	-0.538	0.174	-3.09	0.002001	0.02183	BLH9	Mutant has additional lateral organs and phyllotaxy defect. Encodes a homeodomain transcription factor. Has sequence similarity to the Arabidopsis ovule development regulator Bell1. Binds directly to the AGAMOUS cis-regulatory element. Its localization to the nucleus is dependent on the coexpression of either STM or BP.
AT1G05340	1729.96	-0.537	0.133	-4.027	5.653e-05	0.001235	NA	NA
AT1G56020	608.856	-0.536	0.147	-3.658	0.0002544	0.004366	NA	NA
AT5G46330	333.84	-0.535	0.134	-4.005	6.209e-05	0.001332	FLS2	Encodes a leucine-rich repeat serine/threonine protein kinase that is expressed ubiquitously. FLS2 is involved in MAP kinase signalling relay involved in innate immunity. Essential in the perception of flagellin, a potent elicitor of the defense response. FLS2 is directed for degradation by the bacterial ubiquitin ligase AvrPtoB.
AT1G67910	1053.48	-0.534	0.09	-5.927	3.089e-09	1.955e-07	NA	NA
AT1G24330	215.584	-0.533	0.192	-2.777	0.005488	0.04691	NA	NA
AT5G52810	824.876	-0.533	0.105	-5.057	4.261e-07	1.775e-05	NA	NA
AT3G21230	1059.05	-0.532	0.141	-3.785	0.0001535	0.002877	4CL5	The gene encodes a 4-coumarate coenzyme A ligase being able to use sinapate as substrate. The catalytic efficiency was in the following (descending) order: p-coumaric acid, caffeic acid, 5-OH-ferulic acid, ferulic acid and sinapic acid. At4CL5 was unable to use cinnamic acid as substrate. Knockout of At4CL5 (4cl5) revealed no effect on syringyl lignin content indicating that the activity observed…
AT5G44574	253.899	-0.532	0.158	-3.366	0.0007634	0.01052	NA	NA
AT2G41110	1260.85	-0.531	0.119	-4.457	8.33e-06	0.0002402	ATCAL5	Encodes a touch-inducible calmodulin that has higher affinity to kinesin-like calmodulin binding motor protein than CAM4 or CAM6.
AT4G14680	313.614	-0.53	0.162	-3.263	0.001104	0.01398	APS3	ATP sulfurylase
AT4G28790	502.561	-0.53	0.143	-3.718	0.0002006	0.003579	NA	NA
AT5G18550	747.928	-0.53	0.101	-5.261	1.431e-07	6.739e-06	NA	NA
AT5G23060	587.819	-0.53	0.138	-3.844	0.0001209	0.00235	CaS	Encodes a chloroplast-localized protein that modulates cytoplasmic Ca2+ concentration and is crucial for proper stomatal regulation in response to elevations of external Ca2+.
AT2G22190	1065.6	-0.529	0.099	-5.333	9.683e-08	4.762e-06	TPPE	NA
AT3G48440	303.233	-0.528	0.142	-3.732	0.0001899	0.003431	NA	NA
AT4G09510	158.149	-0.528	0.181	-2.919	0.003514	0.03358	A/N-InvI	CINV2 appears to function as a neutral invertase based on the phenotype of a cinv1(AT1G35580)/cinv2 double mutant. It is predicted to be a cytosolic enzyme. CINV1, CINV2, and possibly other cytosolic invertases may play an important role in supplying carbon from sucrose to non-photosynthetic tissues.
AT2G08665	630.835	-0.525	0.163	-3.217	0.001294	0.01586	NA	NA
AT2G34420	630.835	-0.525	0.163	-3.217	0.001294	0.01586	LHB1B2	Photosystem II type I chlorophyll a/b-binding protein
AT2G44830	740.446	-0.525	0.102	-5.162	2.447e-07	1.079e-05	NA	NA
AT3G28050	2579.45	-0.525	0.1	-5.248	1.538e-07	7.197e-06	UMAMIT41	NA
AT1G01900	658.521	-0.524	0.125	-4.187	2.823e-05	0.0006831	ATSBT1.1	Encodes AtSBT1.1, a subtilisin-like serine protease. Cleaves the phytosulfokine AtPSK4, a growth promoting peptide.
AT4G27280	506.592	-0.524	0.127	-4.121	3.771e-05	0.0008685	NA	NA
AT5G14370	166.987	-0.524	0.177	-2.957	0.003108	0.03057	NA	NA
AT1G28660	8049.81	-0.523	0.094	-5.553	2.809e-08	1.52e-06	NA	NA
AT2G20270	287.021	-0.523	0.145	-3.597	0.0003214	0.005262	NA	NA
AT2G35770	1039.79	-0.522	0.177	-2.955	0.003132	0.03075	scpl28	NA
AT2G37280	512.31	-0.522	0.133	-3.911	9.176e-05	0.001849	ABCG33	NA
AT5G65840	1623.53	-0.522	0.09	-5.823	5.787e-09	3.49e-07	NA	NA
AT1G70810	448.812	-0.521	0.144	-3.616	0.0002989	0.004963	NA	NA
AT2G35350	389.203	-0.521	0.174	-2.992	0.002771	0.02806	PLL1	Encodes a protein most similar to the POLTERGEIST locus. Double mutant analysis of loss of function alleles indicate PLL1 functions redundantly with POL to regulate meristem size and pedicel length. Acts in a dose dependent manner with POL to suppress the clv1, clv2 and clv3 phenotypes.
AT3G26740	7864.97	-0.521	0.124	-4.183	2.874e-05	0.0006925	CCL	transcripts are differentially regulated at the level of mRNA stability at different times of day controlled by the circadian clock. mRNAs are targets of the mRNA degradation pathway mediated by the downstream (DST) instability determinant.
AT5G35735	1937.54	-0.521	0.125	-4.177	2.951e-05	0.0007068	NA	NA
AT3G44320	2381.69	-0.52	0.114	-4.549	5.402e-06	0.0001656	AtNIT3	This enzyme catalyzes the hydrolysis of indole-3-acetonitrile (IAN) to indole-3-acetic acid (IAA) (EC 3.5.5.1) and IAN to indole-3-acetamide (IAM) at lower levels. It is the only one of the four Arabidopsis nitrilases whose mRNA levels are strongly induced when plants experience sulphur deprivation. This enzyme likely participates in other non-auxin-related metabolic pathways.
AT5G42030	3136.86	-0.52	0.091	-5.713	1.109e-08	6.384e-07	ABIL4	NA
AT4G08035	808.008	-0.519	0.127	-4.095	4.224e-05	0.0009614	NA	NA
AT5G43980	630.24	-0.519	0.115	-4.502	6.742e-06	0.0001986	PDLP1	Encodes a plasmodesmal protein that affects the intercellular movement of molecules through the plasmodesmata. The cytoplasmic C-terminal portion of the protein is connected to the apoplastic N-terminal portion of the protein by a single transmembrane domain (TMD). It is transported to the plasmodesmata through the secretory pathway. PDLP1 has two DUF26 domains and a signal peptide, but the prope…
AT2G35410	172.464	-0.518	0.181	-2.857	0.004277	0.03879	NA	NA
AT1G62590	313.775	-0.517	0.137	-3.765	0.0001662	0.003066	AtPPR-AC	NA
AT3G12520	316.982	-0.516	0.183	-2.827	0.004704	0.04177	SULTR4;2	Encodes a sulfate transporter that in induced under sulfate limitation.
AT5G22250	235.531	-0.516	0.157	-3.297	0.0009781	0.01277	AtCAF1b	NA
AT1G26930	474.599	-0.515	0.114	-4.519	6.211e-06	0.0001859	NA	NA
AT3G27210	1069.34	-0.515	0.121	-4.27	1.957e-05	0.0005059	NA	NA
AT3G04110	157.72	-0.514	0.175	-2.941	0.003267	0.03172	ATGLR1.1	putative glutamate receptor (GLR1.1). Contains a functional cation - permeable pore domain. Involved in cellular cation homeostasis.
AT5G13400	1179.99	-0.514	0.087	-5.93	3.02e-09	1.922e-07	NA	NA
AT5G43160	297.413	-0.514	0.149	-3.45	0.0005609	0.008221	QWRF9	NA
AT1G09070	7684.98	-0.513	0.084	-6.14	8.258e-10	5.769e-08	(AT)SRC2	SRC2 specifically binds the peptide PIEPPPHH, and moves from ER to a vacuole fraction where it gets internalized. Involved in Protein Storage Vacuole targeting.
AT2G22500	1173.21	-0.511	0.145	-3.53	0.0004159	0.006472	ATPUMP5	Encodes one of the mitochondrial dicarboxylate carriers (DIC): DIC1 (AT2G22500), DIC2 (AT4G24570), DIC3 (AT5G09470).
AT3G14020	242.052	-0.511	0.167	-3.059	0.002222	0.02355	NF-YA6	NA
AT1G05710	1506.2	-0.51	0.12	-4.259	2.054e-05	0.0005247	NA	NA
AT2G26530	659.611	-0.51	0.134	-3.809	0.0001397	0.002662	AR781	unknown function
AT4G15230	1729.02	-0.51	0.163	-3.137	0.001707	0.01954	ABCG30	NA
AT3G15350	517.794	-0.509	0.16	-3.189	0.001428	0.01704	NA	NA
AT1G08290	225.604	-0.508	0.182	-2.789	0.005283	0.04561	WIP3	NA
AT1G25230	757.558	-0.508	0.123	-4.121	3.772e-05	0.0008685	NA	NA
AT1G25560	477.471	-0.508	0.116	-4.389	1.14e-05	0.0003149	AtTEM1	Encodes a member of the RAV transcription factor family that contains AP2 and B3 binding domains. Involved in the regulation of flowering under long days. Loss of function results in early flowering. Overexpression causes late flowering and repression of expression of FT. Novel transcriptional regulator involved in ethylene signaling. Promoter bound by EIN3. EDF1 in turn, binds to promoter elemen…
AT4G17215	223.08	-0.508	0.183	-2.777	0.005487	0.04691	NA	NA
AT1G27020	11269.9	-0.507	0.088	-5.765	8.151e-09	4.82e-07	NA	NA
AT5G52450	567.031	-0.506	0.11	-4.606	4.102e-06	0.0001315	NA	NA
AT3G54030	845.554	-0.504	0.125	-4.022	5.771e-05	0.001251	BSK6	NA
AT5G67180	691.743	-0.504	0.145	-3.485	0.0004917	0.007399	TOE3	NA
AT3G04720	2706.85	-0.502	0.151	-3.329	0.0008715	0.01169	AtPR4	Encodes a protein similar to the antifungal chitin-binding protein hevein from rubber tree latex. mRNA levels increase in response to ethylene and turnip crinkle virus infection.
AT3G15690	578.132	-0.502	0.127	-3.954	7.684e-05	0.001588	NA	NA
AT2G42040	348.88	-0.501	0.175	-2.871	0.004095	0.03769	NA	NA
AT2G25270	254.148	-0.5	0.155	-3.23	0.001236	0.01529	NA	NA
AT2G48130	3290.98	-0.5	0.158	-3.162	0.001565	0.01829	NA	NA
AT1G51700	573.89	-0.498	0.129	-3.851	0.0001176	0.002296	ADOF1	Encodes dof zinc finger protein (adof1).
AT2G08780	888.25	-0.498	0.11	-4.526	6.024e-06	0.0001819	NA	NA
AT2G40380	586.982	-0.498	0.165	-3.021	0.00252	0.02598	PRA1.B2	NA
AT4G21910	5901.17	-0.498	0.134	-3.729	0.0001923	0.003462	NA	NA
AT5G43170	347.73	-0.497	0.143	-3.481	0.0004993	0.007486	AZF3	Encodes zinc finger protein. mRNA levels are elevated in response to high salinity and low temperature. The protein is localized to the nucleus and acts as a transcriptional repressor.
AT3G50830	1977.99	-0.496	0.083	-5.962	2.492e-09	1.603e-07	ATCOR413-PM2	cold acclimation protein WCOR413-like protein beta form. Transcript is not detectable.
AT5G23850	880.82	-0.496	0.094	-5.302	1.143e-07	5.561e-06	NA	NA
AT1G74710	1389.93	-0.495	0.152	-3.262	0.001107	0.014	ATICS1	Encodes a protein with isochorismate synthase activity. Mutants fail to accumulate salicylic acid. Its function may be redundant with that of ICS2 (AT1G18870).
AT4G33180	463.308	-0.495	0.127	-3.89	0.0001003	0.002002	NA	NA
AT1G62790	2368.05	-0.494	0.096	-5.125	2.975e-07	1.281e-05	NA	NA
AT1G79160	874.515	-0.494	0.147	-3.366	0.0007627	0.01052	NA	NA
AT3G61640	489.971	-0.494	0.117	-4.218	2.465e-05	0.0006105	AGP20	NA
AT3G19150	658.213	-0.493	0.105	-4.677	2.91e-06	9.777e-05	ACK1	Kip-related protein (KRP) gene, encodes CDK (cyclin-dependent kinase) inhibitor (CKI), negative regulator of cell division. Binds to D type cyclins. A member of seven KRP genes found in Arabidopsis thaliana. Differential expression patterns for distinct KRPs were revealed by in situ hybridization. KRP6 appears to be targeted for degradation by RHF1a and RHF2a to allow mitotic divisions during gam…
AT4G04750	429.427	-0.493	0.159	-3.107	0.001892	0.02103	NA	NA
AT4G34160	535.793	-0.493	0.126	-3.924	8.707e-05	0.001776	CYCD3	encodes a cyclin D-type protein involved in the switch from cell proliferation to the final stages of differentiation. The gene is transcriptionally regulated by cytokinin and brassinosteroid. Protein interacts with cyclin-dependent kinase inhibitor ICK1.
AT1G19850	710.463	-0.492	0.115	-4.273	1.924e-05	0.0005012	ARF5	Encodes a transcription factor (IAA24) mediating embryo axis formation and vascular development. Similar to AUXIN RESPONSIVE FACTOR 1 (ARF1) shown to bind to auxin responsive elements (AREs), and to the maize transcriptional activator VIVIPAROUS 1( VP1). In situ hybridization shows expression in provascular tissue of embryos, the emerging shoot primordia, then is restricted to provascular tissue,…
AT1G68530	5264.61	-0.492	0.129	-3.82	0.0001334	0.002556	CER6	Encodes KCS6, a member of the 3-ketoacyl-CoA synthase family involved in the biosynthesis of VLCFA (very long chain fatty acids).
AT4G38580	418.284	-0.492	0.149	-3.307	0.0009416	0.01242	ATFP6	putative farnesylated protein (At4g38580) mRNA, complete
AT5G63850	2543.34	-0.491	0.13	-3.774	0.0001607	0.003	AAP4	Amino acid transporter whose expression is downregulated by dehydration.
AT1G78680	5473.51	-0.49	0.125	-3.924	8.725e-05	0.001777	ATGGH2	The Arabidopsis protein AtGGH2 is a gamma-glutamyl hydrolase acting specifically on monoglutamates. The enzyme is involved in the tetrahydrofolate metabolism and located to the vacuole.
AT2G38400	2631.61	-0.49	0.09	-5.437	5.427e-08	2.836e-06	AGT3	alanine:glyoxylate aminotransferase 2 homolog (AGT3) mRNA,
AT5G02380	66095.8	-0.49	0.117	-4.17	3.044e-05	0.0007236	MT2B	cysteine-rich protein with copper-binding activity
AT5G09520	519.556	-0.49	0.177	-2.769	0.005623	0.04768	PELPK2	NA
AT4G03585	2315.56	-0.489	0.129	-3.796	0.000147	0.002775	NA	NA
AT4G05050	13800.5	-0.489	0.094	-5.173	2.304e-07	1.027e-05	UBQ11	polyubiquitin gene, belongs to a subtype group with UBQ10 and UBQ14. Various ecotypes of Arabidopsis have different numbers of ubiquitin repeats within this gene.
AT2G02100	6756.09	-0.488	0.154	-3.179	0.001478	0.01748	LCR69	Predicted to encode a PR (pathogenesis-related) protein. Belongs to the plant defensin (PDF) family with the following members: At1g75830/PDF1.1, At5g44420/PDF1.2a, At2g26020/PDF1.2b, At5g44430/PDF1.2c, At2g26010/PDF1.3, At1g19610/PDF1.4, At1g55010/PDF1.5, At2g02120/PDF2.1, At2g02100/PDF2.2, At2g02130/PDF2.3, At1g61070/PDF2.4, At5g63660/PDF2.5, At2g02140/PDF2.6, At5g38330/PDF3.1 and At4g30070/PDF…
AT5G44550	2120.25	-0.488	0.155	-3.146	0.001657	0.01908	NA	NA
AT1G09287	403.895	-0.487	0.122	-3.991	6.578e-05	0.001391	NA	NA
AT1G74460	1064.49	-0.486	0.176	-2.762	0.005737	0.04844	NA	NA
AT1G20510	1056.43	-0.485	0.113	-4.28	1.866e-05	0.0004896	OPCL1	NA
AT2G45400	800.269	-0.485	0.11	-4.412	1.023e-05	0.0002877	BEN1	involved in the regulation of brassinosteroid metabolic pathway
AT3G15820	359.025	-0.484	0.148	-3.264	0.001098	0.01392	ROD1	Functions as phosphatidylcholine:diacylglycerol cholinephosphotransferase, a major reaction for the transfer of 18:1 into phosphatidylcholine for desaturation and also for the reverse transfer of 18:2 and 18:3 into the triacylglycerols synthesis pathway
AT4G34590	3404.93	-0.484	0.082	-5.926	3.113e-09	1.96e-07	ATB2	Encodes a basic domain leucine zipper (bZip) transcription factor bZIP11. Translation is repressed by sucrose. Directly regulates gene expression of ASN1 and ProDH2, which are enzyme-coding genes involved in amino acid metabolism.
AT4G35640	244.763	-0.483	0.168	-2.874	0.004055	0.03742	ATSERAT3;2	Encodes a cytosolic serine O-acetyltransferase involved in sulfur assimilation and cysteine biosynthesis. Expressed in the vascular system. Expression is induced in both roots and shoots under sulfur-starved conditions.
AT4G38620	876.836	-0.483	0.127	-3.793	0.0001491	0.002806	ATMYB4	Encodes a R2R3 MYB protein which is involved in the response to UV-B. It functions as a repressor of target gene expression. One of its target genes encodes cinnamate 4-hydroxylase; mutants accumulate sinapate esters in their leaves. MYB4 binds to its own promoter and represses its own expression. Nuclear localization of MYB4 depends on the action of the beta importin SAD2.
AT2G29995	514.866	-0.482	0.175	-2.749	0.005983	0.04991	NA	NA
AT4G23260	605.565	-0.482	0.134	-3.587	0.0003348	0.005432	CRK18	Encodes a cysteine-rich receptor-like protein kinase.
AT5G20180	434.214	-0.482	0.141	-3.417	0.0006329	0.009073	NA	NA
AT1G61667	420.676	-0.481	0.12	-4.003	6.246e-05	0.001338	NA	NA
AT1G62780	274.369	-0.478	0.16	-2.984	0.002849	0.02863	NA	NA
AT1G70800	465.956	-0.478	0.137	-3.484	0.0004943	0.007427	EHB1	NA
AT3G12920	1788.52	-0.478	0.116	-4.128	3.662e-05	0.0008479	BRG3	NA
AT3G25600	528.192	-0.478	0.138	-3.458	0.0005439	0.007996	NA	NA
AT3G50760	670.551	-0.478	0.124	-3.868	0.0001097	0.002166	GATL2	Encodes a protein with putative galacturonosyltransferase activity.
AT5G39610	299.175	-0.478	0.14	-3.422	0.000621	0.008935	ANAC092	Encodes a NAC-domain transcription factor. Positively regulates aging-induced cell death and senescence in leaves. This gene is upregulated in response to salt stress in wildtype as well as NTHK1 transgenic lines although in the latter case the induction was drastically reduced. It was also upregulated by ABA, ACC and NAA treatment, although in the latter two cases, the induction occurred relativ…
AT4G29780	493.635	-0.477	0.121	-3.938	8.203e-05	0.00168	NA	NA
AT1G33560	850.498	-0.476	0.12	-3.98	6.888e-05	0.001446	ADR1	Encodes a NBS-LRR disease resistance protein that possesses N-terminal kinase subdomains. Activation tagged mutant of ADR1 showed elevated levels of SA and reactive oxygen species in addition to number of defense gene transcripts. Exhibits resistance to number of microbial pathogens.
AT1G63750	356.788	-0.476	0.128	-3.716	0.0002023	0.003598	NA	NA
AT5G56170	2083.64	-0.476	0.093	-5.117	3.11e-07	1.33e-05	LLG1	NA
AT1G33040	364.793	-0.475	0.131	-3.625	0.0002891	0.004834	NACA5	NA
AT1G69890	291.933	-0.475	0.15	-3.167	0.001538	0.01802	NA	NA
AT2G21050	424.607	-0.475	0.153	-3.111	0.001863	0.02085	LAX2	Encodes LAX2 (LIKE AUXIN RESISTANT), a member of the AUX1 LAX family of auxin influx carriers. Required for the establishment of embryonic root cell organization.
AT3G26470	2114.27	-0.475	0.135	-3.525	0.0004231	0.006562	NA	NA
AT3G09220	4144.37	-0.473	0.169	-2.793	0.005228	0.04523	LAC7	putative laccase, a member of laccase family of genes (17 members in Arabidopsis).
AT3G28340	269.546	-0.473	0.148	-3.202	0.001366	0.01652	GATL10	Encodes a protein with putative galacturonosyltransferase activity.
AT4G23920	486.169	-0.473	0.145	-3.275	0.001058	0.01356	ATUGE2	Encodes a protein with UDP-D-glucose 4-epimerase activity. Involved in growth and cell wall carbohydrate biosynthesis.
AT3G02190	301.011	-0.472	0.163	-2.898	0.003759	0.03532	NA	NA
AT4G09500	1033.14	-0.472	0.093	-5.066	4.073e-07	1.708e-05	NA	NA
AT5G66320	319.662	-0.472	0.139	-3.395	0.0006871	0.009701	GATA5	Encodes GATA transcription factor gene GNC, involved in regulating carbon and nitrogen metabolism. Expression occurs in aerial tissue at an early stage of development and is inducible by nitrate.
AT1G62580	2565.51	-0.471	0.112	-4.211	2.542e-05	0.0006244	NOGC1	NA
AT3G07540	503.99	-0.471	0.158	-2.985	0.002834	0.02853	NA	NA
AT1G18360	337.185	-0.47	0.131	-3.592	0.0003278	0.00534	NA	NA
AT1G23090	677.371	-0.47	0.103	-4.569	4.91e-06	0.0001524	AST91	Encodes AST91 mRNA for sulfate transporter.
AT2G22510	1563.01	-0.47	0.154	-3.054	0.002256	0.02388	NA	NA
AT4G39940	3841.68	-0.47	0.106	-4.416	1.006e-05	0.0002833	AKN2	adenosine-5'-phosphosulfate-kinase (akn2) mRNA, complete
AT5G25340	621.315	-0.469	0.161	-2.912	0.003588	0.03402	NA	NA
AT2G09225	726.74	-0.468	0.137	-3.421	0.000624	0.008972	NA	NA
AT2G42170	589.666	-0.468	0.111	-4.212	2.527e-05	0.0006221	NA	NA
AT3G11120	607.93	-0.467	0.107	-4.353	1.345e-05	0.0003631	NA	NA
AT4G09750	721.741	-0.466	0.125	-3.718	0.0002011	0.003585	NA	NA
AT4G13540	632.929	-0.466	0.149	-3.122	0.001795	0.0203	NA	NA
AT1G29980	444.993	-0.464	0.167	-2.779	0.005455	0.04671	NA	NA
AT2G41950	187.468	-0.464	0.166	-2.795	0.005182	0.04498	NA	NA
AT4G12250	688.142	-0.464	0.119	-3.902	9.537e-05	0.001916	GAE5	UDP-D-glucuronate 4-epimerase
AT4G24120	493.028	-0.464	0.162	-2.86	0.004241	0.03855	ATYSL1	Member of a small family of oligopeptide transporters similar to the yellow stripe locus of maize (ZmYS1).
AT4G25780	275.367	-0.463	0.158	-2.922	0.00348	0.03327	NA	NA
AT1G53440	641.572	-0.462	0.11	-4.186	2.838e-05	0.0006856	NA	NA
AT2G46320	289.792	-0.462	0.155	-2.98	0.002885	0.02891	NA	NA
AT3G10985	5614.3	-0.462	0.138	-3.353	0.0007991	0.0109	ATWI-12	A senescence-associated gene whose expression is induced in response to treatment with Nep1, a fungal protein that causes necrosis.
AT3G11280	1591.53	-0.462	0.153	-3.019	0.002532	0.02608	NA	Putative transcription factors interacting with the gene product of VHA-B1 (vacuolar ATPase subunit B1; as shown through yeast two-hybrid assay).
AT3G50900	378.81	-0.462	0.155	-2.969	0.002989	0.02971	NA	NA
AT4G00850	307.868	-0.462	0.155	-2.978	0.002903	0.02903	GIF3	Arabidopsis thaliana GRF1-interacting factor 3 (GIF3) mRNA
AT5G02600	429.215	-0.462	0.128	-3.606	0.0003108	0.005123	NAKR1	NA
AT2G47060	1333	-0.461	0.105	-4.408	1.042e-05	0.0002923	PTI1-4	NA
AT2G25450	6430.38	-0.46	0.106	-4.329	1.496e-05	0.0004025	NA	encodes a protein whose sequence is similar to ACC oxidase
AT2G34710	1927.87	-0.46	0.095	-4.821	1.428e-06	5.245e-05	ATHB-14	Dominant PHB mutations cause transformation of abaxial leaf fates into adaxial leaf fates. Encodes a member of HD-Zip family which contains homeodomain-leucine zipper domains and domain similar to a mammalian sterol binding domain. Has overlapping functions with PHAVOLUTA, REVOLUTA and CORONA.
AT5G10480	1487.09	-0.46	0.119	-3.867	0.00011	0.002169	PAS2	Protein tyrosine phosphatase-like involved in cell division and differentiation. Interacts with CDKA;1 only in its phosphorylated form, preventing dephosphorylation. Overexpression slowed down cell division in suspension cell cultures at the G2-to-M transition and early mitosis and inhibited Arabidopsis seedling growth. Localized in the cytoplasm of dividing cells but moved into the nucleus upon …
AT1G16390	514.927	-0.459	0.113	-4.053	5.046e-05	0.001119	ATOCT3	NA
AT2G01180	1693.46	-0.459	0.089	-5.145	2.681e-07	1.167e-05	ATLPP1	Encodes phosphatidate phosphatase. Up-regulated by genotoxic stress (gamma ray or UV-B) and elicitor treatments with mastoparan and harpin. Expressed in roots and leaves.
AT4G22590	480.834	-0.459	0.132	-3.476	0.0005092	0.007587	TPPG	NA
AT5G44380	10994.6	-0.459	0.121	-3.796	0.0001473	0.002779	NA	NA
AT5G48480	364.463	-0.459	0.154	-2.969	0.002985	0.02968	NA	NA
AT1G17960	241.504	-0.458	0.16	-2.866	0.004162	0.0381	NA	NA
AT5G20010	7717.16	-0.458	0.118	-3.884	0.0001026	0.00204	ATRAN1	A member of RAN GTPase gene family. Encodes a small soluble GTP-binding protein. Likely to be involved in nuclear translocation of proteins. May also be involved in cell cycle progression.
AT2G18480	1291.89	-0.457	0.136	-3.349	0.0008107	0.01104	NA	NA
AT2G45180	662.245	-0.457	0.116	-3.943	8.045e-05	0.001651	NA	NA
AT3G53340	342.186	-0.457	0.133	-3.433	0.0005961	0.008617	NF-YB10	NA
AT5G12140	3010.5	-0.457	0.108	-4.244	2.194e-05	0.0005547	ATCYS1	Encodes a cystatin.
AT5G63905	426.507	-0.457	0.159	-2.88	0.003975	0.03688	NA	NA
AT5G11950	1189.93	-0.456	0.107	-4.25	2.134e-05	0.0005401	LOG8	Encodes a protein of unknown function. It has been crystallized and shown to be structurally almost identical to the protein encoded by At2G37210.
AT5G23530	3302.55	-0.456	0.103	-4.422	9.795e-06	0.0002777	AtCXE18	NA
AT5G43270	594.799	-0.456	0.132	-3.449	0.0005635	0.008249	SPL2	member of the SPL (squamosa-promoter binding protein-like) gene family, a novel gene family encoding DNA binding proteins and putative transcription factors. In conjunction with SPL10 and SPL11, SPL2 redundantly controls proper development of lateral organs in association with shoot maturation in the reproductive phase.
AT1G56320	598.584	-0.455	0.142	-3.195	0.001398	0.01678	NA	NA
AT3G28100	677.65	-0.455	0.137	-3.328	0.0008755	0.01172	UMAMIT45	NA
AT3G61460	1122.05	-0.455	0.115	-3.947	7.927e-05	0.00163	BRH1	Encodes a novel ring finger protein and forms an N-terminal hydrophobic domain and a C-terminal RING-H2 signature. Expression is down regulated by brassinolide.
AT3G62010	2254	-0.455	0.13	-3.491	0.0004819	0.007292	NA	NA
AT4G19450	1212.87	-0.454	0.092	-4.947	7.553e-07	2.992e-05	NA	NA
AT5G20540	536.151	-0.454	0.136	-3.333	0.0008603	0.01158	ATBRXL4	Belongs to five-member BRX gene family. Arabidopsis BRX genes share high levels of similarity among each others, with several conserved domains. The most distinct is BRX domain - highly conserved in all BRX genes among distantly related species. This protein-protein interaction domain is required and sufficient for BRX activity.
AT5G59820	401.02	-0.454	0.159	-2.86	0.004238	0.03855	AtZAT12	Encodes a zinc finger protein involved in high light and cold acclimation. Overexpression of this putative transcription factor increases the expression level of 9 cold-responsive genes and represses the expression level of 15 cold-responsive genes, including CBF genes. Also, lines overexpressing this gene exhibits a small but reproducible increase in freeze tolerance. Because of the repression o…
AT3G52180	2714.73	-0.453	0.086	-5.27	1.366e-07	6.48e-06	ATPTPKIS1	Encodes a plant-specific protein phosphatase that contains a protein tyrosine phosphatase (PTP) catalytic domain and a kinase interaction sequence (KIS) domain. This protein interacts with the plant SnRK AKIN11. Binds starch. Localized in the chloroplast.
AT2G30270	192.826	-0.452	0.16	-2.814	0.004893	0.04292	NA	NA
AT3G11650	226.065	-0.452	0.155	-2.922	0.003473	0.03323	NHL2	Encodes a protein whose sequence is similar to tobacco hairpin-induced gene (HIN1) and Arabidopsis non-race specific disease resistance gene (NDR1). Expression of this gene is induced by cucumber mosaic virus and spermine. Overexpression of the gene induces the expression of PR-1 gene and shows light-dependent 'speck disease-like' symptom on leaves. The gene product is localized to the chloroplast
AT1G74880	590.809	-0.451	0.126	-3.574	0.0003521	0.005671	NDH-O	Encodes subunit NDH-O of NAD(P)H:plastoquinone dehydrogenase complex (Ndh complex) present in the thylakoid membrane of chloroplasts. This subunit is thought to be required for Ndh complex assembly.
AT2G18230	2643.76	-0.451	0.085	-5.339	9.351e-08	4.632e-06	AtPPa2	Encodes a protein that might have inorganic pyrophosphatase activity.
AT2G46680	4331.08	-0.451	0.14	-3.224	0.001264	0.01557	ATHB-7	encodes a putative transcription factor that contains a homeodomain closely linked to a leucine zipper motif. Transcript is detected in all tissues examined. Is transcriptionally regulated in an ABA-dependent manner and may act in a signal transduction pathway which mediates a drought response.
AT3G28040	1522.1	-0.451	0.108	-4.188	2.814e-05	0.0006816	NA	NA
AT4G14580	1145.88	-0.451	0.091	-4.972	6.636e-07	2.666e-05	CIPK4	CBL-interacting protein kinase
AT5G35940	238.911	-0.451	0.153	-2.959	0.00309	0.03042	NA	NA
AT1G66430	264.357	-0.45	0.146	-3.072	0.002126	0.02283	NA	NA
AT1G75390	1364.8	-0.45	0.107	-4.196	2.718e-05	0.0006605	AtbZIP44	NA
AT4G02630	393.464	-0.45	0.126	-3.562	0.0003673	0.00584	NA	NA
AT4G24380	413.264	-0.45	0.134	-3.365	0.0007652	0.01053	NA	NA
AT5G23210	1981.14	-0.45	0.158	-2.851	0.004364	0.0395	SCPL34	NA
AT5G25610	8772.13	-0.45	0.071	-6.301	2.961e-10	2.202e-08	ATRD22	responsive to dehydration 22 (RD22) mediated by ABA
AT1G25275	1051.46	-0.449	0.129	-3.477	0.0005062	0.007561	NA	NA
AT5G03850	1445.6	-0.449	0.093	-4.842	1.286e-06	4.826e-05	NA	NA
AT5G66440	631.624	-0.448	0.124	-3.621	0.0002939	0.004897	NA	NA
AT1G05190	325.364	-0.446	0.132	-3.368	0.0007575	0.01046	emb2394	NA
AT1G14520	2239.03	-0.446	0.101	-4.425	9.662e-06	0.0002743	MIOX1	Encodes MIOX1. Belongs to myo-inositol oxygenase gene family.
AT5G48180	6201.15	-0.446	0.078	-5.696	1.226e-08	7.027e-07	AtNSP5	Encodes a nitrile-specifier protein NSP5. NSP5 is one out of five (At3g16400/NSP1, At2g33070/NSP2, At3g16390/NSP3, At3g16410/NSP4 and At5g48180/NSP5) A. thaliana epithiospecifier protein (ESP) homologues that promote simple nitrile, but not epithionitrile or thiocyanate formation.
AT2G24600	235.575	-0.444	0.156	-2.841	0.004491	0.04037	NA	NA
AT2G31380	988.699	-0.444	0.124	-3.577	0.0003471	0.005595	BBX25	a B-box zinc finger protein that interacts with COP1. contains a novel 11 amino acid motif at the C-terminus (also found at the N-terminus of HY5) that is involved in the COP1 interaction.
AT3G19553	763.345	-0.444	0.111	-3.998	6.377e-05	0.001362	PUT5	NA
AT5G58980	830.962	-0.444	0.101	-4.405	1.057e-05	0.000296	NA	NA
AT1G55450	280.717	-0.443	0.144	-3.081	0.00206	0.0223	NA	NA
AT2G25940	519.696	-0.443	0.139	-3.198	0.001383	0.01667	ALPHA-VPE	Encodes a vacuolar processing enzyme belonging to a novel group of cysteine proteinases that is expressed in vegetative organs and is upregulated in association with various types of cell death and under stressed conditions.
AT3G02020	754.103	-0.442	0.125	-3.525	0.000424	0.006572	AK3	encodes a monofunctional aspartate kinase
AT3G16330	1064.65	-0.442	0.099	-4.486	7.27e-06	0.0002126	NA	NA
AT3G21790	630.219	-0.441	0.103	-4.292	1.772e-05	0.0004673	NA	NA
AT4G21192	190.144	-0.441	0.159	-2.779	0.005454	0.04671	NA	NA
AT3G04070	2325.4	-0.438	0.145	-3.016	0.002564	0.02636	anac047	NA
AT5G27930	1195.83	-0.437	0.107	-4.097	4.178e-05	0.0009518	NA	NA
AT1G23490	3866.66	-0.436	0.105	-4.15	3.331e-05	0.0007811	ARF1	Gene encoding ADP-ribosylation factor and similar to other ARFs and ARF-like proteins. A member of ARF GTPase family. Arabidopsis has 21 known members, known to be essential for vesicle coating and uncoating and functions in GTP-binding. The gene is shown to play a role in cell division, cell expansion and cellulose production using antisense construct.
AT3G13610	3483.32	-0.435	0.12	-3.634	0.0002787	0.004688	F6'H1	NA
AT4G12730	2607.99	-0.434	0.139	-3.119	0.001815	0.02046	FLA2	AF333971 Arabidopsis thaliana fasciclin-like arabinogalactan-protein 2 (Fla2) mRNA, complete cds
AT4G13830	526.31	-0.433	0.148	-2.919	0.003517	0.03359	DJC26	DnaJ-like protein (J20); nuclear gene
AT2G16440	336.436	-0.432	0.148	-2.913	0.003584	0.03401	MCM4	NA
AT1G08980	491.167	-0.431	0.119	-3.623	0.0002908	0.004856	AMI1	Encodes an enzyme with similarity to bacterial acylamidohydrolases and exhibits indole-3-acetamide amidohydrolase activity in vitro. This enzyme may be involved in the in vivo biosynthesis of indole-acetic acid from indole-3-acetamide, a native metabolite of A. thaliana. It appears to exist as a monomer.
AT5G67140	443.629	-0.431	0.132	-3.267	0.001086	0.01382	NA	NA
AT1G71950	1233.47	-0.43	0.097	-4.451	8.532e-06	0.0002448	NA	NA
AT2G05920	5020.36	-0.43	0.112	-3.847	0.0001195	0.002326	NA	NA
AT3G02830	1461.82	-0.43	0.092	-4.672	2.978e-06	9.964e-05	PNT1	Encodes a zinc finger protein.
AT5G06530	2325.98	-0.43	0.093	-4.607	4.076e-06	0.0001309	ABCG22	NA
AT1G14890	914.837	-0.429	0.124	-3.459	0.0005431	0.007989	NA	NA
AT2G41420	2210.89	-0.429	0.112	-3.83	0.0001284	0.002482	WIH2	NA
AT3G55290	363.764	-0.428	0.135	-3.18	0.001471	0.01743	SDRd	NA
AT5G48880	733.956	-0.428	0.115	-3.726	0.0001942	0.003485	KAT5	Encodes a peroxisomal 3-keto-acyl-CoA thiolase 2 precursor. EC2.3.1.16 thiolases. AT5G48880.1 is named PKT1 and AT5G48880.2 is named PKT2.
AT1G28520	1428.24	-0.427	0.086	-4.958	7.133e-07	2.844e-05	ATVOZ1	NA
AT3G20083	634.441	-0.427	0.136	-3.134	0.001723	0.01969	NA	NA
AT4G08685	817.002	-0.427	0.11	-3.867	0.0001101	0.002171	SAH7	Encodes a protein, expressed in leaves, with similarity to pollen allergens.
AT4G17500	1095.89	-0.427	0.089	-4.781	1.742e-06	6.212e-05	ATERF-1	Encodes a member of the ERF (ethylene response factor) subfamily B-3 of ERF/AP2 transcription factor family (ATERF-1). The protein contains one AP2 domain. There are 18 members in this subfamily including ATERF-1, ATERF-2, AND ATERF-5.
AT1G27970	2023.15	-0.426	0.097	-4.409	1.037e-05	0.0002913	NTF2B	Encodes an ortholog of yeast NTF2, a nuclear envelop transport protein that functions as the nuclear import receptor for RanGDP, an essential player in nucleocytoplasmic transport.
AT2G15580	613.222	-0.426	0.141	-3.021	0.002523	0.026	NA	NA
AT3G14340	521.029	-0.425	0.151	-2.808	0.00498	0.04352	NA	NA
AT4G23060	1678.64	-0.425	0.139	-3.06	0.002217	0.02355	IQD22	NA
AT1G58602	655.241	-0.424	0.118	-3.602	0.0003153	0.005178	NA	NA
AT1G77590	1178.71	-0.424	0.119	-3.56	0.0003715	0.005895	LACS9	Encodes major plastidic long chain acyl-CoA synthetase with a slight substrate preference of oleic acid over any of the other fatty acids.
AT2G43535	2356.29	-0.424	0.111	-3.833	0.0001267	0.002455	NA	Encodes a defensin-like (DEFL) family protein.
AT3G15810	689.248	-0.424	0.102	-4.165	3.115e-05	0.0007372	NA	NA
AT5G19410	357.006	-0.424	0.147	-2.888	0.003882	0.03621	ABCG23	NA
AT1G16040	272.441	-0.423	0.136	-3.109	0.001875	0.0209	NA	NA
AT2G36885	415.561	-0.423	0.137	-3.092	0.001986	0.02174	NA	NA
AT3G10260	976.111	-0.423	0.1	-4.224	2.395e-05	0.0005973	NA	NA
AT3G51238	5625.4	-0.423	0.091	-4.635	3.577e-06	0.0001174	NA	NA
AT3G51240	5628.57	-0.423	0.091	-4.637	3.531e-06	0.000116	F3'H	Encodes flavanone 3-hydroxylase that is coordinately expressed with chalcone synthase and chalcone isomerases. Regulates flavonoid biosynthesis.
AT5G06870	1719.39	-0.422	0.095	-4.43	9.435e-06	0.0002685	ATPGIP2	Encodes a polygalacturonase inhibiting protein involved in plant defense response. PGIPs inhibit the activity of pectin degrading enzymes such as those produced by fungal pathogens. PGIP2 is induced by fungal infection and methyl jasmonate.
AT3G22210	4670.3	-0.421	0.121	-3.49	0.0004823	0.007295	NA	NA
AT1G32080	328.742	-0.42	0.149	-2.821	0.004781	0.04223	AtLrgB	NA
AT3G13672	1374.69	-0.42	0.092	-4.59	4.43e-06	0.0001397	SINA2	NA
AT3G21510	951.921	-0.42	0.139	-3.014	0.00258	0.02649	AHP1	Encodes AHP1, one of the six Arabidopsis thaliana histidine phosphotransfer proteins (AHPs). AHPs function as redundant positive regulators of cytokinin signaling. Members of the AHP gene family include: AT3G21510 (AHP1), AT3G29350 (AHP2), AT5G39340 (AHP3), AT3G16360 (AHP4), AT1G03430 (AHP5) and AT1G80100 (AHP6).
AT4G16146	443.835	-0.42	0.118	-3.566	0.0003624	0.005791	NA	NA
AT1G05383	767.29	-0.419	0.123	-3.395	0.0006866	0.0097	NA	NA
AT2G22425	635.937	-0.418	0.112	-3.736	0.0001869	0.003389	NA	NA
AT4G14440	1265.61	-0.417	0.084	-4.953	7.3e-07	2.901e-05	ATECI3	encodes a cytosolic delta3, delta2-enoyl CoA isomerase, involved in unsaturated fatty acid degradation
AT1G28190	644.53	-0.416	0.125	-3.33	0.0008677	0.01166	NA	NA
AT1G31800	502.432	-0.416	0.142	-2.918	0.00352	0.03361	CYP97A3	Encodes a protein with &#946;-ring carotenoid hydroxylase activity.
AT2G37110	3237.4	-0.416	0.103	-4.034	5.473e-05	0.001201	NA	NA
AT2G48070	286.446	-0.416	0.142	-2.938	0.003303	0.03197	RPH1	Encodes a chloroplast protein RPH1 (resistance to Phytophthora 1). Involved in immune response to Phytophthora brassicae. rph1 mutant plants (in Ws background) are susceptible to P. brassicae.
AT1G26920	592.99	-0.415	0.124	-3.356	0.0007905	0.01083	NA	NA
AT1G31940	283.379	-0.415	0.145	-2.864	0.004178	0.03819	NA	NA
AT2G41010	915.555	-0.415	0.111	-3.722	0.0001979	0.00354	ATCAMBP25	Encodes a novel calmodulin binding protein whose gene expression is induced by dehydration and ionic (salt) and non-ionic (mannitol) osmotic stress. Lines over-expressing this gene are more sensitive and anti-sense lines are more tolerant to osmotic stress, suggesting this gene may be a negative regulator of response to osmotic stress.
AT4G00570	3012.02	-0.415	0.093	-4.441	8.944e-06	0.0002557	NAD-ME2	Encodes an NAD-dependent malic enzyme (NAD-ME) that does not act on oxaloacetate, indicating that it belongs to EC 1.1.1.39. It is a member of the beta family of NAD-MEs in plants. It appears to function as a homodimer or as a heterodimer with the alpha-type NAD-ME2 (At2g13560). NAD-ME2 transcript and protein levels are higher during the night than during the day.
AT5G37690	1994.86	-0.415	0.149	-2.784	0.005375	0.04616	NA	NA
AT2G36220	1279.4	-0.414	0.098	-4.215	2.5e-05	0.0006171	NA	NA
AT4G21120	653.838	-0.413	0.13	-3.182	0.001463	0.01734	AAT1	Encodes a member of the cationic amino acid transporter (CAT) subfamily of amino acid polyamine choline transporters. Mediates efficient uptake of Lys, Arg and Glu in a yeast system.
AT2G21595	299.46	-0.412	0.133	-3.085	0.002037	0.0221	NA	NA
AT2G45680	962.227	-0.412	0.102	-4.022	5.77e-05	0.001251	TCP9	NA
AT2G45685	962.53	-0.412	0.102	-4.022	5.764e-05	0.001251	NA	NA
AT4G25390	365.052	-0.411	0.148	-2.773	0.005557	0.04733	NA	NA
AT5G14200	1816.38	-0.411	0.144	-2.85	0.004366	0.0395	ATIMD1	The AtIMD1 is one out of 3 genes encoding the enzyme 3-isopropylmalate dehydrogenase involved in leucine biosynthesis in Arabidopsis. Its subcellular location has been targeted to plastids. Encodes methylthioalkylmalate dehydrogenase. Involved in glucosinolate biosynthesis, in methionine chain elongation.
AT2G46915	1260.57	-0.41	0.094	-4.384	1.167e-05	0.0003211	NA	NA
AT4G16780	443.891	-0.41	0.118	-3.466	0.0005291	0.007821	ATHB-2	Encodes a homeodomain-leucine zipper protein that is rapidly and strongly induced by changes in the ratio of red to far-red light. It is also involved in cell expansion and cell proliferation and in the response to auxin.
AT3G28130	1192.16	-0.408	0.107	-3.801	0.0001442	0.002738	UMAMIT44	NA
AT4G00180	1335.86	-0.408	0.101	-4.027	5.659e-05	0.001235	YAB3	YABBY gene family member, likely has transcription factor activity, involved in specifying abaxial cell fate. Along with FIL, involved in patterning of the fruit. GUS reporter gene expression in seedlings is observed in the young leaves and as the leaf matures, expression is restricted to the abaxial tissues of leaves, expression is also observed on either side of the leaf margin in the younger t…
AT4G12390	882.204	-0.408	0.135	-3.028	0.002459	0.02546	PME1	NA
AT3G54140	1278.43	-0.407	0.126	-3.227	0.001249	0.01542	AtNPF8.1	Encodes a di- and tri-peptide transporter that recognizes a variety of different amino acid combinations. GFP-tagged PTR1 localizes to the plasma membrane and has 8 to 11 predicted transmembrane domains. PTR1 is expressed in a number of different vascular tissues throughout the plant based on promoter:GUS expression analysis. ptr1 mutants have a lower dry weight than wild type plants when both ar…
AT5G12420	1579.06	-0.407	0.124	-3.272	0.001067	0.01364	NA	NA
AT1G69740	1024.23	-0.406	0.098	-4.141	3.459e-05	0.0008093	HEMB1	Encodes a putative 5-aminolevulinate dehydratase involved in chlorophyll biosynthesis.
AT5G57240	1667.68	-0.406	0.112	-3.633	0.0002798	0.004703	ORP4C	NA
AT1G54350	336.528	-0.405	0.133	-3.034	0.002416	0.02513	ABCD2	NA
AT3G43800	1965.28	-0.405	0.13	-3.126	0.00177	0.02011	ATGSTU27	Encodes glutathione transferase belonging to the tau class of GSTs. Naming convention according to Wagner et al. (2002).
AT5G24810	3546.6	-0.405	0.084	-4.811	1.504e-06	5.493e-05	NA	NA
AT5G37770	1257.31	-0.405	0.093	-4.345	1.395e-05	0.0003758	CML24	Encodes a protein with 40% similarity to calmodulin. Binds Ca(2+) and, as a consequence, undergoes conformational changes. CML24 expression occurs in all major organs, and transcript levels are increased from 2- to 15-fold in plants subjected to touch, darkness, heat, cold, hydrogen peroxide, abscisic acid (ABA), and indole-3-acetic acid. However, CML24 protein accumulation changes were not detec…
AT5G48650	420.029	-0.405	0.119	-3.387	0.0007055	0.009884	NA	NA
AT5G64000	408.694	-0.405	0.138	-2.928	0.003408	0.03274	ATSAL2	3'(2'),5'-bisphosphate nucleotidase
AT3G16720	797.094	-0.404	0.114	-3.555	0.0003784	0.005984	ATL2	RING-H2 protein induced after exposure to chitin or inactivated crude cellulase preparations.
AT4G37740	302.009	-0.404	0.136	-2.959	0.00309	0.03042	AtGRF2	Growth regulating factor encoding transcription activator. One of the nine members of a GRF gene family, containing nuclear targeting domain. Mutants result in smaller leaves indicating the role of the gene in leaf development. Expressed in root, shoot and flower
AT1G27340	1212.31	-0.403	0.11	-3.665	0.0002474	0.004269	LCR	NA
AT3G15530	1212.23	-0.403	0.1	-4.044	5.244e-05	0.001156	NA	NA
AT3G21780	287.746	-0.403	0.144	-2.791	0.00526	0.04543	UGT71B6	Encodes a protein with UDP-glucosyl transferase activity that was shown to preferentially glucosylates abscisic acid (ABA), and not its catabolites. Moreover, UGT71B6 was shown to have a strict preference for the naturally-occurring ABA enantiomer, (+)-ABA, and not its 'unnatural' relative, (-)-ABA. This is in contrast to the other identified UGT genes catalyzing the glucosylation of ABA which we…
AT3G21781	287.746	-0.403	0.144	-2.791	0.00526	0.04543	NA	NA
AT5G14285	410.308	-0.403	0.122	-3.298	0.0009753	0.01275	NA	NA
AT1G31650	495.796	-0.402	0.108	-3.713	0.0002048	0.003631	ATROPGEF14	Encodes a member of KPP-like gene family, homolog of KPP (kinase partner protein) gene in tomato. Also a member of the RopGEF (guanine nucleotide exchange factor) family, containing the novel PRONE domain (plant-specific Rop nucleotide exchanger), which is exclusively active towards members of the Rop subfamily.
AT1G48600	1311.41	-0.402	0.109	-3.701	0.0002144	0.003789	AtPMEAMT	Encodes a phosphoethanolamine N-methyltransferase that catalyses the last two methylation steps of the three sequential methylations of phosphoethanolamine (PEA) that are required for the synthesis of phosphocholine (PCho) in plants.
AT1G71310	264.045	-0.402	0.14	-2.881	0.003969	0.03685	ODB1	NA
AT2G42350	325.148	-0.401	0.142	-2.829	0.00467	0.04152	NA	NA
AT3G19240	2024.22	-0.401	0.093	-4.31	1.629e-05	0.0004349	NA	NA
AT1G70250	832.201	-0.4	0.099	-4.052	5.074e-05	0.001124	NA	Encodes a Protease inhibitor/seed storage/LTP family protein
AT2G03680	3951.45	-0.399	0.095	-4.213	2.521e-05	0.000621	SKU6	The SPR1 gene encodes a plant-specific 12-kD protein which has a repeated motif at both ends, separated by a predicted rod-like domain, suggesting that it may act as an intermolecular linker. Ubiquitously expressed and belongs to a six-member gene family in Arabidopsis; expressed in transgenic seedlings localized to microtubules within the cortical array, preprophase band, phragmoplast, and mitot…
AT4G21400	796.801	-0.399	0.128	-3.122	0.001795	0.0203	CRK28	Encodes a cysteine-rich receptor-like protein kinase.
AT1G07280	1058.97	-0.398	0.098	-4.05	5.127e-05	0.001134	NA	NA
AT1G18100	6131.39	-0.398	0.11	-3.62	0.0002944	0.004902	E12A11	Encodes a member of the FT and TFL1 family of phosphatidylethanolamine-binding proteins. It is expressed in seeds and up-regulated in response to ABA. Loss of function mutants show decreased rate of germination in the presence of ABA. ABA dependent regulation is mediated by both ABI3 and ABI5. ABI5 promotes MFT expression, primarily in the radicle-hypocotyl transition zone and ABI3 suppresses it …
AT3G15353	4764.5	-0.398	0.142	-2.798	0.005144	0.0447	ATMT3	metallothionein, binds to and detoxifies excess copper and other metals, limiting oxidative damage
AT3G15360	443.306	-0.398	0.124	-3.203	0.001361	0.01647	ATHM4	encodes a prokaryotic thioredoxin
AT4G10960	704.64	-0.398	0.137	-2.913	0.003585	0.03401	UGE5	Encodes a protein with UDP-D-glucose 4-epimerase activity.
AT4G26060	957.536	-0.398	0.105	-3.777	0.0001586	0.002963	NA	NA
AT5G58860	2079.31	-0.398	0.123	-3.222	0.001272	0.01565	CYP86	Encodes a member of the CYP86A subfamily of cytochrome p450 genes. Expressed significantly only in root tissue.
AT1G19650	479.971	-0.397	0.126	-3.144	0.001666	0.01917	NA	NA
AT2G29670	7679.24	-0.397	0.091	-4.384	1.164e-05	0.0003207	NA	NA
AT2G30070	338.818	-0.397	0.127	-3.138	0.001704	0.01953	ATKT1	Encodes a high affinity potassium transporter.
AT2G44080	2661.53	-0.397	0.143	-2.775	0.005515	0.04708	ARL	Encodes ARL, a gene similar to ARGOS involved in cell expansion-dependent organ growth. Upregulated by brassinosteroid. Acts downstream of BRI1.
AT3G48520	1485.85	-0.397	0.112	-3.552	0.0003825	0.006045	CYP94B3	member of CYP94B
AT1G09560	9209.48	-0.396	0.083	-4.749	2.044e-06	7.175e-05	GLP5	germin-like protein (GLP5)
AT3G63030	441.913	-0.396	0.136	-2.925	0.003447	0.03304	MBD4	Protein containing methyl-CpG-binding domain.Has sequence similarity to human MBD proteins.
AT4G13340	2491.77	-0.396	0.112	-3.534	0.0004091	0.006385	LRX3	NA
AT5G01750	2585.44	-0.396	0.109	-3.639	0.0002739	0.004634	NA	NA
AT5G52200	686.021	-0.396	0.123	-3.23	0.00124	0.01533	AtI-2	NA
AT3G19000	785.765	-0.395	0.129	-3.063	0.00219	0.02333	NA	NA
AT4G34230	5185.94	-0.394	0.125	-3.155	0.001606	0.01864	ATCAD5	Encodes a catalytically active cinnamyl alcohol dehydrogenase which uses p-coumaryl aldehyde as a preferred substrate. It can also use sinapyl, caffeyl, coniferyl and d-hydroxyconiferyl aldehydes as substrates.
AT3G14060	524.735	-0.393	0.139	-2.839	0.004521	0.04059	NA	NA
AT3G25730	443.772	-0.393	0.126	-3.111	0.001867	0.02086	EDF3	NA
AT3G02470	47322.4	-0.392	0.063	-6.199	5.7e-10	4.088e-08	SAMDC	Encodes a S-adenosylmethionine decarboxylase involved in polyamine biosynthesis.
AT4G39960	360.03	-0.391	0.13	-2.997	0.002727	0.02769	DJA5	NA
AT5G20270	810.748	-0.391	0.132	-2.964	0.003038	0.03006	HHP1	heptahelical transmembrane protein homologous to human adiponectin receptors and progestin receptors
AT1G28110	555.778	-0.39	0.138	-2.83	0.004656	0.04143	SCPL45	NA
AT3G05030	911.921	-0.39	0.097	-3.997	6.414e-05	0.001366	ATNHX2	member of Sodium proton exchanger family
AT5G12890	869.551	-0.389	0.103	-3.787	0.0001523	0.00286	NA	NA
AT1G72900	1572.43	-0.388	0.136	-2.86	0.00424	0.03855	NA	NA
AT1G78830	1554.54	-0.388	0.113	-3.439	0.0005847	0.008504	NA	NA
AT4G14130	779.898	-0.388	0.14	-2.767	0.005665	0.04794	XTH15	xyloglucan endotransglycosylase-related protein (XTR7)
AT5G41920	390.649	-0.388	0.118	-3.288	0.001008	0.01306	NA	NA
AT5G01760	376.604	-0.387	0.123	-3.154	0.001612	0.01869	NA	NA
AT5G16990	1646.35	-0.387	0.082	-4.7	2.602e-06	8.809e-05	NA	molecular function has not been defined, was shown involved in oxidative stress tolerance.
AT5G59320	7319.49	-0.387	0.114	-3.392	0.000693	0.009763	LTP3	Predicted to encode a PR (pathogenesis-related) protein. Belongs to the lipid transfer protein (PR-14) family with the following members: At2g38540/LTP1, At2g38530/LTP2, At5g59320/LTP3, At5g59310/LTP4, At3g51600/LTP5, At3g08770/LTP6, At2g15050/LTP7, At2g18370/LTP8, At2g15325/LTP9, At5g01870/LTP10, At4g33355/LTP11, At3g51590/LTP12, At5g44265/LTP13, At5g62065/LTP14, At4g08530/LTP15.
AT2G29550	1857.64	-0.386	0.105	-3.697	0.0002185	0.003853	TUB7	Encodes a beta-tubulin that is expressed in leaves, roots and flowers.
AT3G63445	425.267	-0.385	0.12	-3.213	0.001315	0.01602	NA	NA
AT4G27260	1526.78	-0.384	0.13	-2.951	0.003165	0.03095	GH3.5	encodes an IAA-amido synthase that conjugates Asp and other amino acids to auxin in vitro. Lines carrying insertions in this gene are hypersensitive to auxin.
AT5G17050	1656.17	-0.384	0.086	-4.475	7.638e-06	0.0002218	UGT78D2	The At5g17050 encodes a anthocyanidin 3-O-glucosyltransferase which specifically glucosylates the 3-position of the flavonoid C-ring. Anthocyanidins such as cyanidin and pelargonidin as well as flavonols such as kaempferol and quercetin are accepted substrates.
AT5G65390	3664.19	-0.383	0.131	-2.917	0.003532	0.03371	AGP7	NA
AT3G46550	664.318	-0.382	0.101	-3.767	0.0001649	0.003052	FLA4	Isolated in a screen for salt hypersensitive mutants. Mutants have thinner cell walls, abnormal siliques and root growth is inhibited under salt stress. The gene has similarity to arabinogalactan proteins and domains associated with cell adhesion.
AT4G32250	1385.47	-0.382	0.087	-4.379	1.19e-05	0.0003257	NA	NA
AT4G34500	515.541	-0.382	0.114	-3.35	0.0008092	0.01102	NA	NA
AT5G09175	454.948	-0.382	0.134	-2.844	0.004461	0.04015	NA	NA
AT1G29850	1229.95	-0.381	0.109	-3.504	0.000458	0.006984	NA	NA
AT1G32410	804.694	-0.381	0.104	-3.651	0.0002615	0.004464	NA	NA
AT2G31200	791.768	-0.381	0.102	-3.742	0.0001828	0.003329	ADF6	Encodes actin depolymerizing factor 6 (ADF6).
AT4G14020	319.903	-0.381	0.138	-2.754	0.005896	0.04934	NA	NA
AT1G28360	411.721	-0.38	0.132	-2.879	0.003988	0.03698	ATERF12	encodes a member of the ERF (ethylene response factor) subfamily B-1 of ERF/AP2 transcription factor family (ERF12). The protein contains one AP2 domain. There are 15 members in this subfamily including ATERF-3, ATERF-4, ATERF-7, and leafy petiole.
AT3G46540	1102.89	-0.38	0.098	-3.891	9.984e-05	0.001997	NA	NA
AT5G10830	575.824	-0.38	0.138	-2.758	0.005811	0.0489	NA	NA
AT5G02895	429.465	-0.38	0.13	-2.915	0.003561	0.0339	NA	NA
AT5G24310	547.568	-0.38	0.136	-2.784	0.005364	0.04611	ABIL3	One of four ABI-like proteins.
AT2G01170	698.126	-0.379	0.109	-3.478	0.0005059	0.007561	AtGABP	Encodes a bidirectional amino acid transporter that can transport ala, arg, glu and lys but not GABA or pro with both export and import activity. Its expression is localized in the vascular tissues suggesting a function in amino acids export from the phloem into sink tissue.
AT3G49120	40870	-0.379	0.105	-3.627	0.0002867	0.004797	ATPCB	Class III peroxidase Perx34. Expressed in roots, leaves and stems. Located in the cell wall. Involved in cell elongation. Expression activated by light. May play a role in generating H2O2 during defense response.
AT3G11510	1878.63	-0.378	0.113	-3.34	0.0008377	0.01131	NA	NA
AT5G14260	610.473	-0.378	0.121	-3.134	0.001727	0.01971	NA	NA
AT1G07260	453.097	-0.377	0.12	-3.133	0.001728	0.01972	UGT71C3	NA
AT1G69480	909.957	-0.377	0.124	-3.042	0.002347	0.02455	NA	NA
AT3G57450	502.966	-0.377	0.121	-3.115	0.001841	0.02066	NA	NA
AT5G63970	1550.1	-0.377	0.095	-3.977	6.978e-05	0.001461	RGLG3	NA
AT1G69390	492.275	-0.376	0.129	-2.923	0.003463	0.03316	ARC12	Encodes an Arabidopsis homologue of the bacterial MinE topological specificity factor ensuring correct division site placement. It is an essential integral component of the plastid division machinery.
AT5G40240	1259.69	-0.376	0.095	-3.959	7.532e-05	0.001559	UMAMIT40	NA
AT2G34355	401.325	-0.375	0.122	-3.075	0.002103	0.02266	NA	NA
AT1G21400	811.355	-0.374	0.117	-3.195	0.001398	0.01678	NA	NA
AT1G53070	607.711	-0.374	0.128	-2.928	0.003409	0.03275	NA	NA
AT2G01660	1142.23	-0.374	0.105	-3.544	0.0003935	0.006186	PDLP6	Encodes a plasmodesmal protein that may be involved in the intercellular movement of molecules through the plasmodesmata. The protein has two DUF26 domains and a single transmembrane domain.
AT1G48440	1244.42	-0.373	0.113	-3.314	0.000919	0.01219	NA	NA
AT1G79610	961.709	-0.373	0.117	-3.179	0.00148	0.01749	ATNHX6	NA
AT2G17220	1463.59	-0.373	0.087	-4.272	1.942e-05	0.0005024	Kin3	NA
AT4G28270	825.612	-0.373	0.13	-2.87	0.004107	0.03777	ATRMA2	Encodes a RING finger E3 ubiquitin ligase. Binds and ubiquitinates ABP1 in vivo and in vitro.
AT2G25490	4247.44	-0.372	0.092	-4.025	5.692e-05	0.001241	EBF1	Encodes an F-box protein involved in the ubiquitin/proteasome-dependent proteolysis of EIN3.
AT2G35490	1430.16	-0.372	0.087	-4.289	1.792e-05	0.0004723	NA	NA
AT3G63490	1532.93	-0.372	0.081	-4.577	4.725e-06	0.0001479	EMB3126	NA
AT4G29390	942.781	-0.372	0.107	-3.484	0.0004945	0.007427	NA	NA
AT2G23000	606.382	-0.371	0.13	-2.86	0.004233	0.03854	scpl10	NA
AT5G58900	2182.65	-0.371	0.099	-3.762	0.0001688	0.0031	NA	NA
AT5G67560	1079.35	-0.371	0.124	-2.986	0.002824	0.02844	ARLA1D	A member of ARF-like GTPase family. A thaliana has 21 members, in two subfamilies, ARF and ARF-like (ARL) GTPases.
AT1G73760	538.761	-0.37	0.121	-3.053	0.002266	0.02395	NA	NA
AT2G05620	432.166	-0.37	0.129	-2.872	0.004082	0.03761	AtPGR5	Involved in electron flow in Photosystem I. Essential for photoprotection.
AT4G16140	1217.69	-0.37	0.095	-3.916	9.005e-05	0.001822	NA	NA
AT5G53420	9345.8	-0.37	0.099	-3.726	0.0001946	0.003489	NA	NA
AT1G17850	608.857	-0.369	0.129	-2.852	0.00434	0.03934	NA	NA
AT1G18740	930.541	-0.369	0.116	-3.18	0.001473	0.01744	NA	NA
AT1G74020	2475.13	-0.369	0.087	-4.229	2.345e-05	0.0005879	SS2	Encodes AtSS-2 strictosidine synthase.
AT3G11170	1154.4	-0.369	0.109	-3.376	0.000735	0.01022	AtFAD7	Chloroplastic enzyme responsible for the synthesis of 16:3 and 18:3 fatty acids from galactolipids, sulpholipids and phosphatidylglycerol. Uses ferredoxin as electron donor. Gene expression is induced by wounding in shoot and root. The wound-response in shoot is independent of jasmonic acid mediated pathway whereas the root response is mediated by jasmonic acid.
AT4G39510	3211.93	-0.369	0.088	-4.185	2.848e-05	0.000687	CYP96A12	member of CYP96A
AT5G04720	2617.82	-0.369	0.103	-3.584	0.0003377	0.005473	ADR1-L2	NA
AT5G13180	4381.64	-0.369	0.11	-3.354	0.0007969	0.01088	ANAC083	Encodes a NAC domain transcription factor that interacts with VND7 and negatively regulates xylem vessel formation.
AT2G40113	1104.04	-0.367	0.101	-3.636	0.0002767	0.004669	NA	NA
AT5G20190	5284.46	-0.367	0.131	-2.813	0.004909	0.04301	NA	NA
AT1G27030	17845.6	-0.366	0.118	-3.1	0.001935	0.02136	NA	NA
AT1G27950	4677.35	-0.366	0.118	-3.104	0.001912	0.0212	LTPG1	Encodes LTPG1, a lipid transfer protein with a predicted GPI (glycosylphosphatidylinositol)-anchor domain. Localized in the plasma membrane. Disruption of the LTPG1 gene causes alterations of cuticular lipid composition, but no significant changes on total wax and cutin monomer loads are seen.
AT1G50630	1531.73	-0.366	0.095	-3.864	0.0001114	0.002192	NA	NA
AT5G47120	3828.41	-0.366	0.104	-3.513	0.0004435	0.006792	ATBI-1	Encodes BI-1, a homolog of mammalian Bax inhibitor 1. Functions as an attenuator of biotic and abiotic types of cell death. Bax-induced cell death can be downregulated by ectopically expressing AtBI in planta.
AT2G39290	378.624	-0.365	0.129	-2.835	0.004578	0.04094	PGP1	Encodes a phosphatidylglycerolphosphate synthase 2C which is dual-targeted into chloroplasts and mitochondria. Mutant plants have mutant chloroplasts but normal mitochondria.
AT4G21570	2479.9	-0.365	0.108	-3.375	0.000739	0.01024	NA	NA
AT4G21990	813.692	-0.365	0.125	-2.913	0.003576	0.03398	APR3	Encodes a protein disulfide isomerase-like (PDIL) protein, a member of a multigene family within the thioredoxin (TRX) superfamily. This protein also belongs to the adenosine 5'-phosphosulfate reductase-like (APRL) group.
AT4G35160	1274.49	-0.365	0.132	-2.756	0.005845	0.04912	NA	NA
AT5G06865	33801.7	-0.365	0.126	-2.894	0.00381	0.03571	NA	NA
AT5G06860	33797.2	-0.365	0.126	-2.894	0.003803	0.03567	ATPGIP1	Encodes a polygalacturonase inhibiting protein involved in defense response. PGIPs inhibit the function of cell wall pectin degrading enzymes such as those produced by fungal pathogens. PGIP1 is induced by fungal infection.
AT5G16000	495.918	-0.365	0.12	-3.053	0.002267	0.02395	AtNIK1	NSP-interacting kinase (NIK1), receptor-like kinase, involved in defense response against geminivirus It acts as a virulence target of the begomovirus nuclear shuttle protein (NSP).
AT5G58350	12811.6	-0.365	0.096	-3.786	0.0001528	0.002867	WNK4	Encodes a member of the WNK family (9 members in all) of protein kinases, the structural design of which is clearly distinct from those of other known protein kinases, such as receptor-like kinases and mitogen-activated protein kinases. Its transcription is under the control of circadian rhythms.
AT5G62540	1084.72	-0.364	0.099	-3.69	0.0002246	0.003938	UBC3	Encodes a protein predicted to be an E2 ubiquitin conjugating enzyme. It appears homologous to the RAD6 protein in yeast implicated in histone ubiquitination, but, UBC3 has not been experimentally associated with this process.
AT4G31350	504.849	-0.363	0.131	-2.769	0.005621	0.04768	NA	NA
AT4G39950	10222.8	-0.363	0.101	-3.585	0.0003367	0.00546	CYP79B2	Belongs to cytochrome P450 and is involved in tryptophan metabolism. Converts Trp to indo-3-acetaldoxime (IAOx), a precursor to IAA and indole glucosinolates.
AT1G01610	1944.34	-0.362	0.095	-3.793	0.0001489	0.002806	ATGPAT4	Encodes a protein with glycerol-3-phosphate acyltransferase activity. Involved in cutin assembly. Is functional redundant of GPAT8.
AT1G07890	18564.4	-0.362	0.091	-3.996	6.454e-05	0.00137	APX1	Encodes a cytosolic ascorbate peroxidase APX1. Ascorbate peroxidases are enzymes that scavenge hydrogen peroxide in plant cells. Eight types of APX have been described for Arabidopsis: three cytosolic (APX1, APX2, APX6), two chloroplastic types (stromal sAPX, thylakoid tAPX), and three microsomal (APX3, APX4, APX5) isoforms. At least part of the induction of heat shock proteins during light stres…
AT3G05910	3153.61	-0.362	0.126	-2.87	0.004105	0.03777	NA	NA
AT1G11700	936.242	-0.36	0.125	-2.88	0.003982	0.03693	NA	NA
AT3G05870	2328.42	-0.36	0.13	-2.781	0.005419	0.04646	APC11	Subunit of the anaphase promoting complex, a ubiquitin ligase complex that regulates progression through the cell cycle.
AT4G00360	4069.85	-0.36	0.124	-2.901	0.003716	0.03505	ATT1	Encodes a member of the CYP86A subfamily of cytochrome p450 genes. Expressed at moderate levels in flowers, leaves, roots and stems.
AT5G48300	7529.62	-0.359	0.08	-4.476	7.599e-06	0.0002209	ADG1	Encodes the small subunit of ADP-glucose pyrophosphorylase. The small subunit is the catalytic isoform responsible for ADP-glucose pyrophosphorylase activity. The presence of the small subunit is required for large subunit stability. Two isoforms of the small subunit (ApS1 and ApS2) have been described. ApS1 is the major small subunit isoform present in all plant tissues tested.
AT5G49890	8793.65	-0.359	0.096	-3.76	0.0001701	0.003117	ATCLC-C	member of Anion channel protein family
AT3G51090	1137.38	-0.358	0.101	-3.555	0.0003782	0.005984	NA	NA
AT1G10410	3801.31	-0.357	0.077	-4.629	3.679e-06	0.0001204	NA	NA
AT1G54220	691.222	-0.357	0.12	-2.982	0.002864	0.02873	NA	NA
AT2G17480	1274.15	-0.357	0.102	-3.497	0.0004712	0.007153	ATMLO8	A member of a large family of seven-transmembrane domain proteins specific to plants, homologs of the barley mildew resistance locus o (MLO) protein. The Arabidopsis genome contains 15 genes encoding MLO proteins, with localization in plasma membrane. Phylogenetic analysis revealed four clades of closely-related AtMLO genes. ATMLO8 belongs to the clade III, with AtMLO5, AtMLO7, AtMLO9, and AtMLO1…
AT1G27100	1647.6	-0.356	0.117	-3.049	0.002299	0.02416	NA	NA
AT1G62430	889.238	-0.356	0.115	-3.11	0.001873	0.0209	ATCDS1	Encodes a CDP-diacylglycerol synthase, involved in phospholipid biosynthesis.
AT1G68000	660.305	-0.356	0.114	-3.119	0.001814	0.02045	ATPIS	phosphatidylinositol synthase 1
AT2G32690	1991.06	-0.356	0.08	-4.454	8.415e-06	0.000242	ATGRP23	Glycine-rich protein similar in structure to GRP5. The expression of GRP23 is induced by HPA (cutin monomer, salicylic acid, and abscisic acid.
AT5G03940	681.567	-0.356	0.115	-3.097	0.001956	0.0215	54CP	mutant has Yellow first leaves; Chloroplast Signal Recognition Particle Subunit
AT4G13250	1881.99	-0.355	0.089	-3.987	6.685e-05	0.001411	NYC1	Encodes a chlorophyll b reductase involved in the degradation of chlorophyll b and LHCII (light harvesting complex II).
AT1G03680	505.334	-0.354	0.127	-2.782	0.005397	0.04633	ATHM1	encodes a chloroplast thioredoxin similar to prokaryotic thioredoxins.
AT1G58080	1048.79	-0.354	0.095	-3.75	0.0001768	0.003228	ATATP-PRT1	ATP phosphoribosyl transferase, catalyses first step of histidine biosynthesis
AT2G37260	517.463	-0.354	0.124	-2.846	0.004425	0.03991	ATWRKY44	Encodes a protein similar to WRKY transcription factors that is expressed in the seed integument and endosperm. Mutants are defective in proanthocyanidin synthesis and seed mucilate deposition. Seeds are yellow colored. Seed size is also affected; seeds are reduced in size but only when the mutant allele is transmitted through the female parent.Loss of function alleles are associated with a reduc…
AT3G53470	652.721	-0.354	0.122	-2.893	0.003821	0.03578	NA	NA
AT5G05060	895.013	-0.353	0.096	-3.658	0.0002545	0.004366	NA	NA
AT3G03780	3862.11	-0.352	0.108	-3.27	0.001076	0.01373	ATMS2	Encodes a cytosolic methionine synthase, involved in methionine regeneration via the activated methyl cycle (or SAM cycle)
AT3G09440	4553.35	-0.352	0.117	-3.003	0.002676	0.02724	NA	NA
AT5G54940	6004.72	-0.352	0.093	-3.783	0.0001552	0.002906	NA	NA
AT1G52280	397.025	-0.351	0.128	-2.751	0.005945	0.04967	AtRABG3d	NA
AT1G76790	5409.81	-0.351	0.107	-3.284	0.001022	0.01322	IGMT5	NA
AT4G22240	4742.74	-0.351	0.077	-4.557	5.199e-06	0.0001602	NA	NA
AT5G51640	756.048	-0.351	0.104	-3.375	0.0007384	0.01024	TBL17	Encodes leaf-senescence-related protein. A member of the TBL (TRICHOME BIREFRINGENCE-LIKE) gene family containing a plant-specific DUF231 (domain of unknown function) domain. TBL gene family has 46 members, two of which (TBR/AT5G06700 and TBL3/AT5G01360) have been shown to be involved in the synthesis and deposition of secondary wall cellulose, presumably by influencing the esterification state o…
AT1G67360	6034.6	-0.35	0.09	-3.904	9.472e-05	0.001904	NA	NA
AT4G08230	567.696	-0.35	0.122	-2.868	0.004132	0.03792	NA	NA
AT5G17760	5041.22	-0.35	0.075	-4.645	3.401e-06	0.0001125	NA	NA
AT1G19550	1203.66	-0.349	0.113	-3.088	0.002014	0.02193	NA	NA
AT1G72970	889.7	-0.349	0.118	-2.951	0.003169	0.03097	EDA17	Originally identified as a mutation that causes floral organs to fuse together. About 10-20% of mutants also have defects in ovules. Mutants have reduced fertility most likely as because of fusions that pistil emergence. The protein has similarity to the mandelonitrile lyase family of FAD containing oxidoreductases and is predicted to be secreted (SignalP).It is expressed in all tissue layers of …
AT3G10130	394.374	-0.349	0.124	-2.825	0.004732	0.0419	NA	NA
AT4G02600	1205.96	-0.349	0.093	-3.767	0.0001651	0.003054	ATMLO1	A member of a large family of seven-transmembrane domain proteins specific to plants, homologs of the barley mildew resistance locus o (MLO) protein. The Arabidopsis genome contains 15 genes encoding MLO proteins, with localization in plasma membrane. Phylogenetic analysis revealed four clades of closely-related AtMLO genes. ATMLO1 belongs to the clade II, with ATMLO13 and ATMLO15. The gene is ex…
AT1G07640	716.187	-0.348	0.124	-2.808	0.004989	0.04357	OBP2	A member of the DOF transcription factors. Prominently expressed in the phloem of leaves and other organs. Expression is induced by wounding, MeJA and insect feeding. Upregulates glucosinolate biosynthesis.
AT3G55430	5208.11	-0.346	0.123	-2.808	0.004983	0.04354	NA	NA
AT5G02180	661.483	-0.346	0.124	-2.796	0.005169	0.04489	NA	NA
AT5G11650	941.214	-0.346	0.104	-3.313	0.0009216	0.01222	NA	NA
AT1G19350	2431.34	-0.345	0.08	-4.305	1.671e-05	0.0004447	BES1	Encodes brassinosteroid (BR) signalling protein that accumulates in the nucleus as dephosphorylated form in response to BRs. Is phosphorylated by the BIN2 GSK3 kinase. It synergistically interacts with BIM1 to bind to E box sequences (CANNTG). The protein contains a nuclear localization signal (NLS), followed by a highly conserved amino-terminal domain (N) shared by all family members, a BIN2 pho…
AT1G28050	782.633	-0.345	0.116	-2.972	0.002959	0.02946	BBX13	NA
AT2G35930	420.143	-0.345	0.123	-2.795	0.005185	0.04499	AtPUB23	Encodes a cytoplasmically localized U-box domain containing E3 ubiquitin ligase that is involved in the response to water stress and acts as a negative regulator of PAMP-triggered immunity.
AT4G33220	2514.58	-0.345	0.074	-4.658	3.188e-06	0.000106	ATPME44	NA
AT1G66760	618.74	-0.344	0.104	-3.308	0.0009407	0.01241	NA	NA
AT3G13690	1133.56	-0.344	0.099	-3.456	0.000548	0.008052	NA	NA
AT4G15470	6405.69	-0.344	0.082	-4.179	2.93e-05	0.0007026	AtLFG5	NA
AT3G43270	1747.42	-0.343	0.102	-3.351	0.0008049	0.01097	NA	NA
AT1G79850	651.405	-0.342	0.114	-3.009	0.002619	0.02678	CS17	nuclear-encoded 30S chloroplast ribosomal protein S17
AT1G09927	651.405	-0.342	0.114	-3.009	0.002619	0.02678	NA	NA
AT3G24480	1423.54	-0.342	0.107	-3.198	0.001384	0.01667	NA	NA
AT4G37890	579.856	-0.342	0.116	-2.948	0.003203	0.03123	EDA40	NA
AT1G09310	28369.8	-0.341	0.089	-3.844	0.000121	0.00235	NA	NA
AT2G01450	12227.1	-0.341	0.097	-3.519	0.0004327	0.006673	ATMPK17	member of MAP Kinase
AT3G54040	4190.08	-0.341	0.109	-3.117	0.001826	0.02055	NA	NA
AT4G01950	982.811	-0.341	0.122	-2.784	0.00537	0.04614	ATGPAT3	Encodes a member of a family of proteins with glycerol-3-phosphate acyltransferase activity.
AT3G01290	6926.16	-0.34	0.109	-3.102	0.001925	0.02127	AtHIR2	NA
AT3G56950	1159.62	-0.34	0.113	-2.998	0.002717	0.02763	SIP2	One of the Major Intrinsic Proteins(MIPs) which facilitate the passive transport of small molecules across membranes.Belongs to a family of plant aquaporins.Similar to yeast and radish aquaporins. Located on ER.
AT5G23580	441.888	-0.34	0.119	-2.864	0.004184	0.03822	ATCDPK9	unique family of enzymes containing a single polypeptide chain with a kinase domain at the amino terminus and a putative calcium-binding EF hands structure at the carboxyl terminus; recombinant protein is fully active and induced by Ca2+
AT5G61130	877.685	-0.34	0.109	-3.109	0.001876	0.0209	AtPDCB1	Encodes a plasmodesmatal localized protein with callose binding activity. The function of PDCB1 is unknown but overexpression leads to the hyperaccumulation of callose.
AT3G47550	1207.56	-0.339	0.107	-3.178	0.001481	0.01749	NA	NA
AT5G12010	748.518	-0.338	0.122	-2.771	0.005593	0.04752	NA	NA
AT1G69410	3147.29	-0.337	0.105	-3.195	0.001396	0.01678	ATELF5A-3	Encodes eIF5A-2, a putative eukaryotic translation initiation factor. There are three eIF5A coding genes in Arabidopsis: eIF5A-1/At1g13950, eIF5A-2/At1g26630 and eIF5A-3/At1g69410.
AT2G23760	631.113	-0.337	0.119	-2.84	0.004515	0.04055	BLH4	Encodes a member of the BEL family of homeodomain proteins. Plants doubly mutant for saw1/saw2 (blh2/blh4) have serrated leaves. BP is expressed in the serrated leaves, therefore saw2 and saw1 may act redundantly to repress BP in leaves.
AT5G26340	3748.3	-0.337	0.087	-3.883	0.0001034	0.002052	ATSTP13	Encodes a protein with high affinity, hexose-specific/H+ symporter activity. The activity of the transporter appears to be negatively regulated by phosphorylation. Importantly, microarray analysis, as well as the study of the expression of this gene in mutants involved in programmed cell death (PCD) demonstrated a tight correlation between this gene's expression and PCD.
AT5G66200	1982.43	-0.337	0.106	-3.179	0.001478	0.01748	ARO2	Armadillo repeat protein. One of a family of four in Arabidopsis. Expressed in vegetative tissues, anthers and ovules.
AT3G52500	2678.15	-0.336	0.077	-4.383	1.169e-05	0.0003213	NA	NA
AT1G28580	4110.32	-0.335	0.119	-2.823	0.004753	0.04204	NA	NA
AT1G55260	1671.46	-0.335	0.087	-3.857	0.0001149	0.00225	LTPG6	NA
AT3G27390	2271.97	-0.335	0.081	-4.151	3.305e-05	0.0007756	NA	NA
AT4G28840	1542.93	-0.335	0.116	-2.878	0.004	0.03707	TIE1	NA
AT1G18720	3997.75	-0.334	0.085	-3.941	8.1e-05	0.001661	NA	NA
AT3G27830	1052.97	-0.334	0.095	-3.518	0.0004346	0.006693	RPL12	50S ribosomal protein L12-A
AT3G62830	18736.6	-0.334	0.07	-4.793	1.646e-06	5.947e-05	ATUXS2	encodes an isoform of UDP-glucuronic acid decarboxylase, which is predicted to be membrane-bound by PSORT. This enzyme produces UDP-xylose, which is a substrate for many cell wall carbohydrates including hemicellulose and pectin. UDP-xylose is also known to feedback regulate several cell wall biosynthetic enzymes.
AT2G01630	563.844	-0.332	0.119	-2.778	0.005469	0.04682	NA	NA
AT2G18950	806.419	-0.332	0.095	-3.501	0.0004635	0.007054	ATHPT	Encodes homogentisate phytyltransferase involved in tocopherol biosynthesis. Has impact on seed longevity and plays a role in the adaptation to low temperature stress, notably phloem loading.
AT2G33580	496.347	-0.332	0.113	-2.935	0.003339	0.03222	LYK5	NA
AT4G00490	783.835	-0.332	0.101	-3.301	0.0009635	0.01263	BAM2	Encodes a chloroplast beta-amylase. The enzyme activity is very weak compared to BAM1 and BAM3. Mutant of BAM2 has no visible phenotype.
AT4G18197	567.569	-0.332	0.12	-2.76	0.005789	0.04877	ATPUP7	Member of a family of proteins related to PUP1, a purine transporter. May be involved in the transport of purine and purine derivatives such as cytokinins, across the plasma membrane.
AT4G33625	1110.2	-0.332	0.09	-3.683	0.0002304	0.004016	NA	NA
AT1G07040	1182.56	-0.331	0.095	-3.477	0.0005074	0.007569	NA	NA
AT2G15290	604.925	-0.331	0.111	-2.977	0.002908	0.02905	AtTic21	Encodes a protein located in the chloroplast inner envelope. The study of mutant defective in the gene product suggests that the protein is involved in the translocation of protein across the envelope membrane into the chloroplast stroma.
AT1G27980	1632.79	-0.33	0.104	-3.162	0.001566	0.01829	ATDPL1	NA
AT3G22160	612.278	-0.33	0.11	-3.01	0.002611	0.02673	JAV1	NA
AT1G73740	691.38	-0.329	0.113	-2.915	0.003552	0.03385	NA	NA
AT2G30860	27117.9	-0.329	0.107	-3.092	0.00199	0.02176	ATGSTF7	Encodes glutathione transferase belonging to the phi class of GSTs. Naming convention according to Wagner et al. (2002).
AT1G32640	3238.75	-0.328	0.089	-3.7	0.0002153	0.003801	ATMYC2	Encodes a MYC-related transcriptional activator with a typical DNA binding domain of a basic helix-loop-helix leucine zipper motif. Binds to an extended G-Box promoter motif. Its transcription is induced by dehydration stress and ABA treatment. Negative regulator of blue lightmediated photomorphogenic growth and blue and far-red-lightregulated gene expression. Positive regulator of lateral root f…
AT3G52920	1490.9	-0.328	0.109	-3.014	0.002574	0.02645	NA	NA
AT3G53780	1304.99	-0.328	0.092	-3.569	0.000358	0.005736	ATRBL4	NA
AT3G61990	3735.63	-0.328	0.09	-3.658	0.0002542	0.004366	OMTF3	NA
AT5G05730	1158.94	-0.328	0.091	-3.614	0.0003011	0.00499	AMT1	ASA1 encodes the alpha subunit of anthranilate synthase, which catalyzes the rate-limiting step of tryptophan synthesis. ASA1 is induced by ethylene, and forms a link between ethylene signalling and auxin synthesis in roots.
AT1G54100	10997.3	-0.327	0.103	-3.186	0.00144	0.01717	ALDH7B4	Aldehyde dehydrogenase
AT2G40940	2365.48	-0.327	0.089	-3.68	0.0002329	0.004057	ERS	Ethylene receptor, subfamily 1. Has histidine kinase activity.
AT2G43780	516.371	-0.327	0.114	-2.864	0.004182	0.03821	NA	NA
AT3G44735	665.646	-0.327	0.108	-3.025	0.002483	0.02567	ATPSK3	Phytosulfokine 3 precursor, coding for a unique plant peptide growth factor.
AT5G41800	762.342	-0.327	0.106	-3.091	0.001992	0.02178	NA	NA
AT5G58560	982.793	-0.327	0.103	-3.178	0.001481	0.01749	FOLK	NA
AT2G21620	2994.87	-0.325	0.092	-3.513	0.0004433	0.006792	RD2	Encodes gene that is induced in response to dessication; mRNA expression is seen 10 and 24 hrs after start of dessication treatment.
AT3G54420	991.752	-0.325	0.106	-3.076	0.002101	0.02265	ATCHITIV	encodes an EP3 chitinase that is expressed during somatic embryogenesis in 'nursing' cells surrounding the embryos but not in embryos themselves. The gene is also expressed in mature pollen and growing pollen tubes until they enter the receptive synergid, but not in endosperm and integuments as in carrot. Post-embryonically, expression is found in hydathodes, stipules, root epidermis and emerging…
AT4G34265	721.686	-0.325	0.105	-3.099	0.001939	0.02138	NA	NA
AT1G28680	2914.81	-0.324	0.11	-2.953	0.003145	0.03082	NA	NA
AT3G63300	649.506	-0.324	0.107	-3.019	0.00254	0.02613	FKD1	Encodes a pleckstrin homology domain- and DUF828-containing protein. Mutants have defects in leaf vascular pattering, with vascular bundles that fail to meet distally in both the cotyledons and leaves. Necessary to the formation of the closed leaf vascular pattern characteristic of dicot leaves in response to auxin. Redundant with FKD2. FKD1 may influence PIN1 localization in an auxin dependent m…
AT1G66260	2366.68	-0.322	0.078	-4.121	3.772e-05	0.0008685	NA	NA
AT5G13750	1787.09	-0.322	0.112	-2.887	0.003893	0.03627	ZIFL1	NA
AT2G13790	568.541	-0.321	0.112	-2.877	0.004013	0.03715	ATSERK4	NA
AT5G17980	643.431	-0.321	0.1	-3.201	0.001372	0.01658	NA	NA
AT1G03310	1588.51	-0.32	0.086	-3.707	0.0002095	0.003707	AtBE2	Encodes a protein with strong similarity to isoamylase (EC:3.2.1.68) however lacks critical residues known to be important for activity. Appears to co localize with ISA1 in the chloroplast isoamylase complex. Mutations in this gene cause the loss of detectable isoamylase activity and the disruption of normal starch structure. It has been postulated that AtISA2 interacts with AtISA1 to form the Is…
AT1G12200	3349.57	-0.32	0.11	-2.906	0.003657	0.03458	FMO	NA
AT1G35780	783.972	-0.32	0.106	-3.033	0.002423	0.02515	NA	NA
AT2G45070	1346.88	-0.32	0.09	-3.543	0.0003962	0.006225	SEC61	Sec61 Beta Subunit
AT3G23090	946.583	-0.32	0.112	-2.869	0.004117	0.03783	WDL3	NA
AT3G63310	3533.91	-0.32	0.076	-4.228	2.359e-05	0.0005902	AtLFG2	Mediates cell elongation in brassinosteroid signaling.
AT1G54360	1671.33	-0.319	0.085	-3.739	0.0001847	0.003357	TAF6B	Encodes one of two Arabidopsis proteins with significant similarity to the histone fold TBP-associated factor TAF6.
AT5G10625	643.763	-0.319	0.113	-2.824	0.004743	0.04198	NA	NA
AT1G44970	863.6	-0.317	0.104	-3.062	0.002195	0.02337	NA	NA
AT1G73060	781.907	-0.317	0.109	-2.909	0.00362	0.03428	LPA3	NA
AT3G11780	2191.93	-0.317	0.097	-3.284	0.001023	0.01322	NA	NA
AT5G41100	705.974	-0.317	0.111	-2.848	0.004402	0.03978	NA	NA
AT3G21090	1686.02	-0.315	0.101	-3.117	0.001825	0.02055	ABCG15	NA
AT5G13510	680.423	-0.315	0.103	-3.052	0.002275	0.02398	EMB3136	NA
AT1G61250	2095.25	-0.314	0.083	-3.764	0.000167	0.003077	AtSCAMP1	Encodes a putative secretory carrier membrane protein (SC3).
AT3G02875	1076.48	-0.314	0.109	-2.898	0.003752	0.03527	ILR1	Hydrolyzes amino acid conjugates of the plant growth regulator indole-3-acetic acid (IAA), including IAA-Leu and IAA-Phe. Uses Mg and Co ions as cofactors.
AT4G00300	760.642	-0.314	0.1	-3.146	0.001654	0.01907	NA	NA
AT1G32630	3329.7	-0.313	0.087	-3.584	0.0003389	0.005482	NA	NA
AT1G69840	828.69	-0.312	0.109	-2.86	0.004238	0.03855	NA	NA
AT1G13280	1700.06	-0.311	0.098	-3.173	0.001506	0.01774	AOC4	Encodes allene oxide cyclase. One of four genes in Arabidopsis that encode this enzyme, which catalyzes an essential step in jasmonic acid biosynthesis. Gene expression is reduced during senescence, a process that involves jasmonic acid signalling pathway.
AT1G30490	1702.14	-0.311	0.089	-3.496	0.0004717	0.007157	ATHB9	Dominant PHV mutations cause transformation of abaxial leaf fates into adaxial leaf fates. Has overlapping functions with PHABULOSA, REVOLUTA and CORONA/ATHB15 in patterning the apical portion of the embryo. Encodes a member of HD-Zip family which contains homeodomain-leucine zipper domains and domain similar to a mammalian sterol binding domain.
AT2G20900	1164.95	-0.311	0.101	-3.094	0.001976	0.02165	ATDGK5	NA
AT2G21590	1739.45	-0.31	0.084	-3.707	0.0002093	0.003707	APL4	Encodes the large subunit of ADP-glucose pyrophosphorylase, the enzyme which catalyzes the first and limiting step in starch biosynthesis. The large subunit plays a regulatory role whereas the small subunit (ApS) is the catalytic isoform. Four isoforms of the large subunit (ApL1-4) have been described.
AT2G34770	1953.43	-0.31	0.089	-3.478	0.0005053	0.007557	ATFAH1	encodes a fatty acid hydroxylase, required for the AtBI-1-mediated suppression of programmed cell death.
AT1G22910	1263.73	-0.309	0.102	-3.035	0.002407	0.02507	NA	NA
AT3G13490	608.304	-0.309	0.105	-2.946	0.003222	0.03137	ATKRS-2	Encodes a dual targeted lysyl-tRNA ligase that is found both in the mitochondrion and the chloroplast. Plants mutated in this gene exhibit an ovule abortion phenotype.
AT1G25220	1240.6	-0.308	0.099	-3.102	0.00192	0.02125	ASB1	Catalyzes the first step of tryptophan biosynthesis: Chorismate L-Glutamine = Anthranilate Pyruvate L-Glutamate. Functions as a heterocomplex with anthranilate synthase alpha subunit (ASA1 or ASA2).
AT2G21190	991.931	-0.308	0.096	-3.192	0.001413	0.01691	NA	NA
AT3G14200	829.508	-0.308	0.093	-3.297	0.0009761	0.01276	NA	NA
AT5G13330	3169.23	-0.308	0.088	-3.482	0.0004981	0.007473	Rap2.6L	encodes a member of the ERF (ethylene response factor) subfamily B-4 of ERF/AP2 transcription factor family. The protein contains one AP2 domain. There are 7 members in this subfamily.
AT5G54760	3384.67	-0.308	0.075	-4.08	4.494e-05	0.001014	NA	NA
AT1G68820	1223.23	-0.307	0.097	-3.163	0.00156	0.01825	NA	NA
AT4G02860	1108.73	-0.307	0.099	-3.111	0.001865	0.02085	NA	NA
AT1G43900	842.055	-0.306	0.11	-2.786	0.005339	0.04599	NA	NA
AT3G07230	3273.51	-0.306	0.091	-3.355	0.0007938	0.01086	NA	NA
AT4G01480	3541.53	-0.306	0.107	-2.867	0.004146	0.03798	AtPPa5	Encodes a protein that might have inorganic pyrophosphatase activity.
AT5G13820	788.51	-0.306	0.108	-2.831	0.004635	0.04135	ATBP-1	Encodes a protein that specifically binds plant telomeric DNA repeats. It has a single Myb telomeric DNA-binding domain in C-terminus that prefers the sequence TTTAGGG.
AT5G59840	1312.5	-0.306	0.101	-3.032	0.002431	0.02522	NA	NA
AT2G36750	1175.83	-0.305	0.095	-3.226	0.001256	0.01549	UGT73C1	NA
AT5G03670	975.072	-0.305	0.098	-3.1	0.001932	0.02134	TRM28	NA
AT5G27380	4343.18	-0.305	0.086	-3.529	0.0004169	0.006483	AtGSH2	Encodes a protein with similarity to glutathione synthetases, which catalyzes one of the early steps in glutathione biosynthesis. Two transcripts have been detected; the longer transcript is less abundant and the protein is localized to the chloroplast. The smaller transcript, in which the transit peptide is truncated, is localized to the cytosol.
AT1G02810	3333.48	-0.304	0.1	-3.05	0.002291	0.02409	NA	NA
AT2G37760	3523.74	-0.304	0.088	-3.46	0.0005401	0.00796	AKR4C8	NA
AT3G14050	1786.69	-0.304	0.094	-3.231	0.001235	0.01529	AT-RSH2	NA
AT4G17615	668.652	-0.304	0.109	-2.786	0.005335	0.04599	ATCBL1	Member of AtCBL (Calcineurin B-like Calcium Sensor Proteins) family. Protein level is increased upon high salt, mannitol, and cold stresses. CBL1 interacts with CIPK23 and recruits the kinase to the plasma membrane where the substrate(s) of CIPK23 may reside. CBL1 localization is regulated by protein modification including myristolation and acylation.
AT4G33640	795.402	-0.304	0.097	-3.153	0.001618	0.01873	NA	NA
AT4G39660	1449.51	-0.304	0.086	-3.52	0.0004322	0.006672	AGT2	alanine:glyoxylate aminotransferase 2 homolog (AGT2) mRNA,
AT5G16150	1757	-0.304	0.105	-2.895	0.003796	0.03561	GLT1	Encodes a putative plastidic glucose transporter.
AT4G15545	2159.94	-0.303	0.101	-3.012	0.002598	0.02664	NA	NA
AT4G29190	1023.52	-0.303	0.089	-3.409	0.0006515	0.009285	AtC3H49	NA
AT1G54580	3271.89	-0.302	0.105	-2.876	0.004028	0.0372	ACP2	encodes an acyl carrier protein expressed in leaves, roots, and dry seeds. Gene expression is not regulated by light but downregulated by starvation and upregulated by increased level of exogenous sucrose.
AT1G55210	2723.62	-0.302	0.103	-2.931	0.00338	0.03254	NA	NA
AT5G67360	6812.49	-0.302	0.085	-3.565	0.0003633	0.0058	ARA12	Encodes a subtilisin-like serine protease essential for mucilage release from seed coats.
AT1G19570	18014.2	-0.301	0.08	-3.764	0.0001675	0.003084	ATDHAR1	Encodes a member of the dehydroascorbate reductase gene family. Critical for a mutualistic symbiosis between the host Arabidopsis and the root colonizing fungus Piriformospora indica.
AT3G22600	3424.63	-0.301	0.098	-3.053	0.002268	0.02395	LTPG5	NA
AT5G37780	2513.41	-0.301	0.092	-3.283	0.001026	0.01324	ACAM-1	encodes a calmodulin that is involved in thigmomorphogenesis. Gene expression is rapidly induced upon a variety of abiotic stimuli, including water spray, subirrigation, wind, touch, wounding, or darkness.
AT5G47050	3353.99	-0.301	0.085	-3.564	0.0003651	0.005815	NA	NA
AT1G80360	2389.07	-0.3	0.075	-3.996	6.434e-05	0.001367	VAS1	NA
AT3G28940	9186.13	-0.3	0.089	-3.383	0.0007174	0.01001	NA	NA
AT3G57530	2186.56	-0.3	0.093	-3.213	0.001313	0.01601	ATCPK32	Calcium-dependent Protein Kinase. ABA signaling component that regulates the ABA-responsive gene expression via ABF4. AtCPK32 has autophosphorylation activity and can phosphorylate ABF4 in vitro
AT4G24480	1103.99	-0.3	0.097	-3.097	0.001958	0.0215	NA	NA
AT4G32530	1304.51	-0.3	0.108	-2.782	0.005406	0.04637	NA	NA
AT1G28380	1226.23	-0.299	0.092	-3.241	0.001192	0.0149	NSL1	This gene is predicted to encode a protein involved in negatively regulating salicylic acid-related defense responses and cell death programs. nsl1 mutants develop necrotic lesions spontaneously and show other features of a defense response, such as higher levels of SA and disease resistance-related transcripts, in the absence of a biotic stimulus. The NSL1 protein is predicted to have a MACPF do…
AT2G18730	1724.81	-0.299	0.09	-3.329	0.0008726	0.0117	ATDGK3	NA
AT3G11550	1533.02	-0.299	0.105	-2.833	0.004613	0.04119	CASP2	NA
AT3G18130	629.322	-0.299	0.103	-2.898	0.003752	0.03527	RACK1C	Encodes a protein with similarity to mammalian RACKs. RACKs function to shuttle activated protein kinase C to different subcellular sites and may also function as a scaffold through physical interactions with other proteins. RACK1C has no phenotype on its own and probably acts redundantly with RACK1A and RACK1B.
AT4G26640	967.338	-0.299	0.095	-3.167	0.001542	0.01806	AtWRKY20	member of WRKY Transcription Factor; Group I
AT4G27900	1113.56	-0.299	0.095	-3.144	0.001665	0.01917	NA	NA
AT5G03190	7565.76	-0.299	0.093	-3.213	0.001316	0.01602	CPUORF47	Upstream open reading frames (uORFs) are small open reading frames found in the 5' UTR of a mature mRNA, and can potentially mediate translational regulation of the largest, or major, ORF (mORF). CPuORF47 represents a conserved upstream opening reading frame relative to major ORF AT5G03190.1
AT5G49940	939.67	-0.299	0.098	-3.041	0.002361	0.02466	ATCNFU2	Encodes a protein containing the NFU domain and functions as a molecular scaffold for iron-sulfur cluster assembly and delivery. Homologous to the cyanobacterial CNFU protein and is targeted to the chloroplast.
AT1G04990	2279.25	-0.298	0.076	-3.921	8.822e-05	0.001796	NA	NA
AT1G24360	1824.17	-0.298	0.1	-2.987	0.002819	0.02842	NA	NA
AT2G06530	4187.58	-0.298	0.082	-3.619	0.0002962	0.004929	VPS2.1	NA
AT3G11397	996.933	-0.297	0.091	-3.271	0.00107	0.01367	PRA1.A3	NA
AT5G02740	878.864	-0.297	0.092	-3.206	0.001345	0.01631	NA	NA
AT1G28340	1515.88	-0.296	0.088	-3.347	0.0008173	0.01111	AtRLP4	NA
AT1G58360	6388.47	-0.296	0.094	-3.16	0.00158	0.01842	AAP1	Encodes AAP1 (amino acid permease 1), a neutral amino acid transporter expressed in seeds. Functions in amino acid uptake into embryos.
AT3G13570	870.159	-0.296	0.098	-3.023	0.002506	0.02587	At-SCL30A	encodes an SC35-like splicing factor of 30 kD that is localized to the nuclear specks.
AT4G35880	637.101	-0.296	0.107	-2.765	0.005688	0.04811	NA	NA
AT4G02740	623.92	-0.295	0.102	-2.889	0.003871	0.03615	NA	NA
AT4G13420	37282	-0.295	0.093	-3.153	0.001616	0.01872	ATHAK5	Encodes a protein of the KUP/HAK/KT potassium channel class that is upregulated in the roots by K levels.
AT5G01960	1642.01	-0.293	0.079	-3.687	0.0002272	0.003971	NA	NA
AT2G30870	16729.7	-0.292	0.068	-4.303	1.686e-05	0.0004481	ATGSTF10	early dehydration-induced gene ERD13 homologous to tobacco and maize glutathione S-transferases. Encodes glutathione transferase belonging to the phi class of GSTs. Naming convention according to Wagner et al. (2002)
AT5G66160	1132.68	-0.291	0.095	-3.059	0.00222	0.02355	ATRMR1	Encodes a receptor homology region transmembrane domain, ring H2 motif protein involved in transport of storage proteins to protein storage vacuoles. Co-localizes with DIP positive vesicles.
AT1G48210	1232.57	-0.29	0.094	-3.076	0.0021	0.02265	NA	NA
AT2G22670	1660.18	-0.29	0.086	-3.368	0.0007564	0.01045	IAA8	IAA8 (IAA8) gene is auxin inducible.
AT3G11630	1392.66	-0.29	0.088	-3.289	0.001004	0.01303	NA	Encodes a 2-Cys peroxiredoxin (2-Cys PrxA) that contains two catalytic Cys residues.
AT3G22620	5466.97	-0.289	0.082	-3.519	0.0004338	0.006685	NA	NA
AT2G26170	1223.79	-0.288	0.093	-3.091	0.001994	0.02179	CYP711A1	Encodes a protein with similarity to thromboxane-A synthase, member of the CYP711A cytochrome P450 family. MAX1 is a specific repressor of vegetative axillary buds generated by the axillary meristem. Expressed in vascular traces in the rosette stem and axillary buds throughout plant development. Mutants have increased axillary branches. Along with MAX3,4 thought to mediate control of shoot branch…
AT5G18270	1844.24	-0.288	0.097	-2.968	0.002995	0.02974	ANAC087	NA
AT2G19750	996.933	-0.287	0.103	-2.795	0.005187	0.04499	NA	NA
AT2G39800	4274.06	-0.287	0.072	-3.964	7.37e-05	0.001532	ATP5CS	encodes a delta1-pyrroline-5-carboxylate synthase that catalyzes the rate-limiting enzyme in the biosynthesis of proline. Gene is expressed in reproductive organs and tissues under non-stress conditions but in the whole plant under water-limiting condition. Expression is also induced by abscisic acid and salt stress in a light-dependent manner. P5CS1 appears to be involved in salt stress response…
AT2G43910	3482.08	-0.287	0.081	-3.558	0.0003732	0.005914	ATHOL1	NA
AT3G24120	1795.97	-0.287	0.088	-3.284	0.001022	0.01322	NA	NA
AT3G62840	1136.86	-0.287	0.102	-2.815	0.004883	0.04287	NA	NA
AT5G66650	4272.58	-0.285	0.075	-3.797	0.0001465	0.002768	NA	NA
AT5G61240	1839.71	-0.284	0.091	-3.126	0.00177	0.02011	NA	NA
AT3G61070	4635.7	-0.283	0.077	-3.666	0.0002464	0.004258	PEX11E	member of the peroxin11 (PEX11) gene family, integral to peroxisome membrane, controls peroxisome proliferation.
AT4G28440	706.035	-0.282	0.102	-2.775	0.005522	0.04711	NA	NA
AT4G33040	2520.29	-0.282	0.093	-3.053	0.002268	0.02395	NA	NA
AT4G39150	974.32	-0.282	0.097	-2.895	0.003792	0.03559	NA	NA
AT5G25350	4295.66	-0.282	0.083	-3.41	0.0006486	0.009266	EBF2	Arabidopsis thaliana EIN3-binding F-box protein 2 (EBF2) mRNA. Part of the SCF complex, it is located in the nucleus and is involved in the ethylene-response pathway.
AT2G34480	5678.7	-0.281	0.089	-3.149	0.001638	0.01891	NA	NA
AT4G07390	1828.8	-0.281	0.084	-3.33	0.0008684	0.01166	NA	NA
AT5G21090	10865.3	-0.28	0.072	-3.908	9.293e-05	0.001871	NA	NA
AT1G09970	11251.7	-0.278	0.067	-4.135	3.55e-05	0.0008267	LRR	RLK7 belongs to a leucine-rich repeat class of receptor-likekinase (LRR-RLKs). It is involved in the control of germination speed and the tolerance to oxidant stress.
AT1G75950	4112.94	-0.278	0.081	-3.416	0.0006356	0.009102	ASK1	SKP1 is core component of the SCF family of E3 ubiquitin ligases and serves to tether the rest of the complex to an F-box protein, which provides specificity in binding to ubiquitin ligase substrate proteins. Predominately expressed from leptotene to pachytene. Negatively regulates recombination. Interacts with P0, a silencing suppressor protein encoded by poleroviruses by means of a conserved mi…
AT2G26770	1158.65	-0.278	0.09	-3.102	0.001922	0.02125	SCAB1	NA
AT2G01460	1641.51	-0.277	0.098	-2.831	0.004641	0.04137	NA	NA
AT2G21045	1746.61	-0.277	0.1	-2.773	0.00556	0.04733	NA	NA
AT4G00330	999.857	-0.277	0.09	-3.09	0.002001	0.02183	CRCK2	high overall homology to CRCK1
AT1G67300	1150.46	-0.276	0.094	-2.932	0.003363	0.03239	NA	NA
AT1G67800	1303.36	-0.276	0.098	-2.808	0.004978	0.04352	NA	NA
AT1G69310	2537.71	-0.276	0.082	-3.359	0.0007837	0.01075	ATWRKY57	member of WRKY Transcription Factor; Group II-c
AT4G34000	4798.61	-0.275	0.072	-3.844	0.0001209	0.00235	ABF3	Encodes an ABA-responsive element-binding protein with similarity to transcription factors that is expressed in response to stress and abscisic acid.
AT5G18310	4089.03	-0.275	0.079	-3.46	0.0005392	0.007952	NA	NA
AT1G73080	1686.48	-0.274	0.084	-3.249	0.001159	0.01456	ATPEPR1	Encodes a leucine-rich repeat receptor kinase. Functions as a receptor for AtPep1 to amplify innate immunity response to pathogen attacks.
AT4G02590	1808.69	-0.274	0.088	-3.109	0.001875	0.0209	UNE12	NA
AT5G55850	2992.86	-0.274	0.083	-3.293	0.0009904	0.01287	NOI	NOI protein
AT1G44170	2286.43	-0.273	0.079	-3.466	0.0005281	0.007812	ALDH3H1	Encodes a protein similar to the aldehyde dehydrogenase cp-ADH from C.plantagineum. Constitutively expressed at low levels.
AT1G75450	2046	-0.273	0.092	-2.977	0.002906	0.02905	ATCKX5	This gene used to be called AtCKX6. It encodes a protein whose sequence is similar to cytokinin oxidase/dehydrogenase, which catalyzes the degradation of cytokinins.
AT4G15530	13099.4	-0.273	0.067	-4.092	4.281e-05	0.0009735	PPDK	The product of this long transcript was shown to be targeted to the chloroplast, whereas the shorter transcript (no targeting sequence) accumulates in the cytosol. They were also found in slightly different tissues.
AT2G41380	12531.5	-0.272	0.082	-3.314	0.0009186	0.01219	NA	NA
AT4G13430	6632.65	-0.271	0.09	-3.002	0.002684	0.02731	ATLEUC1	Encodes methylthioalkylmalate isomerase.
AT4G30530	4764.34	-0.269	0.087	-3.076	0.002101	0.02265	GGP1	NA
AT3G26590	1014.31	-0.268	0.091	-2.946	0.003224	0.03138	NA	NA
AT4G36800	2617.26	-0.267	0.084	-3.173	0.00151	0.01774	RCE1	RUB1 conjugating enzyme that conjugates CUL1 and is involved in auxin response and embryogenesis. RCE1 protein physically interacts with RBX1, which may be the E3 for CUL1.
AT5G13740	966.562	-0.267	0.095	-2.826	0.004712	0.04181	ZIF1	Encodes ZIF1 (ZINC-INDUCED FACILITATOR1), a member of the Major Facilitator Superfamily (MFS) of membrane proteins which are found in all organisms and transport a wide range of small, organic molecules. Involved in a mechanism of Zn sequestration, possibly by transport of a Zn ligand or Zn-ligand complex into vacuoles.
AT2G43000	1538.54	-0.266	0.087	-3.065	0.002176	0.0232	ANAC042	NA
AT3G53540	1785.94	-0.266	0.093	-2.843	0.004474	0.04023	TRM19	NA
AT2G27020	2244.9	-0.264	0.087	-3.037	0.002387	0.0249	PAG1	Encodes 20S proteasome alpha 7 subunit PAG1.
AT4G38680	1348.76	-0.264	0.086	-3.086	0.002029	0.02204	ATCSP2	Encodes a glycine-rich protein that binds nucleic acids and promotes DNA melting. Its transcript and protein levels are up-regulated in response to cold treatment with protein levels peaking earlier in shoots (~10-14 days) than in roots (~21 days). It is normally expressed in meristematic regions and developing tissues where cell division occurs. RNAi and antisense lines with lower levels of CSP2…
AT4G34870	10063.5	-0.263	0.079	-3.313	0.0009228	0.01223	ATCYP1	belongs to cyclophilin family
AT5G66760	12920.1	-0.263	0.081	-3.236	0.00121	0.01506	SDH1-1	One of two genes in Arabidopsis that encode a flavoprotein subunit of the mitochondrial succinate dehydrogenase complex.
AT5G07460	6009.17	-0.26	0.094	-2.768	0.005633	0.04775	ATMSRA2	ubiquitous enzyme that repairs oxidatively damaged proteins. Methionine sulfoxide reductase activity. Mutant lacking reductase activity showed increased protein oxidation, nitration and glycation of specific amino acid residues during darkness.
AT1G67090	3450.3	-0.259	0.083	-3.111	0.001863	0.02085	RBCS1A	NA
AT5G42980	22663.6	-0.256	0.074	-3.44	0.0005808	0.008459	ATH3	encodes a cytosolic thioredoxin that reduces disulfide bridges of target proteins by the reversible formation of a disulfide bridge between two neighboring Cys residues present in the active site. Thioredoxins have been found to regulate a variety of biological reactions in prokaryotic and eukaryotic cells.
AT5G60450	1110.96	-0.256	0.092	-2.784	0.005368	0.04613	ARF4	Encodes a member of the ARF family of transcription factors which mediate auxin responses. ARF4 appears to have redundant function with ETT(ARF3) in specifying abaxial cell identity.
AT4G09320	3109.23	-0.255	0.071	-3.582	0.0003411	0.005513	ATNDK1	nucleoside diphosphate kinase type 1 (NDPK1) gene, complete
AT1G49740	994.808	-0.253	0.09	-2.828	0.004691	0.04168	NA	NA
AT5G45550	1767.19	-0.252	0.082	-3.07	0.002138	0.02292	MOB1-like	NA
AT2G43070	1178.58	-0.25	0.088	-2.847	0.00442	0.03988	ATSPPL3	NA
AT4G34150	1967.68	-0.25	0.085	-2.943	0.003249	0.03158	NA	NA
AT3G11800	1344.78	-0.249	0.084	-2.953	0.003144	0.03082	NA	NA
AT4G16380	5544.33	-0.247	0.086	-2.857	0.004274	0.03878	NA	NA
AT1G29120	2614.67	-0.246	0.075	-3.275	0.001057	0.01356	UP9	NA
AT1G75080	1380.58	-0.246	0.083	-2.954	0.003134	0.03076	BZR1	Encodes a positive regulator of the brassinosteroid (BR) signalling pathway that mediates both downstream BR responses and negative feedback regulation of BR biosynthesis. There is evidence for phosphorylation-dependent nucleocytoplasmic shuttling of BZR1. GSK3-like kinases (including BIN2), 14-3-3 proteins, and the phosphatase BSU1 seem to participate in this process. Phosphorylation also appear…
AT5G57710	2949.82	-0.245	0.078	-3.124	0.001786	0.02025	SMAX1	NA
AT1G69870	6786.91	-0.244	0.079	-3.1	0.001936	0.02136	AtNPF2.13	Encodes a low affinity nitrate transporter NRT1.7. Expressed in phloem. Responsible for source-to-sink remobilization of nitrate.
AT1G49670	2602.22	-0.242	0.085	-2.85	0.004373	0.03954	NQR	molecular function has not been defined. Was shown involved in oxidative stress tolerance.
AT3G02880	1530.42	-0.238	0.086	-2.755	0.005874	0.04929	NA	NA
AT1G08840	1994.68	-0.237	0.085	-2.775	0.005513	0.04708	emb2411	NA
AT3G01470	20245.2	-0.237	0.072	-3.304	0.0009537	0.01254	ATHB-1	Encodes a homeodomain leucine zipper class I (HD-Zip I) transcriptional activator involved in leaf development.
AT4G15802	1469.87	-0.235	0.084	-2.785	0.005353	0.04606	AtHSBP	Encodes a protein with similarity to heat shock factor binding proteins. Involved in negative regulation of heat shock response. Becomes nuclear localized upon heat treatment.
AT3G52800	4635.45	-0.234	0.077	-3.035	0.002403	0.02503	NA	NA
AT5G65020	9396.87	-0.234	0.076	-3.075	0.002108	0.02269	ANNAT2	Annexins are calcium binding proteins that are localized in the cytoplasm. When cytosolic Ca2+ increases, they relocate to the plasma membrane. They may be involved in the Golgi-mediated secretion of polysaccharides.
AT1G41880	2500.14	-0.233	0.08	-2.907	0.003644	0.03448	NA	NA
AT3G01475	8969.18	-0.232	0.069	-3.344	0.0008267	0.01122	NA	NA
AT5G53120	1538.32	-0.232	0.083	-2.785	0.005346	0.04603	ATSPDS3	encodes a novel spermine synthase and is a paralog of previously characterized spermidine synthases, SPDS1 and SPDS2. SPDS3 forms heterodimers with SDPS2, which in turn forms heterodimers with SDPS1 in vivo. The gene does not complement speDelta3 deficiency of spermidine synthase in yeast but DOES complement speDelta4 deficiency.
AT2G05220	2295.27	-0.231	0.084	-2.761	0.00577	0.04868	NA	NA
AT2G47170	4991.72	-0.23	0.08	-2.887	0.003886	0.03623	ARF1A1C	Gene encoding ADP-ribosylation factor and similar to other ARFs and ARF-like proteins. Members of this family are known to be essential for vesicle coating and uncoating and functions in GTP-binding. The gene is shown to play a role in cell division, cell expansion and cellulose production using antisense construct.
AT3G60820	3182.03	-0.23	0.083	-2.758	0.005817	0.04892	PBF1	Encodes 20S proteasome beta subunit PBF1 (PBF1).
AT1G21380	2463.45	-0.229	0.082	-2.805	0.005026	0.04378	NA	NA
AT3G52880	9095.68	-0.229	0.072	-3.182	0.00146	0.01733	ATMDAR1	Encodes a peroxisomal monodehydroascorbate reductase, involved in the ascorbate-glutathione cycle which removes toxic H2O2
AT1G54130	4729.5	-0.228	0.071	-3.209	0.001334	0.0162	AT-RSH3	NA
AT5G03610	2759.86	-0.227	0.077	-2.962	0.003061	0.03021	NA	NA
AT3G44310	19666.6	-0.223	0.077	-2.893	0.003814	0.03574	ATNIT1	Mutants are resistant to indole-3-acetonitrile (IAN). NIT1 catalyzes the terminal activation step in indole-acetic acid biosynthesis. Predominantly expressed isoform of nitrilase isoenzyme family. Aggregation of NIT1 in cells directly abutting wound sites is one of the earliest events associated with wound and herbicide-induced cell death. The protein undergoes thiolation following treatment with…
AT2G45300	2195.4	-0.218	0.079	-2.765	0.005696	0.04816	NA	encodes 3-phosphoshikimate 1-carboxyvinyltransferase / 5-enolpyruvylshikimate-3-phosphate / EPSP synthase involved in chorismate biosynthesis
AT4G18710	6218.68	-0.217	0.069	-3.16	0.001577	0.0184	ATSK21	ATSK (shaggy-like kinase) family member that encodes an AtSK protein involved in the cross-talk between auxin and brassinosteroid signaling pathways. BR-INSENSITIVE 2 mutant indicated that the BR-insensitive dwarf phenotype was due to a semidominant mutation in the BIN2. BIN2 is not allelic to BRI1. BIN2-mediated phosphorylation appears to promote BZR1 export from the nucleus.
AT4G02520	23457.3	-0.212	0.074	-2.862	0.004212	0.0384	ATGSTF2	Encodes glutathione transferase belonging to the phi class of GSTs. Naming convention according to Wagner et al. (2002). The expression of this gene is upregulated by herbicide safeners such as benoxacor and fenclorim.
AT4G32940	11169.8	-0.204	0.071	-2.861	0.004221	0.03846	GAMMA-VPE	Encodes a vacuolar processing enzyme belonging to a novel group of cysteine proteinases that is expressed in vegetative organs and is upregulated in association with various types of cell death and under stressed conditions. They are essential in processing seed storage proteins and for mediating the susceptible response of toxin-induced cell death.
AT4G34110	19415.8	0.221	0.08	2.774	0.00553	0.04714	ATPAB2	Putative poly-A binding protein. Member of a gene family .Expressed in stele and root meristem and post-fertilization ovules.Member of the class II family of PABP proteins.
AT5G65950	2807.62	0.226	0.078	2.897	0.003773	0.03542	NA	NA
AT1G67230	1891.53	0.234	0.08	2.929	0.003401	0.03272	CRWN1	Encodes a nuclear coiled-coil protein related to the carrot peripheral nuclear protein NMCP1 that is involved in the determination of plant nuclear structure.
AT5G11110	6945.41	0.234	0.081	2.872	0.004076	0.03759	ATSPS2F	Encodes a protein with putative sucrose-phosphate synthase activity.Involved in pollen exine formation.
AT1G01960	2848.61	0.235	0.077	3.048	0.002301	0.02417	EDA10	NA
AT1G65930	11034.3	0.235	0.078	3.009	0.002625	0.02683	cICDH	Encodes a NADP+-isocitrate dehydrogenase that is believed to function in the cytosol. It appears to contribute to NADPH production under oxidative stress, and thereby to participate in redox signalling linked to defense responses.
AT1G48660	2793.3	0.236	0.085	2.772	0.005579	0.04743	NA	NA
AT2G16640	1997.62	0.238	0.086	2.77	0.005607	0.04761	ATTOC132	NA
AT5G67030	2129.78	0.238	0.077	3.07	0.002139	0.02292	ABA1	Encodes a single copy zeaxanthin epoxidase gene that functions in first step of the biosynthesis of the abiotic stress hormone abscisic acid (ABA). Mutants in this gene are unable to express female sterility in response to beta-aminobutyric acid, as wild type plants do.
AT1G21580	2808.14	0.245	0.082	2.995	0.002748	0.02787	NA	NA
AT3G11910	4240.09	0.246	0.075	3.268	0.001085	0.01381	AtUBP13	NA
AT5G02790	5366.53	0.246	0.076	3.254	0.001136	0.01433	GSTL3	NA
AT5G20840	1632.46	0.252	0.091	2.774	0.005545	0.04725	NA	NA
AT4G11110	1180.98	0.253	0.088	2.877	0.004017	0.03717	SPA2	Encodes a member of the SPA (suppressor of phyA-105) protein family (SPA1-SPA4). SPA proteins contain an N-terminal serine/threonine kinase-like motif followed by a coiled-coil structure and a C-terminal WD-repeat domain. SPA proteins function redundantly in suppressing photomorphogenesis in dark- and light-grown seedlings. SPA2 primarily regulates seedling development in darkness and has little …
AT1G10450	1234.53	0.254	0.09	2.818	0.004829	0.04258	SNL6	Encodes SIN3-like 6, a homolog of the transcriptional repressor SIN3 (AT1G24190).
AT3G60330	3682.53	0.255	0.075	3.375	0.0007377	0.01024	AHA7	NA
AT3G48190	1597.33	0.257	0.089	2.892	0.003823	0.03578	ATATM	encodes a homolog of the human ATM gene, which is mutated in ataxia telangiectasia, a chromosome instability disorder. Characterization of mutants suggest a role in repairing DNA in response to ionizing radiation as well as during meiosis. The protein has kinase domains and shows kinase activity in orthologs. There is also evidence that ATM might be involved in the telomerase-independent process …
AT1G32750	1559.51	0.258	0.088	2.931	0.003382	0.03255	GTD1	This gene is predicted to encode a histone acetyltransferase. Five lines with RNAi constructs directed against HAF1 grow normally and can produce root calli, but have defects in agrobacterium-mediated transformation.
AT3G04920	2367.82	0.259	0.092	2.814	0.004886	0.04288	NA	NA
AT5G13590	2068.11	0.259	0.079	3.269	0.001079	0.01375	NA	NA
AT5G09890	1174.1	0.26	0.088	2.95	0.003178	0.03104	NA	NA
AT3G19820	5475.55	0.261	0.077	3.376	0.000736	0.01022	CBB1	Involved in the conversion of the early brassinosteroid precursor 24-methylenecholesterol to campesterol. Brassinosteroids affect cellular elongation. Mutants have dwarf phenotype. DWF1 is a Ca2+-dependent calmodulin-binding protein.
AT1G19870	3387.78	0.264	0.079	3.325	0.0008852	0.01182	iqd32	NA
AT1G72650	959.856	0.265	0.096	2.748	0.005998	0.05	TRFL6	Arabidopsis thaliana myb family transcription factor (At1g72650)
AT2G20320	987.867	0.266	0.093	2.876	0.004023	0.0372	NA	NA
AT3G50370	5791.64	0.266	0.084	3.159	0.001584	0.01845	NA	NA
AT5G06220	1170.03	0.267	0.093	2.871	0.004088	0.03765	NA	NA
AT2G46020	3381.81	0.268	0.085	3.151	0.001624	0.0188	ATBRM	Encodes a SWI/SNF chromatin remodeling ATPase that upregulates transcription of all three CUC genes and is involved in the formation and/or maintenance of boundary cells during embryogenesis. Also mediates repression of expression of seed storage proteins in vegetative tissues. Interacts strongly with AtSWI3C, also with AtSWI3B, but not with AtSWI3A or AtSWI3D.
AT1G68490	1509.31	0.269	0.085	3.156	0.0016	0.0186	NA	NA
AT5G46180	5033.75	0.269	0.084	3.196	0.001394	0.01677	DELTA-OAT	Encodes an ornithine delta-aminotransferase that is transcriptionally up-regulated in young seedlings and in response to salt stress. It is unlikely to play a role in salt-stress-induced proline accumulation, however, it appears to participate in arginine and ornithine catabolism.
AT5G58110	1444.85	0.269	0.093	2.873	0.004065	0.0375	NA	NA
AT5G35200	3132.44	0.271	0.09	3.017	0.002551	0.02623	NA	NA
AT3G27530	1546	0.272	0.089	3.048	0.002304	0.02419	GC6	This gene is predicted to encode a protein that functions as a Golgi apparatus structural component known as a golgin in mammals and yeast. A fluorescently-tagged version of GC6 co-localizes with Golgi markers, and this localization appears to be replicated using the C-terminal (225 aa) portion of the protein.
AT1G08600	1627.73	0.273	0.09	3.036	0.002399	0.02501	ATRX	NA
AT4G01610	26692.6	0.273	0.069	3.98	6.886e-05	0.001446	NA	NA
AT1G26830	2243.57	0.274	0.083	3.315	0.000918	0.01219	ATCUL3	Cullin, putative, similar to Cullin homolog 3 (CUL-3) SP:Q13618, GI:3639052 from (Homo sapiens); contains Pfam profile PF00888: Cullin family. Interacts with other components of E3 ligase complex suggesting it functions in RUB-modification. Forms complexes with BTB domain proteins forming a novel class of E3-based ubiquitin protein-ligase complexes. Mutant is early flowering and has a reduced sen…
AT3G57340	1222.55	0.274	0.091	3.007	0.002641	0.02694	NA	NA
AT5G05460	1011.3	0.274	0.097	2.836	0.004569	0.04089	AtENGase85A	NA
AT3G09470	1093.04	0.276	0.1	2.75	0.005962	0.04977	NA	NA
AT4G35100	6426.88	0.276	0.097	2.844	0.004451	0.0401	PIP2;7	a member of the plasma membrane intrinsic protein PIP. functions as aquaporin. Salt-stress-inducible MIP
AT5G04860	1337.5	0.276	0.084	3.28	0.001036	0.01334	NA	NA
AT5G07350	3677.77	0.276	0.083	3.32	0.0008989	0.01196	AtTudor1	RNA binding protein with nuclease activity essential for stress response. Involved in mechanisms acting on mRNAs entering the secretory pathway. Functionally redundant with TSN2.
AT5G56980	2741.61	0.276	0.081	3.386	0.0007091	0.009914	NA	NA
AT5G61960	3576.26	0.276	0.089	3.116	0.001834	0.02063	AML1	A member of mei2-like gene family, predominantly plant-based family of genes encoding RNA binding proteins with characteristic presence of a highly conserved RNA binding motif first described in the mei2 gene of the fission yeast S. pombe. In silico analyses reveal nine mei2 -like genes in A. thaliana. They were grouped into four distinct clades, based on overall sequence similarity and subfamily…
AT2G17520	2265.32	0.278	0.097	2.866	0.004161	0.0381	ATIRE1-2	Encodes a endoribonuclease/protein kinase IRE1-like protein that is predicted to form a type I transmembrane protein structure and contain kinase/endoribonuclease domains at their C-terminal halves. The transcript levels for several ER-stress responsive genes, including six protein disulfide isomerases (PDIs), BiP2, and AtbZIP60 are not affected in ire1-2 null mutants.
AT5G25460	40511.7	0.28	0.102	2.749	0.005984	0.04991	DGR2	NA
AT1G70770	3869.98	0.281	0.081	3.453	0.0005553	0.008145	NA	NA
AT1G80830	4523.51	0.281	0.097	2.885	0.003915	0.03644	ATNRAMP1	Thought to be involved in iron homeostasis. Induced in leaves in response to iron deficiency. Transgenic plants accumulate toxic levels of iron. Gene complements yeast iron uptake mutants.
AT2G03340	1391.43	0.281	0.092	3.046	0.002321	0.02432	WRKY3	Encodes WRKY DNA-binding protein 3 (WRKY3).
AT3G52250	1749.79	0.281	0.088	3.208	0.001337	0.01623	NA	Encodes a protein with a putative role in mRNA splicing.
AT5G48160	2949.91	0.281	0.094	2.978	0.002902	0.02903	OBE2	Encodes a nuclear PHD finger protein that is functionally redundant with OBE1 and plays an important role in the maintenance and/or establishment of the root and shoot apical meristems.
AT2G32260	1841.81	0.282	0.085	3.324	0.0008878	0.01185	ATCCT1	NA
AT5G18620	1255.57	0.282	0.1	2.831	0.004638	0.04135	CHR17	NA
AT2G42590	3631.18	0.283	0.087	3.234	0.00122	0.01513	GF14	14-3-3 gene. Binds calcium and displays induced structural changes.
AT4G30200	2167.22	0.283	0.099	2.866	0.004163	0.0381	VEL1	Encodes a protein with similarity to VRN5 and VIN3.Contains both a fibronectin III and PHD finger domain. VEL1 is a part of a polycomb repressive complex (PRC2) that is involved in epigenetic silencing of the FLC flowering locus.
AT1G77300	1482.14	0.284	0.098	2.891	0.003838	0.03587	ASHH2	Encodes a protein with histone lysine N-methyltransferase activity required specifically for the trimethylation of H3-K4 in FLC chromatin (and not in H3-K36 dimethylation). Acts as an inhibitor of flowering specifically involved in the autonomous promotion pathway. EFS also regulates the expression of genes involved in carotenoid biosynthesis.Modification of histone methylation at the CRTISO locu…
AT4G27500	6268.11	0.284	0.093	3.072	0.002127	0.02284	PPI1	interacts with H+-ATPase, and regulates its activity
AT1G04300	4548.8	0.285	0.086	3.326	0.0008807	0.01178	NA	NA
AT1G49580	1324.24	0.285	0.089	3.183	0.001459	0.01733	NA	NA
AT1G12920	1833.54	0.286	0.101	2.84	0.004509	0.04052	ERF1-2	Encodes a eukaryotic release factor one homolog.
AT2G22125	3109.27	0.286	0.102	2.794	0.005206	0.04509	CSI1	NA
AT1G03910	1448.48	0.287	0.101	2.859	0.004252	0.0386	CTN	NA
AT1G29350	3501.77	0.287	0.091	3.156	0.001601	0.0186	NA	NA
AT2G24420	2412.98	0.287	0.089	3.215	0.001302	0.01592	NA	NA
AT2G31970	1362.81	0.289	0.105	2.759	0.00579	0.04877	ATRAD50	Encodes the Arabidopsis RAD50 homologue. It is involved in double strand break repair. Component of the meiotic recombination complex that processes meiotic double-strand-breaks to produce single-stranded DNA ends, which act in the homology search and recombination. Accumulates in the nucleus during meiotic prophase, a process regulated by PHS1.
AT4G27745	932.782	0.29	0.101	2.865	0.004165	0.0381	NA	NA
AT1G54920	2343.36	0.291	0.101	2.884	0.003929	0.03654	NA	NA
AT2G08440	1134.74	0.291	0.101	2.867	0.004143	0.03798	NA	NA
AT4G30810	3423.25	0.291	0.106	2.758	0.005817	0.04892	scpl29	NA
AT5G08230	1106.22	0.291	0.093	3.135	0.001719	0.01964	NA	NA
AT4G35090	33651.5	0.292	0.083	3.514	0.0004415	0.006779	CAT2	Encodes a peroxisomal catalase, highly expressed in bolts and leaves. mRNA expression patterns show circadian regulation with mRNA levels being high in the subjective early morning. Loss of function mutations have increased H2O2 levels and increased H2O2 sensitivity. Mutants accumulate more toxic ions yet show decreased sensitivity to Li+. This decreased sensitivity is most likely due to an insen…
AT5G25590	766.702	0.293	0.103	2.839	0.004525	0.04059	NA	NA
AT1G03060	1969.72	0.294	0.09	3.27	0.001074	0.01371	SPI	Encodes a WD/BEACH domain protein involved in cell morphogenesis.
AT1G71340	1310.15	0.294	0.097	3.033	0.00242	0.02514	AtGDPD4	NA
AT3G03550	729.53	0.294	0.103	2.847	0.004407	0.03981	NA	NA
AT1G24460	1665.7	0.295	0.09	3.263	0.001104	0.01398	TNO1	NA
AT2G35630	3259.09	0.295	0.099	2.966	0.003021	0.02994	GEM1	Member of the MAP215 family of microtubule-associated proteins required to establish interphase arrays of cortical microtubules.Mutants have defects in cytokinesis during pollen development. Vegetative phenotypes observed in temperature sensitive mutants include left-handed organ twisting, isotropic cell expansion and impairment of root hair polarity.
AT3G02200	1771.44	0.295	0.1	2.936	0.003328	0.03213	NA	NA
AT3G46920	676.638	0.295	0.106	2.792	0.005232	0.04524	NA	NA
AT4G03000	1063.53	0.295	0.095	3.115	0.001842	0.02066	NA	NA
AT2G28890	1633.98	0.296	0.092	3.214	0.001309	0.01597	PLL4	Encodes a protein phosphatase 2C like gene, similar to POL. Involved in leaf development. Knockout mutants have abnormally shaped leaves.
AT4G00820	839.623	0.296	0.105	2.813	0.004904	0.04298	iqd17	NA
AT4G30190	72401	0.296	0.09	3.283	0.001028	0.01326	AHA2	belongs to the P-type ATPase superfamily of cation-transporting ATPases, pumps protons out of the cell, generating a proton gradient that drives the active transport of nutrients by proton symport. has two autoinhibitory regions within the C-terminal dom
AT2G36890	882.403	0.297	0.097	3.052	0.00227	0.02395	ATMYB38	Putative homolog of the Blind gene in tomato. Together with RAX1 and RAX3 belong to the class R2R3 MYB genes; encoded by the Myb-like transcription factor MYB38, regulates axillary meristem formation.
AT5G17930	702.616	0.297	0.104	2.867	0.004144	0.03798	NA	NA
AT3G56930	579.026	0.298	0.106	2.825	0.00473	0.04189	NA	NA
AT1G02360	783.848	0.299	0.106	2.822	0.00478	0.04223	NA	NA
AT1G48090	3057.12	0.299	0.098	3.066	0.00217	0.02316	NA	NA
AT5G56360	1636.7	0.299	0.092	3.243	0.001185	0.01482	PSL4	Encodes PSL4, beat-subunit of endoplasmic reticulum-resident glucosidase II, which is essential for stable accumulation and quality control of the elf18 receptor EFR but not the flg22 receptor FLS2.
AT4G20880	1468.84	0.303	0.084	3.61	0.0003057	0.005063	NA	NA
AT4G32160	908.158	0.303	0.107	2.837	0.004554	0.04078	NA	NA
AT5G24350	1451.75	0.304	0.093	3.277	0.001049	0.01348	MIP2	NA
AT1G30000	851.888	0.305	0.11	2.775	0.005517	0.04708	MNS3	NA
AT3G13080	6803.93	0.305	0.093	3.292	0.0009961	0.01293	ABCC3	encodes an ATP-dependent MRP-like ABC transporter able to transport glutathione-conjugates as well as chlorophyll catabolites. The expression of this gene is upregulated by herbicide safeners such as benoxacor and fenclorim.
AT1G52320	1507.44	0.306	0.106	2.897	0.003763	0.03534	NA	NA
AT3G26770	846.088	0.307	0.095	3.22	0.001283	0.01576	NA	NA
AT4G33740	5552.15	0.307	0.097	3.183	0.001458	0.01733	NA	NA
AT1G79280	3553.03	0.308	0.085	3.61	0.0003066	0.005067	AtTPR	Encodes a 237-kDA protein with similarity to vertebrate Tpr, a long coiled-coil proteins of nuclear pore inner basket filaments. It is localized to the inner surface of the nuclear envelope and is a component of the nuclear pore-associated steps of sumoylation and mRNA export in plants. Mutations affect flowering time regulation and other developmental processes. Probably acts in the same pathway…
AT3G12810	1261.9	0.308	0.091	3.4	0.0006742	0.009553	chr13	Encodes a protein similar to ATP-dependent, chromatin-remodeling proteins of the ISWI and SWI2/SNF2 family. Genetic analyses suggest that this gene is involved in multiple flowering pathways. Mutations in PIE1 results in suppression of FLC-mediated delay of flowering and causes early flowering in noninductive photoperiods independently of FLC. PIE1 is required for expression of FLC in the shoot a…
AT3G52930	8022.2	0.308	0.11	2.795	0.005196	0.04503	AtFBA8	NA
AT2G18090	2344.85	0.309	0.108	2.851	0.004354	0.03944	NA	NA
AT1G72150	4364.71	0.31	0.091	3.402	0.0006695	0.009501	PATL1	novel cell-plate-associated protein that is related in sequence to proteins involved in membrane trafficking in other eukaryotes
AT4G21350	616.865	0.31	0.111	2.794	0.005209	0.0451	B80	Encodes a U-box/ARM repeat protein required fore self-incompatibility.
AT4G27430	1387.71	0.31	0.109	2.839	0.00453	0.04062	CIP7	Positive regulator of light-regulated genes. Novel nuclear protein which requires light for its high level expression.
AT5G64330	888.924	0.31	0.096	3.234	0.001221	0.01513	JK218	Involved in blue light response signaling pathway; interacts with the blue light photoreceptor NPH1.Null mutations abolish phototrophic responses of etiolated seedlings to low fluence blue light. Protein contains multiple protein-protein interaction domains.
AT5G14800	2506.46	0.311	0.102	3.052	0.002275	0.02398	AT-P5C1	Delta 1-pyrroline-5-carboxylate reductase, catalyzes the final step in proline biosynthesis from glutamate and ornithine.In situ hybridization indicated that under normal growth conditions, the highest concentration of P5CR transcripts occurs in the cortical parenchyma, phloem, vascular cambium and pith parenchyma in the vicinity of the protoxylem. Single gene in Arabidopsis.
AT5G27410	4805.45	0.311	0.072	4.315	1.593e-05	0.0004266	NA	NA
AT2G47730	5292.38	0.312	0.09	3.475	0.0005109	0.007602	ATGSTF5	Encodes glutathione transferase belonging to the phi class of GSTs. Naming convention according to Wagner et al. (2002).
AT3G24080	1154.09	0.312	0.112	2.785	0.005347	0.04603	NA	NA
AT2G45170	823.193	0.313	0.104	3.006	0.002644	0.02696	ATATG8E	Involved in autophagy. Under nutrient starvation the protein localizes to autophagosomes.
AT4G31490	2155.52	0.313	0.105	2.975	0.002934	0.02927	NA	NA
AT5G05450	765.902	0.313	0.109	2.881	0.00396	0.03678	NA	NA
AT1G02205	4117.58	0.314	0.079	3.998	6.397e-05	0.001364	CER1	Expression of the CER1 gene associated with production of stem epicuticular wax and pollen fertility. Biochemical studies showed that cer1 mutants are blocked in the conversion of stem wax C30 aldehydes to C29 alkanes, and they also lack the secondary alcohols and ketones. These suggested the CER1 protein is an aldehyde decarbonylase, but the exact molecular function of this protein remains to be…
AT4G37590	1578.29	0.314	0.094	3.343	0.0008298	0.01124	MEL1	A member of the NPY gene family (NPY1/AT4G31820, NPY2/AT2G14820, NPY3/AT5G67440, NPY4/AT2G23050, NPY5/AT4G37590). Involved in auxin-mediated organogenesis.
AT1G15940	782.684	0.315	0.112	2.798	0.005147	0.04471	NA	NA
AT4G03560	2584.08	0.316	0.091	3.479	0.0005034	0.007533	ATCCH1	Encodes a depolarization-activated Ca(2+) channel. Anti-sense experiments with this gene as well as Sucrose-H(+) symporters and complementation of yeast sucrose uptake mutant cch1 suggest that this protein mediates a voltage-activated Ca(2+ )influx. Mutants lack detectable SV channel activity suggesting TPC1 is essential component of the SV channel. Patch clamp analysis of loss of function mutati…
AT1G72160	3419.49	0.317	0.092	3.446	0.0005697	0.00833	NA	NA
AT5G58410	1478.44	0.317	0.093	3.407	0.0006573	0.009351	NA	NA
AT5G34850	6697.03	0.318	0.075	4.215	2.496e-05	0.0006168	ATPAP26	Encodes a dual-targeted purple acid phosphatase isozyme AtPAP26. Involved in phosphate metabolism.
AT5G64930	670.581	0.318	0.101	3.139	0.001694	0.01945	CPR5	Regulator of expression of pathogenesis-related (PR) genes. Participates in signal transduction pathways involved in plant defense (systemic acquired resistance -SAR).
AT3G29035	884.928	0.32	0.101	3.157	0.001594	0.01856	ANAC059	Encodes a protein with transcription factor activity. Note: this protein (AT3G29035) on occasion has also been referred to as AtNAC3, not to be confused with the AtNAC3 found at locus AT3G15500.
AT5G66030	2627.9	0.32	0.107	2.989	0.0028	0.02826	ATGRIP	Involved in golgi protein trafficking. AtARL1 binds directly to the GRIP domain of AtGRIP in a GTP-dependent manner. Localized to the golgi apparatus, tyrosine 717 in AtGRIP is crucial for Golgi localization.
AT2G33570	641.143	0.321	0.115	2.785	0.005359	0.04609	GALS1	NA
AT2G42570	743.075	0.321	0.115	2.804	0.005049	0.04396	TBL39	Encodes a member of the TBL (TRICHOME BIREFRINGENCE-LIKE) gene family containing a plant-specific DUF231 (domain of unknown function) domain. TBL gene family has 46 members, two of which (TBR/AT5G06700 and TBL3/AT5G01360) have been shown to be involved in the synthesis and deposition of secondary wall cellulose, presumably by influencing the esterification state of pectic polymers. A nomenclature…
AT2G45910	1235.57	0.321	0.11	2.927	0.003419	0.03282	NA	NA
AT3G01220	704.197	0.321	0.103	3.107	0.001889	0.02101	ATHB20	Encodes a homeodomain leucine zipper class I (HD-Zip I) protein. Expressed during seed germination in the micropylar endosperm and in the root cap, and increases ABA sensitivity and seed dormancy when mutated.
AT5G35210	4187.88	0.321	0.094	3.41	0.0006492	0.009268	PTM	NA
AT4G02710	783.509	0.322	0.114	2.831	0.004646	0.04138	NET1C	NA
AT5G57630	1287.41	0.322	0.105	3.072	0.002128	0.02284	CIPK21	CBL-interacting protein kinase
AT2G42280	961.803	0.323	0.115	2.809	0.004972	0.04348	AKS3	NA
AT5G41700	24445.5	0.323	0.098	3.28	0.001037	0.01334	ATUBC8	One of the polypeptides that constitute the ubiquitin-conjugating enzyme E2
AT1G27752	1308.45	0.324	0.116	2.803	0.00507	0.04412	NA	NA
AT4G31248	804.555	0.324	0.104	3.111	0.001863	0.02085	NA	NA
AT5G44800	2134.35	0.326	0.082	3.972	7.12e-05	0.001485	CHR4	NA
AT5G51670	687.193	0.326	0.106	3.072	0.002125	0.02283	NA	NA
AT1G05890	3386.95	0.327	0.109	3.008	0.002629	0.02684	ARI5	NA
AT1G09770	4831.05	0.327	0.111	2.946	0.003218	0.03134	ATCDC5	Member of MYB3R- and R2R3- type MYB- encoding genes. Essential for plant innate immunity. Interacts with MOS4 and PRL1.
AT5G51820	1778.25	0.327	0.107	3.046	0.002318	0.02429	ATPGMP	Encodes a plastid isoform of the enzyme phosphoglucomutase involved in controlling photosynthetic carbon flow. Effective petiole movement against the direction of the gravity requires functional PGM activity that is required for full development of amyloplasts.
AT5G57120	830.615	0.327	0.105	3.103	0.001916	0.02122	NA	NA
AT1G15100	910.4	0.328	0.096	3.4	0.0006735	0.009549	RHA2A	Encodes a putative RING-H2 finger protein RHA2a.
AT1G76990	3692.26	0.328	0.097	3.366	0.0007616	0.01051	ACR3	NA
AT5G43330	3565.66	0.329	0.089	3.684	0.0002299	0.00401	c-NAD-MDH2	NA
AT1G13080	953.927	0.33	0.114	2.883	0.003938	0.03661	CYP71B2	cytochrome P450 monooxygenase
AT1G58250	1685	0.33	0.084	3.94	8.161e-05	0.001672	HPS4	SABRE, putative gene of unknown function, homologous to maize apt1 gene. Required for normal cell expansion in the root cortex. The sabre mutation results in abnormal cell expansion. Encodes a rare message; very low level of expression was detected in roots and shoots.
AT3G09850	1247.14	0.33	0.097	3.399	0.0006774	0.009584	NA	NA
AT1G22730	668.829	0.331	0.115	2.868	0.004128	0.03791	NA	NA
AT3G56408	1100.16	0.331	0.099	3.364	0.0007673	0.01056	NA	NA
AT4G01660	862.081	0.331	0.107	3.088	0.002018	0.02196	ABC1	Encodes an ABC1-like protein, member of the ATH subfamily; putative ABC transporter; isolated by functional complementation of a yeast abc1 mutant
AT1G24560	1583.37	0.332	0.112	2.954	0.00314	0.0308	NA	NA
AT1G12780	3047.14	0.333	0.093	3.591	0.000329	0.005357	ATUGE1	Encodes a UDP-glucose epimerase that catalyzes the interconversion of the sugar nucleotides UDP-glucose UDP-galactose via a UDP-4-keto-hexose intermediate. Responsive to stress.
AT2G37970	1317.67	0.334	0.092	3.624	0.0002895	0.004838	AtHBP2	NA
AT2G42330	894.764	0.334	0.102	3.261	0.00111	0.01403	NA	NA
AT3G56410	1097.03	0.334	0.099	3.378	0.000731	0.01018	NA	NA
AT4G38470	1259.68	0.334	0.087	3.86	0.0001135	0.002229	STY46	NA
AT5G63760	1076.68	0.334	0.104	3.216	0.001302	0.01592	ARI15	NA
AT2G45790	1275.55	0.335	0.105	3.197	0.001386	0.01669	ATPMM	encodes a phosphomannomutase, involved in ascorbate biosynthesis
AT5G22550	619.603	0.335	0.115	2.912	0.003587	0.03402	NA	NA
AT4G31250	812.383	0.336	0.106	3.173	0.00151	0.01774	NA	NA
AT5G64170	921.543	0.336	0.099	3.382	0.0007193	0.01002	LNK1	NA
AT3G62900	1946.85	0.337	0.08	4.195	2.727e-05	0.0006617	NA	NA
AT5G26000	2645.04	0.338	0.109	3.103	0.001918	0.02124	AtTGG1	member of Glycoside Hydrolase Family 1. encodes one of two known functional myrosinase enzymes in Arabidopsis. The enzyme catalyzes the hydrolysis of glucosinolates into compounds that are toxic to various microbes and herbivores.
AT2G21970	866.992	0.339	0.113	2.991	0.00278	0.02811	SEP2	stress enhanced protein 2 (SEP2) chlorophyll a/b-binding protein
AT2G40770	681.566	0.339	0.107	3.168	0.001536	0.01801	NA	NA
AT3G06433	619.487	0.339	0.111	3.05	0.002291	0.02409	NA	NA
AT1G07985	1711	0.34	0.088	3.862	0.0001123	0.002209	NA	NA
AT5G21020	7172.28	0.34	0.121	2.816	0.00486	0.04275	NA	NA
AT5G54230	443.007	0.34	0.116	2.925	0.003447	0.03304	AtMYB49	Encodes a putative transcription factor (MYB49).
AT1G47900	700.44	0.341	0.106	3.216	0.0013	0.01591	NA	NA
AT4G11360	1662.21	0.341	0.099	3.44	0.0005814	0.008461	RHA1B	Encodes a putative RING-H2 finger protein RHA1b.
AT1G65010	1025.27	0.342	0.119	2.871	0.004095	0.03769	NA	Putative role in flower development. Comparison of SALK_061426C to Columbia wild type in normal lighting and under low light of 33 micromoles per meter-squared per second resulted in a trend toward earlier bolting in the mutant under low light (P=0.055) (Ann Stapleton and Patrick Pridgen, 2009, personal communication).
AT1G66330	484.475	0.343	0.11	3.115	0.001841	0.02066	NA	NA
AT3G52140	5127.94	0.343	0.123	2.78	0.005441	0.04663	FMT	NA
AT5G44700	422.909	0.343	0.124	2.767	0.005654	0.04788	EDA23	Encodes GASSHO2 (GSO2), a putative leucine-rich repeat transmembrane-type receptor kinase. GSO2 and a homolog GSO1 (At4g20140) are required for the formation of a normal epidermal surface during embryogenesis.
AT1G16720	1002.71	0.344	0.117	2.933	0.003357	0.03236	HCF173	Encodes HCF173, a protein with weak similarities to the superfamily of the short-chain dehydrogenases/reductases. HCF173 is involved in the initiation of translation of the psbA mRNA. Mutants shows a high chlorophyll fluorescence phenotype (hcf) and are severely affected in the accumulation of PSII subunits. The protein HCF173 is localized in the chloroplast, where it is mainly associated with th…
AT1G66200	31731.2	0.344	0.08	4.272	1.941e-05	0.0005024	ATGSR2	encodes a cytosolic glutamate synthetase, this enzyme has low affinity with substrate ammonium
AT4G19880	2548.34	0.344	0.087	3.969	7.228e-05	0.001507	NA	NA
AT2G41310	659.15	0.345	0.118	2.916	0.00355	0.03384	ARR8	Encodes an A- type response Regulator that is primarily expressed in the root and is involved in cytokinin-mediated signalling.
AT5G65660	5941.3	0.346	0.085	4.059	4.93e-05	0.001098	NA	NA
AT2G40360	2240.71	0.347	0.123	2.825	0.004723	0.04188	NA	NA
AT3G61220	1656.69	0.348	0.108	3.214	0.001308	0.01597	SDR1	NA
AT5G26160	669.868	0.348	0.104	3.355	0.0007941	0.01086	NA	NA
AT2G22770	766.049	0.349	0.117	2.984	0.002846	0.02862	NAI1	regulates the development of ER bodies. also involves in response to the endophytic fungus Piriformospora indica.
AT3G10020	834.972	0.349	0.103	3.391	0.0006966	0.009801	NA	NA
AT4G31480	3930.28	0.349	0.09	3.894	9.869e-05	0.001977	NA	NA
AT1G47530	931.094	0.35	0.103	3.403	0.0006662	0.009461	NA	NA
AT1G49240	7466.26	0.35	0.076	4.611	4.01e-06	0.0001289	ACT8	Member of a subclass of actins composed of ACT2 and ACT8. Its mRNA is strongly expressed in strongly expressed in leaves, roots, stems, flowers, pollen, and siliques. However, protein expression, assayed by a ACT8:GUS fusion reporter, is very low in pollen.
AT3G47610	744.601	0.35	0.119	2.939	0.003288	0.03187	NA	NA
AT3G47890	1115.91	0.35	0.103	3.412	0.0006457	0.00923	NA	NA
AT1G73180	986.843	0.351	0.1	3.524	0.0004252	0.006582	NA	NA
AT2G32320	888.565	0.351	0.112	3.129	0.001751	0.01993	NA	NA
AT3G07870	626.348	0.351	0.117	3.011	0.002606	0.02669	NA	NA
AT2G08915	657.222	0.352	0.112	3.13	0.001748	0.01991	NA	NA
AT1G80920	1190.17	0.353	0.108	3.285	0.001019	0.0132	AtJ8	A nuclear encoded soluble protein found in the chloroplast stroma.
AT5G55300	1726.21	0.353	0.098	3.605	0.0003122	0.005142	MGO1	Encodes a type-I DNA topoisomerase I. Disruptions in this gene affect phyllotaxis and plant architecture suggesting that the gene plays a critical role in the maintenance of a regular pattern of organ initiation. Isolated as a protein oxidized during seed germination; proteomics approach revealed differences in de novo synthesis levels of this protein in condition with vs. without salicylic acid …
AT5G60100	364.532	0.353	0.124	2.844	0.004457	0.04013	APRR3	Encodes pseudo-response regulator 3 (APRR3/PRR3). PRR3 transcript levels vary in a circadian pattern with peak expression at dusk under long and short day conditions. PRR3 affects the period of the circadian clock and seedlings with reduced levels of PRR3 have shorter periods, based on transcriptional assays of clock-regulated genes. PRR3 is expressed in the vasculature of cotyledons and leaves w…
AT1G79245	11754	0.354	0.102	3.466	0.0005281	0.007812	NA	NA
AT3G09995	326.659	0.354	0.127	2.794	0.005199	0.04505	NA	NA
AT1G19960	2087.26	0.355	0.083	4.276	1.9e-05	0.0004963	NA	NA
AT4G36730	1140.81	0.355	0.107	3.308	0.00094	0.01241	AtGBF1	member of a gene family encoding basic leucine zipper proteins (GBFs) which bind the G-box
AT2G21440	1255.21	0.356	0.121	2.946	0.003218	0.03134	NA	NA
AT5G65930	1052.07	0.356	0.125	2.855	0.004305	0.03903	KCBP	encodes a novel member of the kinesin superfamily of motor proteins. recessive mutations have reduced number of trichome branches.
AT3G23560	1749.17	0.357	0.121	2.96	0.003075	0.03032	ALF5	Member of the multidrug and toxic compound extrusion (MATE) family, protects roots from inhibitory compounds.
AT3G50350	638.311	0.357	0.112	3.203	0.00136	0.01647	NA	NA
AT5G02270	985.694	0.357	0.103	3.481	0.0004997	0.007488	ABCI20	member of NAP subfamily
AT3G14595	1350.92	0.358	0.106	3.362	0.000775	0.01064	NA	NA
AT4G35750	16579.4	0.358	0.087	4.104	4.066e-05	0.000929	NA	NA
AT1G76810	4557.51	0.359	0.109	3.298	0.0009724	0.01273	NA	NA
AT2G17420	6056.71	0.359	0.122	2.948	0.003202	0.03123	ATNTRA	NADPH-dependent thioredoxin reductase, major cytosolic isoform
AT2G30620	2968.66	0.359	0.101	3.536	0.0004064	0.006348	NA	NA
AT2G36270	1117.65	0.359	0.105	3.428	0.0006084	0.00877	ABI5	Encodes a member of the basic leucine zipper transcription factor family, involved in ABA signalling during seed maturation and germination. The Arabidopsis abscisic acid (ABA)-insensitive abi5 mutants have pleiotropic defects in ABA response, including decreased sensitivity to ABA inhibition of germination and altered expression of some ABA-regulated genes. Comparison of seed and ABA-inducible v…
AT2G38770	1241.67	0.36	0.108	3.323	0.0008912	0.01188	EMB2765	NA
AT3G01770	2672.65	0.36	0.131	2.754	0.005889	0.04934	ATBET10	NA
AT2G15900	1726.12	0.361	0.101	3.587	0.0003341	0.005425	NA	NA
AT4G13780	3394.6	0.361	0.124	2.91	0.003619	0.03428	NA	NA
AT5G24740	1673.98	0.361	0.122	2.965	0.003023	0.02995	SHBY	NA
AT5G46250	3566.5	0.362	0.091	3.994	6.484e-05	0.001374	AtLARP6a	NA
AT2G32950	1295.28	0.363	0.087	4.191	2.782e-05	0.0006745	ATCOP1	Represses photomorphogenesis and induces skotomorphogenesis in the dark. Contains a ring finger zinc-binding motif, a coiled-coil domain, and several WD-40 repeats, similar to G-beta proteins. The C-terminus has homology to TAFII80, a subunit of the TFIID component of the RNA polymerase II of Drosophila. Nuclear localization in the dark and cytoplasmic in the light.
AT3G19910	1226.05	0.364	0.123	2.953	0.003146	0.03082	NA	NA
AT4G19600	734.351	0.364	0.116	3.139	0.001697	0.01947	CYCT1;4	Encodes a cyclin T partner CYCT1;4. Plays important roles in infection with Cauliflower mosaic virus (CaMV).
AT5G20050	445.331	0.364	0.124	2.928	0.003407	0.03274	NA	NA
AT5G67580	1263.01	0.364	0.114	3.2	0.001375	0.01661	ATTBP3	Encodes a telomeric DNA binding protein. In vitro, the protein preferentially binds double-stranded telomeric repeats, but it can also bind to the single G-rich telomeric strand.
AT1G03080	4113.38	0.365	0.093	3.914	9.075e-05	0.00183	NET1D	NA
AT1G50640	2936.07	0.366	0.088	4.16	3.184e-05	0.0007501	ATERF3	encodes a member of the ERF (ethylene response factor) subfamily B-1 of ERF/AP2 transcription factor family (ATERF-3). The protein contains one AP2 domain. There are 15 members in this subfamily including ATERF-3, ATERF-4, ATERF-7, and leafy petiole.
AT1G62310	825.006	0.366	0.102	3.584	0.0003387	0.005482	NA	NA
AT4G24520	5646.28	0.366	0.114	3.198	0.001384	0.01667	AR1	Encodes a cyp450 reductase likely to be involved in phenylpropanoid metabolism.
AT3G24503	3317.29	0.367	0.089	4.139	3.482e-05	0.0008141	ALDH1A	Arabidopsis thaliana aldehyde dehydrogenase AtALDH1a mRNA. a sinapaldehyde dehydrogenase catalyzes both the oxidation of coniferylaldehyde and sinapaldehyde forming ferulic acid and sinapic acid, respectively
AT1G73200	1097.43	0.368	0.119	3.097	0.001952	0.02149	NA	NA
AT3G02260	5467.65	0.369	0.081	4.554	5.262e-06	0.0001617	ASA1	Calossin-like protein required for polar auxin transport
AT5G22000	4538.07	0.369	0.122	3.027	0.002469	0.02555	RHF2A	encodes a RING-type E3 ubiquitin ligase implicated in gametogenesis. Double mutant analyses with RHF1a suggests that RHF2a may be involved in targetting ICK4KRP6 for degradation following meiosis in order to allow the mitoses associated with megagametogenesis and microgametogenesis to occur. RHF2a is expressed in all four floral whorls and is present at ~8-fold higher levels than RHF1a in inflore…
AT3G04730	6074.03	0.37	0.114	3.246	0.001171	0.01469	IAA16	early auxin-induced (IAA16)
AT4G24270	990.318	0.37	0.116	3.182	0.001462	0.01733	EMB140	A locus involved in embryogenesis. Mutations in this locus result in embryo lethality.
AT4G30950	2169.79	0.37	0.124	2.979	0.002892	0.02894	FAD6	Chloroplastic enzyme responsible for the synthesis of 16:2 and 18:2 fatty acids from galactolipids, sulpholipids and phosphatidylglycerol. Uses ferredoxin as electron donor. Gene mutation resulted in reduced level of unsaturated fatty acids leading to susceptibility to photoinhibition.
AT5G65240	743.378	0.37	0.12	3.089	0.002008	0.02188	NA	NA
AT5G61020	2573.15	0.371	0.121	3.067	0.002165	0.02311	ECT3	NA
AT1G21120	630.984	0.372	0.119	3.12	0.001808	0.02043	IGMT2	NA
AT1G09250	374.653	0.373	0.133	2.798	0.005134	0.04463	AIF4	NA
AT5G12120	2229.55	0.373	0.133	2.806	0.005023	0.04377	NA	NA
AT5G60700	1071.38	0.373	0.132	2.834	0.004594	0.04105	NA	NA
AT1G10170	2187.42	0.375	0.102	3.665	0.0002471	0.004266	ATNFXL1	Encodes AtNFXL1, a homologue of the putative human transcription repressor NF-X1. Functions as a negative regulator of the trichothecene phytotoxin-induced defense response.
AT1G21160	1063.46	0.375	0.119	3.154	0.00161	0.01868	NA	NA
AT2G13370	2117.99	0.375	0.093	4.025	5.696e-05	0.001241	CHR5	NA
AT4G30470	3399.16	0.375	0.133	2.815	0.004871	0.0428	NA	NA
AT5G55120	1608.28	0.375	0.104	3.615	0.0003	0.004975	VTC5	Encodes a GDP-L-galactose phosphorylase, with similar biochemical properties as VTC2.
AT5G58380	555.74	0.375	0.125	2.993	0.00276	0.02797	CIPK10	Encodes a CBL-interacting protein kinase with similarity to SOS protein kinase.
AT5G65560	436.864	0.375	0.125	3.005	0.002656	0.02706	NA	NA
AT1G80550	303.559	0.376	0.135	2.786	0.005339	0.04599	NA	NA
AT3G06430	564.524	0.376	0.131	2.867	0.004144	0.03798	AtPPR2	NA
AT3G14940	29115.3	0.376	0.106	3.565	0.0003634	0.0058	ATPPC3	Encodes a cytosolic phosphoenolpyruvate carboxylase (PEPC) that has activity when expressed in E.coli. Its mRNA is most abundantly expressed in roots and siliques. PPC3 belongs to the plant-type PEPC family. It can form an enzymatically active complex with a castor bean ortholog of PPC4, which encodes a bacterial-type PEPC.
AT5G13240	791.774	0.376	0.119	3.173	0.001508	0.01774	NA	NA
AT5G22320	568.058	0.376	0.133	2.822	0.00477	0.04216	NA	NA
AT2G17110	553.314	0.377	0.106	3.537	0.0004046	0.006325	NA	NA
AT5G57350	15235.9	0.377	0.119	3.163	0.001564	0.01828	AHA3	member of Plasma membrane H+-ATPase family
AT2G42270	1663.77	0.378	0.11	3.44	0.000581	0.008459	NA	NA
AT4G17880	760.874	0.378	0.112	3.362	0.0007747	0.01064	MYC4	NA
AT5G60790	5077.32	0.378	0.107	3.521	0.0004303	0.006648	ABCF1	member of GCN subfamily
AT3G07700	1908.28	0.379	0.13	2.922	0.003479	0.03327	NA	NA
AT4G11240	1024.29	0.379	0.129	2.938	0.003308	0.03198	TOPP7	encodes a type I serine/threonine protein phosphatase expressed in expressed in roots, rosettes and flowers.
AT3G12630	2185.13	0.38	0.113	3.349	0.0008119	0.01105	SAP5	NA
AT4G10930	1080.6	0.38	0.092	4.125	3.7e-05	0.0008542	NA	NA
AT5G05790	504.946	0.38	0.112	3.387	0.0007058	0.009884	NA	NA
AT5G40340	860.171	0.38	0.094	4.067	4.771e-05	0.001067	NA	NA
AT3G48530	3008.29	0.381	0.099	3.86	0.0001135	0.002229	KING1	NA
AT5G06390	824.12	0.381	0.125	3.052	0.002272	0.02397	FLA17	NA
AT5G20400	1183.87	0.383	0.12	3.196	0.001393	0.01676	NA	encodes a protein whose sequence is similar to flavanone 3 hydroxylase from Malus.
AT5G60040	548.136	0.383	0.138	2.776	0.005505	0.04704	NRPC1	Encodes a subunit of RNA polymerase III (aka RNA polymerase C).
AT2G39580	1555.69	0.384	0.11	3.486	0.00049	0.007382	NA	NA
AT3G11900	1131.48	0.385	0.101	3.823	0.0001316	0.002533	ANT1	encodes an amino acid transporter that transports aromatic and neutral amino acids, IAA, and 2,4-D. Expressed in all tissues with highest abundance in flowers and cauline leaves. a member of a small gene family in Arabidopsis and represents a new class of amino acid transporters.
AT1G20920	1622.29	0.387	0.09	4.299	1.717e-05	0.0004559	RCF1	NA
AT1G64550	3407.55	0.387	0.12	3.224	0.001265	0.01557	ABCF3	member of GCN subfamily
AT5G12110	1071.11	0.387	0.116	3.337	0.0008479	0.01144	NA	NA
AT1G76090	780.643	0.388	0.107	3.63	0.0002831	0.004751	SMT3	Encodes S-adenosyl-methionine-sterol-C-methyltransferase, an enzyme in the sterol biosynthetic pathway.
AT2G26470	320.787	0.388	0.134	2.893	0.00382	0.03578	NA	NA
AT1G70980	1363.34	0.389	0.108	3.61	0.000306	0.005064	SYNC3	NA
AT1G74160	791.552	0.389	0.097	4	6.322e-05	0.001352	TRM4	NA
AT2G18440	9674.67	0.389	0.073	5.298	1.172e-07	5.685e-06	NA	NA
AT4G17098	718.452	0.389	0.107	3.64	0.0002722	0.004612	NA	NA
AT5G43400	584.413	0.389	0.114	3.407	0.0006572	0.009351	NA	NA
AT4G20850	11923.3	0.39	0.102	3.827	0.0001299	0.002506	TPP2	Tripeptidyl Peptidase II. Ser protease that assembles into a large oligomeric complex containing two proteins of 153 and 142 kD that are derived from a single TPP2 gene, with the smaller version missing part of the C-terminal end. Not essential, based on the lack of phenotype of a T-DNA disruption mutant.
AT5G13990	334.374	0.39	0.131	2.972	0.002956	0.02944	ATEXO70C2	A member of EXO70 gene family, putative exocyst subunits, conserved in land plants. Arabidopsis thaliana contains 23 putative EXO70 genes, which can be classified into eight clusters on the phylogenetic tree.
AT3G03310	832.259	0.391	0.103	3.811	0.0001384	0.002642	ATLCAT3	NA
AT5G03985	11505.9	0.391	0.104	3.769	0.0001637	0.003038	NA	NA
AT3G43300	4007.29	0.392	0.096	4.083	4.451e-05	0.001007	ATMIN7	AtMIN7 is an immunity associated Arabidopsis protein targeted by HopM1, a conserved Pseudomonas syringae virulence protein. AtMIN7 encodes one of the eight members of the Arabidopsis adenosine diphosphate (ADP) ribosylation factor (ARF) guanine nucleotide exchange factor (GEF) protein family. The AFR GEF proteins are key components of the vesicle trafficking system in eukaryotic cells. HopM1 medi…
AT1G59520	663.92	0.393	0.119	3.305	0.0009496	0.01252	CW7	Encodes CW7.
AT5G26660	268.819	0.393	0.143	2.749	0.005985	0.04991	ATMYB86	a MYB gene encodes a transcriptional repressor of the C4H gene which is involved in the biosynthesis of sinapate esters.
AT2G24540	308.545	0.394	0.14	2.816	0.004861	0.04275	AFR	NA
AT5G06560	924.474	0.395	0.121	3.272	0.001068	0.01364	NA	NA
AT1G65970	1973.33	0.396	0.107	3.688	0.0002264	0.00396	TPX2	thioredoxin-dependent peroxidase 2
AT3G14990	13418.2	0.397	0.073	5.423	5.872e-08	3.055e-06	AtDJ1A	NA
AT5G48030	1186.06	0.397	0.129	3.072	0.002125	0.02283	GFA2	encodes a mitochondrially targeted DNAJ protein involved in female gametophyte development.
AT4G24060	1428.19	0.398	0.125	3.176	0.001495	0.01762	NA	NA
AT1G04250	2248.07	0.399	0.088	4.544	5.518e-06	0.0001687	AXR3	Transcription regulator acting as repressor of auxin-inducible gene expression. Auxin-inducible AUX/IAA gene. Short-lived nuclear protein with four conserved domains. Domain III has homology to beta alpha alpha dimerization and DNA binding domains. Involved in auxin signaling. Auxin induces the degradation of the protein in a dosage-dependent manner in a process mediated by AtRac1. Auxin induced …
AT1G53470	426.516	0.399	0.128	3.106	0.001895	0.02105	MSL4	NA
AT2G24545	323.653	0.399	0.136	2.927	0.00342	0.03282	NA	NA
AT5G20720	2227.23	0.399	0.142	2.807	0.004994	0.0436	ATCPN21	Encodes a chloroplast co-chaperonin with similarity to CPN21 from spinach, E.coli GroES.
AT3G14420	1346	0.4	0.138	2.892	0.003825	0.03578	GOX1	NA
AT1G56440	434.188	0.401	0.13	3.07	0.002144	0.02296	TPR5	NA
AT1G74330	528.535	0.401	0.11	3.637	0.0002753	0.004651	NA	NA
AT3G03470	766.599	0.401	0.125	3.206	0.001348	0.01634	CYP89A9	member of CYP89A
AT3G56960	312.193	0.402	0.132	3.048	0.002305	0.02419	PIP5K4	Encodes a protein with phosphatidylinositol-4-phosphate 5-kinase activity that plays a role in pollen tip growth. The enzyme localizes to the apical plasma membrane and adjacent cytosolic region of pollen tubes. Overexpression of this gene leads to increased deposition of pectin in the cell wall at the tip of the pollen tube and causes altered pollen tube morphology.
AT5G13650	1770.72	0.402	0.139	2.887	0.003893	0.03627	SVR3	NA
AT2G02710	1014.31	0.403	0.101	3.974	7.059e-05	0.001476	PLP	Encodes a putative blue light receptor protein.
AT2G46310	839.572	0.403	0.115	3.507	0.0004526	0.00691	CRF5	CRF5 encodes one of the six cytokinin response factors. It is transcriptionally upregulated in response to cytokinin. CRF5 belongs to the AP2/ERF superfamily of the transcriptional factors. CRF proteins rapidly relocalize to the nucleus in response to cytokinin. Analysis of loos-of-function mutants revealed that the CRFs function redundantly to regulate the development of embryos, cotyledons and …
AT3G47470	341.931	0.403	0.14	2.872	0.004079	0.0376	CAB4	Encodes a chlorophyll a/b-binding protein that is more similar to the PSI Cab proteins than the PSII cab proteins. The predicted protein is about 20 amino acids shorter than most known Cab proteins.
AT3G56360	2564.47	0.403	0.087	4.618	3.876e-06	0.0001254	NA	NA
AT4G03200	1491.78	0.403	0.104	3.87	0.0001087	0.00215	NA	NA
AT5G09590	5267.99	0.403	0.13	3.096	0.001961	0.02152	HSC70-5	heat shock protein 70 (Hsc70-5); nuclear
AT1G70530	621.968	0.404	0.119	3.385	0.000713	0.009963	CRK3	Encodes a cysteine-rich receptor-like protein kinase.
AT2G11810	554.032	0.404	0.116	3.488	0.0004869	0.007345	ATMGD3	MGD3 is the major enzyme for galactolipid metabolism during phosphate starvation. Does not contribute to galactolipid synthesis under P1-sufficient conditions.
AT2G32440	1713.57	0.404	0.125	3.235	0.001215	0.0151	ATKAO2	ent-kaurenoic acid hydroxylase (KAO2)
AT4G38780	543.859	0.404	0.137	2.939	0.003289	0.03187	NA	NA
AT5G43630	1401.84	0.404	0.106	3.802	0.0001436	0.002728	TZP	Encodes a zinc knuckle protein that negatively regulates morning specific growth. The role of TZP in hypocotyl elongation was established through a QTL analysis of BayXSha RIL populations. The Bay-0 allele contains a deletion causing a frameshift mutation. TZP is under circadian control and acts to regulate morning-specific hypocotyl growth.
AT1G70320	7526.85	0.405	0.094	4.322	1.544e-05	0.0004145	UPL2	encodes a ubiquitin-protein ligase-like protein containing a HECT domain. There are six other HECT-domain UPLs in Arabidopsis.
AT3G24180	2660.63	0.405	0.091	4.432	9.329e-06	0.0002661	NA	NA
AT5G17910	1088.32	0.405	0.104	3.89	0.0001001	0.002	NA	NA
AT1G41830	2492.23	0.406	0.081	4.999	5.773e-07	2.34e-05	SKS6	NA
AT1G78380	11040	0.406	0.116	3.511	0.0004469	0.006835	ATGSTU19	Encodes a glutathione transferase that is a member of Tau GST gene family. Expression is induced by drought stress, oxidative stress, and high doses of auxin and cytokinin. naming convention according to Wagner et al. (2002) The expression of this gene is upregulated by herbicide safeners such as benoxacor and fenclorim.
AT2G37340	1623.96	0.406	0.124	3.283	0.001027	0.01325	AT-RS2Z33	encodes an RS-containing Zinc knuckle protein with molecular mass of 33kDa that is localized to nuclear specks.
AT1G66880	1589.17	0.407	0.133	3.066	0.002171	0.02316	NA	NA
AT3G03380	3463.85	0.407	0.139	2.938	0.003305	0.03197	DEG7	Encodes a putative DegP protease.
AT3G14690	2353.22	0.407	0.116	3.515	0.0004397	0.006759	CYP72A15	putative cytochrome P450
AT1G27210	1447.42	0.408	0.14	2.915	0.003562	0.0339	NA	NA
AT3G05630	676.002	0.408	0.1	4.061	4.896e-05	0.001093	PDLZ2	Encodes a member of the PXPH-PLD subfamily of phospholipase D proteins. Regulates vesicle trafficking. Required for auxin transport and distribution and hence auxin responses. This subfamily is novel structurally different from the majority of plant PLDs by having phox homology (PX) and pleckstrin homology (PH) domains. Involved regulating root development in response to nutrient limitation. Play…
AT3G20810	1584.38	0.408	0.146	2.795	0.005189	0.04499	JMJ30	NA
AT1G79150	647.649	0.409	0.131	3.121	0.001801	0.02035	NA	NA
AT3G26618	844.473	0.409	0.133	3.079	0.002074	0.02242	ERF1-3	NA
AT5G26260	3471.62	0.409	0.12	3.399	0.0006752	0.009561	NA	NA
AT1G27650	1880.3	0.41	0.146	2.803	0.005059	0.04404	ATU2AF35A	U2 auxiliary factor small subunit. The atU2AF35a protein and its homolog, atU2AF35b, contain most of the conserved domains of hsU2AF35, including the psiRRM, one RS domain, two zinc fingers, and the two regions for interacting with U2AF large subunit. Both proteins lack the stretch of glycines present in human U2AF35. The sequences are overall 83% identical, and each Arabidopsis homolog shows app…
AT1G50380	1073.04	0.41	0.117	3.513	0.0004435	0.006792	NA	NA
AT3G02030	441.661	0.41	0.14	2.941	0.003274	0.03177	NA	NA
AT3G06530	1005.14	0.41	0.145	2.831	0.004646	0.04138	NA	NA
AT3G21730	683.826	0.41	0.116	3.552	0.0003828	0.006046	FOLB3	NA
AT3G02060	570.849	0.411	0.144	2.847	0.004414	0.03985	NA	NA
AT1G13640	1446.81	0.412	0.132	3.114	0.001848	0.02071	NA	NA
AT1G34060	1018.98	0.413	0.111	3.729	0.0001919	0.003458	NA	NA
AT1G76010	2696.22	0.413	0.107	3.874	0.0001072	0.002123	NA	NA
AT3G61630	463.398	0.413	0.136	3.029	0.002457	0.02545	CRF6	CRF6 encodes one of the six cytokinin response factors. CRF5 belongs to the AP2/ERF superfamily of the transcriptional factors. CRF proteins rapidly relocalize to the nucleus in response to cytokinin. Analysis of loos-of-function mutants revealed that the CRFs function redundantly to regulate the development of embryos, cotyledons and leaves.
AT4G23820	309.815	0.413	0.138	2.98	0.002886	0.02891	NA	NA
AT4G35050	471.962	0.413	0.126	3.265	0.001095	0.01389	MSI3	Encodes a WD-40 repeat protein similar to yeast MSI1. The predicted protein has a DWD motif. It can bind to DDB1a in Y2H assays, and DDB1b in co-IP assays, and may be involved in the formation of a CUL4-based E3 ubiquitin ligase
AT1G10660	1112.2	0.414	0.127	3.252	0.001147	0.01443	NA	NA
AT4G36080	1250.86	0.414	0.097	4.257	2.073e-05	0.0005291	NA	NA
AT5G22290	710.426	0.414	0.101	4.112	3.929e-05	0.0009012	anac089	NA
AT1G15840	783.723	0.415	0.119	3.49	0.0004833	0.007305	NA	NA
AT4G12570	1513.78	0.415	0.128	3.246	0.001171	0.01469	UPL5	Knock-out mutants showed accelerated senescence of leaves.
AT5G53050	799.284	0.415	0.111	3.727	0.0001938	0.00348	NA	NA
AT2G36950	1368.98	0.417	0.086	4.844	1.273e-06	4.785e-05	NA	NA
AT3G11964	1427.06	0.418	0.129	3.249	0.001157	0.01455	RRP5	NA
AT5G37260	549.436	0.418	0.134	3.127	0.001768	0.0201	CIR1	Encodes a MYB family transcription factor Circadian 1 (CIR1). Involved in circadian regulation in Arabidopsis.
AT5G52420	565.142	0.418	0.118	3.531	0.0004146	0.006455	NA	NA
AT1G63780	768.359	0.419	0.15	2.787	0.005325	0.04594	IMP4	Small nucleolar ribonucleoprotein protein involved in ribosomal RNA processing. Located in nucleolus and cajal bodies.
AT1G69800	537.201	0.42	0.14	2.992	0.002772	0.02806	NA	NA
AT4G02410	655.939	0.42	0.107	3.917	8.971e-05	0.001818	AtLPK1	NA
AT1G17360	629.467	0.421	0.121	3.494	0.0004758	0.007213	NA	NA
AT4G15210	3792.64	0.421	0.124	3.388	0.0007041	0.00988	AT-BETA-AMY	cytosolic beta-amylase expressed in rosette leaves and inducible by sugar. RAM1 mutants have reduced beta amylase in leaves and stems.
AT1G79540	207.168	0.422	0.15	2.814	0.004887	0.04288	NA	NA
AT5G42540	1762.31	0.422	0.117	3.603	0.0003142	0.005168	AtXRN2	Encodes a protein with similarity to yeast 5'-3'exonucleases and can functionally complement the yeast mutations. In Arabidopsis XRN2 acts as a suppressor of posttranscriptional gene silencing.
AT1G05347	1741.32	0.423	0.111	3.8	0.0001446	0.002743	NA	NA
AT3G23490	2753.99	0.423	0.117	3.621	0.0002935	0.004894	CYN	cyanase
AT1G07010	333.624	0.424	0.139	3.042	0.002348	0.02456	AtSLP1	NA
AT1G17860	1736.62	0.424	0.112	3.795	0.0001478	0.002787	NA	NA
AT2G43500	3725.95	0.425	0.135	3.153	0.001615	0.01872	NLP8	NA
AT2G30350	217.994	0.426	0.153	2.782	0.005405	0.04637	NA	NA
AT5G19760	5079.1	0.426	0.147	2.898	0.003751	0.03527	NA	NA
AT5G23110	2030.68	0.426	0.09	4.712	2.459e-06	8.384e-05	NA	NA
AT3G15950	9558.08	0.427	0.108	3.954	7.697e-05	0.001589	NAI2	Similar to TSK-associating protein 1 (TSA1), contains 10 EFE repeats, a novel repeat sequence unique to plants. Expressed preferentially in the roots.Protein is localized to ER bodies- an endoplasmic reticulum derived structure. Loss of function mutations lack ER bodies.
AT3G16640	27578.6	0.427	0.147	2.9	0.003735	0.0352	TCTP	Encodes a protein homologous to translationally controlled tumor protein (TCTP) from Drosophila. In flies, TCTP functions guanine nucleotide exchange factor in the TOR signaling pathway. TCTP is expressed throughout the plant with highest levels seen in meristematic regions of the shoot and root. Loss of function alleles are not transmitted through the male gametophyte due to defects in pollen tu…
AT4G38800	4231.73	0.427	0.108	3.96	7.507e-05	0.001556	ATMTAN1	NA
AT2G46140	698.545	0.428	0.1	4.283	1.846e-05	0.0004853	NA	NA
AT5G62190	4454.19	0.428	0.131	3.262	0.001106	0.014	PRH75	DEAD/DEAH box RNA helicase PRH75
AT2G01100	2720.63	0.429	0.136	3.155	0.001606	0.01864	NA	NA
AT1G26665	1927.24	0.43	0.115	3.732	0.0001901	0.003432	NA	NA
AT4G04692	260.478	0.43	0.156	2.754	0.005883	0.04934	NA	NA
AT3G10030	1071	0.431	0.146	2.959	0.003091	0.03042	NA	NA
AT3G15260	1542.26	0.431	0.086	5.033	4.827e-07	1.987e-05	NA	NA
AT3G17225	460.852	0.431	0.151	2.861	0.004223	0.03846	NA	NA
AT5G14050	686.663	0.431	0.139	3.089	0.002011	0.02191	NA	NA
AT2G31060	1401.21	0.432	0.154	2.816	0.004866	0.04277	EMB2785	NA
AT3G15120	675.328	0.432	0.111	3.902	9.56e-05	0.001919	NA	NA
AT4G26190	1064.09	0.432	0.11	3.916	8.984e-05	0.00182	NA	NA
AT4G16950	305.814	0.433	0.146	2.976	0.002922	0.02917	RPP5	Contains a putative nucleotide binding site and leucine-rich repeats. Similar to the plant resistance genes N and L6, and to the toll and interleukin-1 receptors. Confers resistance to Peronospora parasitica.
AT4G38440	1008.6	0.433	0.153	2.834	0.004601	0.0411	IYO	NA
AT2G32450	430.388	0.434	0.135	3.211	0.001321	0.01607	NA	NA
AT5G11260	459.983	0.434	0.134	3.241	0.001192	0.0149	HY5	Basic leucine zipper (bZIP) transcription factor. Nuclear localization. Involved in light-regulated transcriptional activation of G-box-containing promoters. Negatively regulated by Cop1. Although cytokinins do not appear to affect the gene's promoter activity, they appear to stabilize the protein. HY5 plays a role in anthocyanin accumulation in far-red light and blue light, but not in red light …
AT2G16650	398.382	0.435	0.147	2.956	0.003114	0.0306	PRORP2	NA
AT3G11450	2362.17	0.436	0.136	3.2	0.001377	0.01662	NA	NA
AT2G08650	835.924	0.437	0.154	2.836	0.004571	0.04089	NA	NA
AT2G44860	1274.06	0.437	0.116	3.768	0.0001647	0.00305	NA	NA
AT4G24220	11795.2	0.437	0.136	3.209	0.001331	0.01617	5[beta]-StR	encodes a novel protein containing mammalian death domain involved in programmed cell death. Gene is expressed in vascular system and mutants carrying dominant mutation in the gene have defective vascular patterning. Gene expression is induced specifically by wounding.
AT1G50250	1216	0.439	0.138	3.184	0.001451	0.01727	FTSH1	encodes an FTSH protease that is localized to the chloroplast. Involved in the D1 repair cycle of Photosystem II. FtsH1 and FtsH5 are interchangeable in thylakoid membranes.
AT5G42820	1618.16	0.439	0.142	3.092	0.001988	0.02175	ATU2AF35B	U2 auxiliary factor small subunit. The atU2AF35b protein and its homolog, atU2AF35a, contain most of the conserved domains of hsU2AF35, including the psiRRM, one RS domain, two zinc fingers, and the two regions for interacting with U2AF large subunit. Both proteins lack the stretch of glycines present in human U2AF35. The sequences are overall 83% identical, and each Arabidopsis homolog shows app…
AT5G58040	2923.52	0.439	0.138	3.19	0.001423	0.01701	ATFIP1[V]	Encodes a subunit of the polyadenylation apparatus that interacts with and stimulates the activity of poly(A) polymerase. Additionally , it interacts with several polyadenylation factor subunits and is an RNA-binding protein. It is suggested that this protein coordinates a number of polyadenylation factor subunits with PAP and with RNA.
AT1G76590	562.224	0.44	0.109	4.018	5.876e-05	0.001272	NA	NA
AT1G72410	1164.61	0.441	0.122	3.605	0.0003125	0.005144	NA	NA
AT5G47090	378.306	0.441	0.128	3.437	0.0005892	0.008555	NA	NA
AT2G15790	274.524	0.442	0.15	2.938	0.003305	0.03197	CYP40	SQN encodes the Arabidopsis homolog of cyclophilin 40 (CyP40). It is specifically required for the vegetative but not the reproductive maturation of the shoot.
AT3G16525	271.773	0.442	0.15	2.956	0.003114	0.0306	NA	NA
AT5G58760	537.499	0.442	0.13	3.398	0.0006776	0.009584	DDB2	Encodes a DDB1a interacting protein DDB2 required for UV-B tolerance and genomic integrity.
AT4G26600	509.132	0.443	0.134	3.312	0.0009252	0.01224	NA	NA
AT5G20520	1301.16	0.443	0.137	3.235	0.001215	0.0151	WAV2	Encodes a Bem46-like protein. WAV2 negatively regulates root bending when roots alter their growth direction. It's not involved in sensing environmental stimuli (e.g. gravity, light, water, touch).
AT1G72060	269.331	0.444	0.16	2.772	0.005576	0.04742	NA	NA
AT3G04350	1545.32	0.444	0.089	4.987	6.137e-07	2.48e-05	NA	NA
AT3G24240	2272.74	0.444	0.118	3.772	0.0001617	0.003013	NA	NA
AT4G24450	314.618	0.444	0.157	2.829	0.004669	0.04152	ATGWD2	NA
AT5G67240	774.771	0.444	0.151	2.934	0.003345	0.03226	SDN3	NA
AT1G10682	1328.83	0.445	0.115	3.859	0.0001138	0.002232	NA	NA
AT1G21110	3881.56	0.447	0.105	4.254	2.104e-05	0.000534	IGMT3	NA
AT1G52140	1601.98	0.447	0.157	2.847	0.004419	0.03988	NA	NA
AT1G77920	13271.6	0.447	0.105	4.254	2.098e-05	0.0005332	TGA7	NA
AT4G36550	293.644	0.447	0.149	2.997	0.002731	0.02771	NA	NA
AT4G01350	380.543	0.448	0.135	3.326	0.0008815	0.01178	NA	NA
AT4G36520	1000.38	0.448	0.118	3.799	0.000145	0.002749	NA	NA
AT5G64940	1475.75	0.448	0.126	3.549	0.0003874	0.006107	ATATH13	Encodes a member of ATH subfamily of ATP-binding cassette (ABC) proteins.
AT1G15500	14975.9	0.449	0.145	3.095	0.001971	0.02161	ATNTT2	NA
AT2G38465	339.078	0.45	0.152	2.964	0.003034	0.03005	NA	NA
AT1G60190	555.873	0.452	0.107	4.208	2.573e-05	0.0006306	AtPUB19	NA
AT5G67440	452.836	0.452	0.121	3.734	0.0001888	0.003419	MEL2	A member of the NPY gene family (NPY1/AT4G31820, NPY2/AT2G14820, NPY3/AT5G67440, NPY4/AT2G23050, NPY5/AT4G37590). Involved in auxin-mediated organogenesis.
AT2G28720	677.817	0.453	0.123	3.674	0.0002384	0.004137	NA	NA
AT5G41270	268.315	0.453	0.165	2.752	0.00592	0.04951	NA	NA
AT2G17440	1457.12	0.454	0.087	5.197	2.023e-07	9.168e-06	PIRL5	Encodes PIRL5, a member of the Plant Intracellular Ras-group-related LRRs (Leucine rich repeat proteins). PIRLs are a distinct, plant-specific class of intracellular LRRs that likely mediate protein interactions, possibly in the context of signal transduction.
AT4G17100	884.09	0.454	0.1	4.529	5.937e-06	0.0001797	NA	NA
AT4G30150	764.331	0.454	0.134	3.383	0.0007165	0.01001	NA	NA
AT5G13010	4180.59	0.454	0.105	4.327	1.514e-05	0.000407	EMB3011	NA
AT5G67380	2980.72	0.454	0.12	3.766	0.0001658	0.003061	ATCKA1	casein kinase II catalytic subunit alpha
AT1G77180	4338.09	0.456	0.13	3.501	0.0004633	0.007054	SKIP	Encodes a putative transcriptional factor. Shows transcriptional activator activity in yeast. Involved in response to abscisic acid, salt and osmotic stress.
AT4G18230	338.355	0.456	0.143	3.198	0.001382	0.01666	NA	NA
AT2G46750	3086.39	0.457	0.162	2.825	0.004723	0.04188	AtGulLO2	NA
AT3G25020	196.073	0.458	0.154	2.984	0.002842	0.02859	AtRLP42	NA
AT1G03990	269.609	0.459	0.141	3.266	0.001092	0.01387	NA	NA
AT5G02830	254.039	0.459	0.158	2.913	0.003575	0.03398	NA	NA
AT5G64420	1276.52	0.459	0.16	2.864	0.00419	0.03823	NA	NA
AT2G34080	1108.14	0.46	0.165	2.785	0.005357	0.04609	NA	NA
AT2G21540	279.987	0.461	0.147	3.134	0.001725	0.0197	ATSFH3	NA
AT3G61680	601.803	0.461	0.108	4.273	1.925e-05	0.0005012	NA	NA
AT1G52080	1002.3	0.462	0.123	3.765	0.0001663	0.003066	AR791	unknown function
AT1G64230	7794.88	0.462	0.147	3.138	0.001702	0.01952	UBC28	NA
AT2G36900	539.462	0.462	0.136	3.387	0.0007064	0.009887	ATMEMB11	member of Membrin Gene Family
AT4G04745	318.665	0.462	0.14	3.294	0.0009895	0.01287	NA	NA
AT4G12040	2311.08	0.462	0.105	4.39	1.133e-05	0.0003131	AtSAP7	NA
AT3G25910	2230.63	0.463	0.125	3.696	0.0002194	0.00386	NA	NA
AT5G01715	2477.78	0.464	0.145	3.193	0.00141	0.01689	NA	NA
AT5G06395	1165.21	0.464	0.168	2.764	0.005703	0.04819	NA	NA
AT2G15440	238.107	0.465	0.165	2.82	0.004804	0.04239	NA	NA
AT3G48560	5057.88	0.465	0.118	3.944	8.029e-05	0.00165	AHAS	Catalyzes the formation of acetolactate from pyruvate, the first step in valine and isoleucine biosynthesis. Requires FAD, thiamine pyrophosphate and Mg. Inhibited by the sulphonylurea herbicide, chlorsulphuron, and the imidazolinone herbicide, imazapyr. The obtained crystal structure of acetohydroxyacid synthase AHAS, EC 2.2.1.6)in complex with herbicides of the sulphonylurea and imidazolinone f…
AT4G28080	1223.88	0.465	0.11	4.237	2.26e-05	0.000569	NA	NA
AT5G65160	215.024	0.465	0.152	3.06	0.002215	0.02355	TPR14	NA
AT1G13740	402.029	0.466	0.123	3.797	0.0001463	0.002768	AFP2	Encodes a member of a small plant-specific gene family whose members interact with ABI5 and appear to be involved in mediating stress responses. AFP2 mutants affect a number of ABA mediated processes such as germination and response to osmotic and sugar stress. AFP2 nuclear localization is stress dependent.
AT3G62690	246.129	0.466	0.159	2.933	0.003358	0.03236	ATL5	Encodes a RING-H2 zinc finger protein related to ATL2. The ATL gene family is represented by fifteen sequences that contain, in addition to the RING, a transmembrane domain which is located in most of them towards the N-terminal end.
AT5G56220	602.32	0.466	0.111	4.214	2.504e-05	0.0006175	NA	NA
AT1G66470	548.706	0.467	0.136	3.435	0.0005936	0.008599	AtRHD6	NA
AT4G32295	430.849	0.467	0.159	2.943	0.003255	0.03161	NA	NA
AT1G06430	1780.55	0.469	0.167	2.806	0.00501	0.04368	FTSH8	encodes a FtsH protease that is localized to the chloroplast
AT3G05932	511.547	0.469	0.17	2.756	0.005859	0.04922	NA	NA
AT1G32490	1369.69	0.47	0.122	3.852	0.0001172	0.002289	EMB2733	Encodes a homolog of the yeast PRP2 protein, one of four related DEAH RNA helicases identified as essential cofactors for RNA splicing.
AT2G28290	4617.11	0.47	0.101	4.657	3.213e-06	0.0001067	CHR3	Encodes a SWI2/SNF2-like protein in the SNF2 subclass. Homozygous plants with null mutations exhibit premature termination of the meristem and carpelloid structures from the inflorescence meristem. Co-activator of floral homeotic gene expression. Acts with LFY to regulate shoot apical meristem identity. Required for meristem maintenance. Regulates flowering under a non-inductive photoperiod. It p…
AT5G03380	2817.72	0.47	0.128	3.684	0.0002297	0.00401	NA	NA
AT1G35112	603.613	0.471	0.158	2.981	0.002868	0.02876	NA	NA
AT1G61350	491.515	0.471	0.126	3.74	0.0001842	0.00335	NA	NA
AT3G47730	2783.89	0.471	0.122	3.867	0.0001104	0.002173	ABCA2	member of ATH subfamily
AT3G05945	298.5	0.472	0.148	3.182	0.00146	0.01733	NA	NA
AT3G02480	3420.53	0.473	0.164	2.877	0.004013	0.03715	NA	NA
AT5G62930	1029.19	0.473	0.155	3.048	0.002307	0.0242	NA	NA
AT4G32770	704.834	0.474	0.112	4.235	2.282e-05	0.0005727	ATSDX1	Tocopherol cyclase involved in tocopherol (vitamin E)synthesis. VTE1 over-expressing plants have increased tocopherol indicating VTE1 is a major limiting factor in tocopherol synthesis. Mutants defective in this gene accumulate high amounts of zeaxanthin in conditions of high light or low temperature. Plays a role in the adaptation to low temperature stress, notably phloem loading.
AT1G72755	1127.84	0.475	0.164	2.903	0.003693	0.03487	NA	NA
AT5G20950	751.12	0.475	0.118	4.027	5.647e-05	0.001234	NA	NA
AT5G23380	254.55	0.475	0.152	3.123	0.001791	0.02028	NA	NA
AT5G58000	518.587	0.475	0.114	4.175	2.984e-05	0.0007121	NA	NA
AT5G61430	1205.82	0.475	0.103	4.628	3.689e-06	0.0001205	ANAC100	NA
AT2G09350	423.442	0.476	0.13	3.647	0.0002648	0.004516	NA	NA
AT3G55160	720.835	0.476	0.101	4.703	2.56e-06	8.694e-05	NA	NA
AT4G04890	1175.3	0.476	0.093	5.133	2.845e-07	1.23e-05	PDF2	Encodes a homeodomain protein that is expressed in the LI layer of the vegetative, floral and inflorescence meristems. Binds to the L1 box promoter element which is required in some proteins for L1 specific expression.
AT1G09500	372.218	0.477	0.144	3.304	0.0009532	0.01254	NA	similar to Eucalyptus gunnii alcohol dehydrogenase of unknown physiological function (GI:1143445), Vigna unguiculata (gi:1854445), NOT a cinnamyl-alcohol dehydrogenase
AT5G01720	4247.9	0.477	0.139	3.438	0.0005868	0.008529	NA	NA
AT2G17550	586.56	0.478	0.118	4.068	4.738e-05	0.001063	TRM26	NA
AT2G36792	956.403	0.478	0.114	4.209	2.569e-05	0.0006305	NA	NA
AT2G27190	2576.81	0.479	0.112	4.282	1.849e-05	0.0004858	ATPAP1	secreted purple acid phosphatase precursor
AT1G06900	1525.56	0.48	0.144	3.326	0.0008811	0.01178	NA	NA
AT1G35110	505.707	0.481	0.154	3.131	0.00174	0.01985	NA	NA
AT3G23180	698.533	0.481	0.109	4.407	1.046e-05	0.0002931	NA	NA
AT3G24520	558.181	0.481	0.112	4.278	1.884e-05	0.0004933	AT-HSFC1	member of Heat Stress Transcription Factor (Hsf) family
AT1G07300	183.191	0.482	0.166	2.9	0.003736	0.0352	NA	NA
AT3G24518	563.193	0.482	0.111	4.357	1.319e-05	0.0003568	NA	NA
AT3G58120	619.662	0.482	0.136	3.547	0.0003895	0.006135	ATBZIP61	Encodes a member of the BZIP family of transcription factors. Forms heterodimers with the related protein AtbZIP34. Binds to G-boxes in vitro and is localized to the nucleus in onion epidermal cells.
AT4G02660	229.361	0.482	0.163	2.96	0.003073	0.03031	NA	NA
AT4G23890	875.35	0.482	0.161	2.991	0.002779	0.0281	CRR31	NA
AT3G26290	1705.29	0.483	0.083	5.818	5.955e-09	3.582e-07	CYP71B26	putative cytochrome P450
AT1G13750	324.62	0.484	0.139	3.474	0.0005131	0.007626	NA	NA
AT1G63980	1404.21	0.484	0.141	3.432	0.0005987	0.008639	NA	NA
AT2G06040	361.106	0.484	0.142	3.414	0.00064	0.009154	NA	NA
AT1G62290	3209.39	0.485	0.085	5.734	9.788e-09	5.677e-07	NA	NA
AT2G19860	1097.38	0.485	0.173	2.806	0.005009	0.04368	ATHXK2	Encodes a protein with hexokinase activity (AtHXK2) and acts as a sensor for plant sugar responses.
AT2G28440	198.971	0.485	0.162	2.991	0.002784	0.02813	NA	NA
AT5G38150	428.651	0.485	0.148	3.275	0.001057	0.01356	PMI15	Involved in chloroplast avoidance movement under high-light intensities
AT3G18310	326.404	0.486	0.161	3.011	0.002601	0.02666	NA	NA
AT1G01580	545.606	0.487	0.118	4.126	3.695e-05	0.0008539	ATFRO2	Encodes the low-iron-inducible ferric chelate reductase responsible for reduction of iron at the root surface. It is likely to be the major Fe(III) chelate reductase in Arabidopsis iron metabolism. Coordinately regulated with IRT1, the major transporter responsible for high-affinity iron uptake from the soil, at both transcriptional and posttranscriptional levels. Steady state mRNA levels are reg…
AT2G36790	946.77	0.487	0.115	4.251	2.124e-05	0.0005381	UGT73C6	The At2g36790 gene encodes a UDP-glucose:flavonol-3-O-glycoside-7-O-glucosyltransferase (UGT73C6)attaching a glucosyl residue to the 7-O-position of the flavonols kaempferol, quercetin and their 3-O-glycoside derivatives.
AT5G56950	1129.57	0.487	0.105	4.619	3.85e-06	0.0001248	NAP1;3	Encodes a member of a small gene family of proteins with similarity to nucleosome assembly proteins.May function in nucleotide excision repair. Loss of function mutations have no obvious visible phenotypes but do seem to affect transcription of NER related genes.
AT3G21260	223.652	0.488	0.163	2.985	0.002835	0.02853	GLTP3	NA
AT5G54300	737.283	0.488	0.11	4.42	9.865e-06	0.0002791	NA	NA
AT2G16365	778.681	0.489	0.125	3.919	8.878e-05	0.001804	NA	NA
AT3G05900	1751.86	0.489	0.09	5.437	5.407e-08	2.831e-06	NA	NA
AT3G42860	195.126	0.489	0.163	3.008	0.00263	0.02685	NA	NA
AT3G05905	1754.75	0.49	0.09	5.456	4.864e-08	2.575e-06	NA	NA
AT5G03555	929.672	0.49	0.128	3.823	0.0001317	0.002533	AtNCS1	NA
AT3G16450	5203.02	0.491	0.117	4.196	2.719e-05	0.0006605	JAL33	NA
AT3G20370	7083.82	0.491	0.075	6.551	5.73e-11	4.757e-09	NA	NA
AT3G04695	274.18	0.492	0.174	2.819	0.004821	0.04253	NA	NA
AT5G45920	402.571	0.492	0.161	3.059	0.002221	0.02355	NA	NA
AT1G51830	13641.2	0.493	0.152	3.244	0.001178	0.01476	NA	NA
AT5G20380	1246.54	0.493	0.169	2.917	0.003537	0.03375	PHT4;5	Encodes an inorganic phosphate transporter (PHT4;5).
AT1G49032	203.703	0.494	0.161	3.075	0.002104	0.02266	NA	NA
AT1G72070	425.838	0.494	0.151	3.274	0.00106	0.01359	NA	NA
AT2G08340	706.273	0.494	0.126	3.917	8.952e-05	0.001816	NA	NA
AT5G45140	1082.25	0.494	0.15	3.297	0.0009788	0.01277	NRPC2	Encodes a subunit of RNA polymerase III (aka RNA polymerase C).
AT2G29420	796.189	0.495	0.13	3.792	0.0001493	0.002809	ATGSTU7	Encodes glutathione transferase belonging to the tau class of GSTs. Naming convention according to Wagner et al. (2002). Induced by Salicylic acid. Independent of NPR1 for their induction by salicylic acid.
AT5G65750	5449.46	0.495	0.121	4.077	4.562e-05	0.001028	NA	NA
AT1G54180	164.268	0.496	0.179	2.772	0.005575	0.04742	ATBRXL3	Belongs to five-member BRX gene family. Arabidopsis BRX genes share high levels of similarity among each others, with several conserved domains. The most distinct is BRX domain - highly conserved in all BRX genes among distantly related species. This protein-protein interaction domain is required and sufficient for BRX activity.
AT1G75860	780.881	0.496	0.172	2.892	0.003825	0.03578	NA	NA
AT2G45220	7911.55	0.496	0.097	5.138	2.784e-07	1.207e-05	PME17	NA
AT3G28910	592.542	0.496	0.176	2.826	0.004708	0.04179	ATMYB30	transcription factor myb homologue
AT5G06340	739.307	0.496	0.152	3.269	0.00108	0.01375	ATNUDX27	NA
AT5G11390	599.505	0.496	0.128	3.889	0.0001007	0.002009	WIT1	Encodes one of the WPP domain-interacting proteins (WIT1/AT5G11390, WIT2/AT1G68910) required for RanGAP nuclear envelope association in root tip cells. Ran GTPase plays essential roles in multiple cellular processes, including nucleocytoplasmic transport, spindle formation, and postmitotic nuclear envelope reassembly. The cytoplasmic Ran GTPase activating protein RanGAP is critical to establish a…
AT5G52910	173.407	0.496	0.166	2.982	0.002866	0.02874	ATIM	homolog of Drosophila timeless
AT3G10500	2260.31	0.499	0.096	5.178	2.238e-07	1.001e-05	ANAC053	NA
AT1G06720	1434.73	0.5	0.146	3.424	0.000617	0.008888	NA	NA
AT2G19450	2051.5	0.5	0.158	3.171	0.00152	0.01785	ABX45	Encodes Acyl-CoA:diacylglycerol acyltransferase (DGAT) catalyzes the final step of the triacylglycerol synthesis pathway. An insertion mutation in the TAG1 gene results in altered lipid phenotype. Role in senescence and seed development.
AT3G24927	703.981	0.5	0.12	4.179	2.927e-05	0.0007025	NA	NA
AT4G13750	522.155	0.5	0.151	3.318	0.0009075	0.01206	EMB2597	Encodes NO VEIN (NOV), a plant-specific nuclear factor required for leaf vascular development, cellular patterning and stem cell maintenance in the root meristem, as well as for cotyledon outgrowth and separation. nov mutations affect many aspects of auxin-dependent development without directly affecting auxin perception.
AT5G66460	508.164	0.5	0.114	4.371	1.235e-05	0.0003365	AtMAN7	NA
AT1G61590	2327.52	0.501	0.082	6.097	1.079e-09	7.306e-08	NA	NA
AT1G68670	503.659	0.501	0.111	4.524	6.08e-06	0.0001833	NA	NA
AT3G22750	228.467	0.501	0.163	3.082	0.002059	0.0223	NA	NA
AT4G11650	3466.37	0.501	0.164	3.053	0.002269	0.02395	ATOSM34	osmotin-like protein
AT1G05320	570.643	0.502	0.156	3.229	0.001243	0.01535	NA	NA
AT3G26170	607.55	0.502	0.105	4.797	1.614e-06	5.85e-05	CYP71B19	putative cytochrome P450
AT3G43960	189.513	0.502	0.179	2.807	0.004999	0.04362	NA	NA
AT3G45310	4944.1	0.502	0.114	4.394	1.114e-05	0.0003087	NA	NA
AT4G26780	572.403	0.502	0.155	3.238	0.001202	0.01499	AR192	unknown function
AT5G05130	224.879	0.502	0.164	3.053	0.002264	0.02395	NA	NA
AT5G47110	1093.68	0.502	0.181	2.768	0.005645	0.04784	LIL3:2	NA
AT1G13820	356.317	0.503	0.176	2.861	0.004222	0.03846	NA	NA
AT1G30230	8199.08	0.503	0.15	3.343	0.0008282	0.01122	eEF-1Bb1	NA
AT1G65180	188.182	0.503	0.164	3.068	0.002156	0.02304	NA	NA
AT1G70420	812.25	0.503	0.1	5.048	4.464e-07	1.856e-05	NA	NA
AT2G07180	588.265	0.503	0.152	3.302	0.0009594	0.01259	NA	NA
AT3G26210	943.469	0.503	0.135	3.713	0.0002046	0.003631	CYP71B23	putative cytochrome P450
AT1G76720	332.571	0.506	0.155	3.272	0.001067	0.01364	NA	NA
AT4G13920	316.064	0.506	0.149	3.389	0.0007009	0.00985	AtRLP50	NA
AT4G27010	659.528	0.506	0.155	3.256	0.001129	0.01425	EMB2788	NA
AT4G01120	1443.2	0.507	0.164	3.085	0.002037	0.0221	ATBZIP54	bZIP (basic leucine zipper) transcription factor that binds to the G-box regulatory element found in many plant promoters. GBF2 nuclear localization is increased by blue light
AT5G43730	437.779	0.507	0.124	4.08	4.51e-05	0.001017	RSG2	NA
AT1G35516	2090.53	0.508	0.159	3.194	0.001404	0.01685	NA	NA
AT3G27020	1477.62	0.508	0.105	4.821	1.431e-06	5.247e-05	AtYSL6	Arabidopsis thaliana metal-nicotianamine transporter YSL6
AT3G54366	985.257	0.509	0.148	3.441	0.0005798	0.008458	NA	NA
AT4G29990	180.141	0.509	0.182	2.794	0.005211	0.0451	NA	NA
AT4G33880	377.865	0.509	0.176	2.888	0.003875	0.03617	RSL2	RSL2 was expressed concurrently with RSL4 and its expression was controlled by RHD6 and RSL1. Required for root-hair growth.
AT5G16750	727.942	0.51	0.16	3.187	0.001437	0.01714	TOZ	Encodes a nucleolar localized WD-40 repeat protein that is preferentially expressed in dividing cells and is required for regulated division planes and embryo development.
AT4G13918	327.286	0.511	0.144	3.538	0.0004037	0.006315	NA	NA
AT1G17190	915.576	0.512	0.126	4.048	5.17e-05	0.001141	ATGSTU26	Encodes glutathione transferase belonging to the tau class of GSTs. Naming convention according to Wagner et al. (2002).
AT1G49560	282.657	0.512	0.147	3.493	0.0004774	0.007234	NA	NA
AT5G50640	221.132	0.512	0.174	2.947	0.00321	0.03129	NA	NA
AT4G04925	226.256	0.513	0.149	3.444	0.000573	0.008369	NA	NA
AT5G54200	450.54	0.513	0.117	4.385	1.158e-05	0.0003195	NA	NA
AT1G69526	226.75	0.515	0.176	2.924	0.00346	0.03314	NA	NA
AT2G47360	399.926	0.515	0.135	3.822	0.0001323	0.002541	NA	NA
AT2G34900	763.462	0.517	0.174	2.962	0.003053	0.03019	GTE01	Encodes a member of the BET subgroup of bromodomain proteins, a novel class of putative transcription factors. Its expression is induced during seed imbibition and downregulated during germination. Seeds of a loss-of-function mutant allele, imb1, show impaired cotyledon greening during germination in abscisic acid (ABA) and express higher levels of ABI5 protein than the wild type. Moreover, imb1 …
AT2G46550	2316.55	0.517	0.18	2.864	0.00419	0.03823	NA	NA
AT4G00480	201.905	0.517	0.178	2.9	0.003732	0.03519	ATMYC1	MYC-related protein with a basic helix-loop-helix motif at the C-terminus and a region similar to the maize B/R family at the N-terminus
AT5G57300	594.198	0.517	0.156	3.303	0.0009576	0.01258	NA	NA
AT3G03440	528.331	0.518	0.114	4.542	5.561e-06	0.0001694	NA	NA
AT5G44460	198.854	0.518	0.173	2.994	0.00275	0.02787	CML43	NA
AT5G50520	283.053	0.518	0.151	3.436	0.0005893	0.008555	NA	NA
AT5G61460	636.05	0.518	0.129	4.029	5.592e-05	0.001224	ATRAD18	Encodes SMC6B (STRUCTURAL MAINTENANCE OF CHROMOSOMES 6B), a component of the SMC5/6 complex. SMC5/6 complex promotes sister chromatid alignment and homologous recombination after DNA damage.
AT1G75800	9819.62	0.519	0.158	3.289	0.001006	0.01304	NA	NA
AT2G29330	344.534	0.52	0.187	2.786	0.005332	0.04599	TRI	NA
AT4G01670	253.019	0.52	0.174	2.987	0.002816	0.0284	NA	NA
AT4G36530	244.944	0.52	0.162	3.204	0.001354	0.01641	NA	NA
AT1G68872	290.62	0.522	0.169	3.097	0.001956	0.0215	NA	NA
AT1G47960	2533.23	0.523	0.167	3.135	0.001717	0.01963	ATC/VIF1	Plant cell wall (CWI) and vacuolar invertases (VI) play important roles in carbohydrate metabolism, stress responses and sugar signaling. This protein may inhibit their activity.
AT3G04530	266.533	0.523	0.158	3.305	0.0009513	0.01252	ATPPCK2	Encodes a second Arabidopsis phosphoenolpyruvate carboxylase kinase gene product with a different expression pattern from PPCK1. Expression of the gene is upregulated by exposure of the plant to light.
AT1G35660	622.716	0.524	0.125	4.177	2.953e-05	0.0007068	NA	NA
AT3G47820	249.62	0.524	0.161	3.265	0.001094	0.01388	PUB39	NA
AT2G32240	8046.76	0.525	0.094	5.571	2.532e-08	1.385e-06	NA	NA
AT3G21755	266.676	0.525	0.153	3.434	0.0005941	0.008599	NA	NA
AT3G52720	513.894	0.525	0.155	3.388	0.0007051	0.009884	ACA1	Encodes a putative alpha carbonic anhydrase (CAH1) located in the chloroplast stroma. Most chloroplast proteins are encoded by the nuclear genome and imported with the help of sorting signals that are intrinsic parts of the polypeptides. CAH1 takes an alternative route through the secretory pathway, and becomes N-glycosylated before entering the chloroplast.
AT3G58490	773.882	0.525	0.182	2.888	0.003878	0.03619	AtSPP1	NA
AT5G23730	248.411	0.525	0.188	2.792	0.005243	0.04531	EFO2	NA
AT1G22400	256.849	0.526	0.151	3.493	0.0004783	0.007243	ATUGT85A1	NA
AT2G22490	964.666	0.526	0.14	3.769	0.0001638	0.003038	ATCYCD2;1	encodes a D-type cyclin whose transcription level is regulated by sucrose but not phytohormones or nitrate. Protein physically interacts with CDC2A. CycD2 kinase activity is regulated by sequestration of CycD2 protein in a form inaccessible to immunoprecipitation and probably not complexed to CDC2A.
AT5G26270	296.623	0.526	0.142	3.697	0.0002183	0.003852	NA	NA
AT1G24280	187.372	0.527	0.191	2.754	0.005891	0.04934	G6PD3	Encodes a plastidic glucose-6-phosphate dehydrogenase that is sensitive to reduction by DTT and whose mRNA is most highly expressed in root.
AT4G20460	297.929	0.527	0.172	3.067	0.002159	0.02307	NA	NA
AT5G49560	182.714	0.527	0.191	2.754	0.005895	0.04934	NA	NA
AT2G16890	931.318	0.528	0.152	3.477	0.0005066	0.007562	NA	NA
AT5G27000	302.141	0.528	0.178	2.972	0.002956	0.02944	ATK4	Encodes a kinesin-like protein that binds microtubules in an ATP-dependent manner.
AT1G75785	380.537	0.529	0.15	3.528	0.0004193	0.006513	NA	NA
AT4G34131	707.798	0.529	0.148	3.57	0.000357	0.005728	UGT73B3	NA
AT3G54720	271.97	0.53	0.192	2.76	0.005776	0.0487	AMP1	Encodes glutamate carboxypeptidase. Various alleles show-increased cotyledon number and rate of leaf initiation, show transformation of leaves to cotyledons, altered flowering time and photomorphogenesis and an increased level of cytokinin biosynthesis. Involved in ethylene enhanced hypocotyl elongation in the light. Strong genetic interaction between TGH and AMP1.
AT3G18600	778.565	0.533	0.171	3.111	0.001867	0.02086	NA	NA
AT5G24470	727.179	0.533	0.164	3.248	0.001161	0.01458	APRR5	Encodes a pseudo-response regulator whose mutation affects various circadian-associated biological events such as flowering time in the long-day photoperiod conditions, red light sensitivity of seedlings during early photomorphogenesis, and the period of free-running rhythms of certain clock-controlled genes including CCA1 and APRR1/TOC1 in constant white light. Acts as transcriptional repressor …
AT5G50665	267.371	0.533	0.14	3.797	0.0001464	0.002768	NA	NA
AT1G27090	2989.94	0.534	0.122	4.361	1.297e-05	0.0003516	NA	NA
AT3G53230	1469.06	0.534	0.148	3.607	0.0003098	0.005109	AtCDC48B	NA
AT5G24970	508.997	0.534	0.116	4.598	4.257e-06	0.0001356	NA	NA
AT1G18382	240.708	0.535	0.17	3.149	0.001636	0.01889	NA	NA
AT3G46640	1227.53	0.535	0.122	4.381	1.18e-05	0.0003238	LUX	Encodes a myb family transcription factor with a single Myb DNA-binding domain (type SHAQKYF) that is unique to plants and is essential for circadian rhythms, specifically for transcriptional regulation within the circadian clock. LUX is required for normal rhythmic expression of multiple clock outputs in both constant light and darkness. It is coregulated with TOC1 and seems to be repressed by C…
AT4G22810	405.565	0.535	0.142	3.78	0.0001571	0.002936	AHL24	NA
AT3G54960	1056.46	0.536	0.096	5.583	2.368e-08	1.308e-06	ATPDI1	Encodes a protein disulfide isomerase-like (PDIL) protein, a member of a multigene family within the thioredoxin (TRX) superfamily. Transcript levels for this gene are up-regulated in response to three different chemical inducers of ER stress (dithiothreitol, beta-mercaptoethanol, and tunicamycin). Neither AtIRE1-2 nor AtbZIP60 appear to be required for this response.
AT5G45250	349.077	0.536	0.165	3.245	0.001174	0.01472	RPS4	RPS4 belongs to the Toll/interleukin-1 receptor (TIR)-nucleotide binding site (NBS)-Leu-rich repeat (LRR) class of disease resistance (R ) genes. Confers specific resistance to Pseudomonas syringae pv. tomato carrying the avirulence gene AvrRPS4. Produces alternative transcripts with truncated open reading frames.
AT1G69570	730.418	0.537	0.187	2.878	0.004001	0.03707	NA	NA
AT1G02520	306.096	0.539	0.155	3.48	0.000502	0.007518	ABCB11	NA
AT1G08803	724.493	0.539	0.118	4.585	4.548e-06	0.000143	NA	NA
AT5G50565	274.323	0.539	0.139	3.888	0.0001012	0.002016	NA	NA
AT3G13460	8251.77	0.541	0.139	3.905	9.406e-05	0.001892	ECT2	Physically interacts with CIPK1.
AT5G56260	917.466	0.541	0.154	3.518	0.0004348	0.006693	NA	NA
AT1G58270	4928.97	0.542	0.136	3.984	6.779e-05	0.001429	ZW9	ZW9 mRNA, complete cds
AT2G34690	1780.8	0.542	0.165	3.295	0.0009833	0.01281	ACD11	Gene product transports the glycolipid precursor sphingosine between membranes in vitro. Mutant constitutively expresses defense-related genes that accompany the hypersensitive response normally triggered by avirulent pathogens.
AT4G30990	1033.56	0.542	0.169	3.211	0.001324	0.0161	NA	NA
AT1G62914	116.042	0.543	0.193	2.818	0.004832	0.0426	NA	NA
AT1G70560	1099.92	0.543	0.152	3.571	0.0003556	0.005717	CKRC1	TAA1 is involved in the shade-induced production of indole-3-pyruvate (IPA), a precursor to IAA, a biologically active auxin. It is also involved in regulating many aspects of plant growth and development from embryogenesis to flower formation and plays a role in ethylene-mediated signaling. This enzyme can catalyze the formation of IPA from L-tryptophan. Though L-Trp is expected to be the prefer…
AT3G21760	244.375	0.543	0.151	3.589	0.0003325	0.005407	HYR1	Encodes HYR1, a UDP glycosyltransferase (UGT). HYR1 glucosylates hypostatin, an inhibitor of cell expansion in vivo to form a bioactive glucoside.
AT4G20740	159.465	0.543	0.175	3.105	0.001902	0.02112	EMB3131	NA
AT3G15590	1579.78	0.545	0.132	4.133	3.583e-05	0.0008321	NA	NA
AT4G34350	2845.77	0.545	0.115	4.721	2.348e-06	8.085e-05	CLB6	Arabidopsis ISPH is involved in the plastid nonmevalonate pathway of isoprenoid biosynthesis. It was shown to complement the lethal phenotype of E. coli ispH mutant and is therefore most likely encodes a protein with 4-hydroxy-3-methylbut-2-en-1-yl diphosphate reductase activity involved in the last step of mevalonate-independent isopentenyl biosynthesis. Mutant has Albino seedling.
AT4G38810	845.701	0.545	0.116	4.712	2.449e-06	8.361e-05	NA	NA
AT3G47420	2115.31	0.546	0.081	6.754	1.435e-11	1.308e-09	AtG3Pp1	Encodes a Pi starvation-responsive protein AtPS3.
AT1G18570	725.301	0.547	0.113	4.841	1.289e-06	4.826e-05	AtMYB51	Encodes a member of the R2R3-MYB transcription family. Involved in indole glucosinolate biosynthesis.
AT5G62170	374.119	0.547	0.194	2.818	0.004834	0.0426	TRM25	NA
AT1G14300	414.643	0.548	0.172	3.187	0.001439	0.01716	NA	NA
AT1G70460	508.129	0.548	0.134	4.088	4.352e-05	0.0009878	AtPERK13	NA
AT1G23750	545.83	0.549	0.119	4.594	4.343e-06	0.0001376	NA	NA
AT4G09160	208.127	0.549	0.17	3.224	0.001266	0.01558	NA	NA
AT1G71528	494.512	0.55	0.133	4.148	3.357e-05	0.0007863	NA	NA
AT3G18750	326.93	0.551	0.128	4.308	1.65e-05	0.0004398	ATWNK6	Encodes a member of the WNK family (9 members in all) of protein kinases, the structural design of which is clearly distinct from those of other known protein kinases, such as receptor-like kinases and mitogen-activated protein kinases. Its transcription is under the control of circadian rhythms.
AT3G24320	268.107	0.551	0.139	3.965	7.352e-05	0.00153	ATMSH1	Promotes re-arrangements of mitochondrial genome. Mutations affects mitochondrial gene expression, and impairs mitochondrial function. Dual targeting of the protein to mitochondria and chloroplasts caused by alternative translation initiation.
AT2G26355	920.797	0.553	0.116	4.785	1.707e-06	6.129e-05	NA	NA
AT1G71530	492.341	0.554	0.133	4.162	3.148e-05	0.0007425	NA	NA
AT5G24270	327.229	0.554	0.15	3.696	0.000219	0.003856	ATSOS3	encodes a calcium sensor that is essential for K+ nutrition, K+/Na+ selectivity, and salt tolerance. The protein is similar to calcineurin B. Lines carrying recessive mutations are hypersensitive to Na+ and Li+ stresses and is unable to grow in low K+. The growth defect is rescued by extracellular calcium.
AT1G52750	249.699	0.555	0.167	3.331	0.0008654	0.01164	NA	NA
AT1G17050	386.213	0.556	0.151	3.674	0.000239	0.004142	AtSPS2	Encodes a protein with solanesyl diphosphate synthase activity.
AT3G04690	241.575	0.556	0.157	3.54	0.0003997	0.006272	ANX1	Receptor-like kinase required for maintenance of pollen tube growth. Display polar localization at the plasma membrane of the pollen tube tip.
AT5G27100	233.397	0.556	0.157	3.539	0.000401	0.006288	ATGLR2.1	member of Putative ligand-gated ion channel subunit family
AT1G50890	142.254	0.557	0.191	2.923	0.00347	0.03321	NA	NA
AT3G19170	2140.5	0.557	0.127	4.367	1.257e-05	0.0003416	ATPREP1	Zinc metalloprotease pitrilysin subfamily A. Signal peptide degrading enzyme targeted to mitochondria and chloroplasts. Expressed only in siliques and flowers
AT3G53630	970.174	0.558	0.148	3.762	0.0001684	0.003095	NA	NA
AT1G02060	247.438	0.559	0.141	3.955	7.666e-05	0.001586	NA	NA
AT1G69572	675.798	0.559	0.19	2.943	0.003252	0.0316	NA	NA
AT2G18670	742.321	0.559	0.158	3.545	0.0003929	0.00618	NA	NA
AT3G57940	473.81	0.559	0.192	2.916	0.003542	0.03378	NA	NA
AT3G14660	3226.89	0.56	0.197	2.839	0.004524	0.04059	CYP72A13	putative cytochrome P450
AT1G22880	384.954	0.562	0.123	4.581	4.632e-06	0.0001455	ATCEL5	NA
AT1G05033	134.261	0.563	0.182	3.087	0.002019	0.02197	NA	NA
AT3G20380	2373.7	0.564	0.089	6.349	2.17e-10	1.649e-08	NA	NA
AT1G62030	132.76	0.567	0.189	2.997	0.002727	0.02769	NA	NA
AT3G23530	433.6	0.567	0.158	3.589	0.0003324	0.005407	NA	NA
AT3G23990	3079.24	0.567	0.148	3.831	0.0001276	0.002469	HSP60	mitochondrial chaperonin HSP. assist in rapid assembly of the oligomeric protein structures in the mitochondria.
AT5G21150	251.758	0.567	0.202	2.812	0.004926	0.04313	AGO9	AGO9-dependent sRNA silencing is crucial to specify cell fate in the Arabidopsis ovule. AGO9 is expressed in reproductive companion cells but not in the associated male or female gametes or their precursors. Therefore, AGO9 acts non-cell autonomously to silencing the activity of TEs activity in the female gametophyte.
AT4G31570	1310.68	0.568	0.108	5.269	1.373e-07	6.502e-06	NA	NA
AT4G37370	990.969	0.569	0.13	4.361	1.297e-05	0.0003516	CYP81D8	member of CYP81D
AT2G02780	640.161	0.57	0.121	4.702	2.581e-06	8.751e-05	NA	NA
AT5G15845	806.825	0.57	0.175	3.253	0.001141	0.01437	NA	NA
AT4G07190	577.818	0.571	0.172	3.328	0.0008749	0.01172	NA	NA
AT1G60060	251.842	0.572	0.148	3.879	0.0001048	0.002079	NA	NA
AT1G74920	7099.02	0.573	0.146	3.915	9.057e-05	0.001828	ALDH10A8	Arabidopsis thaliana similar to betaine aldehyde dehydrogenase
AT1G02370	312.548	0.574	0.192	2.983	0.002851	0.02864	NA	NA
AT2G14910	3496.97	0.574	0.141	4.059	4.932e-05	0.001098	NA	NA
AT3G25495	1168.35	0.574	0.123	4.677	2.912e-06	9.777e-05	NA	NA
[truncated: 644 more rows]
