# Supplementary material for: Synergy between the anthocyanin and RDR6/SGS3/DCL4 siRNA pathways expose hidden features of Arabidopsis carbon metabolism
Source: Nat Commun. 2020 May 15;11:2456. doi: 10.1038/s41467-020-16289-3 (PMC7229025; doi:10.1038/s41467-020-16289-3)
Supplement: Supplementary file 7 — Supplementary Data 3 [file 41467_2020_16289_MOESM7_ESM.xlsx]

## Sheet: Fold_change vs WT
Supplementary Data 3. Expression and Mfuzz clustering of 92 flavonoid related genes in tt19-8 and tt19 suppressors against Col-0 under AIC.
Gene ID	Gene Symbol	Type	Mfuzz cluster	tt19-8 vs Col-0 (log2FC)	tt19-8 S2 vs Col-0 (log2FC)	tt19-8 S4 vs Col-0 (log2FC)	tt19-8 S5 vs Col-0 (log2FC)	tt19-8 S7 vs Col-0 (log2FC)	tt19-8 S8 vs Col-0 (log2FC)	Avg. Col-0 (TPM)
AT2G37040	PAL1	early	2	0.167907	1.10929	0.0811314	0.699184	1.22475	1.08168	10049.3
AT3G53260	PAL2	early	2	-0.0236478	0.942121	0.0268811	0.460124	1.03725	1.17339	5371.78
AT5G04230	PAL3	early		-0.651963	0.168853	-0.490253	-0.716614	0.302928	0.0154975	209.64
AT3G10340	PAL4	early	2	0.319906	0.78798	0.0800181	0.798771	0.164566	0.284776	985.75
AT2G30490	C4H	early	2	0.306419	0.612896	0.537303	0.169928	0.609608	0.811915	20480.2
AT1G51680	4CL1	early	5	-0.183708	-0.595569	-1.13457	-0.282733	-1.15762	-0.183814	10396.3
AT3G21240	4CL2	early	5	-0.267399	-0.645038	-0.746462	-0.370271	-1.05198	-0.243568	3837.18
AT1G65060	4CL3	early	2	-0.280001	1.89209	0.910911	1.05152	2.38734	1.89909	839.92
AT3G21230	4CL4	early	5	-0.531317	-1.08244	-1.01137	-0.642088	-1.16805	-0.663504	1292.24
AT1G36160	ACC1	early	2	0.0645577	0.733542	0.396061	0.279246	0.69323	0.700997	8600.99
AT1G36180	ACC2	early	2	-0.0602105	0.689681	0.492586	0.915815	-0.146324	1.28909	412.03
AT5G13930	TT4	core	2	0.0456128	1.76276	1.26957	0.760333	2.37296	1.4814	22435.3
AT3G55120	TT5	core	2	-0.0758843	1.71859	0.892834	0.906113	1.95353	1.49445	2182.51
AT3G51240	TT6	core	6	-0.422879	1.66721	0.869272	0.695192	1.74492	1.47539	6653.32
AT5G07990	TT7	core	6	-0.720882	1.91892	0.672301	0.665651	2.02101	1.49972	4159.61
AT5G42800	TT3	core	6	-0.887087	2.0063	0.490381	1.11626	2.43996	2.02273	6537.14
AT4G22880	LDOX	core	6	-1.21229	1.85238	-0.0251721	0.892612	2.08907	1.71307	3614.51
AT5G17220	TT19	core	3	-6.2173	-3.30669	-4.12796	-4.3678	-3.12756	-4.37243	2851.39
AT5G54060	UGT79B1	Anthocyanin	6	-1.1287	1.5442	-0.283148	0.787648	1.73386	1.68909	2583.85
AT1G03940	3AT1	Anthocyanin	6	-0.872203	1.52665	-0.08353	0.898487	1.28603	1.59157	2167.87
AT1G03495	3AT2	Anthocyanin	6	-0.696402	1.96726	0.316356	1.36934	1.81435	2.10383	882.33
AT4G14090	5GT (UGT75C1)	Anthocyanin	6	-1.00674	1.34822	-0.234056	0.497479	1.08054	1.42862	3956.96
AT3G29590	5MAT	Anthocyanin	6	-0.908236	1.4782	-0.180837	0.547779	1.45293	1.26467	1547.29
AT2G23000	SAT	Anthocyanin	6	-0.37139	1.96068	0.607271	1.18406	1.93244	1.8772	706.03
AT3G21560	UGT84A2	Anthocyanin	2	0.225534	0.93688	0.709559	0.140164	1.44708	0.786892	8907.93
AT4G27830	BGLU10	Anthocyanin	6	-0.205541	0.382817	0.0602186	-0.0220317	0.132336	0.226126	1861.64
AT1G61720	BAN	Proanthocyanidin		0	0	0	0	0	0	2.61
AT3G59030	TT12	Proanthocyanidin		1.50488	4.88408	2.252	2.79899	4.35784	4.50114	2.86
AT1G17260	TT13	Proanthocyanidin	2	-0.463591	3.95411	1.81418	2.39957	3.63409	3.71412	63.81
AT5G48100	TT10	Proanthocyanidin	6	-0.732201	1.34781	0.05589	0.421868	1.04761	1.24587	483.61
AT1G43620	TT15	Proanthocyanidin	6	-0.283947	0.00160265	-0.33582	0.0338847	-0.0778648	-0.14254	428.38
AT5G23260	TT16	Proanthocyanidin		0	0	0	0	0	0	0
AT5G08640	FLS1	Flavonol	2	0.757196	1.73146	1.70963	1.04513	2.88089	0.818174	875.41
AT5G63590	FLS3	Flavonol	5	-0.106338	-0.464464	-0.523346	-0.157058	-0.735645	-0.552776	1746.1
AT1G30530	UGT78D1	Flavonol	2	0.0480572	0.5233	0.314171	-0.0224562	1.42405	0.0997337	1518.82
AT5G17050	UGT78D2	Flavonol	6	-0.382543	1.81699	0.544941	1.07468	1.91253	1.65278	1934.33
AT5G17030	UGT78D3	Flavonol		0	0	0	0	0	0	0
AT2G36790	UGT73C6	Flavonol	1	0.488587	0.366608	0.41406	0.23521	-0.0711094	0.370638	813.07
AT5G54010	UGT79B6	Flavonol		0	0	0	0	0	0	0.7
AT1G06000	UGT89C1	Flavonol	2	0.183777	0.419927	0.167698	0.0908363	1.12073	0.19394	2585.8
AT5G54160	OMT1	Flavonol	5	-0.257141	-0.499957	-1.1711	-0.206759	-0.818249	-0.304775	9807.51
AT1G78570	RHM1	Flavonol	2	0.176772	0.709874	0.286304	0.589137	1.43397	0.693459	5178.61
AT1G53500	RHM2	Flavonol	3	-0.136231	-0.0162404	-0.330977	-0.0128172	0.347394	0.0749369	1658.45
AT3G14790	RHM3	Flavonol	3	-0.165923	-0.115055	-0.335387	0.0460092	0.0657837	0.141569	537.99
AT1G45191	BGLU1	Flavonol	2	-1.55746	5.4306	3.20483	4.00343	5.40352	5.06913	65.54
AT2G44450	BGLU15	Flavonol	5	0.0240627	-0.283672	-0.438891	0.265617	-1.14945	0.0587678	668.22
AT1G60270	BGLU6	Flavonol		0.170459	-0.498418	0.713824	-0.72185	0.0360014	-0.323615	108.8
AT3G62610	MYB11	regulatory		-0.0404859	-0.0998556	-0.294356	-0.993474	1.71714	-0.83176	63.22
AT2G47460	MYB12	regulatory	2	0.768911	1.16832	1.54515	0.607115	1.93955	0.430402	211.49
AT5G49330	MYB111	regulatory	2	0.221284	0.948885	0.40065	-0.198518	2.1984	0.214538	115.55
AT1G34790	TT1	regulatory		0	0	0	0	0	0	0
AT5G35550	TT2	regulatory		0	0	0	0	0	0	0
AT4G09820	TT8	regulatory	6	-1.15612	1.5642	0.374298	0.495563	1.49408	1.19157	587.82
AT5G24520	TTG1	regulatory	6	-0.126048	0.0311871	-0.237213	-0.125675	-0.281948	-0.00901442	830.68
AT2G37260	TTG2	regulatory	6	-0.354022	0.985937	-0.0596715	0.110941	1.47447	0.63241	599.18
AT1G56650	PAP1	regulatory	6	-0.901379	1.1036	-0.859549	0.198157	0.664645	0.966787	962.51
At1G66390	PAP2	regulatory	6	-0.309111	0.508878	0.104321	1.21239	0.401789	0.755132	405.96
AT1G66370	MYB113	regulatory		-0.635826	-0.834524	-0.729708	0.275157	-2.60426	-0.106089	45.66
AT1G66380	MYB114	regulatory		-1.12273	2.03627	-0.764193	0.212191	2.44971	2.19255	2.15
AT5G41315	GL3	regulatory		0.595037	0.441688	0.416767	0.275484	0.378561	0.546349	129.7
AT1G63650	EGL3	regulatory	4	0.358187	-0.0112149	0.298381	-0.631015	0.880639	-0.603011	298.42
AT1G71030	MYBL2	regulatory	6	-0.990954	1.88989	0.444166	1.33747	1.64426	1.82928	138.45
AT1G70000	MYBD	regulatory	2	0.0278039	0.173803	0.0137763	-0.00715009	0.615659	0.0279489	2336.03
AT4G27765	MIR828	regulatory		0	0	0	0	0	0	0
AT3G25795	TAS4	regulatory	6	-0.575942	2.40247	1.33394	1.16738	2.34892	2.10942	205.65
AT5G05270	CHIL	others	2	-0.0974451	2.3287	0.821668	1.37174	2.52077	2.00849	1414.26
AT4G34135	UGT73B2	others	2	0.256226	1.17376	1.43383	0.945632	1.16234	0.722272	554.78
AT4G00730	ANL2	others	2	0.00889955	0.287502	0.224024	-0.0861223	0.461371	-0.0492818	1002.51
AT3G28430	TT9	others	4	0.0573065	-0.00214089	0.160881	-0.18612	0.0883867	-0.0811591	829.7
AT3G13540	MYB5	others		2.42158	2.02641	1.72497	2.16677	2.42739	0.555826	0.61
AT5G40330	MYB23	others		1.48585	1.07093	0.682702	1.42541	0.729457	0.552984	16.45
AT2G46410	CPC	others		0.305104	1.01703	0.181442	0.797082	1.23361	0.80004	77.8
AT5G53200	TRY	others		0.258883	1.3157	1.64537	-0.0736627	2.01842	0.186049	3.42
AT5G52600	MYB82	others		-0.677735	-0.737361	0.368526	0.390347	-1.59718	0.181295	13.22
AT5G11260	HY5	others	1	0.435019	0.443111	0.748132	0.0852051	0.743637	0.230006	403.62
AT1G75540	STH2	others	5	-0.0264911	-0.291648	-0.188602	-0.435008	-0.304031	-0.553096	2925.81
AT1G78600	LZF1	others	2	0.28541	0.386587	0.565547	0.372026	0.211818	0.375518	756.38
AT3G09600	LCL5	others	2	0.236728	0.392537	0.272069	0.0579961	0.0485047	-0.0985972	545.05
AT5G64170	LNK1	others	2	0.337681	0.473122	0.409511	0.0822168	0.305945	0.244296	840.18
AT3G54500	LNK2	others	6	-0.310182	0.061	0.17583	-0.297959	-0.0750564	-0.269672	792.19
AT3G12320	LNK3	others		0.333777	0.600456	0.809933	0.564774	0.216856	0.354608	121.33
AT5G06980	LNK4	others		0.588558	0.33389	0.467476	-0.113172	0.589402	-0.298524	190.45
AT2G42200	SLP9	others		-0.347975	-0.304984	-0.509647	-0.517481	0.384138	-0.867593	44.43
AT5G42630	ATS	others		0.52976	-0.159768	0.516713	-0.36739	-0.110126	-0.0476392	90.3
AT1G53230	TCP3	others	6	-0.740284	-0.0310666	-0.905362	-0.129981	0.898523	0.141089	682.41
AT1G01380	ETC1	others		0.753496	-0.969387	0.227565	0.151858	0.574261	-0.978475	24.05
AT2G30420	ETC2	others		0	0	0	0	0	0	2.29
AT4G01060	ETC3	others		-0.382603	0.0478818	-1.92741	-1.58829	0.196616	-2.51658	40.47
AT2G30424	TCL2	others		0	0	0	0	0	0	0
AT5G67420	LBD37	others	5	-0.0390416	-0.30992	-0.354541	0.0101974	-0.310753	0.373892	364.69
AT3G49940	LBD38	others	5	-0.0464261	-0.515648	-0.600337	0.171291	-0.34291	-0.132247	920.97
AT4G37540	LBD39	others		-0.888194	-0.431822	-0.144006	0.28758	-0.193146	-0.297654	8.54
