# Supplementary material for: Synergy between the anthocyanin and RDR6/SGS3/DCL4 siRNA pathways expose hidden features of Arabidopsis carbon metabolism
Source: Nat Commun. 2020 May 15;11:2456. doi: 10.1038/s41467-020-16289-3 (PMC7229025; doi:10.1038/s41467-020-16289-3)
Supplement: Supplementary file 8 — Supplementary Data 4 [file 41467_2020_16289_MOESM8_ESM.xlsx]

## Sheet: Total 244 Fold _Change vs tt19
Supplementary Data 4. Expression and Mfuzz clustering of 244 shared genes in all tt19 suppressors against tt19-8 under AIC.
Gene	Mfuzz Cluster	Description	tt19-8 S4 vs tt19-8	tt19-8 S5 vs tt19-8	tt19-8 S2 vs tt19-8	tt19-8 S7 vs tt19-8	tt19-8 S8 vs tt19-8	Consistency	Strength proportion
AT1G20690	1	#N/A	-0.578	0.37	-0.724	-0.737	-0.738	-3	0.141113
AT1G20691	1	#N/A	-0.579	0.366	-0.725	-0.741	-0.744	-3	0.143725
AT2G15880	1	#N/A	-0.984	0.423	-2.121	-2.049	-1.183	-3	0.136896
AT3G23470	1	#N/A	-0.552	-0.257	-0.432	-0.463	-0.625	-5	0.87365
AT1G17020	2	ATSRG1	0.51	0.369	0.505	-0.573	0.701	3	0.870297
AT1G17260	2	AHA10	4.424	2.277	2.871	4.101	4.177	5	0.816996
AT1G21520	2	#N/A	1.98	2.892	0.981	1.983	1.99	5	1.22844
AT1G34260	2	FAB1D	0.534	0.333	0.533	0.62	0.614	5	0.706026
AT1G45191	2	BGLU1	6.992	4.754	5.567	6.959	6.622	5	0.886892
AT1G54270	2	EIF4A-2	0.452	0.306	0.313	0.318	0.389	5	1.19182
AT1G56100	2	#N/A	11.457	8.69	8.599	9.121	10.413	5	1.10443
AT1G62930	2	RPF3	0.774	0.733	0.895	0.746	0.698	5	1.01005
AT1G63150	2	#N/A	1.037	1.256	0.842	1.217	0.865	5	1.32543
AT1G65060	2	4CL3	2.177	1.188	1.337	2.667	2.175	5	0.773563
AT2G23910	2	#N/A	1.468	0.886	0.675	2.252	1.194	5	0.985762
AT2G24270	2	ALDH11A3	0.903	-0.341	0.263	1.095	0.433	3	0.648961
AT2G40140	2	ATSZF2	0.329	0.38	0.501	0.537	0.553	5	0.660149
AT3G08770	2	LTP6	5.53	2.968	3.683	6.04	5.007	5	0.848612
AT3G22370	2	AOX1A	0.59	0.422	0.935	0.493	0.516	5	0.98062
AT3G49270	2	#N/A	8.598	5.253	7.156	8.615	8.517	5	0.813138
AT3G50610	2	#N/A	0.961	0.873	0.925	1.489	0.922	5	0.991351
AT3G55110	2	ABCG18	2.363	0.943	1.616	2.967	2.279	5	0.725318
AT3G55120	2	A11	1.799	0.964	0.987	2.029	1.566	5	0.882184
AT4G27170	2	AT2S4	2.207	5.08	2.861	-1.569	3.619	3	1.27351
AT4G34135	2	UGT73B2	0.922	1.175	0.693	0.902	0.462	5	1.51299
AT5G02540	2	#N/A	3.885	2.273	3.08	4.213	4.214	5	0.730833
AT5G05270	2	AtCHIL	2.431	0.915	1.474	2.618	2.102	5	0.795909
AT5G13210	2	#N/A	0.897	0.791	0.799	-1.361	0.365	3	2.31233
AT5G13930	2	ATCHS	1.722	1.22	0.719	2.327	1.432	5	1.02723
AT5G14760	2	AO	0.783	0.551	0.495	0.656	0.912	5	1.01677
AT5G18040	2	#N/A	1.413	1.281	1.31	0.988	1.253	5	1.07502
AT5G22020	2	#N/A	1.539	0.799	0.815	1.828	1.085	5	1.07742
AT5G43450	2	#N/A	0.846	1.224	1.262	0.815	0.731	5	1.26994
AT5G48880	2	KAT5	3.18	1.483	2.127	3.234	2.757	5	0.845666
AT5G62210	2	#N/A	1.886	1.975	0.929	2.771	1.027	5	1.87975
AT5G66580	2	#N/A	1.599	1.301	1.165	1.074	1.526	5	1.24464
AT1G09070	3	(AT)SRC2	0.395	0.241	0.94	0.397	0.83	5	0.383133
AT1G21910	3	DREB26	1.138	0.588	1.792	0.61	2.523	5	0.481585
AT1G66400	3	CML23	0.555	0.446	1.095	0.785	1.273	5	0.457078
AT2G41480	3	AtPRX25	0.751	1.212	1.39	-0.719	1.563	3	0.706115
AT3G44260	3	AtCAF1a	0.715	1.342	1.738	1.48	1.961	5	0.591772
AT4G12470	3	AZI1	0.937	-1.352	0.916	0.515	1.755	3	0.226528
AT5G06720	3	ATPA2	1.027	-2.706	1.653	-1.1	1.657	1	0.507864
AT5G17220	3	ATGSTF12	2.915	2.081	1.852	3.09	1.839	5	1.34881
AT5G20230	3	ATBCB	1.133	0.644	2.284	-0.981	4.133	3	0.389011
AT5G49520	3	ATWRKY48	0.52	0.43	0.734	-0.414	1.342	3	0.647139
AT1G03545	4	#N/A	-0.544	0.221	-1.055	-0.84	-0.918	-3	0.175926
AT1G03550	4	AtSCAMP4	-0.524	0.249	-1.021	-0.804	-0.897	-3	0.153289
AT1G05347	4	#N/A	-0.563	-0.338	-0.518	-1.178	-0.593	-5	0.759696
AT1G05805	4	AKS2	-0.786	-0.926	-0.554	-0.871	-0.945	-5	0.982778
AT1G11175	4	#N/A	-0.83	0.369	-0.706	-0.997	-0.705	-3	0.326487
AT1G15840	4	#N/A	-0.772	-0.687	-1.488	-0.738	-1.197	-5	0.60944
AT1G17860	4	#N/A	-0.569	-0.34	-0.522	-1.182	-0.596	-5	0.762584
AT1G19000	4	#N/A	-0.476	-0.521	-0.326	-0.71	-0.619	-5	0.805331
AT1G21110	4	IGMT3	-0.494	-0.488	-0.716	-0.518	-0.415	-5	0.947876
AT1G23720	4	#N/A	-1.478	-0.832	-1.489	-1.812	-2.317	-5	0.637417
AT1G28620	4	#N/A	-0.504	0.295	-1.089	-0.513	-1.206	-3	0.0959596
AT1G51840	4	#N/A	-1.045	0.346	-1.131	-1.021	-0.523	-3	0.342311
AT1G54410	4	AtHIRD11	-0.66	-0.283	-0.697	-0.389	-1.04	-5	0.676471
AT1G56220	4	#N/A	-0.678	-0.545	-0.528	-1.024	-1.08	-5	0.597168
AT1G58270	4	ZW9	-1.44	-1.127	-1.407	-1.666	-1.481	-5	0.866644
AT1G62480	4	#N/A	-1.207	0.368	-0.393	-0.97	-0.978	-3	0.432474
AT1G70990	4	#N/A	-0.996	-0.856	-0.493	-0.989	-0.876	-5	1.05708
AT1G71528	4	#N/A	-0.392	0.361	-0.536	-0.552	-0.726	-3	0.0280797
AT1G71530	4	#N/A	-0.392	0.359	-0.537	-0.556	-0.722	-3	0.0296763
AT1G76780	4	#N/A	-1.166	-0.661	-1.161	-0.606	-1.148	-5	0.795732
AT2G02630	4	#N/A	-1.318	-0.568	-1.546	-0.922	-1.85	-5	0.609961
AT2G24980	4	EXT6	-1.63	0.557	-0.87	-2.37	-1.29	-3	0.415891
AT2G31350	4	GLX2-5	-0.414	0.235	-0.39	-0.302	-0.466	-3	0.229487
AT2G36890	4	ATMYB38	-0.641	-0.306	-0.6	-0.794	-0.802	-5	0.596348
AT2G39310	4	JAL22	-1.576	-0.841	-1.429	-1.699	-1.884	-5	0.711301
AT2G39330	4	JAL23	-2.458	-0.676	-1.718	-2.222	-2.519	-5	0.705221
AT2G40610	4	ATEXP8	-1.089	-1.564	-0.896	-0.61	-1.194	-5	1.48047
AT3G04695	4	#N/A	-0.648	-0.495	-0.493	-0.829	-0.756	-5	0.755952
AT3G14940	4	ATPPC3	-0.771	-0.581	-0.766	-0.785	-1.116	-5	0.861146
AT3G15950	4	NAI2	-0.859	-0.744	-0.666	-0.634	-0.553	-5	1.2642
AT3G16430	4	JAL31	-0.869	-1.393	-0.57	-0.649	-0.708	-5	1.74268
AT3G16450	4	JAL33	-0.861	-1.247	-0.489	-1.199	-0.466	-5	2.15542
AT3G16460	4	JAL34	-0.966	-1.051	-0.578	-1.105	-0.613	-5	1.64519
AT3G19370	4	#N/A	-1.046	-0.405	-0.622	-0.682	-0.987	-5	1.06378
AT3G25930	4	#N/A	-0.892	-0.491	-0.556	-1.056	-1.235	-5	0.65483
AT3G26330	4	CYP71B37	-0.684	-0.265	-0.487	-0.526	-1.01	-5	0.902091
AT3G26770	4	#N/A	-0.327	0.282	-0.476	-0.454	-0.414	-3	0.0495595
AT3G29780	4	RALFL27	-0.892	-0.326	-0.803	-1.223	-1.353	-5	0.497956
AT3G47620	4	AtTCP14	-0.492	-0.465	-0.467	-0.617	-0.764	-5	0.775527
AT3G53100	4	#N/A	-1.194	-0.522	-0.715	-0.64	-1.535	-5	1.2
AT3G54100	4	#N/A	-0.419	-0.313	-0.315	-0.534	-0.525	-5	0.697143
AT3G56408	4	#N/A	-0.565	-0.225	-0.413	-0.614	-0.375	-5	0.956416
AT3G56410	4	#N/A	-0.566	-0.227	-0.416	-0.614	-0.381	-5	0.953125
AT4G00910	4	#N/A	-1.33	-0.826	-1.269	-1.13	-1.909	-5	0.849488
AT4G01330	4	#N/A	-0.635	-0.278	-0.519	-0.815	-0.573	-5	0.796684
AT4G11360	4	RHA1B	-0.542	-0.537	-0.447	-0.764	-0.58	-5	0.930172
AT4G23670	4	#N/A	-1.121	-1.152	-0.671	-0.522	-1.302	-5	1.69374
AT4G30810	4	scpl29	-0.487	-0.689	-0.756	-0.651	-0.556	-5	0.903226
AT4G32650	4	ATKC1	-0.438	-0.311	-0.406	-0.927	-0.516	-5	0.725775
AT4G33880	4	RSL2	-1.176	-0.641	-0.548	-1.122	-1.742	-5	0.809715
AT5G03545	4	AT4	-1.095	-0.593	-0.824	-0.893	-1.434	-5	0.945129
AT5G04370	4	NAMT1	-1.6	-0.831	-0.885	-1.691	-1.255	-5	0.968526
AT5G04860	4	#N/A	-0.39	-0.279	-0.353	-0.433	-0.586	-5	0.772517
AT5G05690	4	CBB3	-0.446	-0.454	-0.403	-0.351	-0.359	-5	1.25348
AT5G06640	4	EXT10	-1.681	0.941	-1.173	-2.905	-1.333	-3	0.277569
AT5G06645	4	#N/A	-2.07	0.902	-1.382	-2.902	-1.355	-3	0.422576
AT5G07570	4	#N/A	-1.235	0.636	-1.567	-2.009	-1.089	-3	0.19113
AT5G20050	4	#N/A	-0.557	-0.339	-0.357	-0.719	-0.41	-5	1.09268
AT5G26280	4	#N/A	-0.914	-0.586	-0.906	-0.703	-1.138	-5	0.827815
AT5G26290	4	#N/A	-0.756	0.317	-0.982	-0.723	-0.687	-3	0.303596
AT5G38020	4	#N/A	-1.597	-1.992	-1.207	-0.864	-1.651	-5	1.48674
AT5G44610	4	MAP18	-0.825	-0.473	-0.476	-1.669	-1.072	-5	0.60541
AT5G47000	4	#N/A	-0.917	-0.642	-0.963	-0.803	-1.179	-5	0.80945
AT5G59780	4	ATMYB59	-1.033	-0.867	-0.97	-0.943	-1.387	-5	0.979381
AT5G60890	4	ATMYB34	-0.763	-0.811	-0.762	-0.825	-1.175	-5	0.953939
AT1G05700	5	#N/A	-1.594	-0.451	-1.746	-2.488	-1.791	-5	0.57091
AT1G06640	5	#N/A	-0.809	-0.26	-0.304	-0.914	-0.277	-5	1.75822
AT1G07560	5	#N/A	-1.934	-0.901	-1.164	-1.687	-2.071	-5	0.840249
AT1G08320	5	bZIP21	-0.883	-0.721	-0.503	-0.855	-1.016	-5	0.938012
AT1G14960	5	#N/A	-3.821	-2.127	1.053	-2.443	-1.845	-3	1.61192
AT1G19540	5	#N/A	-0.585	-0.628	-0.832	-0.363	-0.572	-5	1.06031
AT1G19550	5	#N/A	-0.645	-0.911	-0.895	-0.429	-0.551	-5	1.41198
AT1G19570	5	ATDHAR1	-0.58	-0.826	-0.752	-0.339	-0.533	-5	1.31895
AT1G25097	5	#N/A	-0.503	0.342	-0.919	-1.095	-0.674	-3	0.0875952
AT1G25098	5	#N/A	-0.483	0.271	-0.789	-0.938	-0.535	-3	0.134347
AT1G25230	5	#N/A	-1.716	-1.284	-0.966	-1.66	-1.326	-5	1.13122
AT1G28330	5	AtDRM1	-0.604	-0.865	-0.853	-0.743	-1.242	-5	0.861079
AT1G31050	5	#N/A	-0.743	-0.368	-0.768	-0.564	-1.085	-5	0.723307
AT1G51860	5	#N/A	-0.924	-0.572	-0.896	-0.832	-0.602	-5	0.899038
AT1G52200	5	#N/A	-0.949	-0.479	-0.769	-1.387	-0.813	-5	0.878229
AT1G53780	5	#N/A	-0.354	0.298	-0.901	-0.432	-0.671	-3	0.0417288
AT1G54000	5	GLL22	-0.792	-1.195	-0.702	-1.351	-0.529	-5	1.41524
AT1G61560	5	ATMLO6	-0.557	-0.29	-0.382	-0.75	-0.507	-5	0.835306
AT1G61562	5	#N/A	-0.562	-0.296	-0.44	-0.746	-0.658	-5	0.651976
AT1G62800	5	ASP4	-0.837	-0.228	-0.538	-0.694	-0.788	-5	0.767291
AT1G77690	5	LAX3	-1.003	-0.436	-0.391	-0.757	-0.558	-5	1.28943
AT2G11225	5	#N/A	-0.477	0.234	-0.655	-0.814	-0.433	-3	0.185496
AT2G11240	5	#N/A	-0.478	0.211	-0.631	-0.681	-0.42	-3	0.211569
AT2G21045	5	#N/A	-1.5	-0.813	-1.097	-1.87	-1.919	-5	0.618449
AT2G22330	5	CYP79B3	-1.2	-1.715	-1.362	-0.888	-1.491	-5	1.07012
AT2G22920	5	SCPL12	-1.65	-0.655	-0.814	-1.317	-1.391	-5	0.875095
AT2G24570	5	ATWRKY17	-0.575	-0.355	-0.256	-0.491	-0.52	-5	0.947047
AT2G27310	5	#N/A	-0.671	-0.728	-0.412	-1.054	-0.456	-5	1.53399
AT2G29750	5	UGT71C1	-0.828	-0.925	-0.431	-0.597	-0.672	-5	1.46817
AT2G30740	5	#N/A	-0.81	-0.527	-0.678	-0.785	-0.935	-5	0.851592
AT2G36090	5	#N/A	-0.73	-0.691	-0.351	-0.724	-0.473	-5	1.50211
AT2G36120	5	DOT1	-1.32	-0.464	-1.354	-0.762	-0.842	-5	1.05938
AT2G43535	5	#N/A	-1.729	-1.459	-0.645	-1.869	-0.626	-5	2.47132
AT3G06035	5	#N/A	-1.657	-0.75	-0.633	-1.469	-1.732	-5	0.819265
AT3G16470	5	JAL35	-1.51	-1.616	-0.716	-1.111	-0.928	-5	1.68427
AT3G24120	5	#N/A	-0.507	-0.459	-0.389	-0.381	-0.254	-5	1.26772
AT3G32980	5	#N/A	-0.678	-0.591	-0.392	-0.922	-0.546	-5	1.16209
AT3G43800	5	ATGSTU27	-0.997	-1.167	-0.58	-0.93	-0.407	-5	1.86552
AT3G52060	5	AtGnTL	-0.754	-0.711	-0.438	-0.954	-0.78	-5	0.939103
AT4G02510	5	ATTOC159	-0.551	-0.331	-0.373	-1.184	0.385	-3	1.18231
AT4G02520	5	ATGSTF2	-0.732	-0.43	-0.408	-1.593	0.47	-3	1.42402
AT4G13860	5	#N/A	-1.284	-0.587	-0.626	-0.904	-0.884	-5	1.05826
AT4G13870	5	ATWEX	-0.874	-0.371	-0.47	-0.874	-0.548	-5	1.13595
AT4G21850	5	ATMSRB9	-1.177	-1.508	0.576	-1.227	0.502	-1	2.6743
AT4G21960	5	PRXR1	-1.004	-0.438	-0.482	-0.722	-0.738	-5	0.998615
AT4G21990	5	APR3	-0.519	-1.005	0.568	0.423	0.418	1	1.80142
AT4G29270	5	#N/A	-1.167	-1.164	-0.778	-1.122	-1.33	-5	1.03877
AT4G29700	5	#N/A	-1.082	-1.641	-0.456	-0.464	-0.646	-5	2.93427
AT4G35160	5	#N/A	-1.543	-0.669	-0.416	-1.578	-1.298	-5	0.85208
AT4G36980	5	#N/A	-0.416	0.187	-0.807	-0.964	-0.619	-3	0.141884
AT5G04330	5	CYP84A4	-1.439	-1.428	-0.688	-0.978	-0.948	-5	1.51213
AT5G14090	5	AtLAZY1	-0.72	-0.667	-1.192	-0.503	-0.639	-5	1.08529
AT5G25560	5	#N/A	-0.335	0.377	-0.544	-0.646	-0.347	-3	0.0386029
AT5G44920	5	#N/A	-0.594	-0.321	-0.666	-0.847	-0.51	-5	0.686937
AT5G50940	5	#N/A	-0.987	0.461	0.756	-2.222	0.557	1	0.472172
AT5G63450	5	CYP94B1	-0.884	-1.276	-0.597	-1.116	-1.033	-5	1.0455
AT5G66040	5	STR16	-0.637	-0.471	-0.5	-0.785	-0.579	-5	0.956822
AT1G02930	6	ATGST1	1.985	0.93	1.149	1.93	2.356	5	0.755181
AT1G03495	6	#N/A	2.667	1.006	2.071	2.511	2.795	5	0.731382
AT1G03940	6	#N/A	2.403	0.783	1.776	2.159	2.459	5	0.737842
AT1G06550	6	#N/A	1.163	0.378	0.504	1.039	1.066	5	0.741578
AT1G08465	6	YAB2	1.362	0.659	0.718	1.312	1.183	5	0.854184
AT1G17420	6	ATLOX3	1.107	0.414	1.337	1.321	1.864	5	0.568811
AT1G17960	6	#N/A	0.985	0.492	0.811	-1.145	0.846	3	0.910604
AT1G19630	6	CYP722A1	0.893	0.274	0.341	1.244	0.445	5	1.31124
AT1G27730	6	STZ	0.801	1.272	1.575	1.465	1.782	5	0.658095
AT1G28600	6	#N/A	1.028	0.441	0.975	1.04	1.289	5	0.70625
AT1G32920	6	#N/A	0.676	0.707	1.124	1.106	1.243	5	0.615214
AT1G33560	6	ADR1	0.91	0.33	0.797	0.61	1.01	5	0.777917
AT1G44575	6	CP22	0.558	0.51	0.516	0.711	0.859	5	0.751055
AT1G63130	6	#N/A	0.744	0.739	0.827	0.98	0.837	5	0.885902
AT1G65490	6	#N/A	1.651	0.809	1.432	2.93	2.46	5	0.5
AT1G66390	6	ATMYB90	0.822	0.406	1.527	0.719	1.061	5	0.578699
AT1G68780	6	#N/A	1.144	-1.204	0.768	2.261	0.784	3	0.0382653
AT1G69870	6	AtNPF2.13	0.824	0.266	0.455	0.756	0.9	5	0.720899
AT1G71030	6	ATMYBL2	2.879	1.422	2.329	2.635	2.808	5	0.816129
AT1G72600	6	#N/A	1.288	0.492	1.187	2.573	1.932	5	0.460663
AT1G72610	6	ATGER1	1.6	0.709	1.47	2.961	2.289	5	0.504369
AT2G08420	6	#N/A	0.608	0.281	0.441	0.647	0.382	5	1.00794
AT2G18950	6	ATHPT	0.672	0.257	0.416	0.861	0.671	5	0.69225
AT2G23000	6	scpl10	2.336	0.973	1.561	2.303	2.243	5	0.737628
AT2G23420	6	NAPRT2	0.445	0.445	0.472	0.425	0.598	5	0.942797
AT2G34650	6	ABR	0.622	0.583	0.563	0.67	0.672	5	0.899254
AT2G34660	6	ABCC2	0.936	0.656	0.628	1.078	1.028	5	0.774319
AT2G36630	6	#N/A	0.82	0.536	0.753	1.175	0.858	5	0.79021
AT2G36750	6	UGT73C1	0.827	0.556	0.502	0.555	0.925	5	1.24595
AT2G37260	6	ATWRKY44	1.344	0.288	0.471	1.829	0.982	5	0.830957
AT2G37770	6	AKR4C9	0.963	0.607	0.833	0.802	1.181	5	0.942377
AT2G43480	6	#N/A	2.113	1.271	1.613	1.785	2.179	5	0.947899
AT3G02410	6	ICME-LIKE2	0.37	0.2	-0.344	0.305	-0.277	1	1.02888
AT3G10930	6	#N/A	0.816	1.038	1.556	0.704	1.661	5	0.595758
AT3G15840	6	PIFI	0.79	0.313	0.782	0.587	0.537	5	0.939523
AT3G16330	6	#N/A	0.665	0.634	1.128	-0.312	1.258	3	0.575798
AT3G21790	6	#N/A	1.023	0.466	0.415	0.75	0.912	5	0.992667
AT3G25795	6	#N/A	2.983	1.905	1.749	2.924	2.681	5	0.9116
AT3G28340	6	GATL10	0.775	1.062	1.538	1.483	1.758	5	0.597204
AT3G29590	6	AT5MAT	2.391	0.723	1.461	2.362	2.168	5	0.718173
AT3G45730	6	#N/A	0.991	0.853	1.176	-0.565	1.161	3	0.794143
AT3G51030	6	ATTRX	1.968	0.596	1.685	2.235	1.957	5	0.655084
AT3G51238	6	#N/A	2.095	1.288	1.123	2.168	1.895	5	0.892612
AT3G51240	6	F3'H	2.095	1.288	1.123	2.168	1.894	5	0.893083
AT3G55980	6	ATSZF1	0.429	0.517	0.836	0.959	1.145	5	0.493222
AT3G56880	6	#N/A	0.713	0.351	0.654	0.794	0.879	5	0.670025
AT4G00050	6	UNE10	2.431	1.971	1.78	2.617	2.556	5	0.861111
AT4G06175	6	#N/A	2.313	0.689	1.511	1.929	2.48	5	0.778123
AT4G09820	6	AtTT8	2.723	1.522	1.656	2.65	2.341	5	0.906664
AT4G13195	6	CLE44	0.9	0.958	0.839	-0.755	0.986	3	1.10727
AT4G13250	6	NYC1	0.771	0.62	0.512	0.278	0.491	5	1.4165
AT4G14090	6	#N/A	2.359	0.768	1.509	2.088	2.431	5	0.748803
AT4G14690	6	ELIP2	0.995	0.5	0.527	1.02	0.576	5	1.29774
AT4G18880	6	AT-HSFA4A	0.482	0.242	0.51	0.498	0.666	5	0.709804
AT4G22880	6	ANS	3.069	1.181	2.11	3.301	2.921	5	0.727491
AT4G24120	6	ATYSL1	1.138	0.847	0.687	0.936	1.164	5	1.06036
AT4G24570	6	DIC2	0.876	1.81	1.779	2.067	2.23	5	0.649734
AT4G27280	6	#N/A	0.524	0.972	1.464	1.088	1.446	5	0.517289
AT4G36010	6	#N/A	0.444	0.429	0.457	0.573	0.765	5	0.76178
AT4G37295	6	#N/A	1.29	1.818	0.932	0.92	1.263	5	1.66738
AT5G02870	6	#N/A	0.383	-0.167	0.243	0.326	0.329	3	0.331288
AT5G07990	6	CYP75B1	2.644	1.388	1.392	2.742	2.216	5	0.909747
AT5G14700	6	#N/A	2.688	0.987	1.845	3.244	2.483	5	0.740032
AT5G17050	6	UGT78D2	2.204	0.924	1.462	2.296	2.032	5	0.769685
AT5G18290	6	SIP1;2	2.462	0.621	1.824	2.398	2.498	5	0.642827
AT5G24810	6	#N/A	0.534	0.288	0.297	0.651	0.611	5	0.672668
AT5G42800	6	DFR	2.898	1.373	2.008	3.327	2.906	5	0.734859
AT5G43860	6	ATCLH2	0.851	0.543	0.957	0.517	0.689	5	1.01161
AT5G43870	6	#N/A	0.711	0.427	0.891	0.521	0.701	5	0.811698
AT5G48100	6	ATLAC15	2.085	0.787	1.159	1.783	1.975	5	0.805384
AT5G52810	6	#N/A	1.28	0.836	0.975	0.956	1.722	5	1.08513
AT5G54060	6	UF3GT	2.677	0.841	1.922	2.863	2.813	5	0.625311
AT5G59820	6	AtZAT12	0.618	1.225	1.215	0.624	1.027	5	0.897274
AT5G60450	6	ARF4	1.143	0.851	0.66	1.051	0.886	5	1.12528
AT5G64310	6	AGP1	0.728	0.535	1.175	0.525	1.493	5	0.537447
AT5G65840	6	#N/A	0.574	0.235	0.305	0.777	0.3	5	1.32623
