# Supplementary material for: Synergy between the anthocyanin and RDR6/SGS3/DCL4 siRNA pathways expose hidden features of Arabidopsis carbon metabolism
Source: Nat Commun. 2020 May 15;11:2456. doi: 10.1038/s41467-020-16289-3 (PMC7229025; doi:10.1038/s41467-020-16289-3)
Supplement: Supplementary file 9 — Supplementary Data 5 [file 41467_2020_16289_MOESM9_ESM.xlsx]

## Sheet: tt19-8 vs col-0
miRNA/TASRNA/siRNA	logFC	logCPM	LR	PValue	FDR
ath-miR5660	-5.42894	2.73694	18.5322	1.67058e-05	0.00322421
ath-miR399c-5p	4.04128	7.29604	16.2319	5.60434e-05	0.00540819
ath-miR161.2	-2.32263	4.43503	14.6994	0.000126086	0.00811155
ath-miR158b	1.69242	7.68485	11.3435	0.000757145	0.0365323
ath-miR164b-5p	-1.41597	8.41843	10.9106	0.000956155	0.0369076
ath-miR5654-5p	2.49634	3.08568	10.2252	0.00138538	0.044563
AT5G11370	-6.31251	3.76789	164.545	1.1498e-37	8.14977e-34
AT1G09245	6.99416	3.92173	159.249	1.65063e-36	5.84985e-33
AT5G03405	2.97191	4.10706	75.7466	3.22506e-18	7.61973e-15
AT4G12470	-2.04625	4.28755	47.9345	4.40694e-12	7.8091e-09
AT1G53480	2.03626	5.93829	44.6593	2.34482e-11	3.32401e-08
AT1G07887	2.15226	6.62749	41.2832	1.31697e-10	1.55578e-07
AT5G36228	-2.14381	3.61719	40.0827	2.43436e-10	2.46497e-07
AT5G35935	-1.85008	4.62775	37.7903	7.87728e-10	6.97927e-07
AT5G07575	2.62326	3.94485	37.4464	9.39577e-10	7.39969e-07
AT1G02070	4.26226	2.57435	35.0795	3.16509e-09	2.24341e-06
AT5G21125	2.9232	2.69369	33.0178	9.13172e-09	5.88415e-06
AT3G22955	-5.22814	2.21091	30.2721	3.75482e-08	2.21785e-05
AT3G23340	-8.09461	7.35471	29.7746	4.85306e-08	2.64604e-05
AT2G27315	3.95613	2.5454	28.4271	9.72919e-08	4.92575e-05
AT1G75945	-4.90937	2.1117	28.1002	1.15196e-07	5.4434e-05
AT5G22370	-7.81056	6.02885	27.7348	1.39137e-07	6.16375e-05
AT3G57060	-6.7948	3.74078	27.5186	1.55594e-07	6.48736e-05
AT2G36010	-8.88638	12.4659	26.6209	2.47552e-07	9.74806e-05
AT3G02375	7.05555	2.68692	26.1159	3.21522e-07	0.000119944
AT5G25030	-1.76575	3.31417	25.8954	3.60421e-07	0.000127425
AT1G75750	-1.56511	4.06104	25.8059	3.7753e-07	0.000127425
AT5G62162	4.0964	5.54261	24.5982	7.06176e-07	0.000227517
AT5G33252	-4.71703	7.35558	24.3819	7.90068e-07	0.000243478
AT5G42800	-1.99788	4.39828	24.0192	9.53795e-07	0.000281687
AT1G76700	2.29868	4.81975	23.5746	1.20162e-06	0.00032344
AT2G42470	6.3095	4.12883	23.5265	1.23206e-06	0.00032344
AT2G31270	6.07605	4.75701	23.4507	1.28155e-06	0.000324415
AT4G29290	2.01361	3.21348	22.7644	1.83125e-06	0.000447582
AT4G22880	-2.03494	3.826	21.8057	3.01709e-06	0.000707287
AT2G35160	-6.89119	3.51082	21.6979	3.19136e-06	0.000707287
AT1G62240	2.25402	3.13577	21.6968	3.19317e-06	0.000707287
AT1G66490	2.14792	3.06428	21.4702	3.59375e-06	0.000771894
AT4G08480	3.9913	3.08791	21.0132	4.56134e-06	0.000948014
AT5G34082	3.30044	3.57511	20.9635	4.68122e-06	0.000948014
AT4G37260	-2.00929	4.56259	20.6373	5.55052e-06	0.00109284
AT2G06995	2.48386	2.65961	20.4355	6.16756e-06	0.0011815
AT1G24706	2.56365	4.47254	20.3161	6.56452e-06	0.00122446
AT1G76000	-1.80521	5.35225	20.1876	7.02067e-06	0.00127596
AT1G33520	2.49137	3.16008	19.7366	8.88825e-06	0.001575
AT4G31620	-4.16024	2.04508	19.4922	1.01014e-05	0.00172675
AT1G30580	2.82435	4.08279	19.4676	1.02319e-05	0.00172675
AT3G14250	-7.53277	2.69052	19.3075	1.1127e-05	0.00182234
AT1G48430	-5.60843	5.01956	19.2385	1.15366e-05	0.00182234
AT1G02930	-1.87735	4.24822	19.233	1.15696e-05	0.00182234
AT2G05260	3.70126	3.24605	19.1303	1.22093e-05	0.00188129
AT3G57710	1.31593	5.07044	18.1672	2.02339e-05	0.00305144
AT1G31910	-3.77735	5.57677	18.0885	2.10874e-05	0.0030973
AT1G77100	-2.34705	2.36069	18.0594	2.14119e-05	0.0030973
AT5G55896	-1.59933	3.86969	17.995	2.21482e-05	0.00313973
AT4G28790	-4.35036	4.61377	17.8424	2.39979e-05	0.00333523
AT3G04290	-1.44847	4.10462	17.541	2.81179e-05	0.00383269
AT3G22640	1.72948	3.23931	17.296	3.19854e-05	0.00425845
AT4G21850	-1.21057	4.20783	17.2384	3.29703e-05	0.00425845
AT3G14410	-4.77746	3.67315	17.2234	3.32316e-05	0.00425845
AT5G13700	-3.02147	3.14766	17.1999	3.36447e-05	0.00425845
AT2G38540	-1.19565	4.84339	17.1416	3.46934e-05	0.00431415
AT5G52490	-5.06425	3.39374	17.0544	3.63238e-05	0.00443901
AT2G34630	1.72979	3.1068	16.9569	3.8239e-05	0.00459387
AT4G05605	-8.22418	1.29992	16.7172	4.33864e-05	0.00512538
AT4G34070	-4.75863	3.05126	16.6193	4.56839e-05	0.00530831
AT1G32240	3.24548	2.61474	16.4161	5.08527e-05	0.00578569
AT5G44120	1.81702	4.98224	16.3949	5.14247e-05	0.00578569
AT5G46750	2.97571	2.90634	16.357	5.2462e-05	0.00581016
AT3G06580	-3.03283	3.92425	16.3168	5.35874e-05	0.0058435
AT5G58510	2.27879	3.00043	15.9756	6.4164e-05	0.00682422
AT5G28030	-1.96636	4.33884	15.9655	6.45066e-05	0.00682422
AT3G45420	-4.68773	3.83177	15.8209	6.963e-05	0.00703591
AT4G29020	-1.26802	5.02309	15.806	7.01786e-05	0.00703591
AT5G10830	1.7751	3.28054	15.7825	7.10564e-05	0.00703591
AT1G77740	2.61103	3.61086	15.7809	7.11159e-05	0.00703591
AT3G03590	5.40543	2.06712	15.7338	7.29098e-05	0.00703591
AT4G17800	3.02707	4.75938	15.7247	7.32608e-05	0.00703591
AT5G50410	3.19738	3.01018	15.701	7.41845e-05	0.00703591
AT3G19480	4.06419	3.12597	15.6943	7.44489e-05	0.00703591
AT5G16060	2.81205	2.80642	15.4618	8.419e-05	0.00785183
AT4G13090	4.10906	2.07497	15.3428	8.96624e-05	0.0082536
AT5G06450	-4.27431	3.33365	15.2798	9.2705e-05	0.00842427
AT1G55591	1.9677	5.90442	15.1772	9.78781e-05	0.00875332
AT5G49350	-3.34023	3.27083	15.1596	9.87959e-05	0.00875332
AT3G20470	-1.29481	4.62578	15.0736	0.000103399	0.00893773
AT5G09525	-6.43916	4.74492	14.9231	0.000111983	0.00956305
AT3G27770	1.60855	3.28271	14.8618	0.000115679	0.00976113
AT2G05370	3.15064	2.54944	14.826	0.000117896	0.00983116
AT3G26742	1.62089	4.26186	14.715	0.000125048	0.0103063
AT5G54770	-1.4304	7.32498	14.6629	0.000128551	0.0104733
AT3G23070	-3.21026	3.67108	14.4834	0.000141404	0.0113894
AT5G11720	2.32564	3.09921	14.3807	0.000149322	0.0118921
AT5G14850	2.93184	2.47234	14.3302	0.000153385	0.01208
AT2G11970	-2.67892	3.06152	14.2836	0.00015723	0.0122466
AT3G28730	2.46367	3.29499	14.1286	0.000170725	0.0131532
AT1G72610	-1.95504	3.51677	14.0746	0.000175704	0.0133913
AT5G04905	1.21808	3.33178	14.0372	0.000179227	0.0135145
AT3G43930	-4.08577	2.42016	14	0.000182815	0.0136399
AT5G14700	-3.78126	3.56507	13.9644	0.000186309	0.0137559
AT5G66400	1.48844	3.49912	13.9198	0.00019078	0.0139407
AT5G46315	-4.15889	3.2685	13.609	0.000225108	0.0162813
AT5G07000	-3.10105	3.59542	13.4229	0.000248565	0.0177962
AT1G74010	-1.27389	3.91764	13.3383	0.000260037	0.0184314
AT5G20230	-1.23284	3.28434	13.3134	0.00026352	0.0184934
AT3G14980	-4.61674	4.04455	13.2302	0.000275479	0.0191431
AT2G40520	-3.72091	4.73486	12.9855	0.000313913	0.0216021
AT3G15578	-8.2559	1.34827	12.9512	0.000319718	0.02179
AT5G47200	-0.998835	4.13898	12.9269	0.000323887	0.0218639
AT3G05010	-3.15744	2.77217	12.6469	0.000376189	0.025155
AT4G06634	-4.35829	2.75895	12.4611	0.000415523	0.0274162
AT2G41470	-4.00482	2.7851	12.4388	0.000420505	0.0274162
AT3G16552	-1.41593	4.81792	12.4339	0.000421609	0.0274162
AT4G38650	4.14891	4.67589	12.3721	0.000435795	0.0280112
AT5G08640	1.30392	3.77301	12.3599	0.000438663	0.0280112
AT5G12100	-3.41118	2.91655	12.2831	0.000457067	0.0289258
AT3G27320	1.66407	3.77281	12.2018	0.000477427	0.0299153
AT3G31420	-4.01041	2.17768	12.174	0.000484612	0.0299153
AT5G59700	-5.13865	7.60554	12.1711	0.000485364	0.0299153
AT5G04435	-1.11446	3.44292	12.1215	0.000498451	0.0299182
AT1G09540	3.22309	2.00202	12.1107	0.000501323	0.0299182
AT3G27325	2.38842	3.30418	12.1091	0.000501775	0.0299182
AT1G17840	-2.68403	5.34201	12.1071	0.000502295	0.0299182
AT5G55000	2.84514	3.14856	12.0814	0.000509284	0.0300817
AT2G06530	-1.18601	3.7259	12.0641	0.00051401	0.03011
AT4G08335	-2.62125	3.45569	12.0373	0.000521456	0.0302957
AT5G54060	-1.45232	3.89757	11.99	0.000534872	0.0308225
AT4G22470	-1.47835	3.15413	11.9596	0.000543672	0.031077
AT3G23633	-1.6606	3.74372	11.8536	0.000575502	0.0326333
AT2G38040	1.94006	3.14614	11.7951	0.000593856	0.0334067
AT5G25610	-1.00867	5.62753	11.7355	0.000613205	0.0342236
AT1G58360	-1.01268	4.5435	11.6828	0.000630798	0.0349305
AT4G28520	1.53823	4.60771	11.609	0.000656322	0.0360621
AT1G43580	-3.35629	3.04292	11.557	0.000674945	0.0368001
AT1G63800	-1.11508	3.77498	11.4921	0.00069893	0.0378144
AT5G46730	-1.12726	5.53024	11.4781	0.000704218	0.0378144
AT4G15160	-0.986452	5.0377	11.3816	0.000741759	0.0395307
AT4G37750	-4.74609	2.1911	11.3038	0.000773482	0.0405714
AT5G03690	3.58368	7.08473	11.2977	0.000776021	0.0405714
AT2G32905	1.94696	3.70772	11.2919	0.000778457	0.0405714
AT4G27780	1.54901	3.4406	11.2071	0.00081487	0.0421064
AT3G28100	1.0361	4.04657	11.1959	0.000819791	0.0421064
AT5G13100	-4.05558	5.78607	11.0633	0.000880526	0.0449005
AT3G51150	2.61514	3.62467	11.0333	0.000894895	0.045029
AT1G07940	-4.68626	8.91148	11.0315	0.000895752	0.045029
AT3G11165	0.950005	4.38242	11.0091	0.000906675	0.0452571
AT5G24530	-5.29419	5.42124	10.9209	0.00095087	0.0471312
AT2G34590	2.71554	5.12403	10.8522	0.000986797	0.0484655
AT2G28900	-1.26998	5.93948	10.8434	0.000991463	0.0484655
AT3G04560	-2.01199	2.56638	10.8134	0.00100767	0.0486307
AT1G32900	-1.02821	4.2578	10.8118	0.00100857	0.0486307
AT2G26250	-0.972799	4.02372	10.7961	0.00101712	0.048712
AT4G09020	-1.15384	3.7258	10.7769	0.00102774	0.04879
AT1G02920	-1.99064	2.33912	10.7664	0.0010336	0.04879
AT1G72360	2.75773	2.19162	10.7507	0.00104239	0.04879
AT1G54010	-0.960569	4.335	10.7438	0.00104629	0.04879
AT3G62190	2.85784	3.43881	10.7179	0.00106104	0.0491546
AT5G64900	-2.48823	4.08392	10.6843	0.0010805	0.0497311
smallRNA-7255_Chr1:28514946-28516171;+;1226	-3.78517	5.78624	423.706	3.80825e-94	5.76912e-90
smallRNA-15661_Chr3:8814761-8814912;+;152	-9.80742	4.75082	269.166	1.72458e-60	1.30629e-56
smallRNA-1334_Chr1:10880776-10880993;+;218	7.59325	5.88577	265.073	1.34507e-59	6.79217e-56
smallRNA-16176_Chr3:10713578-10714323;+;746	-3.33296	5.83584	236.276	2.55061e-53	9.6598e-50
smallRNA-8022_Chr2:1359971-1360064;+;94	7.11714	5.61652	216.454	5.37012e-49	1.62704e-45
smallRNA-13460_Chr2:9906904-9907366;+;463	9.05547	5.46565	209.543	1.72786e-47	4.36255e-44
smallRNA-21764_Chr3:22665676-22665881;+;206	3.66727	6.33077	192.29	1.00557e-43	2.17621e-40
smallRNA-15275_Chr3:6258619-6258812;+;194	6.95897	5.43272	182.201	1.60274e-41	3.03498e-38
smallRNA-27518_Chr4:14031680-14032156;+;477	-5.5248	4.32772	176.839	2.37469e-40	3.99712e-37
smallRNA-5945_Chr1:19962940-19964176;+;1237	1.6803	8.30938	174.076	9.52728e-40	1.44329e-36
smallRNA-21743_Chr3:22540671-22540896;+;226	4.97779	5.51255	165.714	6.38622e-38	8.79498e-35
smallRNA-1084_Chr1:9454041-9454137;+;97	-8.77208	3.66852	165.052	8.91133e-38	1.12498e-34
smallRNA-14258_Chr2:14906501-14907699;+;1199	-3.20754	6.4129	160.691	7.99425e-37	9.31576e-34
smallRNA-5965_Chr1:20106651-20106889;+;239	3.75526	5.3825	153.725	2.66012e-35	2.87844e-32
smallRNA-5621_Chr1:18458155-18458267;+;113	-3.07862	4.48554	146.086	1.24317e-33	1.25552e-30
smallRNA-15524_Chr3:8138434-8138967;+;534	-5.38725	4.1955	139.692	3.10889e-32	2.94354e-29
smallRNA-7533_Chr2:145433-146364;+;932	2.66915	5.87862	114.877	8.37252e-27	7.4609e-24
smallRNA-14232_Chr2:14653513-14653811;+;299	8.36956	4.81419	108.966	1.65127e-25	1.38973e-22
smallRNA-6989_Chr1:25595535-25595869;+;335	5.03749	4.97957	107.599	3.28998e-25	2.62316e-22
smallRNA-13736_Chr2:11010780-11011179;+;400	-3.86176	3.60465	105.484	9.56608e-25	7.24583e-22
smallRNA-6685_Chr1:23755292-23755681;+;390	-6.0693	3.26028	100.92	9.57653e-24	6.90832e-21
smallRNA-25759_Chr4:5734823-5735480;+;658	2.47801	5.1011	93.18	4.77481e-22	3.28789e-19
smallRNA-14134_Chr2:13717225-13718179;+;955	1.16037	7.79687	89.1881	3.58995e-21	2.36453e-18
smallRNA-15625_Chr3:8584911-8585229;+;319	4.94116	3.59109	80.3715	3.10238e-19	1.95825e-16
smallRNA-16142_Chr3:10587628-10588120;+;493	-2.20049	4.8474	80.07	3.61374e-19	2.18978e-16
smallRNA-6509_Chr1:22782148-22782498;-;351	-5.58926	2.9931	77.6259	1.24526e-18	7.25557e-16
smallRNA-27552_Chr4:14432727-14432908;+;182	1.81684	5.80932	77.0337	1.68066e-18	9.42972e-16
smallRNA-6620_Chr1:23368567-23368855;+;289	-3.72125	3.44242	72.5495	1.62891e-17	8.81296e-15
smallRNA-21919_Chr4:323943-324092;+;150	-5.56461	3.11497	70.7407	4.07395e-17	2.12815e-14
smallRNA-6835_Chr1:24651329-24651400;+;72	3.40154	4.87266	67.3642	2.25707e-16	1.13975e-13
smallRNA-15702_Chr3:8929548-8929744;-;197	2.18703	3.84343	65.4868	5.85043e-16	2.85897e-13
smallRNA-16183_Chr3:10741637-10742006;+;370	-7.91631	2.93411	62.4385	2.74893e-15	1.30136e-12
smallRNA-26636_Chr4:8088532-8088808;-;277	7.36576	4.4884	62.0341	3.37554e-15	1.54958e-12
smallRNA-262_Chr1:2987097-2987211;-;115	4.51343	3.78971	56.9423	4.48783e-14	1.99959e-11
smallRNA-2312_Chr1:13353595-13353672;+;78	7.1301	3.83026	56.7387	4.97751e-14	2.15441e-11
smallRNA-16200_Chr3:10777317-10777757;+;441	-7.59211	2.73458	56.0428	7.09109e-14	2.98397e-11
smallRNA-15334_Chr3:6827518-6827732;+;215	3.04261	3.40465	55.9094	7.58892e-14	3.10715e-11
smallRNA-97_Chr1:789379-789556;-;178	-3.79001	3.29665	54.8303	1.31396e-13	5.23821e-11
smallRNA-12997_Chr2:7633342-7633706;+;365	2.41869	5.0146	54.1963	1.81431e-13	7.04743e-11
smallRNA-12735_Chr2:6830269-6830726;+;458	-2.78122	5.28325	53.2331	2.96218e-13	1.12185e-10
smallRNA-14994_Chr3:3664201-3664779;+;579	-0.964689	6.56119	50.5847	1.14129e-12	4.21694e-10
smallRNA-22044_Chr4:926272-926528;+;257	7.23544	3.08192	50.3006	1.31906e-12	4.75774e-10
smallRNA-7056_Chr1:26185687-26186157;+;471	7.02467	3.97647	49.3593	2.13119e-12	7.50824e-10
smallRNA-27400_Chr4:12721505-12721749;+;245	-6.95796	2.53487	48.6024	3.13482e-12	1.0793e-09
smallRNA-21229_Chr3:18175916-18176352;+;437	-4.09173	5.28082	47.63	5.14752e-12	1.73288e-09
smallRNA-1248_Chr1:10330055-10330161;+;107	-6.39121	4.98309	47.2159	6.35841e-12	2.09399e-09
smallRNA-20460_Chr3:15776995-15777595;+;601	1.13471	5.86544	47.0207	7.02411e-12	2.26401e-09
smallRNA-26635_Chr4:8087694-8088451;+;758	1.16654	6.19985	44.9125	2.06043e-11	6.50282e-09
smallRNA-22939_Chr4:2558449-2558912;+;464	2.96835	3.93708	42.5811	6.78104e-11	2.09645e-08
smallRNA-373_Chr1:4061374-4061987;+;614	0.855136	8.51792	42.5104	7.03072e-11	2.13017e-08
smallRNA-13998_Chr2:12720433-12720568;+;136	-2.98694	3.49095	39.7831	2.83797e-10	8.42987e-08
smallRNA-1193_Chr1:9956122-9957537;+;1416	-1.51715	4.65091	37.9441	7.28004e-10	2.12087e-07
smallRNA-15600_Chr3:8496976-8497163;+;188	-1.5299	5.48396	36.8366	1.28456e-09	3.67167e-07
smallRNA-21627_Chr3:21509458-21510000;+;543	-6.93355	2.3155	36.6264	1.43081e-09	3.98249e-07
smallRNA-22944_Chr4:2566428-2566822;+;395	3.32208	3.9392	36.606	1.44589e-09	3.98249e-07
smallRNA-2309_Chr1:13351845-13352097;+;253	-2.52848	3.18655	35.5528	2.48231e-09	6.71509e-07
smallRNA-13803_Chr2:11346397-11346719;+;323	-3.51908	2.59088	35.0902	3.14788e-09	8.36619e-07
smallRNA-5566_Chr1:18224441-18227753;+;3313	-0.970244	7.2412	34.9858	3.32119e-09	8.67461e-07
smallRNA-5805_Chr1:19354175-19354473;+;299	1.42326	5.57774	34.7596	3.7303e-09	9.57801e-07
smallRNA-25677_Chr4:5634886-5635818;+;933	-1.98596	4.67779	34.2422	4.86624e-09	1.22864e-06
smallRNA-16821_Chr3:11761000-11761612;+;613	1.47219	5.59117	34.1179	5.18726e-09	1.28823e-06
smallRNA-20638_Chr3:16111844-16112112;+;269	-1.87006	4.09272	33.6724	6.52201e-09	1.59358e-06
smallRNA-7088_Chr1:26554988-26555140;+;153	6.39639	2.72335	33.5732	6.8631e-09	1.6503e-06
smallRNA-27801_Chr4:17413072-17413313;+;242	-6.84333	2.34849	33.1335	8.60435e-09	2.03668e-06
smallRNA-13532_Chr2:10148634-10149390;+;757	-2.561	3.01741	32.9235	9.58551e-09	2.23401e-06
smallRNA-19416_Chr3:14423056-14427518;+;4463	-0.896064	6.45213	32.5152	1.18263e-08	2.71449e-06
smallRNA-2616_Chr1:13699265-13699899;+;635	-1.44891	4.71706	31.9165	1.60942e-08	3.63897e-06
smallRNA-25997_Chr4:6144409-6144731;+;323	3.94074	3.54488	31.7629	1.74188e-08	3.88054e-06
smallRNA-7098_Chr1:26635361-26635547;+;187	-3.19255	2.71939	31.1985	2.3295e-08	5.11444e-06
smallRNA-26182_Chr4:6563670-6564039;+;370	3.09298	4.0758	31.1559	2.38111e-08	5.15306e-06
smallRNA-24594_Chr4:4386151-4391104;+;4954	-0.764269	6.73393	29.9399	4.45658e-08	9.50884e-06
smallRNA-16596_Chr3:11510159-11510366;+;208	-2.30121	3.45508	29.8357	4.70253e-08	9.89425e-06
smallRNA-3399_Chr1:14492014-14496017;+;4004	-0.805115	6.72023	29.5155	5.54717e-08	1.15115e-05
smallRNA-26585_Chr4:7880075-7880140;+;66	-4.36163	2.14115	29.4372	5.77576e-08	1.16839e-05
smallRNA-13840_Chr2:11562887-11563229;+;343	-1.25986	5.82757	29.4296	5.79866e-08	1.16839e-05
smallRNA-13210_Chr2:8621695-8621815;+;121	-4.36122	2.06778	29.4086	5.8616e-08	1.16839e-05
smallRNA-23121_Chr4:2891453-2898398;+;6946	-0.687145	7.34732	28.5482	9.13937e-08	1.79808e-05
smallRNA-17322_Chr3:12305236-12307863;+;2628	-1.09324	5.5132	28.4918	9.40939e-08	1.82747e-05
smallRNA-18649_Chr3:13614181-13618661;+;4481	-0.903077	6.56167	28.2694	1.05551e-07	2.02403e-05
smallRNA-176_Chr1:1738973-1739174;+;202	-3.28679	2.65943	28.2269	1.07894e-07	2.04311e-05
smallRNA-23468_Chr4:3285687-3288078;+;2392	-1.06993	5.33522	27.8938	1.28159e-07	2.3686e-05
smallRNA-13829_Chr2:11502450-11502862;+;413	-2.03784	3.4118	27.893	1.2821e-07	2.3686e-05
smallRNA-6864_Chr1:24810438-24810543;+;106	1.80558	4.87262	27.7806	1.3588e-07	2.48006e-05
smallRNA-5406_Chr1:17576900-17577311;+;412	1.15556	5.68695	27.6986	1.41766e-07	2.55667e-05
smallRNA-19176_Chr3:14155876-14156678;+;803	3.72444	6.32783	27.5674	1.51716e-07	2.70393e-05
smallRNA-21075_Chr3:17380470-17380700;+;231	2.15541	4.62507	27.4613	1.6027e-07	2.82318e-05
smallRNA-24610_Chr4:4403731-4409567;+;5837	-0.935959	6.42823	26.7485	2.31733e-07	4.03508e-05
smallRNA-15624_Chr3:8574385-8574941;+;557	-0.930375	5.50853	26.1163	3.21463e-07	5.53391e-05
smallRNA-27466_Chr4:13377369-13377644;+;276	-4.46868	2.12195	26.0294	3.36249e-07	5.72341e-05
smallRNA-20736_Chr3:16366217-16366328;+;112	1.96537	4.4973	25.9325	3.53569e-07	5.95134e-05
smallRNA-21600_Chr3:21277096-21277634;+;539	-0.997083	6.47648	25.6528	4.08698e-07	6.80369e-05
smallRNA-15449_Chr3:7834612-7834810;+;199	-2.24175	4.30039	25.2816	4.95425e-07	8.15782e-05
smallRNA-20156_Chr3:15301761-15306470;+;4710	-0.641649	7.90025	25.0333	5.6348e-07	9.17867e-05
smallRNA-20048_Chr3:15123605-15125486;+;1882	-1.10688	5.52733	24.7424	6.55259e-07	0.000105601
smallRNA-4797_Chr1:16318860-16321813;+;2954	-0.668068	7.20202	24.5443	7.26213e-07	0.000115804
smallRNA-3332_Chr1:14437385-14439604;+;2220	-1.12862	5.26259	24.5022	7.42234e-07	0.000117126
smallRNA-24619_Chr4:4421557-4424469;+;2913	-0.78282	6.4022	23.646	1.15788e-06	0.000180833
smallRNA-1324_Chr1:10802352-10803386;+;1035	1.41158	7.07897	23.494	1.25301e-06	0.000193692
smallRNA-19521_Chr3:14549975-14553821;+;3847	-0.895992	5.75156	23.3961	1.31843e-06	0.000200587
smallRNA-9397_Chr2:3097703-3101760;+;4058	-0.675082	6.5483	23.3879	1.3241e-06	0.000200587
smallRNA-24612_Chr4:4412514-4416487;+;3974	-0.706577	6.493	23.2981	1.38739e-06	0.000208095
smallRNA-27428_Chr4:13006221-13006306;-;86	-1.20561	5.02609	23.0581	1.5718e-06	0.000233392
smallRNA-6954_Chr1:25344274-25344375;-;102	3.53944	3.57645	23.0397	1.58686e-06	0.000233392
smallRNA-20716_Chr3:16285264-16285569;+;306	1.23507	5.12454	22.9684	1.6469e-06	0.000239894
smallRNA-25998_Chr4:6144818-6144856;+;39	5.90027	3.44224	22.831	1.7689e-06	0.00025521
smallRNA-18657_Chr3:13624123-13627451;+;3329	-1.03805	5.30239	22.7251	1.8691e-06	0.000267122
smallRNA-13610_Chr2:10516432-10516577;+;146	-3.62672	2.2668	22.5938	2.00128e-06	0.000283339
smallRNA-16007_Chr3:10146078-10146551;+;474	1.05682	6.05728	22.5593	2.03754e-06	0.000285803
smallRNA-23736_Chr4:3547692-3553827;+;6136	-0.703324	6.4677	22.5048	2.09614e-06	0.000291325
smallRNA-14296_Chr2:15381769-15382012;+;244	-3.68527	2.14824	22.3712	2.24718e-06	0.000309477
smallRNA-26312_Chr4:6970653-6970781;+;129	2.53806	3.57885	22.1261	2.55317e-06	0.00034845
smallRNA-4607_Chr1:16097285-16099871;+;2587	-0.719328	6.74035	21.7927	3.03758e-06	0.000410859
smallRNA-18936_Chr3:13908459-13910263;+;1805	-0.893286	5.67576	21.6454	3.28002e-06	0.000439726
smallRNA-20074_Chr3:15149454-15153117;+;3664	-0.764618	6.46304	21.6064	3.3474e-06	0.000444823
smallRNA-2429_Chr1:13476945-13477131;+;187	0.735507	6.51495	21.5209	3.49993e-06	0.000461048
smallRNA-14297_Chr2:15382127-15382197;-;71	-6.46001	1.95631	21.35	3.82623e-06	0.000497616
smallRNA-16054_Chr3:10358703-10360300;+;1598	-3.58585	2.32468	21.3263	3.87386e-06	0.000497616
smallRNA-3398_Chr1:14489304-14491988;+;2685	-0.910105	5.1782	21.3252	3.87608e-06	0.000497616
smallRNA-23292_Chr4:3076152-3078852;+;2701	-0.788339	5.54339	21.2858	3.95647e-06	0.000503669
smallRNA-23695_Chr4:3498670-3501367;+;2698	-0.67461	6.78117	21.1317	4.28781e-06	0.000539038
smallRNA-9126_Chr2:2806536-2808005;+;1470	-0.832895	6.10607	21.1238	4.30547e-06	0.000539038
smallRNA-5474_Chr1:17841633-17841994;+;362	-1.27774	4.31279	20.9644	4.67893e-06	0.000580993
smallRNA-21777_Chr3:22747405-22748632;+;1228	0.91658	6.00999	20.8892	4.86642e-06	0.000599361
smallRNA-27016_Chr4:10180713-10180938;+;226	5.8325	3.85478	20.8694	4.91692e-06	0.000600696
smallRNA-5429_Chr1:17639471-17642892;+;3422	-0.69852	6.11694	20.6097	5.63093e-06	0.000682424
smallRNA-18682_Chr3:13647751-13651494;+;3744	-0.841528	7.10324	20.5344	5.85701e-06	0.000704189
smallRNA-15213_Chr3:5778545-5781486;+;2942	-0.799153	6.61933	20.3743	6.36805e-06	0.000759603
smallRNA-27142_Chr4:10860290-10860475;+;186	-4.43949	3.26266	20.1965	6.98793e-06	0.000819095
smallRNA-6360_Chr1:21881100-21881159;+;60	0.778477	7.21898	20.1962	6.98899e-06	0.000819095
smallRNA-8832_Chr2:2541509-2542964;+;1456	-0.682233	7.05893	20.1853	7.029e-06	0.000819095
smallRNA-17767_Chr3:12720749-12721916;+;1168	-0.970253	5.48617	19.9784	7.83214e-06	0.000905718
smallRNA-2319_Chr1:13359099-13359454;+;356	2.48894	3.90668	19.7232	8.95058e-06	0.00102721
smallRNA-6897_Chr1:24940898-24940934;-;37	6.47266	2.28363	19.6426	9.33636e-06	0.00106343
smallRNA-7077_Chr1:26395126-26395220;+;95	5.63389	2.90328	19.4985	1.00679e-05	0.00113819
smallRNA-18956_Chr3:13926764-13930911;+;4148	-0.717227	6.68643	19.4835	1.01472e-05	0.00113867
smallRNA-14449_Chr2:16742298-16742811;+;514	-3.62344	2.16641	19.4015	1.05923e-05	0.00117987
smallRNA-24142_Chr4:3960714-3962821;+;2108	-0.794514	5.73107	19.3599	1.08259e-05	0.00119709
smallRNA-27251_Chr4:11414078-11414305;+;228	-6.52629	2.03723	19.1984	1.17814e-05	0.00129331
smallRNA-6094_Chr1:20772231-20772296;+;66	1.41083	5.75262	19.1505	1.20807e-05	0.00131663
smallRNA-14864_Chr3:2090936-2092306;+;1371	-1.12515	4.32708	19.1058	1.23667e-05	0.00133816
smallRNA-18645_Chr3:13609335-13611929;+;2595	-0.674468	6.43973	19.0352	1.28329e-05	0.00137876
smallRNA-11367_Chr2:4970678-4972515;+;1838	-0.794488	6.03342	18.9681	1.32922e-05	0.00141805
smallRNA-4702_Chr1:16198760-16204069;+;5310	-0.602407	7.61163	18.8619	1.40529e-05	0.00148872
smallRNA-8877_Chr2:2582903-2584222;+;1320	-0.69347	6.41795	18.8369	1.42383e-05	0.00149789
smallRNA-9814_Chr2:3540546-3541800;+;1255	-0.879878	5.94615	18.8091	1.44478e-05	0.00150944
smallRNA-15136_Chr3:5137330-5138067;+;738	-1.11307	5.21898	18.7432	1.49558e-05	0.00155182
smallRNA-3973_Chr1:15448607-15453089;+;4483	-0.921028	5.72999	18.7025	1.52779e-05	0.00157199
smallRNA-8813_Chr2:2518566-2518900;+;335	-1.94958	3.24177	18.6926	1.53577e-05	0.00157199
smallRNA-14800_Chr3:1122045-1122371;+;327	-1.12723	4.80162	18.6228	1.59302e-05	0.00161964
smallRNA-11079_Chr2:4704963-4706355;+;1393	-0.807677	6.70355	18.5992	1.61291e-05	0.00162893
smallRNA-9398_Chr2:3101807-3104036;+;2230	-0.806741	6.57727	18.5577	1.64839e-05	0.00165374
smallRNA-6544_Chr1:22984977-22985151;+;175	-2.96508	2.35158	18.4252	1.76704e-05	0.00175661
smallRNA-26560_Chr4:7801050-7801722;+;673	-0.611343	8.14684	18.4176	1.77412e-05	0.00175661
smallRNA-14519_Chr2:17362637-17363946;+;1310	0.648896	7.13348	18.0339	2.17001e-05	0.00213464
smallRNA-22180_Chr4:1472725-1473083;+;359	-0.515795	8.96755	17.9837	2.228e-05	0.00217755
smallRNA-16396_Chr3:11207425-11207684;+;260	-1.98455	3.51723	17.905	2.32206e-05	0.00225493
smallRNA-26497_Chr4:7623820-7623978;+;159	-2.90431	3.41539	17.8598	2.37795e-05	0.0022945
smallRNA-17_Chr1:213459-213786;+;328	0.954314	6.68798	17.6827	2.60983e-05	0.0025023
smallRNA-46_Chr1:446337-447521;+;1185	-1.10457	4.29452	17.5495	2.79925e-05	0.00266703
smallRNA-12881_Chr2:7183580-7186015;+;2436	-1.09506	4.21356	17.5364	2.81856e-05	0.00266865
smallRNA-1037_Chr1:9135543-9135943;+;401	-1.70438	4.16891	17.3903	3.04369e-05	0.00286391
smallRNA-22416_Chr4:1804602-1809733;+;5132	-0.610345	6.56836	17.3551	3.10059e-05	0.00289943
smallRNA-19447_Chr3:14459426-14463100;+;3675	-0.484417	7.93113	17.3403	3.1249e-05	0.00290424
smallRNA-20613_Chr3:16077685-16077837;+;153	-0.947088	4.88302	17.325	3.1502e-05	0.0029099
smallRNA-23264_Chr4:3050797-3053223;+;2427	-0.700892	5.99056	17.2571	3.26471e-05	0.0029974
smallRNA-1211_Chr1:10060704-10060984;+;281	-1.13653	4.63525	17.2123	3.34259e-05	0.00305041
smallRNA-17442_Chr3:12407764-12412307;+;4544	-0.587056	6.90403	17.1326	3.48588e-05	0.00316213
smallRNA-24041_Chr4:3847683-3849670;+;1988	-1.2367	4.36658	17.0207	3.69753e-05	0.0033224
smallRNA-26858_Chr4:9173324-9173609;+;286	0.583219	6.90177	17.0161	3.70642e-05	0.0033224
smallRNA-16093_Chr3:10459505-10460266;+;762	0.574624	7.14979	16.8896	3.96179e-05	0.00353042
smallRNA-1535_Chr1:11678567-11678691;+;125	1.33949	4.45465	16.8695	4.00403e-05	0.00354719
smallRNA-18435_Chr3:13393509-13394400;+;892	-0.741206	6.0468	16.8559	4.03287e-05	0.00355198
smallRNA-17108_Chr3:12099394-12100422;+;1029	-0.696921	5.9397	16.7617	4.23799e-05	0.0036941
smallRNA-6974_Chr1:25490638-25490751;+;114	1.09121	4.66905	16.7595	4.24301e-05	0.0036941
smallRNA-23105_Chr4:2860263-2861847;+;1585	-0.470127	8.21683	16.6937	4.39274e-05	0.00380261
smallRNA-21679_Chr3:22122767-22122883;-;117	0.771016	6.88163	16.6408	4.51689e-05	0.00388082
smallRNA-11208_Chr2:4826672-4827229;+;558	-1.3224	5.13186	16.6335	4.53433e-05	0.00388082
smallRNA-15199_Chr3:5643444-5643571;+;128	-4.04469	1.97882	16.6168	4.57438e-05	0.00389311
smallRNA-20078_Chr3:15156636-15159047;+;2412	-0.752994	5.9706	16.4775	4.92299e-05	0.00416639
smallRNA-4318_Chr1:15804014-15805478;+;1465	-0.867878	5.27111	16.3629	5.22993e-05	0.00440157
smallRNA-23573_Chr4:3382925-3385942;+;3018	-0.70487	5.65846	16.3282	5.32645e-05	0.00445803
smallRNA-14394_Chr2:16130361-16130517;+;157	-1.50069	4.13079	16.309	5.38081e-05	0.00447878
smallRNA-2931_Chr1:14014860-14014895;-;36	5.57656	2.50011	16.1677	5.79755e-05	0.0047993
smallRNA-24222_Chr4:4036789-4038193;+;1405	-1.24569	4.42247	16.1394	5.88467e-05	0.00484494
smallRNA-21297_Chr3:18705293-18705532;+;240	0.815147	6.15117	16.1122	5.96982e-05	0.00488847
smallRNA-7825_Chr2:1002176-1002437;+;262	1.31202	5.2352	15.9884	6.37316e-05	0.0051907
smallRNA-19172_Chr3:14149447-14152283;+;2837	-0.702766	5.94358	15.9075	6.65134e-05	0.0053883
smallRNA-4211_Chr1:15707143-15711502;+;4360	-0.620796	6.82305	15.8915	6.70805e-05	0.00540533
smallRNA-21564_Chr3:20875379-20875699;+;321	-1.32591	4.05073	15.8426	6.88355e-05	0.0055174
smallRNA-16744_Chr3:11668672-11669289;+;618	-1.0661	4.88638	15.8288	6.934e-05	0.00552859
smallRNA-25806_Chr4:5843932-5846218;+;2287	-0.784272	6.03478	15.6427	7.65088e-05	0.00606823
smallRNA-19398_Chr3:14407269-14411347;+;4079	-0.754832	5.88977	15.585	7.88761e-05	0.00622341
smallRNA-21994_Chr4:661435-661702;+;268	-0.577523	7.07361	15.536	8.0948e-05	0.00635379
smallRNA-11674_Chr2:5303845-5306575;+;2731	-0.541814	7.27508	15.4241	8.58874e-05	0.00670674
smallRNA-13536_Chr2:10160370-10160642;+;273	1.17396	4.54164	15.3736	8.82101e-05	0.0068528
smallRNA-17283_Chr3:12270321-12271357;+;1037	-0.611578	6.38014	15.3249	9.05147e-05	0.00699595
smallRNA-12909_Chr2:7278118-7278988;+;871	0.473679	8.99844	15.1881	9.73139e-05	0.00748329
smallRNA-25200_Chr4:4973543-4974059;+;517	-1.13718	4.44308	15.1438	9.96273e-05	0.0076225
smallRNA-18997_Chr3:13967637-13972174;+;4538	-0.650956	6.45455	15.0375	0.000105395	0.0080233
smallRNA-5849_Chr1:19476538-19476861;+;324	1.45983	4.54281	15.0208	0.000106331	0.00805403
smallRNA-8023_Chr2:1360853-1361344;+;492	-0.67357	5.50808	14.9825	0.000108512	0.00817838
smallRNA-27533_Chr4:14273382-14273507;-;126	2.69275	3.8826	14.9542	0.00011015	0.00823818
smallRNA-7757_Chr2:817108-817179;+;72	-1.19085	4.62881	14.9501	0.000110393	0.00823818
smallRNA-4802_Chr1:16324856-16325519;+;664	0.819432	5.43819	14.8504	0.000116382	0.00863545
smallRNA-6943_Chr1:25260817-25261549;+;733	-1.13412	4.10788	14.8427	0.000116857	0.00863545
smallRNA-26270_Chr4:6826007-6826143;+;137	-2.47419	2.65981	14.7905	0.000120137	0.00880286
smallRNA-25435_Chr4:5292671-5292820;+;150	-2.01263	3.20923	14.7882	0.000120285	0.00880286
smallRNA-18221_Chr3:13203061-13204210;+;1150	-0.800614	5.53943	14.7326	0.000123887	0.00902292
smallRNA-26902_Chr4:9483976-9488467;+;4492	-0.478969	8.16831	14.6343	0.000130519	0.00946043
smallRNA-17637_Chr3:12593801-12593957;-;157	-1.59249	3.67624	14.5284	0.000138065	0.00995975
smallRNA-4892_Chr1:16493276-16493327;-;52	5.52564	2.35157	14.5173	0.00013888	0.00996129
smallRNA-18448_Chr3:13404930-13406750;+;1821	-0.907764	4.96118	14.5035	0.0001399	0.00996129
smallRNA-22938_Chr4:2557647-2558325;+;679	-0.603939	6.1969	14.5014	0.000140059	0.00996129
smallRNA-1537_Chr1:11686245-11687079;+;835	0.699249	6.00699	14.4623	0.00014299	0.0101222
smallRNA-4906_Chr1:16513051-16521069;+;8019	-0.559706	8.21929	14.4434	0.000144437	0.0101771
smallRNA-25996_Chr4:6143877-6144264;+;388	0.896942	5.05795	14.3817	0.000149249	0.0104675
smallRNA-12328_Chr2:6178032-6179596;+;1565	0.480108	7.49098	14.3412	0.000152488	0.0106453
smallRNA-14746_Chr3:510071-511330;+;1260	-0.678408	8.20453	14.2531	0.0001598	0.0110605
smallRNA-7134_Chr1:26956632-26957085;+;454	1.38029	3.89069	14.2519	0.000159896	0.0110605
smallRNA-25634_Chr4:5556599-5561460;+;4862	-0.415737	10.22	14.203	0.000164104	0.0113001
smallRNA-11677_Chr2:5310344-5313259;+;2916	-0.547682	6.72332	14.1194	0.000171561	0.0117481
smallRNA-18663_Chr3:13633181-13634954;+;1774	-0.880908	5.1511	14.1129	0.000172162	0.0117481
smallRNA-14061_Chr2:13093281-13095209;+;1929	0.469588	8.11124	14.0833	0.000174893	0.011881
smallRNA-10459_Chr2:4127595-4131076;+;3482	-0.598291	6.06232	14.0732	0.000175834	0.0118916
smallRNA-17440_Chr3:12404950-12407232;+;2283	-1.1615	4.60663	14.0212	0.000180763	0.0121706
smallRNA-21359_Chr3:18982763-18983026;+;264	0.562756	6.48327	13.9701	0.000185738	0.0124502
smallRNA-26428_Chr4:7375439-7375677;+;239	0.748833	5.89604	13.9599	0.000186753	0.0124631
smallRNA-10183_Chr2:3875633-3876886;+;1254	-1.19613	4.18952	13.9034	0.000192448	0.0127868
smallRNA-27869_Chr4:18327703-18328389;+;687	-1.02687	4.69167	13.8143	0.000201793	0.0133492
smallRNA-35772_ChrM:280524-286373;+;5850	-0.51597	7.62731	13.7826	0.000205227	0.0135173
smallRNA-11827_Chr2:5450884-5452321;+;1438	-0.659919	5.62308	13.7247	0.000211656	0.0138804
smallRNA-8374_Chr2:1937632-1938280;+;649	-0.700904	5.73263	13.6561	0.000219522	0.0143342
smallRNA-11362_Chr2:4962098-4965262;+;3165	-0.49228	8.2466	13.5464	0.000232739	0.015132
smallRNA-16540_Chr3:11442553-11442842;+;290	0.930273	4.72867	13.3971	0.000252011	0.016315
smallRNA-24476_Chr4:4282082-4285623;+;3542	-0.633429	6.20853	13.341	0.000259665	0.016739
smallRNA-20637_Chr3:16109922-16110232;+;311	-1.13981	4.34762	13.3059	0.000264569	0.0169829
smallRNA-19264_Chr3:14261512-14263875;+;2364	-0.728146	5.54712	13.247	0.000273017	0.0174512
smallRNA-1665_Chr1:12050116-12050523;+;408	-0.729922	5.64594	13.231	0.00027535	0.0175264
smallRNA-4018_Chr1:15487781-15492675;+;4895	-0.69046	5.54661	13.2215	0.000276751	0.0175419
smallRNA-16427_Chr3:11270230-11270645;+;416	-0.788716	5.47023	13.2022	0.000279616	0.0176496
smallRNA-10126_Chr2:3830356-3831052;+;697	-2.07389	2.98465	13.1671	0.000284902	0.0177805
smallRNA-9023_Chr2:2725545-2726944;+;1400	-0.615305	6.15285	13.1552	0.00028672	0.0177805
smallRNA-9156_Chr2:2829815-2834290;+;4476	-0.590809	7.0818	13.1537	0.000286952	0.0177805
smallRNA-9936_Chr2:3639704-3642929;+;3226	-0.531407	7.06698	13.153	0.000287054	0.0177805
smallRNA-19743_Chr3:14749292-14750760;+;1469	0.564248	7.52919	13.1497	0.000287558	0.0177805
smallRNA-15252_Chr3:6011187-6012136;+;950	-1.65674	3.4128	13.053	0.000302791	0.0186463
smallRNA-3161_Chr1:14240819-14245038;+;4220	-0.688932	6.07955	13.0406	0.00030481	0.0186946
smallRNA-14178_Chr2:14232184-14232526;+;343	1.15723	4.36914	12.9998	0.00031153	0.0190297
smallRNA-24591_Chr4:4380179-4382331;+;2153	-0.594957	5.79908	12.9358	0.00032235	0.0196115
smallRNA-10493_Chr2:4153299-4154460;+;1162	-0.974702	4.98455	12.8981	0.000328918	0.0198691
smallRNA-3181_Chr1:14266738-14268989;+;2252	-0.657239	6.24059	12.8965	0.000329206	0.0198691
smallRNA-11193_Chr2:4807778-4812270;+;4493	-0.408756	8.21921	12.8885	0.000330601	0.0198741
smallRNA-3759_Chr1:15066878-15070452;+;3575	-0.651598	6.65773	12.8683	0.000334194	0.0199405
smallRNA-21431_Chr3:19612474-19612700;+;227	-0.602663	6.87756	12.8637	0.000335011	0.0199405
smallRNA-1517_Chr1:11617510-11620080;+;2571	-0.510754	6.56698	12.8601	0.000335655	0.0199405
smallRNA-20043_Chr3:15111284-15115890;+;4607	-0.566266	6.63223	12.8243	0.000342149	0.0201878
smallRNA-16333_Chr3:11088866-11089950;+;1085	-0.853776	4.96916	12.8185	0.0003432	0.0201878
smallRNA-18937_Chr3:13910356-13912302;+;1947	-0.824768	4.95457	12.8152	0.000343815	0.0201878
smallRNA-24385_Chr4:4189969-4190593;+;625	-1.83105	3.4076	12.7976	0.000347072	0.0203003
smallRNA-10549_Chr2:4200365-4202995;+;2631	-0.817226	5.10074	12.7885	0.000348754	0.0203203
smallRNA-22207_Chr4:1592777-1599257;+;6481	-0.344525	9.80273	12.7185	0.000362052	0.0210143
smallRNA-25153_Chr4:4932831-4933448;+;618	1.45723	3.91681	12.6278	0.000380047	0.0218139
smallRNA-806_Chr1:7766068-7766639;+;572	-0.547324	7.91639	12.6239	0.000380856	0.0218139
smallRNA-16382_Chr3:11180601-11183189;+;2589	-0.411992	8.60571	12.6203	0.000381574	0.0218139
smallRNA-18856_Chr3:13818922-13820671;+;1750	-0.71818	5.30824	12.6203	0.000381588	0.0218139
smallRNA-26197_Chr4:6617381-6618160;+;780	0.828939	5.66872	12.5967	0.000386434	0.0219467
smallRNA-20782_Chr3:16501501-16501978;+;478	0.873209	4.9465	12.5949	0.000386808	0.0219467
smallRNA-8015_Chr2:1348295-1348586;+;292	-0.983214	4.66289	12.4754	0.000412353	0.0233087
smallRNA-10299_Chr2:3973270-3975830;+;2561	-0.685249	5.66615	12.437	0.000420907	0.0236587
smallRNA-14853_Chr3:1959229-1960138;+;910	0.765584	7.03867	12.4336	0.000421669	0.0236587
smallRNA-11460_Chr2:5090020-5092790;+;2771	-0.693644	5.4362	12.4134	0.000426261	0.0238281
smallRNA-17261_Chr3:12247812-12250563;+;2752	-0.719869	5.89585	12.3576	0.000439186	0.0244604
smallRNA-5470_Chr1:17831110-17831628;+;519	0.449681	7.55138	12.3282	0.000446156	0.0246784
smallRNA-3146_Chr1:14225661-14226713;+;1053	-1.18406	4.3212	12.3215	0.00044776	0.0246784
smallRNA-10523_Chr2:4180766-4183176;+;2411	-0.726215	5.93904	12.3206	0.000447987	0.0246784
smallRNA-23116_Chr4:2885383-2888509;+;3127	-0.443069	7.50055	12.3071	0.000451239	0.0247674
smallRNA-23107_Chr4:2864276-2866514;+;2239	-0.43238	8.9099	12.2296	0.00047037	0.0256459
smallRNA-8875_Chr2:2579915-2581095;+;1181	-0.44476	7.2307	12.2283	0.000470696	0.0256459
smallRNA-13631_Chr2:10558171-10558520;+;350	-1.68692	3.64411	12.219	0.000473052	0.0256459
smallRNA-8649_Chr2:2325488-2326571;+;1084	0.363835	8.70333	12.2152	0.000474015	0.0256459
smallRNA-17714_Chr3:12678326-12679293;+;968	-0.772364	5.55362	12.2012	0.000477591	0.0257474
smallRNA-13666_Chr2:10648343-10649365;+;1023	1.10898	4.58156	12.179	0.000483313	0.0258709
smallRNA-20045_Chr3:15117680-15122008;+;4329	-0.555719	6.17403	12.1774	0.00048371	0.0258709
smallRNA-26572_Chr4:7827819-7828217;+;399	-1.11425	4.62482	12.1679	0.0004862	0.0258709
smallRNA-26537_Chr4:7720880-7721422;+;543	0.759882	6.25594	12.1659	0.000486713	0.0258709
smallRNA-10784_Chr2:4408904-4411018;+;2115	-0.660699	5.94327	12.1454	0.000492082	0.0260648
smallRNA-2311_Chr1:13353175-13353307;+;133	2.82433	3.39584	12.1266	0.000497072	0.0262374
smallRNA-25441_Chr4:5300792-5301344;+;553	0.544066	6.97418	12.0984	0.00050464	0.0265444
smallRNA-6980_Chr1:25565974-25566118;+;145	1.81316	3.14576	12.0594	0.000515327	0.0270128
smallRNA-19952_Chr3:14981451-14985876;+;4426	-0.491457	6.85891	12.0286	0.000523897	0.0273673
smallRNA-9410_Chr2:3116865-3121708;+;4844	-0.363506	8.69032	11.9741	0.000539448	0.0280828
smallRNA-3754_Chr1:15063209-15064671;+;1463	-1.11659	4.44915	11.9645	0.000542249	0.0281319
smallRNA-23583_Chr4:3392809-3393737;+;929	-1.03184	4.46061	11.9411	0.000549103	0.0283452
smallRNA-17992_Chr3:12949699-12951550;+;1852	-0.640997	6.27261	11.9328	0.000551542	0.0283452
smallRNA-12996_Chr2:7632610-7633266;+;657	0.654009	5.92756	11.9313	0.000551973	0.0283452
smallRNA-21313_Chr3:18739486-18740072;+;587	0.816045	5.05391	11.9055	0.000559695	0.0285648
smallRNA-26634_Chr4:8087326-8087612;+;287	0.439883	7.17466	11.9044	0.00056002	0.0285648
smallRNA-11910_Chr2:5534135-5534617;+;483	0.456739	7.17271	11.8872	0.000565199	0.0287212
smallRNA-401_Chr1:4294045-4294239;+;195	0.509145	6.58927	11.8817	0.000566877	0.0287212
smallRNA-12964_Chr2:7496282-7496585;+;304	0.67916	6.18594	11.8361	0.000580944	0.0293357
smallRNA-8817_Chr2:2520456-2525947;+;5492	-0.354963	9.31277	11.7711	0.000601579	0.0301978
smallRNA-4418_Chr1:15894684-15895026;+;343	0.483701	7.18712	11.7698	0.000602002	0.0301978
smallRNA-14210_Chr2:14472806-14473414;+;609	0.62655	6.34176	11.6978	0.000625754	0.0312856
smallRNA-11194_Chr2:4812412-4815465;+;3054	-0.505842	6.80667	11.6783	0.000632327	0.0314313
smallRNA-17575_Chr3:12539724-12541501;+;1778	-0.944032	5.3242	11.6769	0.000632817	0.0314313
smallRNA-24467_Chr4:4272854-4275371;+;2518	-0.795969	5.11904	11.6531	0.000640959	0.0317317
smallRNA-20051_Chr3:15127247-15128517;+;1271	-0.862124	5.25099	11.6302	0.0006489	0.0320201
smallRNA-26471_Chr4:7526962-7527329;+;368	1.74955	4.07526	11.5965	0.00066075	0.032499
smallRNA-10176_Chr2:3866539-3869778;+;3240	-0.869381	5.89139	11.5618	0.000673197	0.0329615
smallRNA-20933_Chr3:16943035-16943239;+;205	-0.898715	4.61435	11.5524	0.000676629	0.0329615
smallRNA-10118_Chr2:3826002-3826495;-;494	-1.54863	3.16109	11.5522	0.00067668	0.0329615
smallRNA-17633_Chr3:12588524-12589401;+;878	0.572778	6.31803	11.5248	0.000686734	0.033344
smallRNA-15927_Chr3:9874295-9874767;+;473	0.675502	5.60899	11.5187	0.000689007	0.0333475
smallRNA-9291_Chr2:2986116-2986466;+;351	-1.27449	3.82453	11.5087	0.000692697	0.0334193
smallRNA-8631_Chr2:2291835-2292316;+;482	0.456923	7.40192	11.4717	0.000706641	0.0339838
smallRNA-17822_Chr3:12780331-12781510;+;1180	-0.999339	4.95392	11.4414	0.000718245	0.0344326
smallRNA-675_Chr1:6722785-6723528;+;744	-0.651055	5.76488	11.434	0.00072113	0.0344618
smallRNA-21609_Chr3:21386659-21386969;-;311	0.870817	5.34871	11.3785	0.000743001	0.0353655
smallRNA-21812_Chr3:23130686-23130954;+;269	-1.27207	4.00021	11.3742	0.000744708	0.0353655
smallRNA-24037_Chr4:3842987-3844455;+;1469	-0.882008	4.54969	11.3242	0.00076502	0.0362165
smallRNA-4645_Chr1:16146753-16148553;+;1801	0.503718	6.80203	11.3136	0.000769405	0.0363106
smallRNA-26028_Chr4:6192338-6192559;+;222	-0.870018	4.6631	11.2958	0.000776823	0.0364566
smallRNA-7593_Chr2:345190-347753;+;2564	-1.39962	3.04339	11.2946	0.00077731	0.0364566
smallRNA-19527_Chr3:14557914-14558932;+;1019	-0.592898	6.15441	11.2763	0.00078501	0.0367041
smallRNA-14962_Chr3:3356820-3357498;+;679	-0.601247	6.48887	11.266	0.000789403	0.0367722
smallRNA-26657_Chr4:8166466-8166967;+;502	-1.26726	3.8381	11.2615	0.000791321	0.0367722
smallRNA-24656_Chr4:4459131-4459970;+;840	-0.936439	4.5556	11.2157	0.000811097	0.037497
smallRNA-4039_Chr1:15517154-15519674;+;2521	-0.947859	4.81853	11.2139	0.000811871	0.037497
smallRNA-21468_Chr3:20029682-20033249;+;3568	-0.792572	6.37389	11.164	0.000833994	0.0384017
smallRNA-18922_Chr3:13884441-13890526;+;6086	-0.480705	7.41056	11.1543	0.000838385	0.0384869
smallRNA-15646_Chr3:8714722-8715193;+;472	-2.09733	3.03574	11.1363	0.000846554	0.0387234
smallRNA-1063_Chr1:9310243-9310345;+;103	-1.15079	3.59912	11.1317	0.000848647	0.0387234
smallRNA-35388_ChrC:63980-64215;+;236	-0.763807	5.54547	11.1098	0.000858747	0.0390666
smallRNA-10189_Chr2:3880972-3881292;+;321	-1.77479	3.00763	11.094	0.000866078	0.0392821
smallRNA-27128_Chr4:10754732-10755939;+;1208	0.935677	4.5862	11.0312	0.000895892	0.0404384
smallRNA-7818_Chr2:987370-987869;+;500	-1.018	4.44267	11.0283	0.000897331	0.0404384
smallRNA-15872_Chr3:9705487-9709381;+;3895	-0.604952	7.25617	11.0236	0.00089958	0.0404384
smallRNA-2651_Chr1:13726450-13728401;+;1952	-0.459369	7.24773	11.0096	0.00090642	0.0406253
smallRNA-23369_Chr4:3143532-3144503;-;972	-0.658401	6.04358	10.9782	0.000921915	0.0411979
smallRNA-5528_Chr1:18047876-18048608;+;733	-0.510476	6.91515	10.969	0.000926483	0.0412802
smallRNA-17192_Chr3:12189293-12193451;+;4159	-0.525874	6.61152	10.8814	0.000971341	0.0430528
smallRNA-19170_Chr3:14147703-14148868;+;1166	-1.15025	3.93985	10.8803	0.00097195	0.0430528
smallRNA-19722_Chr3:14716394-14717060;+;667	-1.85836	2.9788	10.8538	0.000985954	0.0435458
smallRNA-17447_Chr3:12418327-12418537;+;211	-1.626	3.60456	10.8483	0.000988839	0.0435463
smallRNA-25708_Chr4:5675217-5675415;+;199	1.48798	3.35728	10.7851	0.00102319	0.0449283
smallRNA-16113_Chr3:10537047-10537397;+;351	0.812044	5.39569	10.7022	0.00107007	0.0468513
smallRNA-11850_Chr2:5478448-5479430;+;983	-0.56864	5.62045	10.5973	0.00113254	0.0492733
smallRNA-26921_Chr4:9560528-9560968;+;441	0.486512	7.07403	10.594	0.00113453	0.0492733
smallRNA-3213_Chr1:14309765-14310048;+;284	-1.0421	4.01251	10.593	0.00113515	0.0492733

## Sheet: tt19-8 S2 vs tt19-8
miRNA/TASRNA/siRNA	logFC	logCPM	LR	PValue	FDR
AT2G27400-TAS1a	-6.45569	13.0368	222.885	2.12337e-50	4.0981e-48
AT3G17185-TAS3a	-6.20384	11.4203	194.437	3.41938e-44	3.2997e-42
AT1G50055-TAS1b	-6.94473	9.35118	179.25	7.06624e-41	4.54595e-39
AT2G39681-TAS2	-5.92735	10.9789	165.594	6.7839e-38	3.27323e-36
AT2G39675-TAS1c	-5.88343	12.0898	111.501	4.59573e-26	1.77395e-24
AT3G25795-TAS4	-4.32422	13.5685	69.6103	7.22576e-17	2.32429e-15
AT5G57735-TAS3c	-3.9833	3.77374	32.9513	9.44959e-09	2.02641e-07
ath-miR845a	2.70776	15.3067	53.5485	2.52284e-13	6.95582e-12
ath-miR845b	2.99373	7.47691	40.9682	1.54725e-10	3.73274e-09
ath-miR828	2.92034	5.29846	30.0829	4.13955e-08	7.98934e-07
ath-miR408-5p	1.64615	14.2776	23.2916	1.39208e-06	2.44247e-05
ath-miR858a	1.72902	13.4201	22.299	2.33326e-06	3.75267e-05
ath-miR5652	-6.05313	2.21427	19.7949	8.62107e-06	0.00012799
ath-miR839-5p	2.20157	10.0175	17.339	3.12703e-05	0.000431083
ath-miR167a-5p	-3.14734	11.5277	17.0695	3.60366e-05	0.00046367
ath-miR850	1.71369	8.04593	15.9749	6.41892e-05	0.000774283
ath-miR841a-5p	1.7162	5.96896	15.1452	9.95494e-05	0.00113018
ath-miR391-3p	1.68339	4.77997	10.1874	0.00141407	0.015162
ath-miR841b-5p	1.66461	4.2355	9.91732	0.0016373	0.0166315
ath-miR5027	1.36642	5.05594	9.49485	0.00206049	0.0198838
ath-miR171b-5p	1.71742	4.88363	9.28135	0.00231498	0.0203167
ath-miR848	1.42587	9.94019	9.28063	0.0023159	0.0203167
ath-miR5028	1.47049	4.44013	8.95058	0.00277382	0.023276
ath-miR399c-3p	-2.2648	2.80246	8.87259	0.00289484	0.0232794
ath-miR159b-3p	1.04	16.673	8.67577	0.00322469	0.0241282
ath-miR8175	1.40249	12.7512	8.66128	0.00325044	0.0241282
ath-miR852	1.39778	7.46448	8.54533	0.00346411	0.0247619
ath-miR397a	1.54921	6.40856	8.37158	0.00381133	0.026271
ath-miR8176	1.36689	6.88062	8.23612	0.00410648	0.0266103
ath-miR173-3p	0.978917	10.797	8.19329	0.00420455	0.0266103
ath-miR5996	1.6001	4.31246	8.16349	0.0042742	0.0266103
ath-miR170-5p	1.49332	4.39246	8.08496	0.0044634	0.0269199
ath-miR823	1.06274	10.0743	7.84294	0.00510195	0.0298387
ath-miR159a	0.842206	17.5541	7.43538	0.00639538	0.0357262
ath-miR399f	-2.03979	2.98519	7.41205	0.00647885	0.0357262
ath-miR831-3p	1.68854	3.51451	7.30472	0.00687738	0.0368704
ath-miR393b-3p	1.40394	5.27632	7.23808	0.00713732	0.0372298
ath-miR163	1.07765	9.42796	7.17981	0.00737283	0.0374462
ath-miR773a	1.08894	15.253	7.05127	0.0079209	0.0391983
ath-miR406	1.53918	3.37394	6.92321	0.00850842	0.0410531
AT1G50055	-7.55391	7.61544	178.265	1.15969e-40	8.21985e-37
AT2G44470	-6.41046	6.78118	156.252	7.4564e-36	2.64255e-32
AT1G62930	-5.97083	4.40185	143.427	4.74045e-33	1.12001e-29
AT4G15280	-5.1023	4.5091	141.731	1.11372e-32	1.97352e-29
AT3G17185	-6.84202	9.73905	137.779	8.14508e-32	1.15465e-28
AT1G63130	-6.68616	4.66475	135.281	2.86614e-31	3.38587e-28
AT1G62590	-6.54082	3.70984	133.714	6.3103e-31	6.38963e-28
AT2G39681	-6.58477	9.29636	130.125	3.84733e-30	3.40874e-27
AT2G27400	-7.08759	11.32	129.234	6.02669e-30	4.74635e-27
AT3G03475	-4.93098	3.32086	115.622	5.75164e-27	4.07676e-24
AT1G63150	-9.07179	5.24836	112.953	2.20931e-26	1.4236e-23
AT5G02350	-4.68732	3.34761	110.067	9.47336e-26	5.5956e-23
AT5G43740	-4.6744	3.72624	107.199	4.02724e-25	2.19578e-22
AT1G12300	-5.75059	3.21296	103.84	2.19309e-24	1.11033e-21
AT2G39675	-6.6127	10.3507	99.9919	1.5302e-23	7.23069e-21
AT1G64583	-4.44705	3.24014	96.4336	9.2289e-23	4.0884e-20
AT5G43725	-3.34669	4.395	88.5799	4.88237e-21	2.03566e-18
AT5G42800	3.51067	4.39828	84.6915	3.48749e-20	1.3733e-17
AT1G12775	-7.11178	4.56556	76.3253	2.40585e-18	8.97507e-16
AT4G22880	3.42107	3.826	71.3276	3.02578e-17	1.07234e-14
AT1G62914	-6.08545	3.365	71.0647	3.45693e-17	1.1668e-14
AT3G25795	-5.10252	11.9624	68.2668	1.42808e-16	4.60101e-14
AT1G06580	-4.19661	2.88348	63.1314	1.93365e-15	5.959e-13
AT1G63080	-2.90086	4.57286	61.3175	4.85734e-15	1.43453e-12
AT3G23690	-2.80622	3.1206	54.7818	1.34685e-13	3.81858e-11
AT5G07990	2.31212	4.91443	52.5482	4.19824e-13	1.1445e-10
AT4G26010	-3.03227	3.77192	51.4388	7.38626e-13	1.93903e-10
AT5G54060	2.81128	3.89757	49.6813	1.80861e-12	4.57836e-10
AT3G51240	2.23823	5.17731	46.8656	7.60253e-12	1.85816e-09
AT3G62680	-2.58219	4.3723	43.9342	3.39594e-11	8.02348e-09
AT5G57625	-2.72109	3.357	40.3759	2.09506e-10	4.79026e-08
AT1G63230	-6.48284	2.04873	39.4395	3.38385e-10	7.49522e-08
AT1G02930	2.5905	4.24822	37.1124	1.1151e-09	2.39509e-07
AT1G12040	-2.19711	4.21376	36.0977	1.87664e-09	3.91224e-07
AT3G29590	2.21067	3.24683	35.442	2.62764e-09	5.32134e-07
AT5G34082	-4.49226	3.57511	34.5645	4.12359e-09	8.11889e-07
AT3G26810	-1.89887	4.43198	34.4028	4.4808e-09	8.58376e-07
AT2G31270	-8.02214	4.75701	33.7486	6.27153e-09	1.1698e-06
AT5G05270	2.28794	3.4618	33.6158	6.71436e-09	1.22029e-06
AT5G17050	1.96351	3.83251	32.8621	9.89312e-09	1.73534e-06
AT4G17800	-4.75989	4.75938	32.8032	1.01976e-08	1.73534e-06
AT4G23375	2.3393	5.83609	32.7413	1.05276e-08	1.73534e-06
AT5G10690	-3.64629	2.45231	32.5598	1.15578e-08	1.86186e-06
AT5G67400	-3.43852	2.49509	31.897	1.6257e-08	2.56065e-06
AT3G02375	-8.20042	2.68692	31.583	1.91092e-08	2.94448e-06
AT5G16640	-5.79557	2.01728	31.3367	2.16937e-08	3.2716e-06
AT4G08480	-5.03271	3.08791	30.2537	3.79069e-08	5.59758e-06
AT5G03690	-6.7248	7.08473	29.4452	5.75202e-08	8.32047e-06
AT1G12680	-2.35789	2.83133	28.0815	1.1631e-07	1.61187e-05
AT5G48880	2.60237	2.95379	28.054	1.17979e-07	1.61187e-05
AT4G14090	1.72223	4.16141	28.0495	1.18252e-07	1.61187e-05
AT1G30870	-1.82598	3.5705	27.5894	1.49995e-07	2.00597e-05
AT5G50410	-4.46814	3.01018	27.0181	2.01559e-07	2.64565e-05
AT4G40090	-2.4852	2.89484	26.8674	2.17908e-07	2.80824e-05
AT3G49960	-2.3512	3.79622	26.8216	2.23133e-07	2.82423e-05
AT1G48410	-1.53544	5.34864	26.7005	2.37557e-07	2.95405e-05
AT5G52450	1.7765	3.64883	26.6411	2.44974e-07	2.99375e-05
AT1G31670	-3.84628	3.98158	25.7088	3.9701e-07	4.70811e-05
AT5G13930	2.03896	7.71544	25.7014	3.98542e-07	4.70811e-05
AT3G19480	-5.56706	3.12597	25.1062	5.42577e-07	6.22549e-05
AT2G37040	1.64461	4.84048	25.0992	5.44555e-07	6.22549e-05
AT5G10830	-2.24818	3.28054	24.8441	6.21584e-07	6.99331e-05
AT4G18190	-1.74304	5.79274	24.6537	6.86132e-07	7.59891e-05
AT5G11720	-3.11612	3.09921	24.4264	7.72049e-07	8.4189e-05
AT5G38050	-6.93136	2.95124	24.3282	8.12397e-07	8.72465e-05
AT2G34590	-4.38853	5.12403	24.2415	8.49829e-07	8.99043e-05
AT1G55390	-6.14329	3.45418	23.9258	1.00121e-06	0.000104362
AT2G42470	-6.28318	4.12883	23.6687	1.14428e-06	0.000117546
AT1G14430	-5.2226	5.01959	23.3921	1.32117e-06	0.000133777
AT5G16060	-3.56314	2.80642	23.3483	1.35162e-06	0.000134934
AT4G27765	2.3191	3.51426	23.284	1.39758e-06	0.000137584
AT1G12820	-1.61902	3.28901	23.1354	1.50983e-06	0.000146598
AT3G51150	-4.02681	3.62467	22.863	1.73971e-06	0.000166636
AT5G08130	-1.29464	4.2589	22.795	1.80238e-06	0.000168096
AT4G12470	1.40892	4.28755	22.6582	1.93532e-06	0.00017815
AT1G33520	-2.64432	3.16008	22.5216	2.07797e-06	0.000188829
AT5G08710	-4.19731	3.73762	22.4177	2.19344e-06	0.000196799
AT1G65780	-5.76266	2.14883	22.2591	2.38229e-06	0.000211071
AT3G49200	-8.98879	5.85779	21.761	3.08812e-06	0.00027023
AT1G80130	1.43202	4.07845	21.3796	3.76752e-06	0.000325661
AT1G73330	-2.8826	2.38838	21.3141	3.89848e-06	0.000332921
AT2G41330	-3.8363	2.24815	20.955	4.70192e-06	0.000396753
AT5G46750	-3.37986	2.90634	20.706	5.35491e-06	0.000446537
AT1G28600	1.56984	3.3357	20.6076	5.63724e-06	0.000464613
AT3G28730	-3.02932	3.29499	20.5523	5.80232e-06	0.000471769
AT2G30200	-4.3559	3.37717	20.5343	5.85717e-06	0.000471769
AT4G37410	-2.15843	2.91944	20.1279	7.24332e-06	0.000576862
AT2G05260	-3.74119	3.24605	19.9255	8.05191e-06	0.000634133
AT2G32905	-2.64417	3.70772	19.8437	8.40399e-06	0.000654588
AT5G03450	-3.61194	3.5083	19.6803	9.15397e-06	0.000705253
AT1G77740	-2.92003	3.61086	19.4464	1.03463e-05	0.000788544
AT2G24980	-1.46507	3.04412	19.4047	1.05746e-05	0.000797373
AT5G03553	-3.06995	2.37728	19.2379	1.15397e-05	0.000860982
AT1G24706	-2.4639	4.47254	19.191	1.18267e-05	0.000873204
AT1G52320	-2.79032	3.75657	19.0466	1.27565e-05	0.000932146
AT4G13090	-4.67198	2.07497	18.9619	1.33353e-05	0.000959106
AT1G08955	-1.64693	6.90056	18.9532	1.33961e-05	0.000959106
AT2G27229	4.98158	1.80546	18.5695	1.63817e-05	0.00114222
AT5G47930	-3.49593	4.71153	18.5599	1.64652e-05	0.00114222
AT3G54590	-1.45598	5.61669	18.5445	1.65983e-05	0.00114222
AT1G54575	1.45087	3.55002	18.4358	1.75727e-05	0.00119765
AT4G07942	-1.86198	4.41604	18.2667	1.92034e-05	0.00129129
AT1G58230	-1.63187	3.33437	18.2561	1.93111e-05	0.00129129
AT1G32240	-3.39036	2.61474	18.185	2.00455e-05	0.00132788
AT3G27325	-2.97222	3.30418	18.0433	2.15942e-05	0.00141722
AT1G55620	-2.29895	3.14288	17.9997	2.20944e-05	0.00142594
AT3G01450	-5.87903	3.78006	17.9966	2.21295e-05	0.00142594
AT2G14535	-3.00624	5.94493	17.9776	2.23519e-05	0.0014273
AT5G06640	-1.22754	4.76956	17.8035	2.44927e-05	0.00155004
AT4G23387	2.06178	13.6169	17.7584	2.50807e-05	0.00155843
AT1G30580	-2.65695	4.08279	17.743	2.52849e-05	0.00155843
AT3G62190	-3.83487	3.43881	17.6916	2.59769e-05	0.00158728
AT3G53260	1.39017	4.0928	17.3213	3.15637e-05	0.00191217
AT1G02640	-1.61587	3.25269	17.1282	3.49405e-05	0.0020988
AT1G17140	-3.92227	3.33871	16.9676	3.80222e-05	0.00226472
AT2G05370	-3.318	2.54944	16.5981	4.61978e-05	0.00272875
AT3G60630	-1.25997	4.35647	16.4006	5.12678e-05	0.00300319
AT1G27695	-2.55391	3.17266	16.3842	5.17157e-05	0.0030046
AT3G46920	-2.95474	3.24026	16.3623	5.23155e-05	0.00301473
AT1G09540	-3.82164	2.00202	16.3199	5.34993e-05	0.0030551
AT5G58510	-2.26424	3.00043	16.3065	5.38781e-05	0.0030551
AT5G24080	-6.18724	2.58495	16.2898	5.43552e-05	0.00305769
AT2G38040	-2.26514	3.14614	15.9757	6.41602e-05	0.00358085
AT2G41700	-2.4227	4.3738	15.7481	7.23609e-05	0.00400698
AT4G18725	-1.57936	3.68331	15.6565	7.59515e-05	0.00417321
AT3G55120	1.71052	3.52334	15.6135	7.76969e-05	0.00423627
AT5G11977	-1.88501	5.97314	15.5976	7.83553e-05	0.00423956
AT1G63360	1.78087	5.68877	15.5518	8.02738e-05	0.00431046
AT5G42210	-1.50102	3.74045	15.437	8.53031e-05	0.00454608
AT4G29900	-3.37365	5.75338	15.3886	8.75165e-05	0.00462923
AT3G25950	-1.61729	3.30103	15.0723	0.000103471	0.00543261
AT5G47990	-3.14758	2.06829	15.055	0.000104422	0.00544224
AT2G45120	-5.56699	5.05281	14.9645	0.000109551	0.00566786
AT4G09020	1.32223	3.7258	14.8537	0.000116178	0.00596719
AT3G08880	1.51209	3.33426	14.7931	0.000119976	0.0061179
AT3G52480	-3.18711	2.9696	14.7274	0.00012423	0.00628957
AT5G64120	-1.18134	4.17815	14.4736	0.000142137	0.00714514
AT5G47950	-1.36637	2.9234	14.3549	0.000151387	0.00755654
AT1G09213	1.36686	4.6307	14.2225	0.000162415	0.00799604
AT1G72360	-3.21664	2.19162	14.2221	0.000162448	0.00799604
AT5G04960	-1.59274	3.64579	14.0556	0.000177481	0.00867577
AT2G20880	-5.08648	1.9703	14.0392	0.000179042	0.00869213
AT3G43970	-1.43639	2.92142	13.9184	0.00019092	0.00918721
AT2G45700	-2.6114	2.86131	13.9094	0.000191832	0.00918721
AT4G02660	-2.09954	2.76275	13.8643	0.0001965	0.00934761
AT5G40090	5.11322	2.49654	13.8393	0.000199132	0.00940964
AT5G62162	-2.88703	5.54261	13.7756	0.000205993	0.00966938
AT3G54580	-1.29045	6.06546	13.653	0.000219884	0.0102536
AT1G55540	-2.65912	3.69726	13.606	0.000225468	0.0104452
AT2G33160	-6.47685	1.28748	13.5921	0.000227137	0.0104542
AT1G71500	-4.01477	4.19264	13.5426	0.000233204	0.0106642
AT5G40080	-8.16939	1.14868	13.5107	0.000237202	0.0107775
AT4G31810	-3.57944	3.0674	13.4916	0.000239627	0.0108183
AT3G56150	-2.66062	6.14405	13.4008	0.000251522	0.0112835
AT3G03590	-4.6479	2.06712	13.207	0.000278912	0.0124335
AT5G59700	-5.54385	7.60554	13.1419	0.000288764	0.0127923
AT1G12990	-2.38973	2.70306	13.0677	0.000300425	0.0132262
AT3G27170	-1.53227	3.29682	12.8484	0.000337768	0.0147784
AT2G45160	-1.18275	4.80767	12.7805	0.000350254	0.0152307
AT1G02520	-1.32117	3.06541	12.4033	0.00042857	0.0184103
AT4G09530	-4.27297	6.01017	12.365	0.000437461	0.0184862
AT1G67481	1.67914	8.21341	12.3649	0.000437484	0.0184862
AT5G51160	-3.52305	1.72808	12.362	0.000438161	0.0184862
AT5G07735	-2.33318	3.37459	12.2876	0.000455971	0.0191238
AT4G05475	-3.52708	3.9462	12.2732	0.000459514	0.019159
AT4G20060	-4.32135	3.73984	12.2276	0.000470888	0.0195184
AT5G62890	-1.2388	3.46079	12.2113	0.000475012	0.0195749
AT1G02740	-2.89187	2.86215	12.1673	0.000486334	0.0199256
AT5G47310	-2.97872	2.92856	12.1106	0.000501364	0.0204234
AT1G20065	-3.755	4.33734	12.0493	0.000518127	0.0209856
AT5G13730	-4.57894	2.80183	11.9842	0.000536538	0.0216079
AT3G01513	-2.84592	2.43578	11.936	0.000550605	0.0220491
AT5G60450	-1.20233	3.18922	11.9219	0.00055477	0.0220911
AT1G62440	-0.988515	3.89943	11.8601	0.000573505	0.0227095
AT2G38720	-3.47509	1.65802	11.8279	0.00058349	0.0229765
AT4G31530	-3.22929	2.54193	11.6964	0.00062622	0.0244564
AT2G24190	-4.82095	2.6911	11.6819	0.000631103	0.0244564
AT1G04800	1.67511	2.63965	11.681	0.000631423	0.0244564
AT3G22790	-2.2617	2.75054	11.651	0.000641668	0.0247182
AT3G28180	-1.14116	3.40043	11.6025	0.00065863	0.0252344
AT5G29591	1.04938	4.07433	11.5698	0.000670328	0.0255445
AT1G25370	-2.13529	2.57814	11.5205	0.000688321	0.0260172
AT3G15740	-3.26061	1.88664	11.5158	0.000690073	0.0260172
AT2G23000	1.70215	2.64579	11.4977	0.000696838	0.0261324
AT2G43510	0.918246	4.24008	11.48	0.000703498	0.0261324
AT1G32900	1.04365	4.2578	11.4782	0.000704188	0.0261324
AT1G05010	1.38232	2.89555	11.3818	0.000741678	0.0273803
AT3G28550	-1.01037	5.90617	11.3464	0.000755951	0.027691
AT1G33610	-3.49183	2.23189	11.3416	0.00075791	0.027691
AT1G30010	-4.0978	5.07299	11.2644	0.000790088	0.0285722
AT2G39350	-1.66827	4.74001	11.1851	0.000824578	0.0296681
AT3G31980	1.26171	3.47534	11.1024	0.000862168	0.0308639
AT3G27770	-1.33512	3.28271	11.0187	0.000901956	0.0321259
AT1G45545	-2.66464	1.99113	10.9646	0.000928698	0.032913
AT5G13410	-3.40055	2.32862	10.8059	0.00101176	0.0356785
AT3G28040	-2.67375	3.56492	10.7941	0.00101826	0.0357299
AT4G38340	-3.31548	4.19752	10.76	0.00103716	0.0362139
AT5G26146	-1.64051	3.77066	10.6287	0.00111343	0.0386864
AT3G10760	1.08155	4.18555	10.393	0.00126497	0.0437369
AT1G15410	-2.04606	2.61651	10.3141	0.00132021	0.0454254
AT2G44870	-2.05329	2.33819	10.3018	0.00132904	0.0455082
AT3G54650	-2.55725	2.01563	10.2536	0.00136418	0.046487
AT2G46090	-2.27603	3.3526	10.2344	0.00137842	0.0467475
AT5G04435	1.00896	3.44292	10.1823	0.00141798	0.04786
smallRNA-13861_Chr2:11720999-11722467;+;1469	-4.56953	11.2288	737.513	2.08197e-162	3.15398e-158
smallRNA-14427_Chr2:16539158-16540470;+;1313	-5.48682	10.56	626.264	3.24564e-138	2.45841e-134
smallRNA-5627_Chr1:18549183-18550092;+;910	-5.52946	8.98401	624.11	9.54523e-138	4.82002e-134
smallRNA-15231_Chr3:5861881-5862522;+;642	-4.85848	9.70407	564.396	9.29721e-125	3.52109e-121
smallRNA-14426_Chr2:16536927-16538330;+;1404	-4.36723	10.554	534.694	2.6906e-118	8.15198e-115
smallRNA-26650_Chr4:8146365-8147750;+;1386	-5.78179	7.29197	526.181	1.91295e-116	4.82989e-113
smallRNA-14582_Chr2:18355759-18356035;+;277	-4.80429	7.54388	255.949	1.31092e-57	2.83702e-54
smallRNA-25773_Chr4:5764781-5766177;+;1397	-7.3557	5.92414	243.731	6.04278e-55	1.14428e-51
smallRNA-6612_Chr1:23307702-23308445;+;744	-5.73217	5.22918	235.179	4.42526e-53	7.44869e-50
smallRNA-15702_Chr3:8929548-8929744;-;197	-7.08763	3.84343	224.372	1.0062e-50	1.52429e-47
smallRNA-6604_Chr1:23275507-23276639;+;1133	-6.64402	6.01434	218.436	1.98394e-49	2.73225e-46
smallRNA-6627_Chr1:23413291-23413849;+;559	-8.68139	6.72237	207.56	4.68005e-47	5.90818e-44
smallRNA-6715_Chr1:23986928-23988071;+;1144	-5.2709	5.61351	199.695	2.43491e-45	2.83742e-42
smallRNA-13848_Chr2:11648880-11649738;+;859	4.2302	4.77883	195.287	2.23046e-44	2.41352e-41
smallRNA-392_Chr1:4183297-4185542;+;2246	-6.25152	5.68055	178.906	8.39955e-41	8.48299e-38
smallRNA-15804_Chr3:9417609-9417818;+;210	-4.25567	12.7102	176.232	3.22167e-40	3.05032e-37
smallRNA-193_Chr1:2014473-2015298;+;826	-4.01518	5.06111	174.546	7.52309e-40	6.70396e-37
smallRNA-6579_Chr1:23177653-23178650;+;998	-6.25384	4.52988	174.088	9.47082e-40	7.97075e-37
smallRNA-14258_Chr2:14906501-14907699;+;1199	3.16022	6.4129	161.307	5.86174e-37	4.67365e-34
smallRNA-6586_Chr1:23204799-23206096;+;1298	-5.83695	4.2568	147.284	6.80138e-34	5.1517e-31
smallRNA-6629_Chr1:23419893-23421383;+;1491	-8.3333	7.00153	142.482	7.63043e-33	5.50444e-30
smallRNA-6628_Chr1:23414056-23415066;+;1011	-5.2227	4.16579	127.503	1.44207e-29	9.92997e-27
smallRNA-5949_Chr1:19986865-19986999;+;135	-4.82724	5.21742	123.997	8.4378e-29	5.55757e-26
smallRNA-14581_Chr2:18353598-18354382;+;785	-3.24278	5.95665	120.702	4.44066e-28	2.80298e-25
smallRNA-26759_Chr4:8719139-8720688;+;1550	-1.63232	7.92276	115.994	4.76824e-27	2.88936e-24
smallRNA-5489_Chr1:17890101-17890207;+;107	-3.09755	5.05833	112.775	2.41764e-26	1.40865e-23
smallRNA-6594_Chr1:23228432-23229046;+;615	-4.55895	4.2553	102.418	4.49536e-24	2.52223e-21
smallRNA-6636_Chr1:23451185-23451951;+;767	-7.7505	3.55812	94.1844	2.87453e-22	1.55522e-19
smallRNA-15334_Chr3:6827518-6827732;+;215	-3.73073	3.40465	90.0198	2.35785e-21	1.20217e-18
smallRNA-4_Chr1:27833-28431;+;599	-3.76017	4.59695	90.0007	2.3807e-21	1.20217e-18
smallRNA-6609_Chr1:23302065-23303447;+;1383	-6.43652	5.45515	83.9458	5.08535e-20	2.4851e-17
smallRNA-15625_Chr3:8584911-8585229;+;319	-3.4755	3.59109	83.6504	5.90477e-20	2.79536e-17
smallRNA-15923_Chr3:9870091-9870778;+;688	-2.67786	5.24147	77.8052	1.13719e-18	5.22038e-16
smallRNA-806_Chr1:7766068-7766639;+;572	-1.44148	7.91639	77.0824	1.63975e-18	7.30605e-16
smallRNA-5491_Chr1:17890733-17891588;+;856	-2.11811	5.66976	75.268	4.10961e-18	1.77875e-15
smallRNA-6623_Chr1:23388821-23390308;+;1488	-7.00291	6.91258	73.3121	1.1069e-17	4.65789e-15
smallRNA-5488_Chr1:17889615-17890013;+;399	-3.38297	4.48765	72.3484	1.8037e-17	7.38494e-15
smallRNA-403_Chr1:4294537-4296262;+;1726	-3.08358	4.25504	63.2092	1.85877e-15	7.41013e-13
smallRNA-15609_Chr3:8529479-8529555;+;77	-3.97801	3.19752	57.8492	2.83005e-14	1.09929e-11
smallRNA-412_Chr1:4354436-4355631;+;1196	-7.25477	6.25894	55.6328	8.73554e-14	3.30837e-11
smallRNA-14816_Chr3:1284833-1285267;+;435	-3.54203	3.94917	54.0891	1.91597e-13	7.07927e-11
smallRNA-6608_Chr1:23299751-23300855;+;1105	-6.85395	2.79441	52.8382	3.62193e-13	1.30639e-10
smallRNA-16176_Chr3:10713578-10714323;+;746	1.83004	5.83584	51.9454	5.70647e-13	2.0104e-10
smallRNA-6648_Chr1:23507870-23508817;+;948	-6.70599	2.96702	46.6716	8.39364e-12	2.88989e-09
smallRNA-21075_Chr3:17380470-17380700;+;231	1.47357	4.62507	46.3291	9.9968e-12	3.36537e-09
smallRNA-1532_Chr1:11670635-11670764;+;130	-1.30335	6.5379	45.6604	1.40635e-11	4.63148e-09
smallRNA-14719_Chr3:139946-140268;+;323	-3.1684	3.88787	44.5595	2.46748e-11	7.95317e-09
smallRNA-14521_Chr2:17405537-17405980;+;444	-4.93569	3.51095	42.8581	5.88576e-11	1.85757e-08
smallRNA-25760_Chr4:5737919-5738007;+;89	-6.34526	2.72481	41.842	9.89563e-11	3.05937e-08
smallRNA-813_Chr1:7816043-7816402;+;360	-6.20987	3.03741	41.6784	1.07592e-10	3.25983e-08
smallRNA-19176_Chr3:14155876-14156678;+;803	-4.77299	6.32783	41.1317	1.42309e-10	4.22715e-08
smallRNA-22044_Chr4:926272-926528;+;257	-3.56269	3.08192	41.0184	1.50804e-10	4.39334e-08
smallRNA-21485_Chr3:20206252-20208452;-;2201	-1.08596	7.48741	40.0992	2.41392e-10	6.89972e-08
smallRNA-27345_Chr4:12217456-12217517;-;62	1.20273	10.6297	40.0071	2.53039e-10	7.09868e-08
smallRNA-16171_Chr3:10700888-10703311;+;2424	-1.0435	7.31923	37.7934	7.86471e-10	2.16623e-07
smallRNA-20207_Chr3:15347114-15347269;+;156	-2.24206	4.04031	35.8123	2.17272e-09	5.87761e-07
smallRNA-7416_Chr1:30166558-30166732;+;175	-0.984733	5.85731	35.5461	2.49084e-09	6.61996e-07
smallRNA-416_Chr1:4368755-4369291;+;537	-1.81147	4.72009	35.4926	2.56025e-09	6.6871e-07
smallRNA-398_Chr1:4249309-4250452;+;1144	-3.22898	3.51986	34.9797	3.33163e-09	8.55439e-07
smallRNA-407_Chr1:4320112-4320496;+;385	-3.16853	3.19519	33.0553	8.95763e-09	2.26165e-06
smallRNA-21836_Chr3:23420649-23420933;+;285	-4.02521	8.68403	32.4102	1.24831e-08	3.1001e-06
smallRNA-409_Chr1:4321521-4321900;+;380	-2.56589	3.29936	32.3349	1.29765e-08	3.17065e-06
smallRNA-21482_Chr3:20200874-20203057;+;2184	-1.05832	7.46522	32.0946	1.46846e-08	3.53105e-06
smallRNA-21484_Chr3:20203210-20203640;+;431	-1.36808	5.88978	31.5816	1.91233e-08	4.52654e-06
smallRNA-21360_Chr3:19025421-19025711;+;291	1.41765	5.52022	31.2477	2.27114e-08	5.29314e-06
smallRNA-13998_Chr2:12720433-12720568;+;136	2.60642	3.49095	30.8219	2.82824e-08	6.49167e-06
smallRNA-7559_Chr2:248382-249386;+;1005	-0.945396	5.92874	30.6328	3.11781e-08	7.04951e-06
smallRNA-21361_Chr3:19025861-19026055;+;195	1.52318	4.81214	29.5504	5.44802e-08	1.20148e-05
smallRNA-252_Chr1:2907134-2907589;+;456	-1.99508	3.94715	29.5418	5.47243e-08	1.20148e-05
smallRNA-21600_Chr3:21277096-21277634;+;539	0.990915	6.47648	27.3747	1.67612e-07	3.62736e-05
smallRNA-15612_Chr3:8530154-8530606;+;453	-2.29997	4.21245	27.2262	1.80986e-07	3.86163e-05
smallRNA-15850_Chr3:9616979-9618632;+;1654	0.628218	7.10951	27.177	1.85657e-07	3.90628e-05
smallRNA-15449_Chr3:7834612-7834810;+;199	2.20035	4.30039	26.6197	2.47706e-07	5.14041e-05
smallRNA-5417_Chr1:17607458-17607720;+;263	-1.85649	4.19113	25.9033	3.58963e-07	7.34855e-05
smallRNA-6948_Chr1:25278853-25279434;+;582	1.0295	7.59922	25.3996	4.66012e-07	9.41283e-05
smallRNA-14598_Chr2:18618079-18620060;+;1982	-1.00739	7.08601	24.6067	7.03057e-07	0.00014014
smallRNA-13847_Chr2:11645682-11646428;+;747	-0.683397	6.4826	23.751	1.09639e-06	0.000215189
smallRNA-13911_Chr2:12115130-12115387;+;258	-1.98599	4.13054	23.7308	1.10798e-06	0.000215189
smallRNA-13867_Chr2:11760062-11760509;+;448	-0.836005	6.1848	23.6293	1.16795e-06	0.000223965
smallRNA-21679_Chr3:22122767-22122883;-;117	-0.867863	6.88163	22.6607	1.93277e-06	0.000365995
smallRNA-21721_Chr3:22410426-22412580;+;2155	-1.13346	6.95686	22.5504	2.04697e-06	0.000382834
smallRNA-14800_Chr3:1122045-1122371;+;327	1.13596	4.80162	22.251	2.39231e-06	0.000441965
smallRNA-15611_Chr3:8529869-8530073;+;205	-2.51795	2.83477	21.8751	2.9099e-06	0.000528697
smallRNA-26348_Chr4:7113015-7113417;+;403	-1.43053	4.01686	21.8608	2.93158e-06	0.000528697
smallRNA-21197_Chr3:17970137-17970424;+;288	-0.992093	4.88059	21.6221	3.31999e-06	0.000591701
smallRNA-22148_Chr4:1358077-1358203;+;127	-1.78849	4.12163	21.3735	3.77957e-06	0.000665775
smallRNA-43_Chr1:428041-428158;+;118	-0.945945	5.48105	20.7864	5.13461e-06	0.000894071
smallRNA-2108_Chr1:13024595-13025083;+;489	-1.81604	4.09847	20.6998	5.37217e-06	0.000916236
smallRNA-12135_Chr2:5893413-5896062;+;2650	0.545229	8.0947	20.696	5.38286e-06	0.000916236
smallRNA-14491_Chr2:17190150-17190365;+;216	-5.29119	2.35042	20.5859	5.70159e-06	0.000949705
smallRNA-20460_Chr3:15776995-15777595;+;601	-0.613758	5.86544	20.5848	5.70487e-06	0.000949705
smallRNA-14313_Chr2:15511786-15512084;+;299	-1.09846	4.77189	20.4541	6.10776e-06	0.00100572
smallRNA-14188_Chr2:14325837-14325997;+;161	-4.25187	2.22216	20.2523	6.78702e-06	0.00110556
smallRNA-27184_Chr4:11109685-11109874;+;190	1.26346	4.12686	19.9982	7.75137e-06	0.00124921
smallRNA-5490_Chr1:17890300-17890652;+;353	-1.71009	4.23074	19.9727	7.85552e-06	0.00125267
smallRNA-19307_Chr3:14308615-14308972;+;358	-1.88031	3.66488	19.7425	8.86109e-06	0.0013983
smallRNA-25759_Chr4:5734823-5735480;+;658	-0.756164	5.1011	19.5219	9.94539e-06	0.00155322
smallRNA-26022_Chr4:6177403-6178126;+;724	-1.28491	4.49242	19.2068	1.17295e-05	0.00181315
smallRNA-13829_Chr2:11502450-11502862;+;413	-2.93589	3.4118	19.1874	1.18491e-05	0.00181315
smallRNA-15230_Chr3:5861480-5861609;+;130	-1.93476	3.71037	18.6259	1.59047e-05	0.0024094
smallRNA-2979_Chr1:14059002-14059416;+;415	1.54255	4.16448	18.367	1.82182e-05	0.00273254
smallRNA-13875_Chr2:11812711-11813056;+;346	0.841139	6.34305	18.2586	1.92853e-05	0.00286425
smallRNA-13028_Chr2:7749230-7749560;+;331	0.784019	5.61553	18.2175	1.97055e-05	0.00289824
smallRNA-14961_Chr3:3313081-3313323;+;243	-3.19406	2.65458	17.9424	2.2769e-05	0.00331661
smallRNA-16853_Chr3:11785242-11785955;+;714	0.644122	6.15194	17.6312	2.68149e-05	0.00386876
smallRNA-19691_Chr3:14693488-14694215;+;728	0.672439	6.27112	17.3922	3.04075e-05	0.00434568
smallRNA-26038_Chr4:6205200-6206306;+;1107	0.929023	5.40463	17.2649	3.25136e-05	0.00460326
smallRNA-12138_Chr2:5897502-5899556;+;2055	0.567283	7.06569	17.0566	3.62818e-05	0.00508919
smallRNA-15136_Chr3:5137330-5138067;+;738	1.00706	5.21898	17.0256	3.68798e-05	0.00512562
smallRNA-6611_Chr1:23307088-23307567;+;480	-3.68746	2.1195	16.7986	4.15647e-05	0.00572421
smallRNA-1686_Chr1:12131522-12131951;+;430	0.671317	5.92835	16.5979	4.62028e-05	0.00630565
smallRNA-26315_Chr4:6978091-6978327;+;237	0.946869	4.94571	16.4	5.12855e-05	0.00693682
smallRNA-6501_Chr1:22750889-22750911;-;23	-4.79521	3.31737	16.1961	5.71103e-05	0.00765631
smallRNA-27504_Chr4:13847021-13847114;+;94	1.93134	3.63246	16.1121	5.97019e-05	0.00793354
smallRNA-15698_Chr3:8919358-8919463;+;106	2.61389	3.09774	16.0754	6.08698e-05	0.0080184
smallRNA-16430_Chr3:11276065-11276524;+;460	-0.62572	6.42647	15.9704	6.43396e-05	0.00839297
smallRNA-4418_Chr1:15894684-15895026;+;343	-0.536291	7.18712	15.9563	6.48213e-05	0.00839297
smallRNA-6651_Chr1:23519494-23519712;+;219	-0.600888	7.16613	15.9274	6.5819e-05	0.00844994
smallRNA-16343_Chr3:11097177-11097554;+;378	1.37778	3.87139	15.8099	7.00343e-05	0.00891555
smallRNA-6999_Chr1:25676587-25676949;+;363	1.44739	3.88101	15.6829	7.49001e-05	0.00945551
smallRNA-2330_Chr1:13377972-13378397;+;426	1.84377	3.6277	15.6304	7.70075e-05	0.00964122
smallRNA-8666_Chr2:2349679-2349845;-;167	-2.25304	2.6716	15.5806	7.90617e-05	0.00981726
smallRNA-5487_Chr1:17888944-17889219;+;276	-2.19285	3.19815	15.5108	8.20361e-05	0.0101038
smallRNA-7294_Chr1:28866410-28868012;+;1603	-0.76206	6.46875	15.4866	8.30907e-05	0.0101511
smallRNA-686_Chr1:6769957-6770385;+;429	0.750192	5.43243	15.4538	8.45452e-05	0.0101849
smallRNA-21870_Chr4:57375-59193;+;1819	-0.796219	7.55803	15.4501	8.47118e-05	0.0101849
smallRNA-14207_Chr2:14445008-14445119;+;112	-2.73666	2.60035	15.2242	9.54714e-05	0.0113882
smallRNA-25849_Chr4:5897283-5898008;+;726	-0.42455	8.58523	15.1445	9.95895e-05	0.0117866
smallRNA-8653_Chr2:2329901-2330085;+;185	-0.604533	6.33183	15.0195	0.000106408	0.0124959
smallRNA-13120_Chr2:8144494-8145651;+;1158	-0.628052	6.21527	14.9845	0.0001084	0.0126319
smallRNA-21128_Chr3:17520358-17520622;+;265	-0.556746	6.44493	14.8872	0.000114134	0.0131986
smallRNA-3214_Chr1:14310435-14312398;+;1964	0.699798	5.73632	14.8691	0.000115235	0.013225
smallRNA-6565_Chr1:23114285-23115286;-;1002	-0.791894	5.44105	14.8443	0.000116762	0.0132995
smallRNA-14161_Chr2:14009316-14010379;+;1064	-0.444947	7.4387	14.7802	0.0001208	0.0136567
smallRNA-15343_Chr3:6988744-6988858;+;115	1.17419	4.62448	14.6702	0.000128055	0.0143696
smallRNA-27334_Chr4:12110627-12110902;+;276	1.20388	4.0908	14.5815	0.000134224	0.0149512
smallRNA-15849_Chr3:9614891-9616920;+;2030	0.479385	7.52229	14.5337	0.000137675	0.0152237
smallRNA-16347_Chr3:11100872-11101510;+;639	0.525966	6.59635	14.4714	0.000142304	0.0155921
smallRNA-21160_Chr3:17717269-17717339;-;71	1.74089	3.44283	14.4613	0.000143066	0.0155921
smallRNA-26830_Chr4:9048868-9049725;+;858	1.63582	3.27121	14.4257	0.000145802	0.0157769
smallRNA-7830_Chr2:1018844-1019175;+;332	-0.51976	6.09305	14.4063	0.000147311	0.0158271
smallRNA-21829_Chr3:23347184-23347303;+;120	-1.89005	3.15806	14.2547	0.000159658	0.0170328
smallRNA-26690_Chr4:8380733-8382939;+;2207	-2.73983	2.81381	14.2392	0.000160979	0.0170537
smallRNA-26625_Chr4:8039927-8040364;+;438	0.511809	6.92305	14.1417	0.00016954	0.0178359
smallRNA-26588_Chr4:7881645-7884720;+;3076	0.768879	7.02038	14.1068	0.000172719	0.018045
smallRNA-9460_Chr2:3178585-3179536;+;952	0.720683	5.74197	14.0902	0.000174245	0.0180797
smallRNA-13850_Chr2:11662971-11663089;+;119	0.646666	5.91171	14.0348	0.000179462	0.0184944
smallRNA-8088_Chr2:1438638-1438854;+;217	1.3896	3.82688	13.9508	0.000187654	0.0192079
smallRNA-1743_Chr1:12293674-12294111;+;438	0.587535	6.17272	13.8725	0.000195643	0.0198913
smallRNA-10574_Chr2:4219110-4220966;+;1857	0.48495	6.83693	13.8361	0.000199471	0.0201452
smallRNA-14613_Chr2:18845769-18846070;+;302	-0.579565	6.63797	13.7469	0.000209167	0.0209846
smallRNA-27142_Chr4:10860290-10860475;+;186	3.67023	3.26266	13.6048	0.000225611	0.0224854
smallRNA-4389_Chr1:15861620-15862613;+;994	0.661959	5.87059	13.5443	0.000232995	0.0230695
smallRNA-26782_Chr4:8792951-8793809;+;859	-0.856181	5.48279	13.412	0.000250016	0.0245941
smallRNA-15241_Chr3:5953067-5953326;-;260	-1.00852	6.88488	13.3906	0.000252895	0.0247139
smallRNA-5406_Chr1:17576900-17577311;+;412	-0.692631	5.68695	13.3694	0.000255764	0.0247139
smallRNA-25472_Chr4:5339232-5340224;+;993	-1.31913	3.88135	13.3667	0.000256128	0.0247139
smallRNA-1187_Chr1:9926746-9927030;+;285	0.666852	6.54682	13.284	0.000267674	0.0256646
smallRNA-20867_Chr3:16723105-16723742;+;638	0.583909	6.085	13.2511	0.000272422	0.0258279
smallRNA-17119_Chr3:12114593-12116129;+;1537	1.33977	4.22098	13.2486	0.000272788	0.0258279
smallRNA-13646_Chr2:10622538-10623398;+;861	-0.819677	5.15497	13.2352	0.000274744	0.0258515
smallRNA-10613_Chr2:4254848-4255777;+;930	1.3887	3.62965	13.1553	0.000286714	0.0268113
smallRNA-25471_Chr4:5339121-5339208;+;88	-2.19377	2.89641	13.1332	0.000290108	0.0269622
smallRNA-10877_Chr2:4510236-4510819;+;584	1.31529	3.85217	13.1086	0.000293941	0.0271519
smallRNA-12361_Chr2:6231404-6232642;+;1239	0.484813	6.77962	12.9734	0.000315944	0.0290074
smallRNA-17788_Chr3:12740022-12740146;+;125	-2.16115	2.84912	12.8788	0.000332328	0.0301934
smallRNA-35382_ChrC:56383-56488;+;106	-0.906003	8.85128	12.8759	0.000332847	0.0301934
smallRNA-27493_Chr4:13726499-13726861;+;363	-2.2209	2.78681	12.8239	0.000342213	0.0308583
smallRNA-19696_Chr3:14697888-14698489;+;602	0.479204	6.89803	12.7877	0.000348913	0.0312763
smallRNA-846_Chr1:8035834-8036168;+;335	-0.436362	7.49274	12.7296	0.000359921	0.0320732
smallRNA-20910_Chr3:16887758-16887959;+;202	-0.998148	4.47442	12.7184	0.000362077	0.0320766
smallRNA-14157_Chr2:13961406-13961994;+;589	-1.68373	4.16948	12.6533	0.000374902	0.0330197
smallRNA-17767_Chr3:12720749-12721916;+;1168	0.73433	5.48617	12.5579	0.000394539	0.0345484
smallRNA-6647_Chr1:23500384-23501610;+;1227	0.956279	5.33327	12.5281	0.000400874	0.0349013
smallRNA-4527_Chr1:16023074-16024396;+;1323	0.582767	6.30864	12.4446	0.000419199	0.0362883
smallRNA-27220_Chr4:11240861-11241277;+;417	0.654683	5.56534	12.2285	0.000470661	0.0405116
smallRNA-10575_Chr2:4221362-4222007;+;646	0.888933	4.85646	12.217	0.000473566	0.0405314
smallRNA-35375_ChrC:47928-48261;+;334	-1.09781	9.7843	12.1284	0.000496587	0.0422629
smallRNA-19749_Chr3:14770243-14773389;+;3147	0.40056	7.49719	11.9809	0.000537484	0.0454879
smallRNA-16936_Chr3:11876907-11877477;+;571	-1.83432	4.69859	11.9226	0.000554579	0.0466739
smallRNA-11159_Chr2:4773155-4773344;+;190	2.23501	3.01368	11.8265	0.000583943	0.0488738
smallRNA-16388_Chr3:11198664-11198986;+;323	0.794713	4.72023	11.7981	0.000592913	0.0493519
smallRNA-5480_Chr1:17863016-17863255;+;240	-0.643771	5.88585	11.7773	0.000599568	0.0496331

## Sheet: tt19-8 S7 vs tt19-8
miRNA/TASRNA/siRNA	logFC	logCPM	LR	PValue	FDR
AT3G17185-TAS3a	-0.910511	11.4203	6.6069	0.0101584	0.0377034
AT3G25795-TAS4	3.8767	13.5685	58.995	1.58072e-14	1.01693e-12
AT2G39675-TAS1c	-2.46132	12.0898	26.928	2.11173e-07	5.82235e-06
AT2G27400-TAS1a	-1.72957	13.0368	24.5376	7.28732e-07	1.56273e-05
AT1G50055-TAS1b	-1.49879	9.35118	14.9233	0.000111971	0.000900436
ath-miR845a	4.79748	15.3067	138.849	4.75176e-32	9.17089e-30
ath-miR845b	5.48496	7.47691	120.305	5.42381e-28	5.23397e-26
ath-miR850	2.33031	8.04593	28.5619	9.07484e-08	3.72662e-06
ath-miR839-5p	-2.92353	10.0175	28.4421	9.65445e-08	3.72662e-06
ath-miR408-5p	1.80761	14.2776	27.8111	1.3376e-07	4.30261e-06
ath-miR171b-5p	2.78684	4.88363	24.8204	6.29294e-07	1.51817e-05
ath-miR828	2.57929	5.29846	23.8256	1.05473e-06	2.03562e-05
ath-miR840-3p	-2.99656	3.93427	22.9492	1.66342e-06	2.91854e-05
ath-miR822-5p	-3.32714	9.09412	22.4424	2.16539e-06	3.48268e-05
ath-miR167a-5p	-3.59566	11.5277	21.3996	3.72852e-06	5.48814e-05
ath-miR852	2.24641	7.46448	21.202	4.13334e-06	5.48814e-05
ath-miR393b-3p	2.41249	5.27632	21.1417	4.26539e-06	5.48814e-05
ath-miR5629	-2.97348	4.95897	20.4544	6.10677e-06	7.36629e-05
ath-miR773a	1.88245	15.253	20.1907	7.00944e-06	7.95778e-05
ath-miR840-5p	-2.74545	5.46362	19.2255	1.16151e-05	0.000124539
ath-miR4228-5p	2.15687	6.34359	19.0687	1.26097e-05	0.000128088
ath-miR397b	2.3202	8.99929	18.1872	2.00219e-05	0.000193211
ath-miR162b-5p	1.87401	8.03287	16.9314	3.87543e-05	0.000356171
ath-miR822-3p	-2.88399	9.63025	16.5433	4.75524e-05	0.000417164
ath-miR3440b-3p	2.88177	5.42581	16.4202	5.07425e-05	0.000425796
ath-miR391-3p	1.96932	4.77997	14.2419	0.000160747	0.00124097
ath-miR166a-3p	1.19156	17.3573	13.4316	0.000247421	0.00183663
ath-miR397a	1.94498	6.40856	13.0223	0.000307802	0.00220021
ath-miR399b	-5.60347	1.5685	12.0647	0.000513858	0.00354195
ath-miR8179	2.51892	2.71868	11.9797	0.000537844	0.00357945
ath-miR5024-5p	2.70321	8.74235	11.5453	0.000679209	0.00436958
ath-miR159b-3p	1.19274	16.673	11.3378	0.000759468	0.00461105
ath-miR171c-5p	1.41715	8.9739	11.3254	0.000764527	0.00461105
ath-miR1886.1	2.31143	3.14642	10.8324	0.00099738	0.00583316
ath-miR857	2.77757	3.38412	10.687	0.00107894	0.00612456
ath-miR169f-3p	-5.02483	1.62463	10.2749	0.00134854	0.00731397
ath-miR861-5p	1.64763	4.93793	10.2535	0.00136426	0.00731397
ath-miR5024-3p	1.57241	12.1101	9.95554	0.00160366	0.00823998
ath-miR843	1.12953	8.0948	9.93418	0.00162238	0.00823998
ath-miR860	2.95907	2.92519	9.51498	0.00203802	0.0100856
ath-miR5652	-2.75185	2.21427	9.35531	0.0022234	0.0107279
ath-miR841b-5p	1.57778	4.2355	9.02295	0.0026661	0.0125502
ath-miR5996	-1.90593	4.31246	8.58737	0.00338502	0.015555
ath-miR170-5p	1.48275	4.39246	8.13517	0.00434148	0.0194862
ath-miR858a	1.00167	13.4201	7.76138	0.00533752	0.0231747
ath-miR168a-5p	1.10715	11.0277	7.73922	0.00540342	0.0231747
ath-miR829-3p.2	-2.18861	3.12393	7.68596	0.00556522	0.0233497
ath-miR837-5p	1.1839	4.95206	7.62324	0.00576208	0.0236613
ath-miR164b-5p	1.1593	8.41843	7.40346	0.00650986	0.0261751
ath-miR5654-5p	-1.96157	3.08568	7.28781	0.00694242	0.0273446
ath-miR5656	1.25619	6.33477	6.97185	0.00828018	0.0319615
ath-miR3440b-5p	1.15861	7.2662	6.86324	0.0087987	0.0332971
ath-miR399c-5p	-2.32443	7.29604	6.29683	0.0120954	0.0440455
ath-miR165a-5p	1.53164	14.5808	6.197	0.0127967	0.0457365
ath-miR3434-5p	1.83399	2.81325	6.09156	0.0135829	0.0476636
AT4G23375	5.55503	5.83609	162.388	3.40379e-37	1.2063e-33
AT5G42800	4.18473	4.39828	121.204	3.44853e-28	8.14772e-25
AT5G02350	-5.27614	3.34761	112.938	2.2268e-26	3.94589e-23
AT1G35500	-4.89733	3.63349	92.8774	5.5635e-22	7.88682e-19
AT1G77760	5.27857	10.2757	86.7221	1.24893e-20	1.4754e-17
AT4G22880	3.66813	3.826	81.9819	1.37339e-19	1.39065e-16
AT2G47550	-3.233	4.36594	78.4139	8.35634e-19	7.40371e-16
AT4G23387	4.84148	13.6169	76.6621	2.0286e-18	1.43787e-15
AT1G62930	-3.63366	4.40185	75.4518	3.74434e-18	2.41272e-15
AT5G04435	-4.51669	3.44292	72.4033	1.7542e-17	1.03615e-14
AT1G62590	-3.60257	3.70984	67.8231	1.78839e-16	9.75086e-14
AT1G75490	-3.81396	3.42901	66.5898	3.34318e-16	1.6926e-13
AT4G37650	-3.11146	3.99554	60.6863	6.69355e-15	3.16292e-12
AT5G07990	2.48861	4.91443	60.339	7.98486e-15	3.5373e-12
AT5G44260	-3.22627	3.5964	59.2946	1.35746e-14	5.65979e-12
AT5G17010	2.64912	3.1796	57.3213	3.70134e-14	1.4575e-11
AT5G54060	3.00286	3.89757	56.306	6.2026e-14	2.3139e-11
AT4G30290	-2.45877	4.0248	55.8738	7.72747e-14	2.73862e-11
AT1G62440	-2.33574	3.89943	52.9699	3.38695e-13	1.14318e-10
AT1G56650	3.38498	3.19295	52.6785	3.92863e-13	1.26573e-10
AT2G21140	-2.77681	3.0848	52.3311	4.68888e-13	1.44499e-10
AT1G63130	-3.26629	4.66475	51.5228	7.07692e-13	2.01838e-10
AT3G25870	-2.72817	3.59697	51.5112	7.11901e-13	2.01838e-10
AT4G18670	-2.88177	5.6966	49.5929	1.89195e-12	5.15774e-10
AT4G01410	-2.95088	3.5137	48.457	3.37609e-12	8.86285e-10
AT3G25795	3.90628	11.9624	45.1241	1.84934e-11	4.68146e-09
AT4G18190	-2.41455	5.79274	44.1708	3.00934e-11	7.35524e-09
AT1G01300	-2.31122	5.6324	42.8609	5.87752e-11	1.38866e-08
AT4G01950	-2.1769	4.4993	42.2552	8.0106e-11	1.83158e-08
AT3G22121	-3.04181	6.74008	41.9286	9.46659e-11	2.09685e-08
AT1G76090	-2.52442	3.86457	41.7987	1.0117e-10	2.17302e-08
AT5G08712	4.16768	8.76797	41.6726	1.07911e-10	2.24963e-08
AT3G51240	2.10995	5.17731	41.5364	1.15695e-10	2.343e-08
AT5G47050	2.27153	4.63122	40.4472	2.02004e-10	3.97724e-08
AT5G06865	-3.35519	2.96621	39.5996	3.11743e-10	5.90937e-08
AT1G04183	-2.78987	3.2801	39.5681	3.16811e-10	5.90937e-08
AT1G04040	-2.42089	3.5169	38.847	4.58353e-10	8.33027e-08
AT4G22010	-2.23053	3.86905	38.0145	7.02222e-10	1.21399e-07
AT5G13930	2.50122	7.71544	37.4457	9.39939e-10	1.58626e-07
AT1G02930	2.59031	4.24822	36.9508	1.21149e-09	1.99699e-07
AT3G22840	2.12173	6.10604	36.8053	1.30534e-09	2.08744e-07
AT2G27940	-2.84947	2.74777	36.7758	1.32527e-09	2.08744e-07
AT3G61700	-2.5531	3.29414	36.6613	1.40542e-09	2.16557e-07
AT5G07500	-3.04913	4.07111	36.5451	1.49176e-09	2.24971e-07
AT5G05270	2.36372	3.4618	35.5025	2.54722e-09	3.74575e-07
AT1G49260	-1.86357	4.03498	35.4705	2.58947e-09	3.74575e-07
AT2G28900	2.3454	5.93948	35.3424	2.76552e-09	3.9204e-07
AT4G15490	-2.20707	5.85577	34.9815	3.32849e-09	4.62595e-07
AT1G68840	-1.95781	5.7255	34.9218	3.43221e-09	4.67836e-07
AT5G10830	-2.78852	3.28054	34.7868	3.67857e-09	4.91957e-07
AT5G17050	2.01867	3.83251	34.3316	4.64783e-09	6.1007e-07
AT4G25010	3.93985	2.42467	34.2328	4.88966e-09	6.30144e-07
AT5G45280	-1.76147	4.2119	33.8673	5.90018e-09	7.33692e-07
AT4G17800	-4.8471	4.75938	33.4601	7.27404e-09	8.88938e-07
AT1G68795	-2.93857	3.02803	33.0625	8.92433e-09	1.07213e-06
AT2G48010	-2.11855	4.17408	32.9187	9.60961e-09	1.13522e-06
AT3G10720	-1.99467	5.27155	32.5441	1.1652e-08	1.35392e-06
AT5G63790	4.07777	6.46364	32.1756	1.40851e-08	1.61025e-06
AT2G37585	4.51961	6.60877	31.8821	1.63824e-08	1.84315e-06
AT1G53830	-2.08815	3.5222	31.798	1.71066e-08	1.89456e-06
AT1G12775	-3.73294	4.56556	31.726	1.77533e-08	1.93593e-06
AT2G31270	-7.7066	4.75701	31.6864	1.81185e-08	1.94581e-06
AT4G27765	2.70722	3.51426	31.4406	2.05641e-08	2.16895e-06
AT1G76878	-2.06216	3.96167	31.4176	2.08082e-08	2.16895e-06
AT4G09020	1.90502	3.7258	31.3845	2.11663e-08	2.1743e-06
AT4G21850	-1.8602	4.20783	31.2128	2.31237e-08	2.34144e-06
AT5G38610	-2.07618	4.01307	31.1844	2.34647e-08	2.3425e-06
AT3G02375	-8.13608	2.68692	30.6177	3.1422e-08	3.09333e-06
AT5G34082	-4.17438	3.57511	30.398	3.51893e-08	3.37057e-06
AT1G06002	-1.8954	3.59002	30.1874	3.9224e-08	3.70693e-06
AT1G63150	-3.19152	5.24836	29.9723	4.38253e-08	4.03421e-06
AT1G61800	2.61268	9.23723	29.7347	4.95406e-08	4.50184e-06
AT5G52860	-2.43909	3.06762	29.6085	5.28718e-08	4.71972e-06
AT5G47300	2.24384	5.44956	29.594	5.327e-08	4.71972e-06
AT1G09213	1.97787	4.6307	29.3117	6.16219e-08	5.39229e-06
AT2G31820	-2.31847	4.02978	28.6446	8.69561e-08	7.5164e-06
AT5G48880	2.63451	2.95379	28.3945	9.89466e-08	8.33917e-06
AT1G76500	-2.5224	4.68389	28.387	9.93298e-08	8.33917e-06
AT1G33520	-3.08252	3.16008	28.3739	1.00004e-07	8.33917e-06
AT4G37450	-1.78186	4.74558	28.3491	1.01294e-07	8.34853e-06
AT2G47120	-4.20652	2.38521	28.2668	1.05693e-07	8.61091e-06
AT4G14090	1.73637	4.16141	28.1017	1.15107e-07	9.27137e-06
AT4G32290	-2.25592	3.15569	27.8769	1.29282e-07	1.02961e-05
AT1G06580	-2.42547	2.88348	27.6589	1.44703e-07	1.13961e-05
AT5G03690	-6.42455	7.08473	27.6021	1.49018e-07	1.16071e-05
AT4G14500	2.16031	5.83124	27.5648	1.51922e-07	1.16094e-05
AT3G57730	2.15042	5.38656	27.5596	1.52324e-07	1.16094e-05
AT2G04378	-1.99555	3.28154	27.4727	1.59331e-07	1.20142e-05
AT4G06800	-1.89546	5.05771	27.4502	1.6119e-07	1.20265e-05
AT2G27310	-2.34807	5.26277	27.1841	1.84972e-07	1.35163e-05
AT5G65630	1.49099	4.50382	26.9685	2.06803e-07	1.49573e-05
AT5G49700	-1.94032	4.76754	26.926	2.114e-07	1.51354e-05
AT2G38540	1.48817	4.84339	26.8805	2.16436e-07	1.5341e-05
AT4G30170	-1.81446	3.92515	26.8415	2.20839e-07	1.54981e-05
AT1G15290	1.63964	3.3597	26.6062	2.49437e-07	1.73335e-05
AT4G02330	-1.71616	4.2242	26.5251	2.60141e-07	1.79017e-05
AT5G01215	-2.02681	3.08082	26.0186	3.38143e-07	2.30458e-05
AT3G32022	1.6593	4.1413	25.8429	3.70366e-07	2.50015e-05
AT5G19110	-2.15068	3.11579	25.8176	3.75258e-07	2.50927e-05
AT1G05562	-2.43229	3.0308	25.7157	3.95587e-07	2.62048e-05
AT2G37040	1.6646	4.84048	25.5114	4.39775e-07	2.88623e-05
AT1G62914	-2.91398	3.365	25.3642	4.74645e-07	3.0865e-05
AT5G03553	-3.88425	2.37728	24.9449	5.89938e-07	3.7671e-05
AT1G54340	2.35613	3.22254	24.809	6.33019e-07	4.00611e-05
AT1G63230	-4.34	2.04873	24.7608	6.49054e-07	4.07123e-05
AT5G57180	3.14807	3.11376	24.591	7.08819e-07	4.40711e-05
AT1G74453	-2.05676	3.76894	24.5193	7.3569e-07	4.53441e-05
AT4G27170	-2.57211	4.13878	24.4797	7.50984e-07	4.58877e-05
AT1G32900	1.51965	4.2578	24.4537	7.61156e-07	4.61117e-05
AT2G45700	-3.78702	2.86131	24.3667	7.96352e-07	4.78351e-05
ATCG00500	1.41058	4.22741	23.7534	1.09501e-06	6.46786e-05
AT1G11735	2.364	3.46208	23.3178	1.37322e-06	8.03325e-05
AT3G55734	2.40704	3.58537	23.3046	1.3827e-06	8.03325e-05
AT2G34590	-4.24505	5.12403	22.875	1.72882e-06	9.80307e-05
AT1G67840	1.81801	6.99265	22.6849	1.90863e-06	0.000107368
AT3G55120	2.06943	3.52334	22.6483	1.94533e-06	0.000108571
AT1G02810	-1.44042	4.291	22.4852	2.11764e-06	0.000117264
AT4G08480	-4.16192	3.08791	22.4655	2.13951e-06	0.000117557
AT1G09125	-1.53443	5.37645	22.4254	2.18469e-06	0.000119116
AT2G05810	-1.73433	3.81796	22.3955	2.21889e-06	0.000120057
AT1G21310	-1.62535	6.27675	22.1633	2.5041e-06	0.000134463
AT3G48201	1.87131	3.65663	21.9811	2.7535e-06	0.000145558
AT2G42470	-5.93984	4.12883	21.968	2.77234e-06	0.000145558
AT2G34930	-1.70531	3.79517	21.903	2.86785e-06	0.000149285
AT3G29260	-2.44389	2.63835	21.8913	2.88544e-06	0.000149285
AT4G25100	1.63863	3.59363	21.7271	3.14319e-06	0.000161442
AT1G62515	-2.89316	2.51419	21.5963	3.36506e-06	0.000171594
AT4G27460	-2.13721	2.89189	21.4937	3.54999e-06	0.000179731
AT1G14430	-4.95614	5.01959	21.4675	3.59877e-06	0.000180908
AT2G39350	-2.38683	4.74001	21.3626	3.80121e-06	0.000189739
AT5G60530	-1.47249	4.54186	21.2634	4.00296e-06	0.000198412
AT5G50410	-3.87009	3.01018	21.2031	4.13094e-06	0.000200941
AT1G07457	-1.75063	3.21506	21.1994	4.13902e-06	0.000200941
ATCG00610	2.24147	2.76354	21.15	4.24703e-06	0.000204782
AT5G47950	-1.7456	2.9234	21.1293	4.29304e-06	0.000205602
AT4G31530	-4.78772	2.54193	21.0936	4.37388e-06	0.000208068
AT4G39270	-1.46337	4.22051	21.0607	4.44959e-06	0.000210258
AT5G50800	3.21682	2.60326	20.5961	5.67102e-06	0.0002662
AT2G36090	-2.01736	3.00258	20.5338	5.85866e-06	0.000273199
AT5G38030	1.62529	6.00913	20.5095	5.93369e-06	0.000274889
AT2G32905	-2.71888	3.70772	20.4956	5.97674e-06	0.000275085
AT1G11700	-1.53816	5.37842	20.4426	6.1448e-06	0.000280996
AT1G31670	-3.34842	3.98158	20.4277	6.19254e-06	0.000281364
AT1G52320	-2.92261	3.75657	20.2918	6.64836e-06	0.00030015
AT1G65380	-2.52726	4.04507	20.2708	6.72172e-06	0.000301542
AT3G29590	1.71614	3.24683	20.2545	6.77947e-06	0.00030222
AT3G31980	1.69492	3.47534	20.2318	6.86028e-06	0.00030391
AT1G09805	1.87988	5.30288	20.2169	6.91388e-06	0.000304382
AT5G09525	7.90111	4.74492	20.1214	7.26804e-06	0.000317999
AT1G12015	-4.31876	3.61645	20.0824	7.41759e-06	0.000322551
AT1G78850	-1.3904	4.83689	20.0131	7.69124e-06	0.000332412
AT3G14770	-2.3382	3.08951	19.9935	7.77062e-06	0.000333807
AT3G19480	-4.72748	3.12597	19.9657	7.8842e-06	0.000336646
AT5G66560	-1.74058	3.02846	19.8691	8.29315e-06	0.000351987
AT3G03590	-6.49615	2.06712	19.7267	8.93462e-06	0.000374923
AT1G50640	-1.28633	3.90424	19.7257	8.93933e-06	0.000374923
AT1G52070	-1.43625	4.29523	19.6388	9.35478e-06	0.000390039
AT3G49200	-8.29894	5.85779	19.5837	9.62869e-06	0.000399112
AT3G62190	-4.12393	3.43881	19.4638	1.02525e-05	0.0004225
AT1G80130	1.37826	4.07845	19.4218	1.04806e-05	0.000429403
ATCG00700	1.38287	4.95723	19.4022	1.05883e-05	0.000431322
AT1G74000	-1.6704	3.23689	19.3729	1.07522e-05	0.000435374
AT5G47930	-3.59824	4.71153	19.3626	1.08106e-05	0.000435374
AT5G08670	-1.2697	4.73821	19.3301	1.09958e-05	0.00044033
AT2G47020	1.66766	4.35619	19.1999	1.17718e-05	0.000468364
AT1G08833	1.83118	7.12657	19.1908	1.18281e-05	0.000468364
AT4G12050	-1.77458	3.69129	19.1261	1.22363e-05	0.000481839
AT3G14660	1.61031	3.40533	19.1035	1.23817e-05	0.000484869
ATCG00110	1.55057	4.22793	19.0918	1.24576e-05	0.000485163
AT4G06744	-1.6094	3.1946	18.9876	1.31568e-05	0.000509593
AT3G53260	1.45956	4.0928	18.9159	1.36607e-05	0.000526233
ATMG00680	-1.48057	3.21813	18.797	1.45393e-05	0.00055705
AT2G18570	-1.83331	3.57907	18.7426	1.49599e-05	0.000567038
AT1G30580	-2.74752	4.08279	18.6042	1.60865e-05	0.000606494
AT2G09705	-1.62994	5.02079	18.5874	1.62293e-05	0.000608641
AT3G04165	-1.90937	5.3464	18.5633	1.64356e-05	0.000613134
AT4G15390	-1.56976	3.73955	18.5181	1.68302e-05	0.000622306
AT2G39675	-2.3339	10.3507	18.515	1.68571e-05	0.000622306
AT4G26790	1.80511	2.96343	18.4813	1.71577e-05	0.000630123
AT5G03552	-2.6489	8.96583	18.4412	1.75224e-05	0.000637455
AT3G23690	-1.49617	3.1206	18.4396	1.75372e-05	0.000637455
AT2G02750	-1.89701	4.39288	18.3951	1.79518e-05	0.000646748
AT3G28730	-2.85677	3.29499	18.3926	1.79754e-05	0.000646748
AT2G15320	-2.22783	3.02496	18.2636	1.92351e-05	0.000688578
AT2G05370	-3.57589	2.54944	18.2155	1.97262e-05	0.000702611
AT1G40091	1.50206	3.77618	18.1915	1.99768e-05	0.000707978
AT4G05105	1.90388	4.5748	18.1586	2.03253e-05	0.000716744
AT4G00150	-1.40853	5.31142	18.1243	2.06943e-05	0.000726146
AT5G06195	1.69421	5.79203	18.1048	2.09074e-05	0.000730008
AT4G14910	-1.46813	5.75552	18.0944	2.10215e-05	0.000730393
AT3G60630	-1.34969	4.35647	18.0622	2.138e-05	0.000739228
AT4G28530	-1.63386	3.05412	18.0136	2.19337e-05	0.000754689
AT3G16410	-1.81595	2.91895	17.9906	2.21996e-05	0.000760149
AT1G12040	-1.52248	4.21376	17.9282	2.29391e-05	0.000781694
AT5G32017	-1.76244	5.01793	17.9148	2.31017e-05	0.000783467
AT1G28135	-1.66043	7.23619	17.8643	2.37227e-05	0.000800699
AT1G42620	1.24366	4.30959	17.8116	2.43889e-05	0.000819282
AT3G62200	1.89442	2.75358	17.7914	2.46491e-05	0.000824118
AT4G07942	-1.84722	4.41604	17.7801	2.47958e-05	0.000825128
AT1G13360	-1.56425	6.03375	17.7616	2.50382e-05	0.000829302
AT1G74720	-1.4157	3.83583	17.7294	2.54664e-05	0.000833434
AT4G13090	-4.51596	2.07497	17.7257	2.55157e-05	0.000833434
AT1G09540	-4.08134	2.00202	17.6223	2.6941e-05	0.000875954
AT5G35510	-1.54614	3.93391	17.6019	2.72315e-05	0.000881356
AT4G16195	-1.29483	4.89995	17.5447	2.80637e-05	0.000900999
AT2G33540	2.36238	4.04915	17.5427	2.80927e-05	0.000900999
AT1G24706	-2.35276	4.47254	17.4721	2.91557e-05	0.000930882
AT1G07463	-2.27446	2.65723	17.4481	2.95254e-05	0.000938459
AT1G74088	1.24427	5.36139	17.3551	3.10068e-05	0.000981143
AT2G40840	1.18293	4.42984	17.2742	3.23551e-05	0.00101718
AT3G05890	-2.15135	2.68315	17.2697	3.24326e-05	0.00101718
AT1G54000	-2.34966	2.87794	17.2245	3.32128e-05	0.00103706
AT1G54510	3.97044	3.03872	17.1802	3.39959e-05	0.00105685
AT3G10740	-1.5411	5.99837	17.167	3.4234e-05	0.0010576
AT4G38420	-1.41513	5.87931	17.1623	3.43182e-05	0.0010576
AT5G16640	-3.6863	2.01728	17.0221	3.69469e-05	0.00113368
AT2G06850	-1.40051	5.92595	17.0012	3.73569e-05	0.00114132
AT1G20210	-1.73313	5.63267	16.9566	3.82446e-05	0.00116342
AT3G05025	-1.66214	3.93509	16.9271	3.88422e-05	0.00117655
AT2G30200	-3.86646	3.37717	16.905	3.92972e-05	0.00118527
AT3G11395	4.40115	9.57113	16.8326	4.08255e-05	0.00122389
AT1G72360	-3.62136	2.19162	16.8281	4.09229e-05	0.00122389
AT1G05560	-1.29557	3.95718	16.7872	4.1815e-05	0.00124087
AT4G14548	-1.14845	4.57624	16.786	4.18407e-05	0.00124087
AT1G73880	-1.46689	3.15479	16.7581	4.24613e-05	0.00125289
AT5G15450	1.33256	3.59335	16.7519	4.25996e-05	0.00125289
AT2G37160	1.57037	3.69843	16.729	4.3116e-05	0.00126284
AT1G77740	-2.69182	3.61086	16.6865	4.40938e-05	0.00128616
AT2G05260	-3.38302	3.24605	16.6748	4.43659e-05	0.00128879
AT4G03445	2.53977	2.65428	16.5239	4.80407e-05	0.00137859
AT3G51150	-3.30906	3.62467	16.5088	4.84235e-05	0.00138398
AT5G42210	-1.58663	3.74045	16.4089	5.10451e-05	0.00145304
AT1G25370	-2.66437	2.57814	16.3393	5.29551e-05	0.00150138
AT2G01320	3.41835	4.93914	16.2922	5.42883e-05	0.00152941
AT3G31410	1.3284	4.14808	16.2891	5.43753e-05	0.00152941
AT2G44790	-1.45246	3.7785	16.2734	5.48285e-05	0.00153607
AT5G02310	1.31562	5.39499	16.258	5.52754e-05	0.00154249
AT1G54170	3.51641	5.77759	16.2459	5.5631e-05	0.00154632
AT3G25950	-1.70861	3.30103	16.179	5.76296e-05	0.00159562
AT3G07775	-1.12787	4.37713	16.1143	5.9633e-05	0.00164466
AT3G29792	1.29795	4.10041	16.0928	6.03116e-05	0.00165693
AT2G08765	-2.86627	6.11266	16.019	6.27101e-05	0.00171618
AT3G42320	1.24433	4.26444	16.0051	6.31736e-05	0.00172221
AT1G28600	1.40496	3.3357	15.9715	6.43024e-05	0.00174627
AT1G10745	-1.22216	4.76616	15.955	6.48658e-05	0.00175484
AT5G10660	1.28866	4.2608	15.9463	6.51634e-05	0.00175619
AT1G65360	1.90153	4.23231	15.8943	6.69793e-05	0.00179829
AT5G15350	-1.55382	3.09628	15.8413	6.88839e-05	0.00184245
AT4G22470	-2.01521	3.15413	15.8246	6.94936e-05	0.00185177
AT5G20790	-1.28482	4.68433	15.7635	7.17748e-05	0.00190539
AT3G03625	1.50664	5.96054	15.7562	7.20513e-05	0.0019056
AT3G03235	-1.62791	3.3628	15.7306	7.30348e-05	0.00192443
AT5G11720	-2.44159	3.09921	15.7045	7.40496e-05	0.00193772
AT5G20190	1.20202	4.28881	15.7035	7.40861e-05	0.00193772
AT5G28030	1.94936	4.33884	15.6923	7.45284e-05	0.00194212
AT2G41330	-3.24732	2.24815	15.6671	7.55251e-05	0.00196089
AT3G24514	-1.08711	4.5865	15.5862	7.88294e-05	0.00203921
AT2G11410	1.1724	3.95883	15.4562	8.44406e-05	0.00217642
AT2G28980	1.19794	5.55204	15.4212	8.60156e-05	0.00220898
AT3G03945	2.52483	2.75998	15.3559	8.90407e-05	0.00227764
AT4G13555	2.37761	7.28979	15.3053	9.14603e-05	0.00232355
AT1G10760	1.14195	4.37051	15.0744	0.000103354	0.00261634
AT3G46280	-1.56571	3.28541	15.0249	0.0001061	0.00267629
AT3G06835	-1.57423	4.0631	15.0159	0.000106612	0.00267965
AT1G03730	-1.91169	3.01772	14.9678	0.000109361	0.00273905
AT1G32090	-1.3072	4.02692	14.9305	0.000111547	0.00278395
AT1G65550	1.36403	3.43918	14.8891	0.000114021	0.00283572
AT4G32440	1.63283	4.51299	14.8209	0.000118217	0.0029298
AT5G05130	3.91079	2.37844	14.79	0.000120173	0.0029594
AT1G12820	-1.29439	3.28901	14.7805	0.000120778	0.0029594
AT3G19390	-1.24762	4.10737	14.7716	0.000121352	0.0029594
AT5G46750	-2.79493	2.90634	14.7649	0.000121784	0.0029594
AT1G62770	5.8966	8.34436	14.7605	0.000122066	0.0029594
AT5G26000	1.23746	3.64995	14.7603	0.000122077	0.0029594
AT3G57450	-1.1015	4.26027	14.7231	0.000124509	0.00300176
AT4G19580	-1.45043	5.31543	14.71	0.000125381	0.00300265
AT1G36440	1.24873	4.58001	14.7023	0.000125893	0.00300265
AT5G08710	-3.25248	3.73762	14.6971	0.00012624	0.00300265
AT1G65780	-4.2553	2.14883	14.6732	0.000127848	0.00303073
AT2G04780	-1.75706	3.2805	14.6325	0.00013064	0.00308658
AT1G36490	1.25147	4.81301	14.5927	0.000133427	0.00314196
AT2G23148	-1.33492	3.28749	14.5348	0.000137595	0.00320882
AT2G14095	-1.59891	3.4118	14.533	0.000137725	0.00320882
AT5G42020	-2.39161	4.44505	14.5286	0.000138048	0.00320882
AT5G00660	-1.11842	4.91278	14.5282	0.000138077	0.00320882
AT4G07250	-1.2534	3.67358	14.4981	0.0001403	0.00324982
AT1G07940	5.61275	8.91148	14.4896	0.000140936	0.00325393
AT2G35910	-1.60965	4.03401	14.4508	0.000143865	0.0033061
AT1G17620	-1.24219	4.98638	14.4474	0.000144129	0.0033061
AT3G16440	-1.93657	2.75331	14.4303	0.000145441	0.00332545
AT2G05812	-4.22969	7.089	14.4113	0.000146915	0.00334833
AT5G10430	-1.79792	3.19616	14.3825	0.000149183	0.00338913
ATCG00420	1.35987	3.48104	14.3186	0.000154329	0.0034837
AT3G31375	1.37544	3.27792	14.2273	0.000162003	0.00364532
AT1G55390	-4.27337	3.45418	14.205	0.000163938	0.0036772
AT5G23065	1.4885	7.03562	14.1817	0.000165973	0.00371109
AT3G62660	-1.56182	4.60973	14.1666	0.000167314	0.00372931
AT5G66280	-1.47063	3.16758	14.158	0.000168082	0.00373469
AT4G16620	-1.39319	3.91708	14.0953	0.000173777	0.00382863
AT5G38050	-4.61352	2.95124	14.094	0.000173896	0.00382863
AT2G05465	1.08062	4.72921	14.0936	0.00017393	0.00382863
AT1G18880	1.31684	3.71729	14.0766	0.00017551	0.00384511
AT2G34300	-1.36142	3.83997	14.0739	0.000175764	0.00384511
AT3G05715	-1.40507	3.8804	14.0159	0.000181267	0.0039533
AT4G37410	-1.8014	2.91944	14.0092	0.000181914	0.00395523
AT5G29591	1.15759	4.07433	13.9851	0.000184268	0.00399417
AT5G16060	-2.63747	2.80642	13.931	0.00018964	0.00409808
AT1G55620	-2.02089	3.14288	13.908	0.00019198	0.00413602
AT1G03350	-1.52978	3.10524	13.8973	0.000193078	0.00414709
AT2G10253	1.38192	3.68956	13.8606	0.000196887	0.00421612
AT3G22770	-1.43472	6.1274	13.8127	0.000201972	0.00431197
AT1G15500	1.09013	4.66804	13.8067	0.000202615	0.00431271
AT3G26500	-2.51103	3.97941	13.7899	0.000204428	0.00433828
AT1G20065	-4.1117	4.33734	13.7673	0.000206908	0.0043778
AT2G45610	3.593	7.60766	13.7545	0.000208325	0.00439467
AT3G03450	-2.62618	2.09832	13.7337	0.000210639	0.00443029
AT3G13438	-1.65768	2.76311	13.7237	0.000211765	0.00444081
AT3G31373	1.33226	3.19239	13.7131	0.000212964	0.0044482
AT1G19020	1.30318	3.3225	13.7095	0.000213373	0.0044482
AT2G20880	-5.0267	1.9703	13.6922	0.000215347	0.00447619
AT5G03265	1.27718	3.20231	13.6845	0.000216231	0.00448142
AT1G35560	-2.78762	2.65258	13.6559	0.000219554	0.00453701
AT1G76065	1.67803	3.19593	13.586	0.000227883	0.00469546
AT3G43828	-1.39046	3.37127	13.5109	0.00023718	0.00487284
AT2G28620	2.26567	2.62538	13.4434	0.000245876	0.0050369
AT1G69870	1.11498	4.21517	13.4321	0.00024736	0.0050527
AT3G56150	-2.66151	6.14405	13.3826	0.000253975	0.00517292
AT3G42783	1.08057	4.11837	13.3294	0.000261279	0.00528066
AT3G03415	-1.23446	4.15981	13.3294	0.00026128	0.00528066
AT5G08060	-1.50732	3.13969	13.3278	0.0002615	0.00528066
AT1G76930	-1.4038	7.1226	13.3047	0.000264741	0.00533092
AT3G43970	-1.41896	2.92142	13.2814	0.000268051	0.00538228
AT4G29900	-3.09847	5.75338	13.2719	0.000269418	0.00539445
AT2G02835	-1.52742	8.48163	13.2551	0.000271835	0.0054275
AT4G39500	1.38405	3.33746	13.2335	0.00027499	0.00547509
AT5G12940	-1.25118	3.33608	13.1943	0.000280801	0.00557512
AT5G24530	6.00034	5.42124	13.1682	0.000284737	0.00563747
AT5G03650	1.12649	3.84864	13.1158	0.000292821	0.00578138
AT4G26540	-1.66372	2.84667	13.073	0.000299583	0.00589846
AT2G07605	-1.62839	3.67961	13.0454	0.000304024	0.0059693
AT5G24080	-5.27475	2.58495	13.0368	0.000305435	0.00598045
AT3G27170	-1.57694	3.29682	13.0061	0.000310478	0.0060543
AT3G14980	4.56915	4.04455	13.0035	0.000310915	0.0060543
ATCG00680	1.13702	6.50551	12.9792	0.000314974	0.0061108
AT3G27660	-1.40079	3.49502	12.9758	0.00031554	0.0061108
AT5G06860	-1.24065	5.81162	12.8832	0.000331548	0.0064033
AT2G45120	-5.01036	5.05281	12.8633	0.000335081	0.00645395
AT2G30620	2.42858	3.74299	12.8457	0.000338255	0.00649613
AT5G47990	-2.92455	2.06829	12.8367	0.000339886	0.00649613
AT5G20230	-1.39882	3.28434	12.836	0.00034002	0.00649613
AT1G36010	1.07703	4.91033	12.8164	0.000343593	0.00652918
AT2G38040	-2.01451	3.14614	12.8041	0.000345859	0.00655468
AT2G38360	-1.22912	3.52166	12.7691	0.000352389	0.00666062
AT3G60080	-1.87668	2.67291	12.689	0.000367816	0.00693373
AT1G37038	1.28729	3.70172	12.6838	0.000368835	0.00693449
AT1G09855	-1.17287	3.99023	12.671	0.000371367	0.00696363
AT1G62510	-1.47861	3.20402	12.6574	0.000374075	0.00699589
AT5G48300	1.14438	3.96954	12.6427	0.000377036	0.00703271
AT1G44090	-1.60445	5.09279	12.6303	0.000379547	0.00705808
AT3G31403	1.16778	4.23348	12.6216	0.000381312	0.00705808
AT4G23496	3.4911	6.8247	12.6213	0.000381384	0.00705808
AT4G15396	1.76677	2.91227	12.5536	0.000395448	0.00727762
AT3G62680	-1.31416	4.3723	12.5494	0.000396326	0.00727762
AT3G28920	-1.31142	3.11499	12.4263	0.000423336	0.0077535
AT1G25400	-1.19015	4.1735	12.4173	0.000425371	0.00777069
AT2G05080	1.07115	3.87891	12.4018	0.00042892	0.00781538
AT3G44430	-1.97155	2.5453	12.3688	0.00043658	0.00793455
AT2G46090	-2.5522	3.3526	12.3265	0.00044658	0.00809555
AT1G50055	-1.46019	7.61544	12.2619	0.0004623	0.00835914
AT3G48057	1.18294	6.30689	12.2079	0.000475869	0.00858259
AT1G06667	-1.91376	5.2852	12.1657	0.000486772	0.00875696
AT2G41700	-2.10275	4.3738	12.0348	0.000522175	0.00937007
AT4G36780	-1.34584	4.37313	12.0065	0.00053014	0.00947248
AT3G23820	-1.1635	5.10361	12.0051	0.000530555	0.00947248
AT5G58510	-1.93126	3.00043	11.9709	0.000540369	0.00962346
AT3G22670	8.71596	2.0429	11.9599	0.000543572	0.00965624
AT4G16370	1.4189	4.10901	11.9552	0.000544962	0.00965672
AT3G62720	-1.2037	3.54451	11.9268	0.000553314	0.00978028
AT4G13410	5.69638	3.14842	11.9096	0.000558463	0.00984673
AT3G52120	-1.51138	2.81023	11.8881	0.000564949	0.00991809
AT2G39530	-2.29378	2.27707	11.8869	0.000565309	0.00991809
AT3G59430	-3.47817	2.52643	11.8814	0.000566961	0.00992252
AT3G09565	-1.26197	3.04388	11.8707	0.000570241	0.00995534
AT4G30280	-1.23898	6.2337	11.847	0.000577551	0.0100347
AT4G05095	-1.11682	3.4954	11.8468	0.000577619	0.0100347
AT2G46270	1.28391	2.99047	11.8095	0.000589302	0.0102126
AT4G39210	1.22736	3.60748	11.7994	0.000592513	0.0102295
AT2G11510	1.22077	3.2371	11.7973	0.000593162	0.0102295
AT1G14830	-1.41633	3.48285	11.7717	0.000601369	0.0103459
AT1G01120	-1.3231	3.40349	11.7566	0.000606288	0.0103997
AT2G27400	-1.67867	11.32	11.7531	0.000607431	0.0103997
AT3G10985	-1.10915	5.54625	11.7474	0.000609274	0.0104061
AT3G42924	1.15296	3.25063	11.7378	0.000612432	0.0104349
AT1G05385	4.50388	1.6491	11.7285	0.000615503	0.0104621
AT1G77230	1.82071	3.9295	11.7017	0.000624432	0.0105632
AT1G26250	-1.13503	5.18556	11.6216	0.000651901	0.0110016
AT3G01450	-4.36367	3.78006	11.5769	0.00066776	0.0112425
AT1G42610	1.3011	3.04441	11.5647	0.000672159	0.0112664
AT4G13850	1.41558	3.66762	11.5633	0.000672653	0.0112664
AT1G42530	1.06958	4.04055	11.5598	0.000673949	0.0112664
AT4G04835	1.36812	3.14338	11.5478	0.000678281	0.0113121
AT3G22790	-2.28532	2.75054	11.5413	0.000680683	0.0113255
AT2G44470	1.29598	6.78118	11.5331	0.000683675	0.0113487
AT3G42710	1.07788	4.18458	11.501	0.000695602	0.0115053
AT2G36390	1.07206	3.37186	11.4989	0.000696356	0.0115053
AT3G30843	1.05081	3.95285	11.4942	0.000698133	0.0115078
AT5G08055	-0.960404	4.81226	11.4841	0.00070195	0.0115338
AT2G44870	-2.21726	2.33819	11.4814	0.000702966	0.0115338
AT3G48115	-1.28278	3.3589	11.4757	0.000705134	0.0115427
AT1G36445	0.993785	4.6363	11.4564	0.00071248	0.0116361
AT1G05780	1.25652	6.19726	11.4418	0.000718103	0.0117009
AT1G47420	-1.10358	3.65955	11.4088	0.000730968	0.0118833
AT3G42400	1.11675	3.0261	11.3785	0.000742984	0.012051
AT4G07625	-2.38738	3.67427	11.3546	0.000752598	0.012179
AT5G01210	-1.2613	3.85769	11.3492	0.000754817	0.0121871
AT3G28180	-1.15769	3.40043	11.3305	0.000762424	0.0122571
AT1G20820	2.48356	7.76372	11.3301	0.000762608	0.0122571
AT1G50140	2.01587	3.45507	11.3152	0.000768745	0.0123277
AT1G35140	-1.15296	5.79359	11.2853	0.000781237	0.0124931
AT3G53910	-0.978548	3.97322	11.2821	0.000782582	0.0124931
AT4G26010	-1.30442	3.77192	11.263	0.000790661	0.0125937
AT3G59140	1.36048	3.10889	11.2416	0.000799858	0.0126844
AT1G05550	-1.5799	6.00822	11.2414	0.000799933	0.0126844
AT5G57625	-1.34283	3.357	11.2324	0.000803813	0.0127175
AT1G35617	-1.0945	3.40271	11.2263	0.000806484	0.0127313
AT1G67360	1.07516	4.39626	11.2014	0.000817361	0.0128743
AT1G67810	-1.32952	3.13044	11.1572	0.000837075	0.0131556
AT2G30930	-1.33358	2.97458	11.1489	0.0008408	0.0131849
AT1G30870	-1.13607	3.5705	11.1362	0.000846605	0.0132467
AT1G42698	1.08109	3.35521	11.0742	0.000875367	0.0136569
AT2G37130	-1.28719	5.47626	11.0714	0.000876675	0.0136569
AT5G10770	-1.24807	4.97258	11.0663	0.000879111	0.0136648
AT2G14535	-2.28518	5.94493	11.0146	0.000903965	0.0140204
AT2G05925	-1.57691	2.79486	10.9959	0.00091314	0.0141317
AT5G28919	-1.32066	3.48254	10.9759	0.000923064	0.0142542
AT5G33420	1.11481	3.56206	10.9654	0.00092828	0.0143036
AT4G06955	8.81341	1.76323	10.9416	0.00094029	0.0144565
AT5G07575	1.1173	3.94485	10.9377	0.000942281	0.0144565
AT5G35555	1.00445	4.0601	10.9309	0.00094575	0.0144784
AT5G33360	-0.884081	4.11807	10.8147	0.001007	0.0153828
AT1G76880	-1.08	4.08684	10.8016	0.00101415	0.0154587
AT4G30370	-1.74813	2.58523	10.7378	0.00104969	0.0159319
AT4G17770	1.26728	3.09018	10.7319	0.00105302	0.0159483
AT4G28220	-1.16045	4.88806	10.68	0.00108299	0.0163673
AT1G10670	1.25043	3.42936	10.6717	0.0010879	0.0164064
AT2G45160	-1.08701	4.80767	10.6669	0.0010907	0.0164138
AT4G35300	1.16126	3.26189	10.6582	0.00109583	0.0164157
AT1G54570	1.642	3.64588	10.6559	0.0010972	0.0164157
AT1G04800	1.61324	2.63965	10.6549	0.00109778	0.0164157
AT4G12730	-1.19927	4.96316	10.5994	0.00113127	0.0168809
AT1G29050	-1.01986	4.44637	10.5663	0.00115169	0.0171496
AT1G15410	-2.09788	2.61651	10.5206	0.0011805	0.0175254
AT1G36622	-0.970794	4.81198	10.5102	0.00118716	0.017567
AT4G08092	1.17567	3.69196	10.5034	0.00119156	0.0175886
AT1G35501	1.94388	13.5014	10.5003	0.00119358	0.0175886
AT3G13520	-1.04431	5.1935	10.4926	0.00119852	0.0176247
AT3G42600	0.933807	4.04847	10.4855	0.00120317	0.0176564
AT4G23980	-2.55394	5.89751	10.4654	0.00121632	0.0177469
AT4G16130	2.70351	4.06567	10.4622	0.00121843	0.0177469
AT3G28193	-0.939664	5.67629	10.4615	0.00121889	0.0177469
AT1G73330	-1.92829	2.38838	10.4608	0.00121935	0.0177469
AT5G40400	-3.5454	4.70565	10.4499	0.00122655	0.0178151
AT3G04155	-1.55346	5.12942	10.4395	0.0012335	0.0178795
AT2G25170	1.12793	3.00649	10.4221	0.00124517	0.0180117
AT3G43158	0.945949	4.74749	10.4103	0.00125316	0.0180904
AT5G01350	-1.59631	7.16837	10.4012	0.00125932	0.0181424
AT5G20852	1.39321	3.27351	10.396	0.00126286	0.0181565
AT5G47310	-2.74687	2.92856	10.3826	0.00127211	0.0182524
AT3G48340	-1.13512	6.04649	10.377	0.00127595	0.0182706
AT1G12680	-1.35791	2.83133	10.3612	0.00128689	0.0183869
AT4G02520	-1.16269	3.54565	10.3562	0.00129037	0.0183869
AT4G40090	-1.4806	2.89484	10.3527	0.00129285	0.0183869
AT1G07985	-1.98541	2.28625	10.3502	0.00129459	0.0183869
AT2G04855	1.4234	2.84798	10.3467	0.00129704	0.0183869
AT4G31980	-1.33275	4.7659	10.2953	0.00133367	0.0188684
AT1G65610	-1.08495	4.55194	10.2748	0.00134858	0.0190413
AT5G13910	-1.64757	2.62946	10.2498	0.00136701	0.0192632
AT5G24210	0.916407	4.52668	10.2188	0.00139017	0.0195496
AT1G42200	1.12106	3.48059	10.2152	0.00139286	0.0195496
AT4G37750	4.47781	2.1911	10.1996	0.0014047	0.0196237
AT1G62660	-1.23869	4.99445	10.197	0.00140672	0.0196237
AT3G21550	-1.50037	2.89243	10.1941	0.00140894	0.0196237
AT5G15210	-2.18664	3.62739	10.1937	0.00140921	0.0196237
AT5G54020	2.71377	5.76946	10.1633	0.00143261	0.0198715
AT4G06571	1.05904	3.73823	10.1585	0.00143638	0.019885
AT3G46920	-2.2572	3.24026	10.1033	0.00148007	0.0204498
AT2G45430	-1.20319	2.94602	10.0883	0.0014921	0.0205758
AT5G66920	-1.22315	3.67792	10.0789	0.00149979	0.0206418
AT4G36925	-1.05404	3.41164	10.0696	0.00150737	0.0207058
AT1G12990	-2.09081	2.70306	10.0272	0.00154243	0.0211465
AT4G34320	-1.27955	3.88255	9.99174	0.00157244	0.0215164
AT3G46550	-1.16627	3.59459	9.98234	0.00158049	0.0215848
AT3G07020	-1.46665	3.34072	9.94289	0.00161472	0.0220098
AT3G04175	-1.54581	4.72176	9.92285	0.00163239	0.022208
AT1G76000	-1.30194	5.35225	9.91297	0.00164118	0.0222849
AT3G18780	-0.949972	4.5116	9.89957	0.00165317	0.0224048
AT5G59700	-4.60915	7.60554	9.85927	0.00168978	0.0228542
AT1G44100	1.71654	10.5197	9.85601	0.00169278	0.0228542
AT5G50260	0.947124	4.46895	9.82501	0.00172155	0.0231244
AT1G62035	1.33172	8.18766	9.82441	0.00172211	0.0231244
AT4G17870	-1.13758	3.42657	9.8239	0.00172258	0.0231244
AT3G27325	-2.11647	3.30418	9.78877	0.00175581	0.0235259
AT5G46795	-1.21817	3.11134	9.77243	0.00177148	0.0236911
AT3G04455	-0.891548	4.29529	9.74777	0.0017954	0.0239657
AT3G02832	1.7471	4.83068	9.73189	0.00181098	0.0241187
AT4G16510	2.30693	2.02511	9.72917	0.00181366	0.0241187
AT3G50755	-1.06136	3.54397	9.71626	0.00182645	0.0242432
AT5G14780	-1.04586	5.1958	9.69409	0.00184862	0.0244738
AT5G54770	1.15621	7.32498	9.69199	0.00185073	0.0244738
AT5G01820	-0.98006	5.41619	9.68739	0.00185536	0.0244894
AT4G14000	-1.95124	2.43435	9.67398	0.00186896	0.024623
AT4G39980	1.50452	8.3662	9.64864	0.00189491	0.0249178
ATCG00140	0.912259	5.33132	9.6453	0.00189836	0.0249178
AT1G09867	-2.14658	5.35866	9.62367	0.00192085	0.0251663
AT2G19572	-1.96173	2.50639	9.60943	0.00193581	0.0253156
AT4G08091	0.889636	3.97146	9.55911	0.0019896	0.0259711
AT3G55485	-1.02755	5.88745	9.53167	0.00201956	0.0263137
AT5G03450	-2.37262	3.5083	9.52575	0.00202609	0.0263503
AT5G28930	0.960402	5.92699	9.51998	0.00203247	0.0263743
AT5G33075	0.917674	3.77723	9.51495	0.00203804	0.0263743
AT2G22905	3.15571	2.40562	9.514	0.0020391	0.0263743
AT1G05205	-2.35304	1.96939	9.48986	0.0020661	0.0266749
AT2G19850	-0.88254	4.41257	9.48247	0.00207445	0.0267339
AT4G02660	-1.72874	2.76275	9.45331	0.00210768	0.0270702
AT3G03300	2.11918	3.32556	9.45232	0.00210882	0.0270702
AT3G15640	-1.1394	3.21681	9.44956	0.002112	0.0270702
AT1G58230	-1.16191	3.33437	9.44485	0.00211743	0.0270908
AT3G54650	-2.48294	2.01563	9.43612	0.00212753	0.0271711
AT1G65310	-1.33169	5.36983	9.43257	0.00213165	0.0271748
AT3G06105	1.60598	3.38682	9.42112	0.002145	0.0272373
AT3G52830	-0.991032	5.90639	9.41784	0.00214884	0.0272373
AT5G01600	0.979725	4.29973	9.41621	0.00215075	0.0272373
AT3G08030	-1.2902	3.15443	9.41521	0.00215193	0.0272373
ATCG00520	0.846003	4.21059	9.40322	0.00216604	0.027367
AT4G31140	-0.943172	3.73617	9.38248	0.00219068	0.0276291
AT1G77490	1.37737	5.85775	9.36031	0.00221734	0.0278662
AT2G22170	-0.975767	4.70666	9.35252	0.00222679	0.027893
AT5G13820	2.06562	4.54615	9.35118	0.00222842	0.027893
AT5G02645	-2.05725	4.81868	9.34789	0.00223242	0.027893
AT3G32080	1.0172	3.38791	9.3456	0.00223522	0.027893
ATCG00470	0.895868	5.55904	9.33894	0.00224335	0.0279453
AT1G63080	-1.0422	4.57286	9.33115	0.00225291	0.0280151
AT3G42580	0.894264	5.2188	9.31608	0.00227151	0.028197
AT2G16500	-1.08292	3.33035	9.30242	0.00228852	0.0283269
AT1G43724	0.893865	4.07679	9.30125	0.00228997	0.0283269
AT3G42420	0.991241	5.42066	9.2955	0.00229718	0.0283665
AT1G17310	-1.6923	2.5461	9.29159	0.00230208	0.0283776
AT1G60720	-0.971228	6.33976	9.28051	0.00231605	0.0285003
AT1G31860	-1.79009	4.55037	9.26185	0.00233977	0.0287423
AT5G20960	0.926914	4.02729	9.22374	0.00238897	0.0292666
AT4G26365	-2.05172	4.06585	9.22241	0.00239071	0.0292666
AT5G43405	0.871206	4.39447	9.21589	0.00239923	0.0293202
AT2G31750	0.907077	4.39123	9.20419	0.00241462	0.0294173
AT1G37130	1.02893	6.52094	9.20111	0.00241869	0.0294173
AT3G54580	-1.05546	6.06546	9.2004	0.00241962	0.0294173
AT1G58220	-1.18945	2.95582	9.17324	0.0024558	0.0297562
AT3G10960	-1.34419	2.86462	9.17317	0.00245589	0.0297562
AT3G09390	0.953129	5.94368	9.15314	0.00248291	0.0299244
AT2G03823	-0.901494	5.09014	9.15284	0.00248333	0.0299244
AT5G62162	-2.29682	5.54261	9.15236	0.00248397	0.0299244
AT4G22040	1.02615	3.29892	9.14805	0.00248983	0.0299244
AT1G78100	-1.01196	4.32021	9.14728	0.00249089	0.0299244
AT1G42350	0.869372	3.89395	9.1417	0.00249849	0.029965
AT2G28590	-4.26163	3.78657	9.1368	0.00250519	0.0299787
AT3G59900	-1.29369	2.9448	9.13468	0.00250809	0.0299787
AT3G29796	1.05976	3.88693	9.12217	0.0025253	0.0301336
AT5G51160	-2.96288	1.72808	9.11627	0.00253346	0.0301592
AT3G25010	0.942701	3.9986	9.11447	0.00253596	0.0301592
AT1G04660	-1.5248	3.44823	9.09744	0.00255968	0.0303903
AT2G14890	-1.1287	4.73844	9.08973	0.00257049	0.0304676
AT4G00985	1.17977	5.89551	9.07864	0.00258612	0.0305681
AT5G53460	-1.25634	6.05237	9.07477	0.0025916	0.0305681
AT5G04185	4.19384	1.92314	9.07455	0.00259191	0.0305681
AT3G43120	-1.10524	3.143	9.03097	0.00265444	0.0312453
AT3G14240	-0.967668	4.35488	9.02771	0.00265918	0.0312453
AT4G02700	1.34804	5.79221	9.02539	0.00266255	0.0312453
AT1G43195	-0.902714	3.83717	9.01174	0.00268251	0.0314275
AT3G24670	-2.39462	2.93302	9.00365	0.00269441	0.0315148
AT1G02740	-2.44103	2.86215	8.9773	0.00273354	0.0319053
AT4G18725	-1.18981	3.68331	8.97512	0.0027368	0.0319053
AT3G42927	0.98154	3.37593	8.95156	0.00277233	0.0322665
AT5G28840	0.952955	3.63411	8.94453	0.00278302	0.0323378
AT1G51450	2.94033	3.13059	8.9098	0.00283644	0.0328095
AT1G56360	5.13476	2.47111	8.90968	0.00283663	0.0328095
AT3G44580	0.914608	4.72583	8.90912	0.0028375	0.0328095
AT1G68440	-0.910175	4.13854	8.90575	0.00284274	0.0328166
ATCG00090	0.971114	3.96309	8.88381	0.00287711	0.0331558
AT3G31910	0.970226	3.54533	8.88103	0.00288148	0.0331558
AT1G19394	1.68848	2.57409	8.85109	0.00292915	0.0336496
AT4G16563	-1.31413	7.68477	8.83471	0.00295555	0.0338979
AT1G35940	0.960087	3.855	8.83155	0.00296067	0.0339019
AT3G28580	1.65646	5.49602	8.82852	0.00296559	0.0339034
AT1G31280	0.964219	3.60514	8.82161	0.00297684	0.0339772
AT5G06530	1.11936	3.57199	8.79127	0.00302675	0.0344913
AT1G28360	-1.81246	2.45444	8.78674	0.00303429	0.0345217
AT5G08260	1.03484	3.6783	8.76716	0.00306703	0.0348383
AT5G53870	-1.51705	2.59623	8.75657	0.00308489	0.0349278
AT1G64660	-1.06854	4.84455	8.75609	0.00308571	0.0349278
AT5G26260	-1.17725	3.41502	8.75051	0.00309516	0.0349309
AT5G54370	-0.940786	3.96303	8.74423	0.00310583	0.0349309
AT4G06584	0.956111	3.17741	8.74122	0.00311097	0.0349309
AT2G41100	-1.01261	3.3771	8.73991	0.00311319	0.0349309
AT3G61825	1.24907	6.23441	8.73909	0.00311461	0.0349309
AT5G57560	1.49375	7.09392	8.72872	0.00313237	0.0350746
AT1G53840	-1.10196	4.0776	8.70061	0.00318103	0.0355633
AT3G45140	0.85768	5.4545	8.66509	0.00324363	0.0361716
AT1G50460	-1.16936	3.21523	8.66397	0.00324564	0.0361716
AT4G01525	-1.01479	3.55865	8.65419	0.00326309	0.036309
AT5G52450	1.03691	3.64883	8.63841	0.00329148	0.0365152
AT3G51550	-0.889498	5.41011	8.63817	0.00329193	0.0365152
AT2G10260	1.09909	3.05336	8.63452	0.00329853	0.0365312
AT3G22490	4.32594	1.36796	8.61735	0.00332976	0.0368196
AT4G38340	-2.93281	4.19752	8.60935	0.00334442	0.0369241
AT3G23590	-1.08906	4.41053	8.5799	0.00339893	0.0374676
AT1G30010	-3.47914	5.07299	8.54854	0.00345799	0.0380088
AT1G33610	-2.9531	2.23189	8.54814	0.00345876	0.0380088
AT2G08760	-1.51454	3.97182	8.53406	0.00348562	0.0382447
AT2G46920	1.92096	2.50688	8.52817	0.00349691	0.0383092
AT4G16295	-0.904806	3.81205	8.52331	0.00350626	0.0383525
AT4G37670	4.74513	1.45775	8.51632	0.00351975	0.0384407
AT1G13825	-0.937467	6.01845	8.49773	0.00355589	0.0387677
AT4G30010	-0.965497	3.40218	8.49531	0.00356064	0.0387677
AT2G04985	1.36795	5.61036	8.4778	0.00359506	0.0390825
AT4G08650	0.907688	3.66257	8.45082	0.00364879	0.0395426
AT4G09545	-0.849628	5.33542	8.45025	0.00364992	0.0395426
AT1G17030	-1.55346	2.764	8.44816	0.00365412	0.0395426
AT1G05950	-4.37118	4.24915	8.38469	0.00378394	0.040885
AT4G29020	0.921526	5.02309	8.37439	0.00380545	0.0410549
AT2G06470	-2.3433	3.73103	8.36834	0.00381815	0.0411292
AT1G36495	1.06797	3.43611	8.34899	0.00385902	0.0415064
AT3G46970	0.929923	3.48516	8.3416	0.00387475	0.0416125
AT5G02055	-2.65667	3.67813	8.33385	0.00389131	0.0417271
AT3G53420	0.901144	4.93042	8.32482	0.00391069	0.0418716
AT2G18800	-0.900959	4.24784	8.31736	0.0039268	0.0419408
AT1G63250	4.02984	2.77162	8.31635	0.00392899	0.0419408
AT3G50380	0.999601	3.49903	8.30247	0.00395912	0.0421634
AT2G10240	0.836312	4.14418	8.30127	0.00396175	0.0421634
ATCG00720	0.85097	6.06906	8.29809	0.00396867	0.0421739
AT3G00980	-2.7779	2.68299	8.29477	0.00397593	0.0421877
AT5G05410	1.1877	3.50958	8.28945	0.00398761	0.0422484
AT1G35370	0.874084	4.31721	8.28038	0.00400756	0.0423964
AT4G24570	-0.930216	3.60898	8.27171	0.00402675	0.0425359
AT1G55540	-2.02243	3.69726	8.25172	0.00407133	0.0429428
AT3G16460	-0.926314	5.26893	8.23841	0.00410131	0.0430687
AT5G25420	1.90327	2.33123	8.23833	0.00410149	0.0430687
AT5G14920	-1.38641	2.7396	8.23083	0.00411848	0.0431831
AT2G05700	1.16891	3.35754	8.22	0.00414312	0.0433773
AT4G37390	-1.11652	3.14153	8.20955	0.00416705	0.0435635
AT1G07593	-1.76778	4.7219	8.19728	0.00419532	0.0437944
AT2G27830	-1.07941	3.08402	8.18673	0.00421978	0.0439819
AT1G35995	0.869971	4.28165	8.1842	0.00422569	0.0439819
AT1G80240	-1.00921	5.20998	8.16897	0.00426131	0.0442876
AT5G24200	0.90247	4.82143	8.16535	0.00426981	0.044311
AT3G28550	-0.85717	5.90617	8.16155	0.00427877	0.0443391
AT1G35870	0.905418	3.77704	8.15231	0.00430063	0.0445005
AT4G20060	-3.37708	3.73984	8.13791	0.00433493	0.0447901
AT2G01410	-1.04752	3.09719	8.13431	0.00434353	0.0448136
AT1G07128	-1.70923	2.45495	8.1174	0.00438425	0.0450516
AT5G41360	3.05626	4.75091	8.11494	0.00439018	0.0450516
AT5G08515	-2.37535	2.28715	8.11431	0.00439172	0.0450516
AT1G43590	-0.839086	5.43425	8.11409	0.00439226	0.0450516
AT3G27950	1.05413	3.14135	8.11156	0.00439838	0.0450516
AT5G30460	1.22698	4.15337	8.09839	0.00443046	0.0452812
AT4G22920	-0.992631	4.19837	8.09633	0.00443549	0.0452812
AT3G22800	-0.865787	4.35494	8.09451	0.00443996	0.0452812
AT3G42300	1.34043	2.81722	8.08648	0.00445967	0.0453531
ATMG00570	-2.51371	3.35839	8.08642	0.00445981	0.0453531
AT1G57943	6.84438	1.07535	8.07496	0.00448812	0.0455756
AT5G66558	-1.68985	2.30843	8.05968	0.00452611	0.0458957
AT4G00580	-0.829358	4.41058	8.04502	0.00456289	0.0462025
AT3G10340	-1.25302	3.67174	8.03991	0.00457578	0.046252
AT3G15950	-0.865127	4.09713	8.03791	0.00458083	0.046252
AT1G72610	1.47126	3.51677	8.02205	0.00462112	0.0465925
ATCG00120	0.794221	4.68093	8.00192	0.00467278	0.0470464
AT5G62890	-1.00654	3.46079	7.97842	0.00473382	0.0475934
AT3G19450	1.19666	2.92771	7.97382	0.00474586	0.0476468
AT3G48690	0.792038	4.5988	7.9579	0.00478781	0.0479534
AT2G14350	0.864962	3.53178	7.95709	0.00478993	0.0479534
AT2G17710	-1.00281	4.4444	7.94932	0.00481054	0.0480918
AT1G04263	-1.20199	3.7976	7.93957	0.00483652	0.0482835
AT4G03770	0.843158	4.26504	7.92841	0.00486644	0.0484051
AT3G52500	-1.01028	3.36924	7.92787	0.00486791	0.0484051
AT4G27720	-1.50054	2.64952	7.92506	0.00487549	0.0484051
AT1G42650	0.840179	5.58418	7.92486	0.00487602	0.0484051
AT2G10410	-0.873834	4.86212	7.9184	0.00489345	0.0485101
AT1G23052	-1.87789	2.53824	7.90806	0.0049215	0.0486829
AT1G42510	1.07647	2.98622	7.90692	0.00492461	0.0486829
AT2G21090	-2.83231	1.9295	7.90099	0.00494077	0.0487746
AT2G29670	0.922155	4.14895	7.88002	0.00499839	0.0492553
AT4G25630	-2.5903	5.98224	7.87823	0.00500336	0.0492553
AT5G28928	0.758739	4.24003	7.85813	0.00505928	0.0497367
AT4G06639	0.916676	3.24792	7.84932	0.00508399	0.0499105
smallRNA-27345_Chr4:12217456-12217517;-;62	3.46009	10.6297	289.584	6.12673e-65	9.28139e-61
smallRNA-27344_Chr4:12214084-12214155;+;72	3.52583	5.28394	287.408	1.82554e-64	1.38276e-60
smallRNA-12735_Chr2:6830269-6830726;+;458	4.19279	5.28325	159.602	1.38222e-36	6.97976e-33
smallRNA-15702_Chr3:8929548-8929744;-;197	-3.94953	3.84343	141.737	1.11027e-32	4.20487e-29
smallRNA-14116_Chr2:13529814-13530461;+;648	-3.86346	5.80476	122.25	2.03501e-28	6.16567e-25
smallRNA-26140_Chr4:6434840-6435048;+;209	-2.29505	6.50624	110.184	8.9323e-26	2.25526e-22
smallRNA-27820_Chr4:17691909-17693555;+;1647	-3.00679	6.64874	100.159	1.40614e-23	3.04309e-20
smallRNA-6612_Chr1:23307702-23308445;+;744	-2.58579	5.22918	97.0045	6.91697e-23	1.30981e-19
smallRNA-26686_Chr4:8336219-8336336;+;118	1.79116	5.57097	96.2121	1.03214e-22	1.73733e-19
smallRNA-13962_Chr2:12449378-12454490;+;5113	1.19886	7.93392	91.2586	1.26069e-21	1.90981e-18
smallRNA-6565_Chr1:23114285-23115286;-;1002	-2.53742	5.44105	89.1274	3.70196e-21	5.09827e-18
smallRNA-27824_Chr4:17723980-17724702;+;723	-2.77479	5.37246	85.3125	2.54744e-20	3.21593e-17
smallRNA-21614_Chr3:21390255-21391390;+;1136	1.75139	5.9851	83.2922	7.0778e-20	8.24781e-17
smallRNA-21964_Chr4:578424-578977;+;554	-2.8906	5.46217	81.9912	1.36693e-19	1.47911e-16
smallRNA-13574_Chr2:10390041-10390280;+;240	-5.77375	4.24327	80.6553	2.68739e-19	2.71408e-16
smallRNA-6579_Chr1:23177653-23178650;+;998	-2.86444	4.52988	80.2124	3.36257e-19	3.18372e-16
smallRNA-14962_Chr3:3356820-3357498;+;679	-1.89678	6.48887	73.2235	1.15767e-17	1.03162e-14
smallRNA-7261_Chr1:28550602-28551677;+;1076	-2.55445	6.08213	68.1193	1.53895e-16	1.2952e-13
smallRNA-15504_Chr3:8047769-8048600;+;832	-1.20418	7.42117	67.4422	2.1695e-16	1.72978e-13
smallRNA-16176_Chr3:10713578-10714323;+;746	2.07645	5.83584	67.1639	2.49844e-16	1.88048e-13
smallRNA-6847_Chr1:24720977-24721605;+;629	1.24647	8.11819	67.0802	2.60678e-16	1.88048e-13
smallRNA-6636_Chr1:23451185-23451951;+;767	-5.16264	3.55812	66.8179	2.97779e-16	2.05048e-13
smallRNA-15334_Chr3:6827518-6827732;+;215	-3.14412	3.40465	66.1812	4.11324e-16	2.7092e-13
smallRNA-7026_Chr1:25880782-25881623;+;842	-1.81238	7.44917	65.0504	7.30077e-16	4.60831e-13
smallRNA-26858_Chr4:9173324-9173609;+;286	-1.17207	6.90177	64.746	8.52033e-16	5.16298e-13
smallRNA-6569_Chr1:23140481-23140827;+;347	1.64315	8.83944	64.3032	1.06672e-15	6.21526e-13
smallRNA-15804_Chr3:9417609-9417818;+;210	2.32661	12.7102	63.3048	1.77072e-15	9.93503e-13
smallRNA-6965_Chr1:25434275-25434371;+;97	1.48237	6.20764	63.1052	1.95953e-15	1.06017e-12
smallRNA-27027_Chr4:10275688-10278561;+;2874	-2.38947	7.82845	62.7241	2.37793e-15	1.24218e-12
smallRNA-21787_Chr3:22835200-22835500;+;301	-3.07008	5.50387	62.6379	2.4843e-15	1.25449e-12
smallRNA-6627_Chr1:23413291-23413849;+;559	-3.09209	6.72237	62.1418	3.19603e-15	1.56183e-12
smallRNA-1484_Chr1:11454225-11455061;+;837	-1.848	6.71007	60.8052	6.3011e-15	2.98298e-12
smallRNA-24248_Chr4:4070898-4072126;+;1229	-1.8517	5.25384	59.6487	1.13395e-14	5.20554e-12
smallRNA-14729_Chr3:343617-343831;+;215	-3.08254	4.93181	59.2389	1.39644e-14	6.22198e-12
smallRNA-6604_Chr1:23275507-23276639;+;1133	-2.34108	6.01434	57.2691	3.8008e-14	1.64509e-11
smallRNA-17822_Chr3:12780331-12781510;+;1180	1.87969	4.95392	56.76	4.92381e-14	2.07197e-11
smallRNA-1037_Chr1:9135543-9135943;+;401	2.54837	4.16891	56.5921	5.36269e-14	2.19566e-11
smallRNA-17813_Chr3:12769386-12770027;+;642	1.64559	5.6055	56.1139	6.83907e-14	2.72645e-11
smallRNA-8137_Chr2:1526224-1526718;+;495	-2.11792	5.00352	55.879	7.7071e-14	2.99371e-11
smallRNA-104_Chr1:846801-847718;+;918	-2.1089	5.46611	55.0405	1.1807e-13	4.47159e-11
smallRNA-6628_Chr1:23414056-23415066;+;1011	-2.40318	4.16579	54.7792	1.34861e-13	4.98296e-11
smallRNA-2994_Chr1:14066899-14067629;+;731	1.20883	6.01404	53.5501	2.52085e-13	9.09248e-11
smallRNA-14267_Chr2:15090899-15091794;+;896	-1.9022	5.18783	53.4303	2.67927e-13	9.43913e-11
smallRNA-13060_Chr2:7885150-7885297;+;148	-3.01869	4.80594	52.449	4.41577e-13	1.52033e-10
smallRNA-21128_Chr3:17520358-17520622;+;265	-1.17397	6.44493	51.8706	5.92806e-13	1.99377e-10
smallRNA-6586_Chr1:23204799-23206096;+;1298	-2.1445	4.2568	51.8293	6.05409e-13	1.99377e-10
smallRNA-13_Chr1:117058-118557;+;1500	-2.13084	7.83233	51.0768	8.88198e-13	2.86283e-10
smallRNA-26782_Chr4:8792951-8793809;+;859	-1.94768	5.48279	50.8412	1.00151e-12	3.16082e-10
smallRNA-4527_Chr1:16023074-16024396;+;1323	1.12573	6.30864	48.9772	2.58951e-12	8.00581e-10
smallRNA-173_Chr1:1727097-1727534;+;438	1.10648	6.74847	48.7703	2.87764e-12	8.71868e-10
smallRNA-1159_Chr1:9829213-9829506;+;294	-1.26203	8.07169	48.2225	3.80495e-12	1.13022e-09
smallRNA-458_Chr1:4719868-4721827;+;1960	-2.60191	5.34788	48.0215	4.21576e-12	1.21062e-09
smallRNA-27741_Chr4:16829647-16830343;+;697	-2.88152	4.08776	48.0123	4.23546e-12	1.21062e-09
smallRNA-6778_Chr1:24425339-24427494;+;2156	1.65956	5.01212	47.8035	4.71142e-12	1.32173e-09
smallRNA-7294_Chr1:28866410-28868012;+;1603	-1.43485	6.46875	45.6754	1.39565e-11	3.84413e-09
smallRNA-2651_Chr1:13726450-13728401;+;1952	0.879206	7.24773	45.5562	1.48322e-11	4.01239e-09
smallRNA-12450_Chr2:6391075-6391979;+;905	-0.817889	7.82563	44.6851	2.31416e-11	6.0504e-09
smallRNA-14578_Chr2:18333578-18334721;+;1144	-1.38111	6.31514	44.6831	2.31648e-11	6.0504e-09
smallRNA-14639_Chr2:19053853-19054005;-;153	-3.16911	3.75148	44.6279	2.38268e-11	6.11784e-09
smallRNA-5450_Chr1:17695635-17695964;+;330	-1.83498	5.48868	44.5311	2.50352e-11	6.32096e-09
smallRNA-1419_Chr1:11184809-11184962;-;154	2.56119	3.55767	44.0648	3.17685e-11	7.88953e-09
smallRNA-817_Chr1:7850061-7850592;+;532	-3.11036	4.13146	44.0245	3.24296e-11	7.92382e-09
smallRNA-5049_Chr1:16766143-16766560;+;418	1.05328	9.72451	43.7181	3.79245e-11	9.11935e-09
smallRNA-736_Chr1:7251717-7252062;+;346	1.14918	7.45416	43.2555	4.8038e-11	1.13707e-08
smallRNA-13105_Chr2:8063342-8064848;+;1507	-2.21756	5.92122	43.1424	5.08959e-11	1.18619e-08
smallRNA-26348_Chr4:7113015-7113417;+;403	-2.48473	4.01686	41.8504	9.8533e-11	2.26163e-08
smallRNA-6787_Chr1:24455921-24456880;+;960	1.18694	5.46281	41.6864	1.0715e-10	2.42271e-08
smallRNA-14613_Chr2:18845769-18846070;+;302	-1.0784	6.63797	40.7246	1.7527e-10	3.90465e-08
smallRNA-26661_Chr4:8214306-8214812;+;507	-0.906784	6.99275	40.5902	1.87742e-10	4.12189e-08
smallRNA-14313_Chr2:15511786-15512084;+;299	-1.7797	4.77189	40.326	2.14934e-10	4.65147e-08
smallRNA-4418_Chr1:15894684-15895026;+;343	-0.904515	7.18712	39.911	2.65803e-10	5.67135e-08
smallRNA-20609_Chr3:16068300-16068797;+;498	-1.86644	5.08079	39.5553	3.18903e-10	6.70981e-08
smallRNA-13925_Chr2:12151576-12152017;+;442	-0.833742	6.89673	39.1295	3.96613e-10	8.23053e-08
smallRNA-26249_Chr4:6784786-6785291;+;506	-0.976049	7.61441	38.6809	4.99079e-10	1.0217e-07
smallRNA-27863_Chr4:18279184-18279700;+;517	-2.13029	4.85461	38.2639	6.17939e-10	1.24815e-07
smallRNA-1743_Chr1:12293674-12294111;+;438	0.961879	6.17272	38.0949	6.73848e-10	1.34317e-07
smallRNA-2676_Chr1:13752322-13752754;+;433	1.45806	5.12277	37.9651	7.20204e-10	1.41693e-07
smallRNA-2654_Chr1:13730319-13731426;+;1108	0.769193	7.08958	37.8945	7.46762e-10	1.45035e-07
smallRNA-21591_Chr3:21139875-21140264;+;390	-2.82724	3.68179	37.748	8.04978e-10	1.54362e-07
smallRNA-6792_Chr1:24481683-24483294;+;1612	0.835284	7.13331	37.6842	8.31748e-10	1.57293e-07
smallRNA-5566_Chr1:18224441-18227753;+;3313	-1.13767	7.2412	37.6626	8.41029e-10	1.57293e-07
smallRNA-1248_Chr1:10330055-10330161;+;107	5.67735	4.98309	37.4448	9.40371e-10	1.73728e-07
smallRNA-4880_Chr1:16466511-16466901;+;391	-0.757359	8.42693	37.2171	1.05681e-09	1.92887e-07
smallRNA-6180_Chr1:21223817-21224139;+;323	2.36632	3.99091	37.1093	1.1169e-09	2.01427e-07
smallRNA-2979_Chr1:14059002-14059416;+;415	2.08168	4.16448	37.0504	1.15114e-09	2.0516e-07
smallRNA-2998_Chr1:14069910-14071121;+;1212	1.00066	6.3471	36.8807	1.25583e-09	2.21216e-07
smallRNA-26804_Chr4:8853910-8854026;-;117	-2.44509	4.74466	36.5697	1.47301e-09	2.5649e-07
smallRNA-15320_Chr3:6714640-6715757;+;1118	-1.49525	5.14902	36.477	1.54482e-09	2.65937e-07
smallRNA-110_Chr1:931064-931620;+;557	-2.1525	5.20211	36.2826	1.70685e-09	2.90529e-07
smallRNA-16171_Chr3:10700888-10703311;+;2424	-1.05152	7.31923	36.0512	1.92205e-09	3.23524e-07
smallRNA-22551_Chr4:1958559-1959466;+;908	-1.34428	5.95062	35.7367	2.2587e-09	3.76012e-07
smallRNA-21684_Chr3:22187630-22188556;+;927	-1.86249	4.90456	35.1691	3.02275e-09	4.97735e-07
smallRNA-2074_Chr1:12960394-12960610;+;217	-3.24062	3.3887	35.0072	3.2848e-09	5.3507e-07
smallRNA-14634_Chr2:18977536-18978564;+;1029	-2.71955	3.92171	34.9366	3.40626e-09	5.45567e-07
smallRNA-27473_Chr4:13472472-13473236;+;765	-0.754678	8.38665	34.928	3.42127e-09	5.45567e-07
smallRNA-16145_Chr3:10604941-10605735;+;795	-0.698468	7.734	34.8345	3.58958e-09	5.66444e-07
smallRNA-361_Chr1:3945680-3946578;+;899	-1.73673	7.64589	34.7688	3.71271e-09	5.79833e-07
smallRNA-27016_Chr4:10180713-10180938;+;226	2.64034	3.85478	34.7273	3.79281e-09	5.86299e-07
smallRNA-13555_Chr2:10278880-10279540;+;661	-0.840673	7.4164	34.5115	4.2373e-09	6.48393e-07
smallRNA-19176_Chr3:14155876-14156678;+;803	-4.32351	6.32783	34.4837	4.29833e-09	6.49213e-07
smallRNA-14078_Chr2:13232793-13233632;+;840	-0.983101	6.01072	34.4702	4.32837e-09	6.49213e-07
smallRNA-5965_Chr1:20106651-20106889;+;239	-1.14838	5.3825	34.3212	4.67259e-09	6.93971e-07
smallRNA-7268_Chr1:28705372-28706543;+;1172	-2.30599	6.87797	34.2024	4.96673e-09	7.30495e-07
smallRNA-21075_Chr3:17380470-17380700;+;231	-2.29149	4.62507	34.1118	5.2036e-09	7.57975e-07
smallRNA-14948_Chr3:3091341-3091557;+;217	-1.8279	4.46533	34.0756	5.30114e-09	7.64828e-07
smallRNA-5674_Chr1:18757411-18758264;+;854	-1.26734	5.93016	33.7384	6.3045e-09	9.01008e-07
smallRNA-18103_Chr3:13077379-13078322;+;944	1.13398	5.54781	33.4471	7.32286e-09	1.03677e-06
smallRNA-27260_Chr4:11545930-11546296;+;367	-2.11734	4.24859	33.4126	7.45412e-09	1.04558e-06
smallRNA-21136_Chr3:17560277-17560752;+;476	-3.0761	3.51159	33.3386	7.74313e-09	1.07615e-06
smallRNA-7222_Chr1:28241797-28242441;+;645	-1.71172	4.78303	32.932	9.54402e-09	1.31439e-06
smallRNA-14854_Chr3:1960581-1961195;+;615	1.00275	6.47587	32.6207	1.12016e-08	1.52876e-06
smallRNA-12175_Chr2:5976830-5977132;+;303	-0.973768	6.70771	32.5002	1.19181e-08	1.61203e-06
smallRNA-6629_Chr1:23419893-23421383;+;1491	-2.72516	7.00153	32.4715	1.20951e-08	1.62149e-06
smallRNA-4544_Chr1:16036376-16036847;+;472	0.911467	5.82275	32.0363	1.5132e-08	2.01084e-06
smallRNA-166_Chr1:1645735-1647163;+;1429	-1.49436	6.19747	31.9945	1.54613e-08	2.03673e-06
smallRNA-923_Chr1:8515306-8515626;+;321	-2.23451	3.90307	31.9424	1.58812e-08	2.07401e-06
smallRNA-16030_Chr3:10253614-10253965;+;352	-0.740663	6.88118	31.9076	1.61687e-08	2.0935e-06
smallRNA-373_Chr1:4061374-4061987;+;614	-0.728606	8.51792	31.7909	1.71693e-08	2.20421e-06
smallRNA-17824_Chr3:12782320-12783135;+;816	1.62041	4.3818	31.6858	1.81241e-08	2.30724e-06
smallRNA-7197_Chr1:27863472-27864169;+;698	1.06503	6.44016	31.5267	1.96719e-08	2.48341e-06
smallRNA-15624_Chr3:8574385-8574941;+;557	-1.37834	5.50853	31.3811	2.12037e-08	2.65467e-06
smallRNA-21870_Chr4:57375-59193;+;1819	-1.18448	7.55803	31.3081	2.20155e-08	2.73371e-06
smallRNA-24249_Chr4:4072793-4073123;+;331	-0.846619	7.07252	31.2204	2.30334e-08	2.83686e-06
smallRNA-15343_Chr3:6988744-6988858;+;115	1.66523	4.62448	31.1423	2.39784e-08	2.92942e-06
smallRNA-1003_Chr1:8911352-8912312;-;961	-1.27113	6.3627	31.0943	2.45787e-08	2.97875e-06
smallRNA-193_Chr1:2014473-2015298;+;826	-1.21171	5.06111	30.9123	2.6995e-08	3.24561e-06
smallRNA-26559_Chr4:7800416-7801000;+;585	1.87708	3.82358	30.779	2.89147e-08	3.44499e-06
smallRNA-25293_Chr4:5087056-5087364;+;309	-1.01228	7.9515	30.7661	2.91081e-08	3.44499e-06
smallRNA-20460_Chr3:15776995-15777595;+;601	-0.815211	5.86544	30.686	3.03342e-08	3.56227e-06
smallRNA-4535_Chr1:16030195-16030763;+;569	0.894055	5.89887	30.6658	3.06518e-08	3.57187e-06
smallRNA-8227_Chr2:1701413-1702177;+;765	-0.72251	7.49224	30.6384	3.10873e-08	3.59497e-06
smallRNA-13463_Chr2:9922511-9923570;+;1060	-0.623233	8.04398	30.5295	3.28834e-08	3.76873e-06
smallRNA-2130_Chr1:13067224-13067370;+;147	1.35511	10.6186	30.5175	3.30874e-08	3.76873e-06
smallRNA-25614_Chr4:5526675-5531472;+;4798	0.754782	6.49232	30.3371	3.63107e-08	4.105e-06
smallRNA-14513_Chr2:17307565-17307958;+;394	0.619372	8.11989	30.2455	3.80683e-08	4.27182e-06
smallRNA-1187_Chr1:9926746-9927030;+;285	1.00369	6.54682	30.0295	4.25533e-08	4.74e-06
smallRNA-20543_Chr3:15912033-15912408;+;376	-1.54466	5.02454	29.9721	4.38303e-08	4.83365e-06
smallRNA-4389_Chr1:15861620-15862613;+;994	0.981303	5.87059	29.9632	4.40322e-08	4.83365e-06
smallRNA-15468_Chr3:7898420-7898794;+;375	1.06473	6.74422	29.8787	4.59942e-08	5.0127e-06
smallRNA-26636_Chr4:8088532-8088808;-;277	1.4991	4.4884	29.8401	4.69191e-08	5.07698e-06
smallRNA-10252_Chr2:3936623-3937462;+;840	0.744969	7.5449	29.768	4.86973e-08	5.23202e-06
smallRNA-2424_Chr1:13465855-13466366;+;512	-0.986844	6.3832	29.7164	5.00092e-08	5.33514e-06
smallRNA-21361_Chr3:19025861-19026055;+;195	1.56891	4.81214	29.659	5.15119e-08	5.45702e-06
smallRNA-7418_Chr1:30167484-30168796;+;1313	-2.27274	4.27624	29.5457	5.46146e-08	5.74554e-06
smallRNA-15445_Chr3:7795290-7795497;+;208	-1.00107	7.33189	29.4902	5.61988e-08	5.87142e-06
smallRNA-21360_Chr3:19025421-19025711;+;291	1.41449	5.52022	29.3263	6.11596e-08	6.34594e-06
smallRNA-26377_Chr4:7219917-7221642;+;1726	-1.71311	6.13623	29.3123	6.16038e-08	6.34854e-06
smallRNA-27444_Chr4:13231099-13231551;+;453	-0.870327	8.06531	29.2724	6.28849e-08	6.43678e-06
smallRNA-26497_Chr4:7623820-7623978;+;159	3.47284	3.41539	29.2587	6.33326e-08	6.43909e-06
smallRNA-403_Chr1:4294537-4296262;+;1726	-1.92141	4.25504	29.2405	6.39293e-08	6.45643e-06
smallRNA-21836_Chr3:23420649-23420933;+;285	-3.75834	8.68403	28.8728	7.72903e-08	7.75411e-06
smallRNA-14994_Chr3:3664201-3664779;+;579	-0.890159	6.56119	28.7572	8.20455e-08	8.17702e-06
smallRNA-11798_Chr2:5428364-5429454;+;1091	0.851354	6.80725	28.7079	8.41616e-08	8.3331e-06
smallRNA-21366_Chr3:19069280-19069645;+;366	-2.30127	3.90318	28.6657	8.6013e-08	8.46111e-06
smallRNA-21721_Chr3:22410426-22412580;+;2155	-1.32932	6.95686	28.5449	9.15503e-08	8.94772e-06
smallRNA-26688_Chr4:8346859-8347715;+;857	-0.915204	6.57954	28.4774	9.48002e-08	9.20595e-06
smallRNA-2196_Chr1:13175736-13178683;+;2948	0.790526	7.44295	28.2575	1.06201e-07	1.01906e-05
smallRNA-75_Chr1:618304-619304;+;1001	-1.10764	5.87648	28.256	1.06285e-07	1.01906e-05
smallRNA-7088_Chr1:26554988-26555140;+;153	-3.80601	2.72335	28.217	1.08446e-07	1.03324e-05
smallRNA-13856_Chr2:11683997-11684972;+;976	-2.02529	7.39228	28.1539	1.1204e-07	1.06081e-05
smallRNA-14803_Chr3:1157780-1158201;+;422	-3.52842	3.00814	28.0904	1.15778e-07	1.0894e-05
smallRNA-13880_Chr2:11860593-11861109;+;517	-1.60264	4.81116	28.007	1.2088e-07	1.12377e-05
smallRNA-26868_Chr4:9215628-9216366;+;739	-0.637412	7.34203	28.0064	1.20915e-07	1.12377e-05
smallRNA-6771_Chr1:24369326-24369629;+;304	1.40526	4.90407	27.9639	1.23601e-07	1.14173e-05
smallRNA-5769_Chr1:19226270-19226758;+;489	0.782282	6.20879	27.9228	1.26253e-07	1.15916e-05
smallRNA-26972_Chr4:9928812-9929316;+;505	-1.46898	5.51422	27.9096	1.27116e-07	1.16005e-05
smallRNA-2330_Chr1:13377972-13378397;+;426	2.34965	3.6277	27.8349	1.3212e-07	1.19849e-05
smallRNA-21792_Chr3:22921978-22922322;+;345	-1.38478	4.95074	27.7984	1.34637e-07	1.21406e-05
smallRNA-27679_Chr4:15965059-15965254;+;196	0.850315	7.64784	27.7496	1.38075e-07	1.23769e-05
smallRNA-22567_Chr4:1980043-1982805;+;2763	0.647439	7.54307	27.5815	1.50613e-07	1.34214e-05
smallRNA-25211_Chr4:4983082-4984232;+;1151	0.812966	6.40764	27.4454	1.61591e-07	1.43154e-05
smallRNA-17777_Chr3:12728891-12730125;+;1235	0.754834	6.4314	27.2396	1.79735e-07	1.58303e-05
smallRNA-19461_Chr3:14481747-14481843;-;97	1.77223	4.02678	27.2221	1.81369e-07	1.58819e-05
smallRNA-13821_Chr2:11408630-11409771;+;1142	-0.591304	8.72163	27.1389	1.89345e-07	1.6485e-05
smallRNA-13833_Chr2:11508663-11509111;+;449	-1.16449	5.54063	26.9705	2.06584e-07	1.78831e-05
smallRNA-8103_Chr2:1469125-1470085;+;961	-1.08114	5.58674	26.8104	2.24428e-07	1.93174e-05
smallRNA-26705_Chr4:8465336-8466386;+;1051	-0.557653	8.95901	26.7983	2.25839e-07	1.9329e-05
smallRNA-8649_Chr2:2325488-2326571;+;1084	-0.536914	8.70333	26.7406	2.32684e-07	1.9803e-05
smallRNA-27296_Chr4:11828969-11829618;+;650	1.61524	4.2811	26.6288	2.46536e-07	2.08647e-05
smallRNA-17119_Chr3:12114593-12116129;+;1537	1.84109	4.22098	26.6165	2.48122e-07	2.08822e-05
smallRNA-22575_Chr4:1991091-1992223;+;1133	0.760924	6.83081	26.5758	2.53397e-07	2.11056e-05
smallRNA-2263_Chr1:13299467-13300322;+;856	1.40391	4.99495	26.5745	2.53562e-07	2.11056e-05
smallRNA-14162_Chr2:14010470-14010526;+;57	2.94061	3.76442	26.5592	2.5559e-07	2.11581e-05
smallRNA-14394_Chr2:16130361-16130517;+;157	1.75121	4.13079	26.524	2.60288e-07	2.13201e-05
smallRNA-27504_Chr4:13847021-13847114;+;94	2.41037	3.63246	26.5234	2.60361e-07	2.13201e-05
smallRNA-13452_Chr2:9853580-9854191;+;612	-0.946715	5.6394	26.4645	2.68425e-07	2.18622e-05
smallRNA-14582_Chr2:18355759-18356035;+;277	1.10108	7.54388	26.3473	2.85224e-07	2.31062e-05
smallRNA-20793_Chr3:16527413-16527995;+;583	0.980977	5.80859	26.2974	2.92676e-07	2.35031e-05
smallRNA-15629_Chr3:8603515-8605438;+;1924	-1.14236	7.09544	26.2938	2.93226e-07	2.35031e-05
smallRNA-26552_Chr4:7764117-7764207;+;91	-3.6777	3.35663	26.2808	2.95212e-07	2.35377e-05
smallRNA-7767_Chr2:855139-856386;+;1248	-2.37723	3.54569	26.1523	3.1552e-07	2.50252e-05
smallRNA-26803_Chr4:8853023-8853251;+;229	-1.66042	5.78027	25.9255	3.54853e-07	2.79983e-05
smallRNA-17682_Chr3:12639858-12643240;+;3383	0.58553	8.62283	25.8156	3.75649e-07	2.94153e-05
smallRNA-21590_Chr3:21139007-21139784;+;778	-2.0181	3.85021	25.8048	3.77749e-07	2.94153e-05
smallRNA-20082_Chr3:15163238-15164324;+;1087	0.79477	6.65061	25.8003	3.78638e-07	2.94153e-05
smallRNA-2547_Chr1:13613770-13614371;+;602	0.896785	6.03986	25.6997	3.98897e-07	3.08147e-05
smallRNA-606_Chr1:6220552-6220848;+;297	0.877492	11.5754	25.6909	4.00719e-07	3.08147e-05
smallRNA-12517_Chr2:6483533-6483917;+;385	-0.857233	7.27772	25.4799	4.47027e-07	3.42021e-05
smallRNA-4545_Chr1:16037142-16037232;+;91	1.02167	5.28562	25.3803	4.7071e-07	3.58331e-05
smallRNA-5780_Chr1:19283829-19284108;+;280	0.679366	6.32081	25.3498	4.78191e-07	3.62205e-05
smallRNA-13198_Chr2:8545817-8546361;+;545	-1.1746	5.12466	25.2867	4.94099e-07	3.72393e-05
smallRNA-7634_Chr2:473776-473994;+;219	-0.80474	7.1509	25.1786	5.22578e-07	3.91908e-05
smallRNA-13859_Chr2:11713704-11715624;+;1921	-0.615116	8.83341	25.1513	5.30031e-07	3.95539e-05
smallRNA-24817_Chr4:4590675-4591100;+;426	1.00716	5.77188	25.1257	5.37109e-07	3.96708e-05
smallRNA-16783_Chr3:11698249-11698923;+;675	1.46512	4.27548	25.1254	5.37213e-07	3.96708e-05
smallRNA-27862_Chr4:18277688-18278977;+;1290	-1.25754	5.40086	25.1173	5.39453e-07	3.96708e-05
smallRNA-15661_Chr3:8814761-8814912;+;152	5.92327	4.75082	25.0917	5.46682e-07	4.00082e-05
smallRNA-5091_Chr1:16846461-16847368;+;908	-0.673553	8.70766	24.864	6.15206e-07	4.46513e-05
smallRNA-19691_Chr3:14693488-14694215;+;728	0.819053	6.27112	24.8614	6.16022e-07	4.46513e-05
smallRNA-459_Chr1:4738488-4739505;+;1018	-0.604135	7.68663	24.8247	6.27863e-07	4.52929e-05
smallRNA-14830_Chr3:1555456-1560765;+;5310	0.621593	7.58434	24.6996	6.69976e-07	4.81017e-05
smallRNA-14976_Chr3:3442552-3443349;+;798	-1.04991	7.31337	24.4757	7.52528e-07	5.37403e-05
smallRNA-2129_Chr1:13065909-13066834;+;926	-3.66977	8.24072	24.4671	7.55888e-07	5.37403e-05
smallRNA-22884_Chr4:2420257-2420642;+;386	-0.719576	7.01633	24.4588	7.59153e-07	5.37403e-05
smallRNA-13789_Chr2:11302375-11302479;+;105	2.80531	2.80006	24.4247	7.72718e-07	5.4446e-05
smallRNA-7414_Chr1:30157214-30157565;+;352	-2.08973	3.91969	24.4033	7.81357e-07	5.47999e-05
smallRNA-22242_Chr4:1636121-1637012;+;892	0.90547	5.42833	24.3155	8.17763e-07	5.70889e-05
smallRNA-4540_Chr1:16033585-16034391;+;807	0.704367	6.47625	24.3019	8.23593e-07	5.72321e-05
smallRNA-27861_Chr4:18276963-18277587;+;625	-1.68517	4.52463	24.2796	8.33151e-07	5.7632e-05
smallRNA-746_Chr1:7313010-7313363;+;354	-0.700992	7.11332	24.2518	8.45263e-07	5.81443e-05
smallRNA-13384_Chr2:9537328-9537925;+;598	-0.996071	5.74371	24.2451	8.48234e-07	5.81443e-05
smallRNA-27885_Chr4:18485194-18486592;+;1399	-1.04949	5.33086	24.1619	8.85684e-07	6.0438e-05
smallRNA-26315_Chr4:6978091-6978327;+;237	1.15648	4.94571	24.1141	9.07947e-07	6.16793e-05
smallRNA-25019_Chr4:4783335-4784333;+;999	0.643501	7.61743	23.8949	1.0174e-06	6.8806e-05
smallRNA-25931_Chr4:6015329-6015505;+;177	-1.02258	6.29038	23.8711	1.03008e-06	6.93538e-05
smallRNA-22467_Chr4:1846299-1847868;+;1570	0.996487	5.31067	23.8504	1.04119e-06	6.97918e-05
smallRNA-4411_Chr1:15880881-15881065;+;185	-1.02454	5.35962	23.7672	1.08719e-06	7.25543e-05
smallRNA-25216_Chr4:4987967-4988227;+;261	1.85473	3.65555	23.7118	1.11892e-06	7.41528e-05
smallRNA-25132_Chr4:4913551-4914556;+;1006	0.67752	6.49185	23.7084	1.12093e-06	7.41528e-05
smallRNA-401_Chr1:4294045-4294239;+;195	-0.707676	6.58927	23.6473	1.1571e-06	7.62125e-05
smallRNA-15644_Chr3:8690045-8690646;+;602	-0.950919	5.76074	23.6206	1.17325e-06	7.69418e-05
smallRNA-321_Chr1:3572908-3573324;+;417	-0.837409	6.41865	23.5963	1.18818e-06	7.75852e-05
smallRNA-15449_Chr3:7834612-7834810;+;199	2.12367	4.30039	23.433	1.29339e-06	8.40926e-05
smallRNA-25946_Chr4:6037345-6038486;+;1142	-0.601565	7.20785	23.38	1.32957e-06	8.60754e-05
smallRNA-26443_Chr4:7419355-7419564;+;210	1.21065	5.21277	23.3607	1.34298e-06	8.65735e-05
smallRNA-14598_Chr2:18618079-18620060;+;1982	-1.00946	7.08601	23.2884	1.39439e-06	8.95072e-05
smallRNA-25057_Chr4:4836535-4840246;+;3712	0.914414	5.96443	23.2551	1.41872e-06	9.06842e-05
smallRNA-5837_Chr1:19420617-19420753;+;137	-0.947148	6.05085	23.1709	1.48227e-06	9.43481e-05
smallRNA-21545_Chr3:20691631-20691825;+;195	1.71138	3.64773	23.1537	1.49556e-06	9.47962e-05
smallRNA-15582_Chr3:8374052-8374860;+;809	-0.634962	8.01842	23.1176	1.5239e-06	9.61899e-05
smallRNA-5804_Chr1:19352693-19353507;+;815	0.951762	5.57021	23.0875	1.54794e-06	9.73017e-05
smallRNA-8666_Chr2:2349679-2349845;-;167	-3.54784	2.6716	22.95	1.66274e-06	0.000104086
smallRNA-435_Chr1:4577025-4577962;+;938	-1.33849	8.0918	22.9348	1.67592e-06	0.00010448
smallRNA-15435_Chr3:7749045-7750547;+;1503	1.20701	4.64642	22.9103	1.6974e-06	0.000105385
smallRNA-18141_Chr3:13126360-13128241;+;1882	0.858622	5.66715	22.8814	1.72308e-06	0.000106542
smallRNA-17825_Chr3:12783231-12783833;+;603	0.81982	6.54185	22.868	1.73516e-06	0.000106854
smallRNA-6596_Chr1:23237334-23238647;+;1314	-0.793001	6.14046	22.8286	1.77106e-06	0.000108623
smallRNA-13120_Chr2:8144494-8145651;+;1158	-0.825501	6.21527	22.7785	1.81788e-06	0.000111044
smallRNA-16776_Chr3:11692075-11692536;+;462	0.962865	5.49264	22.7177	1.87633e-06	0.000114155
smallRNA-6884_Chr1:24885536-24885833;+;298	-0.73545	6.76507	22.6116	1.98288e-06	0.000120155
smallRNA-15269_Chr3:6217449-6217632;+;184	1.0431	6.12369	22.5952	1.99984e-06	0.000120699
smallRNA-9209_Chr2:2893856-2894713;+;858	-0.649199	7.19293	22.585	2.01046e-06	0.000120859
smallRNA-22965_Chr4:2625960-2626358;+;399	0.867529	5.43567	22.5334	2.06522e-06	0.00012366
smallRNA-27467_Chr4:13395433-13396049;+;617	-1.75951	4.13975	22.4859	2.11689e-06	0.000126255
smallRNA-5530_Chr1:18055681-18056259;+;579	1.43038	4.58765	22.4613	2.14424e-06	0.000127385
smallRNA-20615_Chr3:16078909-16079657;+;749	-0.715944	6.71981	22.4322	2.17699e-06	0.000128825
smallRNA-21464_Chr3:19959475-19960652;+;1178	-0.604942	7.70892	22.4067	2.20604e-06	0.000130036
smallRNA-22239_Chr4:1633469-1634036;+;568	1.05752	5.05327	22.3467	2.27604e-06	0.00013356
smallRNA-20392_Chr3:15662815-15662888;+;74	-0.973241	5.88445	22.3405	2.28346e-06	0.00013356
smallRNA-25526_Chr4:5413588-5413722;+;135	-0.966519	6.1044	22.3195	2.30851e-06	0.000134506
smallRNA-7830_Chr2:1018844-1019175;+;332	-0.698772	6.09305	22.2711	2.36737e-06	0.000137407
smallRNA-7089_Chr1:26559834-26559984;+;151	-4.16476	2.80706	22.2547	2.38778e-06	0.000137799
smallRNA-1745_Chr1:12294647-12295049;+;403	0.756675	5.74972	22.251	2.39231e-06	0.000137799
smallRNA-21169_Chr3:17741988-17742362;+;375	0.743645	6.12032	22.1712	2.49388e-06	0.000143105
smallRNA-6542_Chr1:22929950-22930302;+;353	0.836852	7.69098	22.1219	2.55873e-06	0.000146273
smallRNA-18011_Chr3:12978574-12978900;+;327	1.98822	3.38045	22.0979	2.59099e-06	0.00014756
smallRNA-2691_Chr1:13764467-13764919;+;453	1.38425	4.46359	22.0642	2.63688e-06	0.000149611
smallRNA-7641_Chr2:492186-492652;+;467	-0.635972	6.98255	22.0331	2.67983e-06	0.000151481
smallRNA-14061_Chr2:13093281-13095209;+;1929	0.540317	8.11124	22.008	2.71515e-06	0.000152906
smallRNA-4269_Chr1:15761951-15762358;+;408	1.30907	5.14635	21.988	2.74359e-06	0.000153935
smallRNA-21817_Chr3:23172844-23174558;+;1715	-1.58779	6.75711	21.9671	2.77361e-06	0.000155046
smallRNA-6897_Chr1:24940898-24940934;-;37	-6.47266	2.28363	21.9537	2.79302e-06	0.000155557
smallRNA-4332_Chr1:15815786-15815981;+;196	1.46162	3.90627	21.7847	3.05023e-06	0.00016926
smallRNA-7533_Chr2:145433-146364;+;932	-0.884091	5.87862	21.7621	3.0864e-06	0.000170642
smallRNA-2416_Chr1:13456609-13456803;-;195	-1.16762	5.45121	21.7457	3.11279e-06	0.000171475
smallRNA-19692_Chr3:14694475-14695920;+;1446	0.678279	6.72509	21.6671	3.24314e-06	0.000178009
smallRNA-2163_Chr1:13116883-13117078;+;196	-2.38426	3.37959	21.6571	3.26003e-06	0.000178289
smallRNA-17450_Chr3:12420211-12420780;+;570	1.08704	4.98688	21.5837	3.38714e-06	0.000184575
smallRNA-21762_Chr3:22615644-22616192;+;549	-0.905917	5.46916	21.5641	3.42198e-06	0.000185805
smallRNA-21800_Chr3:23066999-23067379;+;381	-0.93475	5.31234	21.5262	3.4903e-06	0.000188837
smallRNA-17819_Chr3:12776315-12779360;+;3046	0.6718	7.31372	21.4444	3.64242e-06	0.000196366
smallRNA-13433_Chr2:9742216-9742615;+;400	0.646371	10.1716	21.3175	3.89172e-06	0.000209063
smallRNA-14346_Chr2:15791044-15791525;+;482	-0.651874	6.92186	21.3067	3.91354e-06	0.000209448
smallRNA-2009_Chr1:12840380-12840904;+;525	-1.62943	4.10916	21.3004	3.92654e-06	0.000209448
smallRNA-14050_Chr2:13041773-13042532;+;760	0.732742	6.40029	21.2593	4.01154e-06	0.000213231
smallRNA-19370_Chr3:14379453-14380215;+;763	0.595217	7.24207	21.2478	4.03576e-06	0.000213768
smallRNA-19696_Chr3:14697888-14698489;+;602	0.628696	6.89803	21.1666	4.21033e-06	0.000222238
smallRNA-25596_Chr4:5511155-5512034;+;880	0.756273	6.35138	21.1169	4.3211e-06	0.000227293
smallRNA-185_Chr1:1881844-1882384;+;541	-0.711232	8.51431	21.0364	4.50643e-06	0.0002355
smallRNA-21482_Chr3:20200874-20203057;+;2184	-0.866117	7.46522	21.0356	4.50823e-06	0.0002355
smallRNA-20610_Chr3:16070713-16071316;+;604	-0.690514	6.91244	20.9345	4.75256e-06	0.000247411
smallRNA-6748_Chr1:24270401-24270577;-;177	1.36424	4.07602	20.8891	4.86644e-06	0.000252471
smallRNA-16791_Chr3:11710643-11713200;+;2558	0.807112	5.80511	20.8726	4.90869e-06	0.000253795
smallRNA-15694_Chr3:8900937-8901294;+;358	-1.262	5.0661	20.8514	4.96326e-06	0.000255743
smallRNA-26938_Chr4:9675526-9676057;+;532	-1.11529	5.762	20.7965	5.10755e-06	0.000262286
smallRNA-35399_ChrC:73359-73902;+;544	0.827401	6.9134	20.7891	5.12729e-06	0.00026241
smallRNA-20078_Chr3:15156636-15159047;+;2412	0.808664	5.9706	20.7794	5.15345e-06	0.000262861
smallRNA-3057_Chr1:14115341-14116476;+;1136	0.996057	5.35553	20.7167	5.32483e-06	0.000270517
smallRNA-6608_Chr1:23299751-23300855;+;1105	-2.78451	2.79441	20.7116	5.33927e-06	0.000270517
smallRNA-22156_Chr4:1380862-1381612;+;751	-0.747558	7.39607	20.6405	5.54125e-06	0.000279815
smallRNA-22180_Chr4:1472725-1473083;+;359	0.548868	8.96755	20.6274	5.57926e-06	0.000280798
smallRNA-8585_Chr2:2215228-2217072;+;1845	-2.83245	7.68306	20.6199	5.60122e-06	0.00028097
smallRNA-14604_Chr2:18682652-18683766;+;1115	-1.22568	4.74716	20.5499	5.80966e-06	0.000290464
smallRNA-18151_Chr3:13134906-13136533;+;1628	0.634244	7.14896	20.5243	5.88804e-06	0.000292185
smallRNA-12962_Chr2:7491576-7491936;+;361	-0.804097	6.47163	20.5201	5.90094e-06	0.000292185
smallRNA-5830_Chr1:19398377-19398930;+;554	0.692588	6.44786	20.5197	5.90195e-06	0.000292185
smallRNA-21197_Chr3:17970137-17970424;+;288	-1.02424	4.88059	20.5038	5.95116e-06	0.000293212
smallRNA-14309_Chr2:15478541-15478760;+;220	-0.92317	5.91993	20.5006	5.96141e-06	0.000293212
smallRNA-4137_Chr1:15629919-15630746;+;828	0.958636	5.28224	20.4922	5.98761e-06	0.000293548
smallRNA-17461_Chr3:12426703-12427128;+;426	1.35179	4.35627	20.4404	6.1518e-06	0.000300625
smallRNA-22456_Chr4:1836773-1838064;+;1292	0.679555	6.29117	20.4329	6.17576e-06	0.00030082
smallRNA-24648_Chr4:4450213-4450881;+;669	1.0642	4.73949	20.4268	6.19552e-06	0.00030082
smallRNA-6844_Chr1:24714614-24714940;+;327	1.19148	4.68072	20.4104	6.24889e-06	0.000302442
smallRNA-14272_Chr2:15109859-15110446;+;588	0.600361	7.51166	20.3855	6.33075e-06	0.000305428
smallRNA-27481_Chr4:13580867-13580941;+;75	-3.39836	2.70497	20.338	6.49e-06	0.000312117
smallRNA-26637_Chr4:8093035-8093154;+;120	-1.61021	3.88285	20.3184	6.55669e-06	0.000314327
smallRNA-6352_Chr1:21853536-21853989;+;454	0.677653	7.02333	20.3053	6.60169e-06	0.000315486
smallRNA-6022_Chr1:20412278-20412774;+;497	-0.652805	7.59624	20.2462	6.80883e-06	0.000324361
smallRNA-2970_Chr1:14050350-14050728;+;379	1.09993	4.79936	20.2307	6.86411e-06	0.00032597
smallRNA-11911_Chr2:5535920-5536305;+;386	-1.25845	4.68716	20.1813	7.0437e-06	0.000333125
smallRNA-5504_Chr1:17979631-17980436;+;806	-0.539717	7.70946	20.1772	7.05875e-06	0.000333125
smallRNA-25467_Chr4:5335478-5336629;+;1152	0.780793	6.01932	20.0921	7.38004e-06	0.000347205
smallRNA-1196_Chr1:9958383-9959885;+;1503	-0.653706	7.59723	20.0698	7.46661e-06	0.000350191
smallRNA-14633_Chr2:18974290-18974358;+;69	-1.10944	5.2485	19.9803	7.82434e-06	0.000365836
smallRNA-11797_Chr2:5426803-5428169;+;1367	0.646604	6.64741	19.9705	7.86469e-06	0.000366591
smallRNA-14321_Chr2:15591127-15591862;+;736	-1.69011	4.46296	19.9359	8.00824e-06	0.000372137
smallRNA-18041_Chr3:13006793-13006911;-;119	2.32878	3.28381	19.8426	8.40884e-06	0.000389558
smallRNA-4468_Chr1:15966308-15967347;+;1040	0.719638	6.71855	19.7578	8.79042e-06	0.000405994
smallRNA-8327_Chr2:1829996-1831777;+;1782	0.612101	6.71652	19.6979	9.06993e-06	0.00041763
smallRNA-4898_Chr1:16500777-16506773;+;5997	0.488394	8.2021	19.6919	9.09842e-06	0.000417673
smallRNA-9460_Chr2:3178585-3179536;+;952	0.868211	5.74197	19.683	9.14115e-06	0.000418367
smallRNA-13421_Chr2:9692495-9693425;+;931	0.796464	6.83091	19.6698	9.20442e-06	0.000419993
smallRNA-21446_Chr3:19713159-19713578;+;420	1.57993	3.902	19.6456	9.32181e-06	0.000424072
smallRNA-26537_Chr4:7720880-7721422;+;543	0.818663	6.25594	19.6301	9.39751e-06	0.000426236
smallRNA-1534_Chr1:11672225-11672357;+;133	-0.988559	6.83728	19.604	9.52713e-06	0.000429763
smallRNA-14130_Chr2:13675675-13676023;+;349	-1.00092	5.88363	19.603	9.532e-06	0.000429763
smallRNA-7972_Chr2:1295411-1296145;+;735	1.61583	3.78495	19.5889	9.60238e-06	0.000431651
smallRNA-27137_Chr4:10799256-10799699;+;444	-3.04037	3.13584	19.5704	9.69595e-06	0.000434568
smallRNA-18585_Chr3:13558205-13558597;+;393	0.723804	6.44097	19.551	9.79494e-06	0.00043771
smallRNA-15872_Chr3:9705487-9709381;+;3895	-0.863037	7.25617	19.507	1.00231e-05	0.000446586
smallRNA-7129_Chr1:26891604-26891657;-;54	1.82843	3.4931	19.4368	1.03982e-05	0.000461944
smallRNA-2511_Chr1:13581138-13581889;+;752	0.798015	5.862	19.4187	1.04972e-05	0.000464975
smallRNA-1098_Chr1:9572386-9572799;+;414	-0.565933	7.44081	19.3744	1.07437e-05	0.000473194
smallRNA-13748_Chr2:11076476-11077479;+;1004	-0.905054	5.46315	19.3712	1.07618e-05	0.000473194
smallRNA-19749_Chr3:14770243-14773389;+;3147	0.519427	7.49719	19.3639	1.08031e-05	0.000473194
smallRNA-7864_Chr2:1147698-1148225;+;528	2.0498	3.20369	19.3592	1.08296e-05	0.000473194
smallRNA-4251_Chr1:15743438-15743831;+;394	1.37388	4.15032	19.3576	1.08389e-05	0.000473194
smallRNA-12903_Chr2:7257133-7257538;+;406	-0.754464	6.24333	19.2956	1.11966e-05	0.000487407
smallRNA-10233_Chr2:3918901-3919730;+;830	1.28318	4.613	19.2799	1.12888e-05	0.00049001
smallRNA-2097_Chr1:13000442-13007340;+;6899	0.539647	7.55732	19.2223	1.16344e-05	0.000503569
smallRNA-2287_Chr1:13326264-13329314;+;3051	0.532287	7.46331	19.1985	1.17806e-05	0.000508446
smallRNA-13467_Chr2:9947231-9947968;+;738	-0.642939	7.3982	19.1832	1.18751e-05	0.000511067
smallRNA-20971_Chr3:17058782-17060090;+;1309	0.542825	7.22742	19.1685	1.1967e-05	0.000513565
smallRNA-21352_Chr3:18930576-18931523;+;948	-0.86451	6.60489	19.1423	1.21326e-05	0.0005192
smallRNA-365_Chr1:3979856-3981039;+;1184	-0.608637	7.15975	19.1209	1.22693e-05	0.00052357
smallRNA-10917_Chr2:4553037-4553212;+;176	1.13904	4.42373	19.1101	1.23389e-05	0.000525061
smallRNA-9458_Chr2:3176170-3178263;+;2094	0.641361	7.2871	19.0869	1.24898e-05	0.000529996
smallRNA-6510_Chr1:22795515-22796326;+;812	-0.58755	7.48821	19.0476	1.27499e-05	0.00053952
smallRNA-21910_Chr4:272169-274280;+;2112	-0.601705	7.29568	19.0207	1.29308e-05	0.000544596
smallRNA-22469_Chr4:1849038-1850970;+;1933	0.626334	6.78112	19.0191	1.29418e-05	0.000544596
smallRNA-9837_Chr2:3554724-3555298;+;575	1.16156	4.58071	19.0133	1.29813e-05	0.000544747
smallRNA-25610_Chr4:5520872-5522336;+;1465	1.01677	4.82348	19.0063	1.30288e-05	0.000545231
smallRNA-6609_Chr1:23302065-23303447;+;1383	-2.30474	5.45515	18.9536	1.33939e-05	0.000558964
smallRNA-12237_Chr2:6075952-6076813;+;862	0.968864	4.94332	18.762	1.48086e-05	0.000616307
smallRNA-14630_Chr2:18971691-18972022;+;332	-0.561494	7.82418	18.6632	1.55965e-05	0.000647319
smallRNA-2393_Chr1:13426540-13427389;+;850	0.906916	5.4877	18.6527	1.56825e-05	0.000648864
smallRNA-24333_Chr4:4149955-4150795;+;841	1.06469	4.89583	18.6482	1.57194e-05	0.000648864
smallRNA-22662_Chr4:2102611-2103170;+;560	0.83648	5.54298	18.6326	1.58485e-05	0.000652415
smallRNA-19998_Chr3:15062857-15063173;+;317	1.01668	4.70595	18.6078	1.60566e-05	0.000659192
smallRNA-25794_Chr4:5802294-5803270;+;977	-0.508085	7.6092	18.5665	1.64082e-05	0.000671803
smallRNA-24508_Chr4:4312172-4312377;+;206	-0.885	5.73142	18.5509	1.65428e-05	0.000675491
smallRNA-7759_Chr2:818925-821328;+;2404	-0.692615	10.2991	18.5393	1.66435e-05	0.000677775
smallRNA-22922_Chr4:2530478-2530774;+;297	1.3851	4.1117	18.5274	1.67477e-05	0.00068019
smallRNA-7227_Chr1:28292174-28292730;+;557	-1.382	4.73444	18.4596	1.73544e-05	0.00070284
smallRNA-17474_Chr3:12435666-12436697;+;1032	1.63727	3.49978	18.4548	1.73982e-05	0.00070284
smallRNA-5417_Chr1:17607458-17607720;+;263	-1.60385	4.19113	18.4475	1.74653e-05	0.000703674
smallRNA-2677_Chr1:13753563-13753907;+;345	0.939447	5.16168	18.4289	1.76366e-05	0.000708694
smallRNA-35380_ChrC:53509-53868;-;360	0.865997	6.32408	18.4149	1.77661e-05	0.000712009
smallRNA-19441_Chr3:14454793-14455885;+;1093	0.874609	5.50858	18.3288	1.85879e-05	0.000742977
smallRNA-23708_Chr4:3515869-3517114;+;1246	0.860839	5.7003	18.3061	1.88101e-05	0.00074988
smallRNA-21797_Chr3:23024174-23024298;+;125	2.92778	2.36464	18.2788	1.90821e-05	0.000758726
smallRNA-6558_Chr1:23068056-23068500;+;445	-0.622582	7.04979	18.273	1.91405e-05	0.000759055
smallRNA-6999_Chr1:25676587-25676949;+;363	1.58577	3.88101	18.2294	1.95828e-05	0.000774569
smallRNA-23079_Chr4:2841519-2842254;+;736	1.09786	5.03899	18.2048	1.98374e-05	0.000782597
smallRNA-22102_Chr4:1189048-1189185;+;138	1.07974	5.65045	18.1923	1.99686e-05	0.000785726
smallRNA-10084_Chr2:3792179-3792933;+;755	1.03172	5.42452	18.1776	2.01227e-05	0.000789738
smallRNA-13689_Chr2:10753826-10754558;-;733	-1.14228	4.92451	18.1704	2.01994e-05	0.000790701
smallRNA-15158_Chr3:5328540-5328873;+;334	-0.640543	6.34036	18.1591	2.03193e-05	0.000791921
smallRNA-8390_Chr2:1950531-1950957;+;427	1.15209	4.7624	18.1538	2.03765e-05	0.000791921
smallRNA-18503_Chr3:13474513-13475620;+;1108	0.952118	4.94074	18.1528	2.03874e-05	0.000791921
smallRNA-24676_Chr4:4474255-4474735;+;481	1.91583	3.32846	18.1089	2.08619e-05	0.000808279
smallRNA-7760_Chr2:821398-824099;+;2702	-0.732573	10.0315	18.0921	2.10478e-05	0.000813401
smallRNA-2382_Chr1:13418896-13419015;-;120	1.01683	4.80627	18.0649	2.13504e-05	0.000821414
smallRNA-11111_Chr2:4729662-4730151;+;490	1.07586	4.64787	18.0602	2.14025e-05	0.000821414
smallRNA-26729_Chr4:8590814-8591087;+;274	1.51173	3.90658	18.0589	2.14178e-05	0.000821414
smallRNA-24833_Chr4:4606935-4607418;+;484	1.07929	4.74592	18.03	2.17454e-05	0.000831872
smallRNA-27811_Chr4:17541089-17541563;+;475	-0.99478	5.32957	17.9229	2.3004e-05	0.000877801
smallRNA-20589_Chr3:16005196-16006461;+;1266	-0.500641	7.95137	17.9141	2.31109e-05	0.000879665
smallRNA-26584_Chr4:7878660-7878752;-;93	1.55382	6.12467	17.8552	2.38367e-05	0.000905017
smallRNA-19366_Chr3:14373273-14376983;+;3711	0.495164	8.59102	17.793	2.46291e-05	0.000932764
smallRNA-11249_Chr2:4861155-4864552;+;3398	0.475598	8.28449	17.7726	2.48941e-05	0.00094045
smallRNA-15596_Chr3:8484702-8484723;+;22	2.53368	2.78964	17.7538	2.51421e-05	0.000947457
smallRNA-9123_Chr2:2804350-2805143;+;794	0.716998	5.85935	17.7064	2.57754e-05	0.00096891
smallRNA-21595_Chr3:21238487-21239052;-;566	-1.88726	3.65532	17.6618	2.63866e-05	0.000989434
smallRNA-2915_Chr1:13995677-13996368;+;692	0.855718	5.88305	17.6457	2.66122e-05	0.000995427
smallRNA-22317_Chr4:1704167-1705381;+;1215	1.41602	4.0584	17.6139	2.70599e-05	0.00100968
smallRNA-5473_Chr1:17840467-17841033;+;567	-0.833047	5.79288	17.588	2.74312e-05	0.00102102
smallRNA-223_Chr1:2415142-2416048;+;907	-0.558983	9.15672	17.535	2.8206e-05	0.00104729
smallRNA-21399_Chr3:19391851-19392581;+;731	-0.450644	8.54034	17.5291	2.82941e-05	0.00104799
smallRNA-12909_Chr2:7278118-7278988;+;871	-0.505875	8.99844	17.4956	2.87977e-05	0.00106271
smallRNA-6551_Chr1:23021123-23021412;+;290	-1.03691	4.80458	17.4933	2.88318e-05	0.00106271
smallRNA-2789_Chr1:13867342-13869757;+;2416	0.546433	7.39197	17.4841	2.8972e-05	0.00106528
smallRNA-22245_Chr4:1638145-1638918;+;774	0.738712	5.97959	17.477	2.90812e-05	0.0010654
smallRNA-13228_Chr2:8754344-8755315;+;972	-0.585649	7.33415	17.4747	2.91159e-05	0.0010654
smallRNA-23626_Chr4:3430405-3431396;+;992	0.788754	5.85513	17.407	3.01714e-05	0.00110137
smallRNA-11028_Chr2:4656874-4657116;+;243	1.7731	3.18703	17.3776	3.06413e-05	0.00111583
smallRNA-16348_Chr3:11104096-11105571;+;1476	-0.535388	7.33885	17.3596	3.0933e-05	0.00111954
smallRNA-5864_Chr1:19595658-19596291;+;634	-0.534368	6.91189	17.3596	3.09339e-05	0.00111954
smallRNA-12459_Chr2:6403658-6403924;+;267	-1.13105	4.57703	17.3577	3.09648e-05	0.00111954
smallRNA-23516_Chr4:3330684-3331142;+;459	1.70991	3.52196	17.3066	3.18075e-05	0.00114727
smallRNA-14429_Chr2:16556979-16557226;+;248	-2.05575	3.24199	17.273	3.23755e-05	0.00116498
smallRNA-890_Chr1:8388729-8391459;+;2731	-0.689548	8.22342	17.2252	3.32004e-05	0.00118776
smallRNA-22887_Chr4:2425204-2425419;+;216	-0.922817	5.22212	17.2198	3.32955e-05	0.00118776
smallRNA-21777_Chr3:22747405-22748632;+;1228	-0.787667	6.00999	17.2173	3.33383e-05	0.00118776
smallRNA-11799_Chr2:5429985-5430513;+;529	1.06377	4.87371	17.2171	3.33429e-05	0.00118776
smallRNA-14053_Chr2:13046183-13046300;+;118	3.58202	4.23908	17.2138	3.34007e-05	0.00118776
smallRNA-20232_Chr3:15384089-15389366;+;5278	0.507199	7.51092	17.1967	3.37021e-05	0.00119567
smallRNA-21307_Chr3:18733814-18734371;+;558	-2.57933	3.25579	17.1893	3.38338e-05	0.00119754
smallRNA-13861_Chr2:11720999-11722467;+;1469	0.581004	11.2288	17.1653	3.42636e-05	0.00120993
smallRNA-15108_Chr3:4742647-4743320;+;674	-1.42489	5.07676	17.1283	3.49376e-05	0.00122723
smallRNA-8306_Chr2:1809133-1809667;+;535	1.00955	4.73703	17.1281	3.49422e-05	0.00122723
smallRNA-21978_Chr4:611537-611783;+;247	-1.00471	4.96527	17.1251	3.49965e-05	0.00122723
smallRNA-26883_Chr4:9330259-9330992;+;734	-1.05988	8.34798	17.0968	3.55215e-05	0.00124276
smallRNA-25759_Chr4:5734823-5735480;+;658	-0.743457	5.1011	17.0564	3.62857e-05	0.00126657
smallRNA-7198_Chr1:27864402-27864912;+;511	0.716827	5.66798	17.0338	3.67205e-05	0.00127877
smallRNA-6651_Chr1:23519494-23519712;+;219	-0.643546	7.16613	17.0295	3.68039e-05	0.00127877
smallRNA-35682_ChrM:195839-202690;+;6852	-0.626472	9.2357	17.0158	3.70703e-05	0.00128508
smallRNA-13829_Chr2:11502450-11502862;+;413	-2.97484	3.4118	16.9829	3.77189e-05	0.00130457
smallRNA-2689_Chr1:13763063-13763974;+;912	0.632128	6.18033	16.9652	3.8071e-05	0.00131375
smallRNA-25231_Chr4:4999767-5003752;+;3986	0.491122	7.39024	16.9404	3.85727e-05	0.00132662
smallRNA-25214_Chr4:4985885-4986685;+;801	1.29211	4.26972	16.9381	3.86191e-05	0.00132662
smallRNA-4529_Chr1:16025181-16025904;+;724	0.907405	5.21654	16.9117	3.91586e-05	0.00134211
smallRNA-19465_Chr3:14486541-14486825;+;285	1.02273	4.58363	16.8849	3.97166e-05	0.00135817
smallRNA-7369_Chr1:29577729-29578474;+;746	-0.863532	5.55331	16.8578	4.02885e-05	0.00137462
smallRNA-15235_Chr3:5881696-5882108;+;413	-0.867611	5.53522	16.8298	4.0887e-05	0.00138858
smallRNA-25385_Chr4:5217774-5218897;+;1124	0.805455	5.42295	16.8267	4.09536e-05	0.00138858
smallRNA-9239_Chr2:2922874-2923041;+;168	-1.49236	4.0205	16.8258	4.09726e-05	0.00138858
smallRNA-16172_Chr3:10703388-10703811;+;424	0.670572	6.35355	16.8044	4.14368e-05	0.00139864
smallRNA-12361_Chr2:6231404-6232642;+;1239	0.566772	6.77962	16.8036	4.14541e-05	0.00139864
smallRNA-25344_Chr4:5146660-5147415;+;756	-0.654865	6.31623	16.7803	4.1966e-05	0.00141276
smallRNA-21821_Chr3:23234960-23234979;+;20	-2.89438	3.01845	16.7653	4.22989e-05	0.00141931
smallRNA-856_Chr1:8159772-8161286;+;1515	-0.495222	7.47665	16.7611	4.23938e-05	0.00141931
smallRNA-4532_Chr1:16026994-16029320;+;2327	0.571595	7.09982	16.7589	4.24416e-05	0.00141931
smallRNA-20083_Chr3:15164419-15165434;+;1016	0.729545	7.09106	16.7219	4.32783e-05	0.00144201
smallRNA-12881_Chr2:7183580-7186015;+;2436	-1.55583	4.21356	16.7205	4.33109e-05	0.00144201
smallRNA-6786_Chr1:24454954-24455157;+;204	0.764982	5.23071	16.7044	4.36807e-05	0.00145114
smallRNA-15403_Chr3:7419742-7422093;+;2352	-0.57206	7.66553	16.6965	4.38615e-05	0.00145395
smallRNA-19961_Chr3:14993948-14995248;+;1301	0.74842	6.07266	16.6676	4.45352e-05	0.00147306
smallRNA-20959_Chr3:17035192-17035797;+;606	0.605413	6.33381	16.6394	4.52022e-05	0.00148947
smallRNA-14646_Chr2:19175937-19176346;+;410	0.853176	12.0225	16.6383	4.52279e-05	0.00148947
smallRNA-10904_Chr2:4533047-4533910;+;864	1.02516	5.067	16.6023	4.60948e-05	0.00151473
smallRNA-6755_Chr1:24281270-24281594;+;325	1.1693	4.45134	16.586	4.64933e-05	0.00152452
smallRNA-4471_Chr1:15968609-15970130;+;1522	0.617516	6.84608	16.5743	4.67815e-05	0.00153065
smallRNA-21631_Chr3:21559295-21559316;-;22	-1.46927	6.39611	16.5541	4.72807e-05	0.00154068
smallRNA-14625_Chr2:18933900-18934039;-;140	-2.6916	2.91813	16.5537	4.72912e-05	0.00154068
smallRNA-25215_Chr4:4986987-4987568;+;582	1.76997	3.52652	16.5379	4.76884e-05	0.00155028
smallRNA-4859_Chr1:16413451-16414655;+;1205	-0.507638	7.16436	16.5152	4.82614e-05	0.00156555
smallRNA-15079_Chr3:4496823-4496939;-;117	0.652342	7.21044	16.4889	4.89368e-05	0.00157997
smallRNA-18140_Chr3:13125220-13126320;+;1101	0.990718	5.44982	16.4869	4.89879e-05	0.00157997
smallRNA-22206_Chr4:1590730-1591407;+;678	-0.91263	7.90484	16.4857	4.90187e-05	0.00157997
smallRNA-16209_Chr3:10816134-10818884;+;2751	0.526541	7.07624	16.4748	4.93005e-05	0.00158286
smallRNA-15438_Chr3:7764701-7766231;+;1531	1.85626	3.28586	16.4742	4.93173e-05	0.00158286
smallRNA-14144_Chr2:13864155-13864349;-;195	0.971728	6.48433	16.4436	5.01192e-05	0.00160519
smallRNA-5501_Chr1:17960985-17961771;+;787	-0.442444	8.02598	16.4286	5.05162e-05	0.00161449
smallRNA-20027_Chr3:15098605-15098775;+;171	1.06232	4.62877	16.4088	5.10464e-05	0.001628
smallRNA-7195_Chr1:27785166-27785799;+;634	-1.21808	4.99858	16.4036	5.11869e-05	0.00162906
smallRNA-12138_Chr2:5897502-5899556;+;2055	0.571901	7.06569	16.3465	5.27544e-05	0.00167542
smallRNA-2470_Chr1:13508147-13516650;+;8504	0.459171	8.13727	16.3331	5.31285e-05	0.00168377
smallRNA-21990_Chr4:654897-655367;+;471	0.915701	5.21707	16.3231	5.34097e-05	0.00168915
smallRNA-13398_Chr2:9591595-9592502;+;908	-0.459582	8.23412	16.2908	5.43275e-05	0.0017146
smallRNA-21023_Chr3:17163988-17164993;+;1006	-0.513663	7.18566	16.2389	5.58365e-05	0.00175856
smallRNA-22728_Chr4:2183788-2184749;+;962	0.773611	5.29671	16.2317	5.60493e-05	0.0017616
smallRNA-22128_Chr4:1298964-1299308;+;345	-0.574506	6.39618	16.2074	5.67713e-05	0.0017806
smallRNA-26279_Chr4:6860508-6861335;+;828	-0.526431	7.96035	16.1872	5.73796e-05	0.00179295
smallRNA-6916_Chr1:25095794-25096916;+;1123	-0.500622	7.22715	16.1865	5.7402e-05	0.00179295
smallRNA-4638_Chr1:16133825-16134295;+;471	-0.600384	6.92939	16.1808	5.75736e-05	0.00179462
smallRNA-22805_Chr4:2284005-2286277;+;2273	0.711763	6.03515	16.0788	6.07617e-05	0.0018901
smallRNA-9346_Chr2:3036092-3036674;+;583	0.7983	5.8402	16.0507	6.16703e-05	0.0019113
smallRNA-21000_Chr3:17110853-17112553;+;1701	0.849052	5.32287	16.0499	6.16957e-05	0.0019113
smallRNA-27297_Chr4:11831578-11832335;+;758	0.924431	4.71649	16.0301	6.23419e-05	0.00192427
smallRNA-20415_Chr3:15694224-15695618;+;1395	0.596796	6.67522	16.0293	6.23682e-05	0.00192427
smallRNA-17046_Chr3:12045355-12048265;+;2911	0.551597	6.86836	15.9926	6.3589e-05	0.00195795
smallRNA-13325_Chr2:9328655-9329755;+;1101	-0.488807	7.41172	15.9581	6.47615e-05	0.00199
smallRNA-16187_Chr3:10746674-10749799;+;3126	-0.512239	8.00015	15.9385	6.54336e-05	0.00200659
smallRNA-20048_Chr3:15123605-15125486;+;1882	0.88233	5.52733	15.9112	6.63851e-05	0.00203054
smallRNA-13669_Chr2:10651833-10652258;+;426	0.569181	6.517	15.9084	6.64828e-05	0.00203054
smallRNA-26656_Chr4:8151001-8152158;+;1158	-0.658035	6.10391	15.8725	6.77577e-05	0.00206531
smallRNA-22959_Chr4:2613361-2614724;+;1364	-0.474175	8.5097	15.8497	6.85783e-05	0.00208613
smallRNA-4797_Chr1:16318860-16321813;+;2954	0.531079	7.20202	15.8377	6.9014e-05	0.00209182
smallRNA-23039_Chr4:2783825-2786462;+;2638	0.539774	6.82919	15.8369	6.90415e-05	0.00209182
smallRNA-12279_Chr2:6121322-6124465;+;3144	0.59717	6.83567	15.8088	7.00745e-05	0.00211583
smallRNA-1587_Chr1:11826090-11826784;+;695	-0.687736	6.52759	15.8078	7.01134e-05	0.00211583
smallRNA-21351_Chr3:18929939-18930441;+;503	-1.20406	4.73775	15.7832	7.1031e-05	0.00213926
smallRNA-21007_Chr3:17136639-17137217;+;579	-1.08671	4.62888	15.7517	7.22212e-05	0.00217079
smallRNA-7258_Chr1:28522117-28522521;+;405	-0.674049	6.21928	15.7438	7.25262e-05	0.00217564
smallRNA-27551_Chr4:14397945-14399594;+;1650	-0.500225	8.55384	15.7233	7.33164e-05	0.002195
smallRNA-2971_Chr1:14051160-14051358;+;199	1.26559	4.09356	15.7141	7.36715e-05	0.00220128
smallRNA-1457_Chr1:11366125-11366906;+;782	-0.770004	5.52213	15.7027	7.41203e-05	0.00220744
smallRNA-13782_Chr2:11271832-11272243;+;412	-0.965163	4.96125	15.7014	7.41691e-05	0.00220744
smallRNA-15407_Chr3:7502678-7502817;+;140	-0.674265	6.33046	15.6929	7.45039e-05	0.00221306
smallRNA-8310_Chr2:1812443-1813544;+;1102	0.692407	6.18584	15.6809	7.49781e-05	0.00222279
smallRNA-21417_Chr3:19529002-19529216;+;215	1.35999	3.77743	15.6564	7.59554e-05	0.00224736
smallRNA-11025_Chr2:4655856-4655931;+;76	1.35987	3.71667	15.6491	7.62505e-05	0.00225169
smallRNA-17378_Chr3:12345976-12346951;+;976	0.565714	6.26904	15.6303	7.70118e-05	0.0022694
smallRNA-12276_Chr2:6113607-6115935;+;2329	0.795522	5.78847	15.6269	7.71497e-05	0.0022694
smallRNA-5477_Chr1:17845977-17846803;+;827	-0.488704	7.58732	15.6216	7.73667e-05	0.00227137
smallRNA-19942_Chr3:14968645-14973367;+;4723	0.460778	8.6939	15.5981	7.83351e-05	0.00229536
smallRNA-18136_Chr3:13122731-13123387;+;657	1.88822	3.29203	15.5894	7.86939e-05	0.00230142
smallRNA-23107_Chr4:2864276-2866514;+;2239	0.484457	8.9099	15.5704	7.94884e-05	0.00232017
smallRNA-5258_Chr1:17193423-17193765;+;343	-0.659026	5.98484	15.5178	8.173e-05	0.00238101
smallRNA-22912_Chr4:2484139-2484571;+;433	-0.661388	6.29034	15.468	8.39127e-05	0.00243991
smallRNA-3697_Chr1:15007538-15007821;+;284	1.44793	3.60742	15.4457	8.49098e-05	0.00246154
smallRNA-7745_Chr2:771227-771534;-;308	-1.30977	4.73176	15.4441	8.49815e-05	0.00246154
smallRNA-26578_Chr4:7845519-7846336;+;818	0.673335	7.53707	15.4362	8.53364e-05	0.0024671
smallRNA-16601_Chr3:11517622-11518920;+;1299	0.965236	5.10273	15.4315	8.55503e-05	0.00246858
smallRNA-15067_Chr3:4377235-4377601;+;367	-1.08788	5.08948	15.3725	8.82656e-05	0.00254208
smallRNA-12825_Chr2:7072104-7072734;+;631	0.635096	6.04764	15.2997	9.17318e-05	0.0026369
smallRNA-26072_Chr4:6288170-6288624;+;455	-0.50339	8.02897	15.2766	9.28586e-05	0.00266423
smallRNA-15896_Chr3:9769012-9769541;+;530	-0.681268	6.38961	15.2476	9.42965e-05	0.00270037
smallRNA-8314_Chr2:1816773-1817241;+;469	1.63041	3.59289	15.2301	9.51754e-05	0.0027204
smallRNA-15827_Chr3:9479071-9479406;+;336	-1.72623	3.73924	15.2246	9.54537e-05	0.00272142
smallRNA-21596_Chr3:21239217-21239837;+;621	-1.67498	3.61163	15.2223	9.55702e-05	0.00272142
smallRNA-16748_Chr3:11671195-11671466;+;272	0.488202	7.39964	15.1872	9.7363e-05	0.00276575
smallRNA-2680_Chr1:13755816-13755959;+;144	2.42922	2.81686	15.1847	9.74924e-05	0.00276575
smallRNA-8266_Chr2:1764666-1767711;+;3046	0.609211	6.60991	15.1772	9.78768e-05	0.00277147
smallRNA-4667_Chr1:16172524-16172951;+;428	1.59979	3.87084	15.1693	9.82895e-05	0.00277796
smallRNA-8332_Chr2:1835116-1839509;+;4394	0.503789	7.84002	15.158	9.88798e-05	0.00278944
smallRNA-21342_Chr3:18884243-18884688;+;446	-0.628203	7.14094	15.1439	9.96185e-05	0.00280506
smallRNA-17377_Chr3:12345242-12345809;+;568	0.957393	4.88377	15.1325	0.000100225	0.0028169
smallRNA-10802_Chr2:4431781-4433565;+;1785	0.612626	6.44941	15.1108	0.000101384	0.0028442
smallRNA-22368_Chr4:1744052-1744091;-;40	1.96985	2.91167	15.0733	0.000103417	0.00289094
smallRNA-20729_Chr3:16346941-16347717;+;777	-0.80339	5.3049	15.073	0.000103432	0.00289094
smallRNA-412_Chr1:4354436-4355631;+;1196	-2.94154	6.25894	15.0578	0.000104269	0.00290897
smallRNA-13211_Chr2:8622206-8622939;+;734	-0.601221	6.85026	15.0406	0.000105223	0.00293018
smallRNA-11029_Chr2:4657447-4658232;+;786	1.13823	4.65243	14.9707	0.000109193	0.00303517
smallRNA-13575_Chr2:10396989-10397323;+;335	0.711173	5.54656	14.9652	0.000109512	0.00303845
smallRNA-15283_Chr3:6293921-6294671;+;751	-0.66678	6.10297	14.9597	0.000109833	0.0030418
smallRNA-12360_Chr2:6228300-6231240;+;2941	0.47216	8.21838	14.9531	0.000110214	0.00304678
smallRNA-19527_Chr3:14557914-14558932;+;1019	0.655884	6.15441	14.9443	0.000110734	0.00305066
smallRNA-9051_Chr2:2746855-2747537;+;683	1.96402	3.20571	14.9439	0.000110757	0.00305066
smallRNA-6672_Chr1:23639806-23640873;+;1068	-0.453983	8.28198	14.9288	0.000111643	0.00306856
smallRNA-4681_Chr1:16183948-16184558;+;611	0.674376	6.08983	14.9233	0.000111969	0.00306856
smallRNA-25135_Chr4:4916077-4917208;+;1132	0.874191	5.5361	14.9205	0.000112139	0.00306856
smallRNA-12369_Chr2:6246907-6247975;+;1069	0.743829	5.65092	14.9192	0.000112218	0.00306856
smallRNA-5770_Chr1:19233790-19234147;+;358	0.701145	6.065	14.9151	0.000112458	0.00306959
smallRNA-27718_Chr4:16555386-16556540;+;1155	-0.466737	7.57699	14.8736	0.000114962	0.00313229
smallRNA-22010_Chr4:712846-712984;+;139	-1.11453	4.97334	14.8565	0.000116011	0.00315478
smallRNA-17622_Chr3:12575246-12576501;+;1256	-0.473526	7.38027	14.8533	0.000116203	0.00315478
smallRNA-19999_Chr3:15063744-15066301;+;2558	0.564895	7.00366	14.8279	0.000117783	0.00319193
smallRNA-2537_Chr1:13607031-13608421;+;1391	0.599142	6.54763	14.8069	0.000119096	0.00322109
smallRNA-26794_Chr4:8808941-8809105;+;165	1.45892	4.13818	14.804	0.000119284	0.00322109
smallRNA-15078_Chr3:4495206-4495798;+;593	-0.799573	5.84602	14.7505	0.000122717	0.00330297
smallRNA-5798_Chr1:19338701-19342267;+;3567	0.579798	6.38412	14.7499	0.000122752	0.00330297
smallRNA-10908_Chr2:4538972-4540347;+;1376	1.07415	5.17047	14.7246	0.000124411	0.00334168
smallRNA-14709_Chr3:57700-58381;+;682	-1.57183	3.53753	14.6723	0.000127914	0.00342438
smallRNA-26783_Chr4:8793914-8794272;+;359	-1.79516	3.82455	14.6719	0.000127942	0.00342438
smallRNA-10808_Chr2:4437124-4438037;+;914	0.741011	5.79755	14.6646	0.000128437	0.00343155
smallRNA-6864_Chr1:24810438-24810543;+;106	0.826439	4.87262	14.6352	0.000130456	0.00347936
smallRNA-4541_Chr1:16034665-16035225;+;561	1.3442	4.0875	14.622	0.000131369	0.00349755
smallRNA-14864_Chr3:2090936-2092306;+;1371	-1.41459	4.32708	14.6179	0.000131655	0.00349901
smallRNA-18418_Chr3:13380747-13382051;+;1305	0.619825	6.49587	14.6102	0.0001322	0.00350735
smallRNA-20102_Chr3:15217832-15218631;+;800	-0.627917	6.15344	14.5934	0.00013338	0.00353247
smallRNA-16611_Chr3:11526649-11527389;+;741	-0.638423	5.69919	14.5828	0.00013413	0.00354614
smallRNA-22692_Chr4:2149749-2151140;+;1392	0.543375	7.35924	14.5674	0.000135232	0.00356903
smallRNA-15222_Chr3:5831455-5832208;+;754	-1.26157	4.08472	14.551	0.00013642	0.00359412
smallRNA-19552_Chr3:14577946-14578802;+;857	1.06962	4.81633	14.5445	0.000136888	0.0036002
smallRNA-1177_Chr1:9889356-9889656;-;301	-1.37657	4.33523	14.5005	0.000140119	0.00367879
smallRNA-22037_Chr4:874896-876728;+;1833	-0.543302	6.43884	14.4923	0.000140734	0.00368854
smallRNA-20262_Chr3:15440487-15441021;+;535	0.703663	5.41322	14.396	0.000148117	0.00387534
smallRNA-22938_Chr4:2557647-2558325;+;679	-0.678858	6.1969	14.3864	0.000148875	0.00388847
smallRNA-19774_Chr3:14802474-14808597;+;6124	0.484032	7.20952	14.3712	0.000150079	0.00390885
smallRNA-6785_Chr1:24453881-24454158;+;278	2.50562	2.90986	14.3701	0.000150172	0.00390885
smallRNA-8061_Chr2:1403162-1403570;+;409	0.659639	6.41723	14.3611	0.000150886	0.00392071
smallRNA-27563_Chr4:14530942-14532850;+;1909	-0.500329	7.18244	14.3522	0.000151601	0.00393253
smallRNA-7114_Chr1:26772883-26772932;+;50	1.19212	4.85179	14.2751	0.000157938	0.00408991
smallRNA-1143_Chr1:9746401-9746686;+;286	-0.591539	6.93752	14.2654	0.000158753	0.00410401
smallRNA-5820_Chr1:19379781-19381079;+;1299	0.584995	5.92571	14.247	0.000160315	0.00413732
smallRNA-11761_Chr2:5384578-5385545;+;968	0.973555	5.00165	14.2378	0.000161101	0.00415054
smallRNA-17796_Chr3:12751495-12751687;+;193	1.90597	3.09032	14.2256	0.000162148	0.00417043
smallRNA-15219_Chr3:5815945-5816485;+;541	-0.713852	8.25755	14.2173	0.000162865	0.0041814
smallRNA-2637_Chr1:13714225-13714869;+;645	1.20966	3.97665	14.2143	0.000163127	0.0041814
smallRNA-7131_Chr1:26953053-26953242;+;190	-3.59991	2.36589	14.2109	0.000163421	0.00418186
smallRNA-24507_Chr4:4308048-4309925;+;1878	-0.694984	5.87642	14.1712	0.000166909	0.00426392
smallRNA-6623_Chr1:23388821-23390308;+;1488	-2.37878	6.91258	14.1662	0.000167353	0.00426807
smallRNA-26284_Chr4:6876293-6876832;+;540	-0.566169	6.77617	14.1629	0.000167642	0.00426824
smallRNA-15698_Chr3:8919358-8919463;+;106	2.52707	3.09774	14.1502	0.000168775	0.00428989
smallRNA-1532_Chr1:11670635-11670764;+;130	-0.720952	6.5379	14.1331	0.000170322	0.00432196
smallRNA-26974_Chr4:9961739-9962696;+;958	-1.99684	3.74678	14.1196	0.000171545	0.00434571
smallRNA-25613_Chr4:5524814-5526633;+;1820	0.687692	5.45889	14.1048	0.0001729	0.00437271
smallRNA-7694_Chr2:636865-639945;+;3081	-0.589877	8.10746	14.0957	0.000173744	0.00438674
smallRNA-2797_Chr1:13874786-13875837;+;1052	0.728818	5.32728	14.0874	0.000174512	0.0043988
smallRNA-14252_Chr2:14846603-14847062;+;460	-0.510805	7.1195	14.0832	0.000174902	0.00440132
smallRNA-21828_Chr3:23346672-23347074;+;403	-1.35821	4.14414	14.0755	0.000175614	0.00441189
smallRNA-26771_Chr4:8749767-8750169;+;403	0.923642	4.97277	14.0642	0.000176674	0.00443119
smallRNA-21934_Chr4:409963-411100;+;1138	-0.410423	8.05971	14.0273	0.000180175	0.00451151
smallRNA-11849_Chr2:5473365-5478364;+;5000	0.501286	8.09791	14.0114	0.000181708	0.0045424
smallRNA-1318_Chr1:10775641-10777606;+;1966	-0.428293	7.97292	13.9935	0.000183447	0.00457831
smallRNA-14243_Chr2:14811510-14812079;+;570	0.708083	5.5548	13.9826	0.000184506	0.00459717
smallRNA-4465_Chr1:15963830-15964399;+;570	0.643727	7.43383	13.9638	0.000186364	0.00463093
smallRNA-11383_Chr2:4996328-4997899;+;1572	0.640281	6.5953	13.9599	0.000186751	0.00463093
smallRNA-46_Chr1:446337-447521;+;1185	-1.38175	4.29452	13.9596	0.000186778	0.00463093
smallRNA-13945_Chr2:12270100-12270367;-;268	1.32687	3.30524	13.9395	0.000188787	0.00467309
smallRNA-21646_Chr3:21766013-21766683;+;671	-1.5281	4.55934	13.9274	0.00019001	0.0046957
smallRNA-13264_Chr2:8939304-8939694;+;391	-0.678744	6.49838	13.9162	0.000191144	0.00471603
smallRNA-13097_Chr2:8037545-8041050;+;3506	-0.557803	6.48433	13.8947	0.000193339	0.00476244
smallRNA-12135_Chr2:5893413-5896062;+;2650	0.457276	8.0947	13.8909	0.000193739	0.00476453
smallRNA-16142_Chr3:10587628-10588120;+;493	-1.42217	4.8474	13.8628	0.000196649	0.00482826
smallRNA-21612_Chr3:21388916-21389222;-;307	1.04571	4.24846	13.8558	0.000197388	0.00483856
smallRNA-22212_Chr4:1610566-1611018;+;453	-0.69037	5.47811	13.8336	0.000199731	0.00488808
smallRNA-12927_Chr2:7352349-7353533;+;1185	-0.510464	7.01265	13.8212	0.000201054	0.00491252
smallRNA-27378_Chr4:12520034-12520408;-;375	-0.989399	5.97844	13.8033	0.000202982	0.00495164
smallRNA-11367_Chr2:4970678-4972515;+;1838	0.664181	6.03342	13.7991	0.000203433	0.00495467
smallRNA-7399_Chr1:29840988-29841436;+;449	-0.470902	7.21144	13.792	0.000204202	0.00496117
smallRNA-5132_Chr1:16924752-16925959;+;1208	-0.386907	8.54334	13.7906	0.000204355	0.00496117
smallRNA-293_Chr1:3322974-3323485;+;512	-1.8429	4.50665	13.7713	0.000206463	0.00499622
smallRNA-19750_Chr3:14773555-14775175;+;1621	0.548211	7.1836	13.7696	0.000206657	0.00499622
smallRNA-21609_Chr3:21386659-21386969;-;311	0.739837	5.34871	13.7684	0.000206788	0.00499622
smallRNA-25572_Chr4:5481866-5483231;+;1366	0.71981	5.57667	13.728	0.000211278	0.00509659
smallRNA-11344_Chr2:4941792-4942228;+;437	-0.529232	7.17049	13.6821	0.000216504	0.00520615
smallRNA-26660_Chr4:8207801-8208427;+;627	-0.473893	7.96145	13.6821	0.000216508	0.00520615
smallRNA-22880_Chr4:2415746-2416408;+;663	-0.459628	8.17845	13.6771	0.00021708	0.00521165
smallRNA-15609_Chr3:8529479-8529555;+;77	-1.37857	3.19752	13.6435	0.000221003	0.0052925
smallRNA-15923_Chr3:9870091-9870778;+;688	-0.988461	5.24147	13.6394	0.000221483	0.0052925
smallRNA-15213_Chr3:5778545-5781486;+;2942	-0.721192	6.61933	13.6391	0.000221521	0.0052925
smallRNA-21849_Chr4:29408-30247;+;840	-0.754197	5.55133	13.6349	0.000222018	0.0052925
smallRNA-26726_Chr4:8588466-8588905;+;440	0.678443	5.68117	13.6321	0.000222346	0.0052925
smallRNA-640_Chr1:6520972-6521103;+;132	1.15726	4.00169	13.6277	0.000222875	0.0052925
smallRNA-18061_Chr3:13029857-13030248;-;392	1.0103	4.43662	13.6265	0.000223014	0.0052925
smallRNA-23105_Chr4:2860263-2861847;+;1585	0.420143	8.21683	13.6246	0.000223243	0.0052925
smallRNA-15744_Chr3:9153740-9154311;+;572	-0.472924	7.49958	13.6028	0.000225843	0.00534577
smallRNA-27800_Chr4:17403865-17404553;+;689	-0.586994	6.27984	13.5897	0.000227433	0.00537501
smallRNA-27547_Chr4:14334460-14335386;+;927	-0.526021	6.55048	13.5863	0.000227837	0.00537616
smallRNA-3332_Chr1:14437385-14439604;+;2220	0.841114	5.26259	13.5809	0.000228494	0.00538328
smallRNA-7559_Chr2:248382-249386;+;1005	-0.635049	5.92874	13.5761	0.000229085	0.00538884
smallRNA-18105_Chr3:13079159-13079768;+;610	1.0936	4.33353	13.5629	0.000230698	0.00541836
smallRNA-23292_Chr4:3076152-3078852;+;2701	-0.757071	5.54339	13.5247	0.000235445	0.0055213
smallRNA-7724_Chr2:721169-721580;+;412	-0.675279	6.08382	13.5035	0.000238121	0.00557541
smallRNA-21950_Chr4:489479-490513;+;1035	-0.657218	5.95917	13.4973	0.000238908	0.00557933
smallRNA-1512_Chr1:11585650-11586381;+;732	-0.483605	7.3036	13.4964	0.000239025	0.00557933
smallRNA-35366_ChrC:39778-40283;-;506	0.848327	5.50512	13.4867	0.000240255	0.00559606
smallRNA-13875_Chr2:11812711-11813056;+;346	0.745345	6.34305	13.485	0.00024048	0.00559606
smallRNA-22718_Chr4:2173829-2176440;+;2612	0.490403	7.74851	13.4646	0.000243103	0.00564167
smallRNA-17466_Chr3:12430053-12430421;+;369	1.4856	3.50739	13.4603	0.000243663	0.00564167
smallRNA-6789_Chr1:24462400-24462669;+;270	0.702546	5.44603	13.4594	0.000243777	0.00564167
smallRNA-14538_Chr2:17634878-17635836;+;959	-0.662437	5.81887	13.4583	0.00024393	0.00564167
smallRNA-20659_Chr3:16158368-16163156;+;4789	0.506659	12.2666	13.4549	0.000244371	0.00564325
smallRNA-16430_Chr3:11276065-11276524;+;460	-0.597824	6.42647	13.4517	0.000244783	0.00564418
smallRNA-25702_Chr4:5670326-5670637;+;312	1.78343	3.28672	13.4334	0.000247189	0.00569098
smallRNA-2080_Chr1:12967914-12968469;+;556	0.782377	5.24755	13.4276	0.000247952	0.00569286
smallRNA-10242_Chr2:3929189-3929542;+;354	2.38204	3.38134	13.427	0.000248022	0.00569286
smallRNA-1831_Chr1:12515162-12515299;+;138	-1.80408	3.25153	13.4213	0.000248778	0.00570157
smallRNA-16744_Chr3:11668672-11669289;+;618	0.958717	4.88638	13.4145	0.00024969	0.00571382
smallRNA-26341_Chr4:7089532-7090242;+;711	-0.4477	7.99479	13.3973	0.000251984	0.00575763
smallRNA-6611_Chr1:23307088-23307567;+;480	-3.39281	2.1195	13.3933	0.000252531	0.00576142
smallRNA-390_Chr1:4182246-4182328;-;83	0.809921	6.07483	13.3766	0.000254786	0.00580413
smallRNA-27115_Chr4:10668759-10668959;+;201	-1.05832	5.50546	13.3637	0.000256544	0.00583542
smallRNA-20792_Chr3:16526117-16527109;+;993	0.610606	5.90061	13.3442	0.000259221	0.00588139
smallRNA-24298_Chr4:4124041-4125350;+;1310	1.16123	4.08333	13.3433	0.000259342	0.00588139
smallRNA-7193_Chr1:27710266-27710825;+;560	0.559632	7.49925	13.3317	0.000260955	0.00590912
smallRNA-5467_Chr1:17823569-17824415;+;847	-0.477976	7.13694	13.2949	0.000266132	0.00601481
smallRNA-5113_Chr1:16881877-16882083;+;207	1.10506	4.72039	13.2929	0.000266416	0.00601481
smallRNA-1222_Chr1:10152633-10153537;+;905	0.50842	6.94692	13.2584	0.000271355	0.0061172
smallRNA-963_Chr1:8740570-8741681;+;1112	-0.521959	6.82025	13.2533	0.000272101	0.00612489
smallRNA-25129_Chr4:4912408-4912611;+;204	1.43399	3.6218	13.2459	0.000273176	0.00613998
smallRNA-27402_Chr4:12731888-12732248;-;361	-0.952151	4.92631	13.2391	0.000274172	0.00615324
smallRNA-11573_Chr2:5204701-5206633;+;1933	0.746134	5.21916	13.1989	0.000280112	0.00627209
smallRNA-6648_Chr1:23507870-23508817;+;948	-2.21167	2.96702	13.1937	0.000280894	0.00627209
smallRNA-25770_Chr4:5761138-5761607;+;470	-0.646953	6.35973	13.1922	0.00028112	0.00627209
smallRNA-26402_Chr4:7300879-7300960;-;82	1.20259	4.58562	13.1921	0.000281124	0.00627209
smallRNA-19493_Chr3:14529846-14530082;+;237	0.983479	4.22776	13.1724	0.000284099	0.00632914
smallRNA-4564_Chr1:16059601-16060135;+;535	1.3557	3.81585	13.1636	0.000285446	0.00633953
smallRNA-7145_Chr1:27066704-27068958;+;2255	-0.601033	6.22251	13.1601	0.000285981	0.00633953
smallRNA-4288_Chr1:15778577-15779028;+;452	1.41547	3.55666	13.159	0.000286139	0.00633953
smallRNA-14681_Chr2:19416227-19416538;+;312	-1.04521	4.7585	13.1584	0.000286239	0.00633953
smallRNA-22428_Chr4:1814522-1815477;+;956	0.990887	4.90307	13.147	0.000287977	0.00636593
smallRNA-9242_Chr2:2932237-2933837;+;1601	-0.495579	6.96246	13.1451	0.000288271	0.00636593
smallRNA-17322_Chr3:12305236-12307863;+;2628	0.748123	5.5132	13.134	0.000289988	0.00639452
smallRNA-4240_Chr1:15733211-15733713;+;503	0.894269	4.71103	13.1262	0.000291193	0.00641152
smallRNA-6465_Chr1:22460245-22460347;+;103	6.23276	2.1695	13.12	0.000292152	0.00641152
smallRNA-6444_Chr1:22269516-22270563;+;1048	-0.460102	7.36586	13.1194	0.00029225	0.00641152
smallRNA-4031_Chr1:15509368-15510345;+;978	2.12898	3.13809	13.1181	0.000292452	0.00641152
smallRNA-5443_Chr1:17670307-17672224;+;1918	0.78664	5.75402	13.1033	0.000294782	0.00645325
smallRNA-25611_Chr4:5522610-5524314;+;1705	0.760376	5.11457	13.0906	0.000296775	0.00648752
smallRNA-4508_Chr1:16005656-16006340;+;685	0.553658	6.15173	13.0808	0.000298334	0.0065122
smallRNA-20207_Chr3:15347114-15347269;+;156	-1.24367	4.04031	13.0707	0.000299954	0.00653813
smallRNA-14603_Chr2:18676124-18676894;+;771	-0.490825	7.49989	13.0567	0.000302206	0.00657776
smallRNA-2921_Chr1:14004831-14006627;+;1797	-0.520334	6.55735	13.0474	0.000303702	0.00660083
smallRNA-20001_Chr3:15066859-15067423;+;565	0.880007	4.8242	13.0418	0.000304612	0.00660926
smallRNA-8434_Chr2:1998887-2001217;+;2331	0.804022	5.60511	13.0395	0.000304988	0.00660926
smallRNA-13963_Chr2:12472308-12473163;+;856	0.844252	4.84309	13.0341	0.000305868	0.00660926
smallRNA-10241_Chr2:3928252-3928884;+;633	0.754719	5.8947	13.0324	0.000306141	0.00660926
smallRNA-12362_Chr2:6232747-6234112;+;1366	0.499017	6.74659	13.0309	0.000306388	0.00660926
smallRNA-8811_Chr2:2514865-2517648;+;2784	0.465924	8.22888	13.029	0.000306708	0.00660926
smallRNA-26370_Chr4:7210040-7210233;+;194	-0.650804	5.84568	13.0144	0.0003091	0.00665135
smallRNA-6915_Chr1:25066628-25066889;+;262	1.5267	3.43929	13.0017	0.000311216	0.0066874
smallRNA-26401_Chr4:7300352-7300781;+;430	-0.497231	8.45444	12.9911	0.000312974	0.00670624
smallRNA-21829_Chr3:23347184-23347303;+;120	-1.90745	3.15806	12.9911	0.000312979	0.00670624
smallRNA-17647_Chr3:12607330-12607721;+;392	0.52319	6.94495	12.9773	0.000315297	0.00674638
smallRNA-22326_Chr4:1711837-1713705;+;1869	0.630466	5.89895	12.9507	0.000319805	0.00683318
smallRNA-27400_Chr4:12721505-12721749;+;245	4.96309	2.53487	12.9454	0.000320703	0.00684271
smallRNA-206_Chr1:2187916-2188439;+;524	-1.3381	5.05358	12.9295	0.000323437	0.00689134
smallRNA-26156_Chr4:6490212-6490700;+;489	-0.564017	6.6631	12.9089	0.000327028	0.00695807
smallRNA-5090_Chr1:16844389-16844748;+;360	0.543988	6.47909	12.8992	0.00032873	0.00698448
smallRNA-6570_Chr1:23140977-23141319;+;343	-0.797265	5.32934	12.8965	0.000329194	0.00698454
smallRNA-27413_Chr4:12840862-12844688;+;3827	0.461682	7.5515	12.8871	0.000330852	0.0070099
smallRNA-20413_Chr3:15692318-15693642;+;1325	0.474634	6.9974	12.8834	0.000331512	0.00701407
smallRNA-2075_Chr1:12960738-12960857;+;120	-2.92141	2.78916	12.8704	0.00033382	0.00705306
smallRNA-14998_Chr3:3695510-3696188;+;679	-1.28429	4.51446	12.8447	0.000338433	0.00714055
smallRNA-19729_Chr3:14734920-14735608;+;689	-0.641097	6.30182	12.8168	0.000343518	0.00723777
smallRNA-18215_Chr3:13198130-13198804;+;675	1.27861	4.10223	12.8026	0.000346135	0.00728277
smallRNA-26576_Chr4:7843332-7844006;+;675	1.1278	4.08144	12.7629	0.000353567	0.00742882
smallRNA-23720_Chr4:3528682-3531540;+;2859	0.590508	6.44194	12.7587	0.000354358	0.00743313
smallRNA-26549_Chr4:7759359-7761048;+;1690	-1.03262	9.2976	12.7566	0.000354753	0.00743313
smallRNA-11546_Chr2:5178575-5179379;+;805	0.617636	5.51773	12.711	0.000363514	0.00759075
smallRNA-214_Chr1:2275187-2275570;+;384	1.42467	3.80396	12.7087	0.00036396	0.00759075
smallRNA-10225_Chr2:3907117-3907669;+;553	1.22228	3.74084	12.7061	0.000364456	0.00759075
smallRNA-19713_Chr3:14707768-14709348;+;1581	0.634009	6.63776	12.7049	0.000364694	0.00759075
smallRNA-26877_Chr4:9309220-9309860;+;641	-0.667585	6.06177	12.7045	0.000364781	0.00759075
smallRNA-21626_Chr3:21502274-21502601;+;328	-0.54033	6.53044	12.696	0.000366447	0.00761496
smallRNA-7260_Chr1:28544432-28544997;-;566	0.937903	4.49032	12.6908	0.000367458	0.00762551
smallRNA-13682_Chr2:10718001-10718292;+;292	1.78371	3.03959	12.6882	0.000367974	0.00762576
smallRNA-24458_Chr4:4264565-4264913;+;349	0.804294	5.00747	12.6722	0.000371141	0.00768089
smallRNA-3214_Chr1:14310435-14312398;+;1964	0.671699	5.73632	12.667	0.000372157	0.00769142
smallRNA-19490_Chr3:14528169-14528342;-;174	1.19662	3.733	12.6629	0.000372977	0.00769785
smallRNA-5038_Chr1:16747965-16749763;+;1799	0.80438	4.90365	12.6388	0.000377828	0.00778737
smallRNA-13722_Chr2:10909137-10909948;+;812	-0.459656	7.59607	12.6204	0.000381554	0.00784298
smallRNA-13127_Chr2:8175043-8175335;+;293	-0.518685	8.8283	12.6204	0.000381562	0.00784298
smallRNA-25469_Chr4:5336951-5337490;+;540	1.34749	3.65074	12.616	0.000382462	0.00784337
smallRNA-18085_Chr3:13058956-13059053;-;98	-0.792809	5.92511	12.611	0.000383485	0.00784337
smallRNA-13166_Chr2:8407448-8407691;+;244	-0.549344	6.89683	12.6105	0.000383583	0.00784337
smallRNA-6218_Chr1:21368507-21369678;+;1172	-0.448502	7.94564	12.6102	0.000383652	0.00784337
smallRNA-20130_Chr3:15282364-15283383;+;1020	1.01574	4.28304	12.6042	0.000384887	0.00785801
smallRNA-15590_Chr3:8426115-8427440;+;1326	-0.457577	7.12198	12.6	0.000385737	0.00786478
smallRNA-20416_Chr3:15695700-15697573;+;1874	0.440854	7.21233	12.5886	0.000388104	0.00790241
smallRNA-25887_Chr4:5951251-5954971;+;3721	0.508829	6.77887	12.5801	0.00038987	0.00792771
smallRNA-2339_Chr1:13382950-13384138;+;1189	1.29952	3.77708	12.5712	0.000391736	0.00795497
smallRNA-24791_Chr4:4571265-4571467;-;203	1.47268	3.56819	12.5644	0.000393168	0.00797336
smallRNA-12567_Chr2:6548301-6558302;+;10002	0.416455	9.2503	12.5509	0.000396021	0.00802049
smallRNA-8163_Chr2:1586397-1587041;+;645	-0.58895	5.75573	12.536	0.00039918	0.00807366
smallRNA-18153_Chr3:13136837-13139148;+;2312	0.667026	5.8977	12.518	0.000403048	0.00814104
smallRNA-11053_Chr2:4686128-4686317;+;190	1.53696	3.76997	12.5027	0.000406359	0.00819698
smallRNA-13426_Chr2:9713014-9713475;+;462	-0.618964	6.08613	12.4805	0.000411221	0.00827945
smallRNA-20284_Chr3:15458817-15466811;+;7995	0.484433	7.09102	12.4791	0.00041154	0.00827945
smallRNA-25278_Chr4:5045317-5051216;+;5900	0.534494	7.13502	12.4738	0.000412689	0.00829155
smallRNA-25998_Chr4:6144818-6144856;+;39	1.52613	3.44224	12.436	0.000421131	0.00843965
smallRNA-24699_Chr4:4494744-4495007;+;264	1.45531	3.8376	12.4358	0.000421175	0.00843965
smallRNA-17387_Chr3:12356820-12357030;+;211	-0.881885	4.99864	12.4217	0.000424381	0.00849266
smallRNA-21485_Chr3:20206252-20208452;-;2201	-0.604571	7.48741	12.3961	0.000430243	0.00858887
smallRNA-2410_Chr1:13442631-13447799;+;5169	0.522937	6.56545	12.3957	0.000430322	0.00858887
smallRNA-6524_Chr1:22850050-22850675;+;626	-0.531414	6.68804	12.3909	0.000431435	0.00859974
smallRNA-27663_Chr4:15696281-15697026;+;746	-0.757509	4.97645	12.38	0.000433953	0.00863858
smallRNA-20412_Chr3:15690562-15692208;+;1647	0.487656	6.85516	12.3663	0.000437155	0.00868424
smallRNA-7078_Chr1:26425561-26426018;+;458	-0.698648	5.71791	12.3653	0.000437393	0.00868424
smallRNA-18049_Chr3:13017500-13018594;+;1095	0.776521	5.20057	12.3601	0.000438607	0.00869614
smallRNA-14305_Chr2:15411620-15411863;+;244	0.884384	5.22506	12.3565	0.000439458	0.00869614
smallRNA-2134_Chr1:13070143-13070433;+;291	-1.74832	3.19578	12.3512	0.000440694	0.00869614
smallRNA-6159_Chr1:21105017-21105531;+;515	1.2897	3.78768	12.3509	0.00044078	0.00869614
smallRNA-7444_Chr2:8980-10652;+;1673	0.427861	7.44295	12.3486	0.000441324	0.00869614
smallRNA-16432_Chr3:11283789-11284296;+;508	0.547891	6.68643	12.3459	0.000441957	0.00869614
smallRNA-17767_Chr3:12720749-12721916;+;1168	0.754903	5.48617	12.3457	0.000442011	0.00869614
smallRNA-1596_Chr1:11857097-11857130;+;34	-1.12562	4.68549	12.3288	0.000446014	0.00876028
smallRNA-17818_Chr3:12775186-12775785;+;600	0.839402	4.64214	12.3267	0.000446522	0.00876028
smallRNA-7885_Chr2:1196186-1196850;+;665	-0.41935	8.61554	12.3234	0.000447313	0.00876028
smallRNA-21201_Chr3:18018750-18019294;+;545	1.0272	4.74905	12.3223	0.000447584	0.00876028
smallRNA-16382_Chr3:11180601-11183189;+;2589	0.403389	8.60571	12.308	0.000451022	0.00881616
smallRNA-22667_Chr4:2106381-2106678;+;298	0.862404	4.82938	12.2996	0.000453046	0.00884432
smallRNA-22309_Chr4:1698228-1699361;+;1134	1.23876	4.11787	12.2844	0.000456758	0.00890531
smallRNA-16158_Chr3:10664107-10664586;+;480	-1.65059	3.50417	12.2712	0.000459996	0.00895691
smallRNA-26943_Chr4:9716073-9716189;+;117	-2.42901	3.19568	12.2685	0.000460681	0.00895873
smallRNA-17473_Chr3:12434146-12435194;+;1049	0.990039	4.50738	12.2564	0.000463663	0.00900516
smallRNA-21783_Chr3:22786066-22787585;+;1520	-0.683208	6.98326	12.2257	0.000471353	0.00914279
smallRNA-16709_Chr3:11613387-11614700;+;1314	0.576778	6.30325	12.2229	0.000472053	0.00914467
smallRNA-14157_Chr2:13961406-13961994;+;589	-1.72859	4.16948	12.2188	0.000473093	0.00915311
smallRNA-17699_Chr3:12653819-12654253;+;435	-0.981382	4.93255	12.2063	0.000476277	0.00920297
smallRNA-13642_Chr2:10595885-10598379;+;2495	0.755142	5.09797	12.2034	0.000477014	0.00920546
smallRNA-16973_Chr3:11942445-11945585;+;3141	0.484777	6.84038	12.1988	0.000478214	0.00921687
smallRNA-5620_Chr1:18456677-18457952;+;1276	-0.364127	8.53552	12.1886	0.00048082	0.00925351
smallRNA-14459_Chr2:16865921-16866416;+;496	-0.667409	5.37808	12.1848	0.000481815	0.00925351
smallRNA-7870_Chr2:1167345-1168529;+;1185	-0.491665	8.09118	12.1842	0.000481947	0.00925351
smallRNA-16811_Chr3:11741219-11742461;+;1243	0.856341	5.01959	12.1815	0.000482663	0.00925553
smallRNA-26635_Chr4:8087694-8088451;+;758	-0.52406	6.19985	12.112	0.000500994	0.00959489
smallRNA-18060_Chr3:13029260-13029773;+;514	0.82789	4.70776	12.0967	0.000505112	0.00966154
smallRNA-1451_Chr1:11319153-11319473;+;321	0.855772	4.74497	12.0943	0.000505752	0.00966158
smallRNA-10335_Chr2:4006628-4006766;-;139	-1.18049	4.3133	12.0649	0.000513812	0.00980319
smallRNA-12042_Chr2:5772911-5773199;+;289	-0.787601	5.74964	12.0385	0.000521128	0.00993027
smallRNA-16815_Chr3:11747728-11747822;-;95	-1.36223	4.09354	12.0226	0.000525597	0.00998853
smallRNA-7096_Chr1:26608056-26608308;+;253	-0.68195	6.05394	12.0201	0.0005263	0.00998853
smallRNA-35378_ChrC:51211-51235;-;25	0.680739	7.76042	12.0198	0.000526392	0.00998853
smallRNA-19306_Chr3:14306809-14308291;+;1483	-0.477248	6.84012	12.0158	0.000527522	0.00998853
smallRNA-26696_Chr4:8438482-8438870;+;389	-0.433478	7.8314	12.0152	0.000527691	0.00998853
smallRNA-8555_Chr2:2163811-2166044;+;2234	0.489288	7.57289	12.0136	0.000528141	0.00998853
smallRNA-9796_Chr2:3517204-3517543;+;340	-0.88581	5.3867	12.0099	0.000529173	0.00999323
smallRNA-18042_Chr3:13006949-13007077;+;129	0.935765	4.6316	12.0074	0.000529891	0.00999323
smallRNA-2113_Chr1:13033807-13034329;+;523	-0.51737	7.17896	12.0057	0.000530369	0.00999323
smallRNA-8532_Chr2:2125790-2129685;+;3896	0.409827	7.51883	11.9967	0.000532954	0.0100295
smallRNA-12969_Chr2:7524498-7524857;-;360	2.07296	2.63455	11.9557	0.000544812	0.0102284
smallRNA-4476_Chr1:15980705-15981015;+;311	-0.81622	5.08408	11.9543	0.000545204	0.0102284
smallRNA-10985_Chr2:4609073-4609556;+;484	1.05491	4.52751	11.9532	0.000545548	0.0102284
smallRNA-25506_Chr4:5374287-5375462;+;1176	-0.456673	8.52474	11.9504	0.000546357	0.0102309
smallRNA-16551_Chr3:11458969-11460006;+;1038	0.488974	6.75465	11.9386	0.000549821	0.010283
smallRNA-9441_Chr2:3155394-3155868;+;475	0.760142	4.87559	11.9266	0.000553372	0.0103367
smallRNA-5256_Chr1:17187655-17188900;+;1246	-0.400292	7.95577	11.9149	0.000556876	0.0103893
smallRNA-5398_Chr1:17560746-17561048;+;303	-0.454477	6.77297	11.9116	0.000557856	0.0103948
smallRNA-6788_Chr1:24456956-24458472;+;1517	0.592211	6.39179	11.9007	0.000561124	0.0104428
smallRNA-1458_Chr1:11366982-11367364;+;383	-1.06858	4.76717	11.8645	0.000572147	0.0106268
smallRNA-5732_Chr1:18999805-18999972;+;168	1.04067	4.1411	11.8636	0.000572414	0.0106268
smallRNA-17105_Chr3:12097403-12098065;+;663	1.08149	4.23338	11.8537	0.000575467	0.0106704
smallRNA-2570_Chr1:13631895-13632972;+;1078	0.622	5.77256	11.8337	0.000581682	0.0107725
smallRNA-11021_Chr2:4648249-4648453;+;205	2.09489	2.79064	11.8234	0.000584915	0.0108191
smallRNA-4070_Chr1:15545361-15550381;+;5021	0.663304	8.36003	11.8104	0.000589001	0.0108713
smallRNA-12271_Chr2:6103385-6104060;+;676	0.794685	5.38807	11.8093	0.000589355	0.0108713
smallRNA-4493_Chr1:15996024-15996049;-;26	0.938097	4.30857	11.8076	0.000589886	0.0108713
smallRNA-13186_Chr2:8470909-8470928;-;20	-1.44341	3.34599	11.8031	0.000591321	0.0108845
smallRNA-2225_Chr1:13234081-13236432;+;2352	0.520831	6.31701	11.7967	0.000593357	0.0109025
smallRNA-1418_Chr1:11179960-11180380;+;421	-0.755238	5.69186	11.7933	0.000594452	0.0109025
smallRNA-2297_Chr1:13338770-13339808;+;1039	0.798233	5.18332	11.7933	0.000594458	0.0109025
smallRNA-13205_Chr2:8567942-8568258;+;317	3.02877	2.23078	11.7894	0.000595695	0.0109119
smallRNA-35360_ChrC:33503-33902;+;400	0.53235	6.96353	11.7847	0.000597182	0.0109212
smallRNA-19455_Chr3:14474242-14475183;+;942	0.855591	4.7544	11.7825	0.000597891	0.0109212
smallRNA-4390_Chr1:15862800-15863287;+;488	1.32153	4.28594	11.7811	0.00059836	0.0109212
smallRNA-17794_Chr3:12748147-12749248;+;1102	1.14864	4.13207	11.7608	0.000604905	0.0110273
smallRNA-22846_Chr4:2335067-2335895;+;829	-0.539355	6.68887	11.7523	0.000607691	0.0110554
smallRNA-25136_Chr4:4917249-4921393;+;4145	0.459852	7.07368	11.7516	0.000607906	0.0110554
smallRNA-35403_ChrC:75914-75934;+;21	0.833325	4.91677	11.7424	0.000610916	0.0110968
smallRNA-78_Chr1:639532-639599;+;68	-1.37216	3.43438	11.7358	0.000613092	0.011123
smallRNA-19307_Chr3:14308615-14308972;+;358	-1.44361	3.66488	11.732	0.000614339	0.0111323
smallRNA-24398_Chr4:4212216-4213152;+;937	0.937413	4.29734	11.7249	0.0006167	0.0111618
smallRNA-2356_Chr1:13394721-13396410;+;1690	0.577928	6.17191	11.7212	0.000617912	0.0111704
smallRNA-12899_Chr2:7246531-7247964;+;1434	-0.392719	8.01406	11.719	0.000618652	0.0111704
smallRNA-27827_Chr4:17789406-17789947;+;542	-0.426477	8.16848	11.7158	0.000619718	0.0111763
smallRNA-1349_Chr1:10967060-10967688;+;629	-1.54004	3.82354	11.7083	0.000622217	0.011208
smallRNA-14765_Chr3:740781-742216;+;1436	1.07837	4.38162	11.7015	0.000624503	0.0112359
smallRNA-16152_Chr3:10640884-10642324;+;1441	0.473343	6.7046	11.6948	0.000626763	0.0112632
smallRNA-18922_Chr3:13884441-13890526;+;6086	0.48453	7.41056	11.6784	0.000632315	0.0113495
smallRNA-26813_Chr4:8941808-8943738;+;1931	0.794852	5.20838	11.6706	0.000634952	0.0113833
smallRNA-8986_Chr2:2690536-2690930;+;395	-0.880732	4.92256	11.6681	0.000635817	0.0113853
smallRNA-156_Chr1:1544385-1544549;+;165	-1.49527	4.02933	11.6595	0.000638739	0.0114242
smallRNA-26041_Chr4:6207607-6207984;+;378	0.730526	5.88898	11.6533	0.000640875	0.0114488
smallRNA-7343_Chr1:29422217-29422645;+;429	0.487174	8.37015	11.651	0.000641671	0.0114496
smallRNA-26343_Chr4:7099846-7100703;+;858	-0.553272	7.25675	11.6459	0.000643434	0.0114675
smallRNA-15880_Chr3:9719327-9719419;+;93	-1.17744	4.09832	11.6428	0.000644529	0.0114735
smallRNA-12278_Chr2:6117461-6121215;+;3755	0.549587	6.23325	11.631	0.000648633	0.011533
smallRNA-25660_Chr4:5602582-5603163;+;582	0.641091	5.83596	11.6222	0.000651707	0.0115627
smallRNA-15921_Chr3:9861468-9863659;+;2192	-0.424051	7.85407	11.6218	0.00065183	0.0115627
smallRNA-4244_Chr1:15737944-15738643;+;700	1.21673	3.8884	11.6072	0.000656984	0.0116314
smallRNA-25730_Chr4:5694355-5695533;+;1179	1.39876	3.6293	11.6064	0.000657236	0.0116314
smallRNA-17842_Chr3:12806541-12806753;+;213	1.39863	3.43651	11.5916	0.000662489	0.0117107
smallRNA-13696_Chr2:10814348-10815303;+;956	-0.467565	6.83964	11.5803	0.000666526	0.0117683
smallRNA-4501_Chr1:16001587-16001735;-;149	1.41268	3.70027	11.5688	0.00067068	0.0118279
smallRNA-20982_Chr3:17070665-17072229;+;1565	0.452046	6.64758	11.5586	0.000674365	0.0118706
smallRNA-14099_Chr2:13404290-13404699;+;410	0.687605	5.23152	11.5563	0.00067519	0.0118706
smallRNA-19496_Chr3:14533552-14533710;-;159	1.20775	4.12375	11.5556	0.000675452	0.0118706
smallRNA-4428_Chr1:15910575-15912342;+;1768	0.645605	5.95764	11.5241	0.000687015	0.012049
smallRNA-11330_Chr2:4929597-4930340;+;744	1.54058	3.43993	11.5228	0.000687471	0.012049
smallRNA-5767_Chr1:19218252-19218518;+;267	0.862083	4.95093	11.5214	0.00068799	0.012049
smallRNA-2687_Chr1:13760972-13761371;+;400	1.02755	4.20942	11.511	0.000691859	0.0121027
smallRNA-2634_Chr1:13712454-13712770;+;317	1.4759	3.31665	11.4928	0.000698649	0.0122074
smallRNA-723_Chr1:7088779-7089220;+;442	-0.902384	4.78095	11.4863	0.000701123	0.0122365
smallRNA-7550_Chr2:228781-229250;+;470	-1.86513	3.23608	11.4711	0.000706861	0.0123125
smallRNA-19853_Chr3:14886084-14886621;+;538	1.50315	3.34448	11.4705	0.000707102	0.0123125
smallRNA-26465_Chr4:7512065-7512853;+;789	-0.863988	4.95794	11.4569	0.000712287	0.0123663
smallRNA-26039_Chr4:6206365-6206881;+;517	0.582512	5.82735	11.456	0.000712637	0.0123663
smallRNA-8817_Chr2:2520456-2525947;+;5492	0.348026	9.31277	11.4558	0.000712703	0.0123663
smallRNA-4977_Chr1:16660472-16664414;+;3943	0.402976	7.54121	11.4539	0.000713459	0.0123663
smallRNA-27543_Chr4:14327771-14328724;+;954	0.488938	7.28951	11.4454	0.000716724	0.0124087
smallRNA-13056_Chr2:7879668-7880583;+;916	-0.577501	7.76424	11.4364	0.000720183	0.012447
smallRNA-17491_Chr3:12446565-12447952;+;1388	-0.4588	7.23629	11.4354	0.000720578	0.012447
smallRNA-7134_Chr1:26956632-26957085;+;454	-1.13421	3.89069	11.4331	0.000721459	0.012448
smallRNA-27301_Chr4:11835578-11838801;+;3224	1.00111	4.84666	11.4284	0.000723294	0.0124604
smallRNA-8328_Chr2:1831937-1833480;+;1544	0.389266	7.91545	11.4271	0.000723822	0.0124604
smallRNA-14503_Chr2:17274940-17275147;+;208	0.826272	4.62454	11.4138	0.000728993	0.0125352
smallRNA-26589_Chr4:7884906-7885870;+;965	-0.94463	6.13576	11.4002	0.000734364	0.0126132
smallRNA-15705_Chr3:8941433-8942519;+;1087	-0.70399	6.34144	11.3894	0.000738652	0.0126725
smallRNA-4039_Chr1:15517154-15519674;+;2521	0.925804	4.81853	11.3776	0.000743331	0.0127384
smallRNA-846_Chr1:8035834-8036168;+;335	-0.426356	7.49274	11.3546	0.000752613	0.0128829
smallRNA-21486_Chr3:20209252-20209680;+;429	0.49643	6.30521	11.3433	0.000757206	0.0129468
smallRNA-25294_Chr4:5087838-5088964;+;1127	-0.517668	6.42834	11.3401	0.000758505	0.0129544
smallRNA-14519_Chr2:17362637-17363946;+;1310	-0.497237	7.13348	11.328	0.000763461	0.0130244
smallRNA-8832_Chr2:2541509-2542964;+;1456	0.506237	7.05893	11.3086	0.000771497	0.0131467
smallRNA-1475_Chr1:11421096-11421452;+;357	-0.980445	4.67674	11.2874	0.000780339	0.0132824
smallRNA-19567_Chr3:14590568-14591317;+;750	0.912818	5.0721	11.2685	0.000788322	0.0134008
smallRNA-16704_Chr3:11609684-11610318;+;635	0.902495	4.69727	11.2668	0.000789065	0.0134008
smallRNA-15753_Chr3:9197446-9197828;+;383	0.675211	5.21202	11.2624	0.000790917	0.0134172
smallRNA-19747_Chr3:14765353-14767467;+;2115	0.548932	6.30108	11.2574	0.000793068	0.0134279
smallRNA-10991_Chr2:4612418-4613387;+;970	1.03723	4.58638	11.2568	0.000793316	0.0134279
smallRNA-14161_Chr2:14009316-14010379;+;1064	-0.400818	7.4387	11.2513	0.000795652	0.0134374
smallRNA-4813_Chr1:16339908-16340971;+;1064	0.716512	5.19612	11.2513	0.000795653	0.0134374
smallRNA-1480_Chr1:11435701-11435974;-;274	-1.61881	4.87398	11.2368	0.000801908	0.013528
smallRNA-15640_Chr3:8661841-8662329;+;489	-0.464634	7.00572	11.2081	0.000814406	0.0137235
smallRNA-22980_Chr4:2653958-2654028;+;71	-2.29142	2.59566	11.1987	0.000818551	0.013764
smallRNA-10877_Chr2:4510236-4510819;+;584	1.273	3.85217	11.1985	0.000818627	0.013764
smallRNA-21728_Chr3:22499384-22500844;+;1461	-2.04395	3.46747	11.1916	0.000821668	0.0137967
smallRNA-1466_Chr1:11378055-11378468;+;414	-2.13464	3.01138	11.19	0.00082239	0.0137967
smallRNA-16122_Chr3:10555355-10555731;+;377	-1.14271	4.09261	11.1648	0.000833652	0.0139577
smallRNA-7863_Chr2:1135053-1135666;+;614	-0.445585	7.1778	11.1642	0.000833919	0.0139577
smallRNA-6305_Chr1:21746784-21752732;+;5949	0.414266	8.2098	11.1623	0.000834752	0.0139577
smallRNA-23715_Chr4:3523374-3524693;+;1320	0.502355	6.6528	11.1556	0.000837792	0.0139931
smallRNA-10256_Chr2:3940035-3940288;+;254	1.25269	3.97211	11.1525	0.000839165	0.0139937
smallRNA-700_Chr1:6958262-6958939;+;678	-2.02675	4.81934	11.1514	0.000839675	0.0139937
smallRNA-26350_Chr4:7115401-7115503;+;103	-0.746439	5.40245	11.1412	0.00084431	0.0140554
smallRNA-19873_Chr3:14901518-14902711;+;1194	0.512671	6.10027	11.1311	0.000848901	0.0141164
smallRNA-22482_Chr4:1867029-1868243;+;1215	1.29795	3.69884	11.1178	0.000855052	0.0141943
smallRNA-6871_Chr1:24838140-24838855;+;716	0.492563	7.5578	11.1169	0.00085546	0.0141943
smallRNA-25213_Chr4:4984891-4985813;+;923	0.762512	4.99073	11.0958	0.00086524	0.0143408
smallRNA-887_Chr1:8370963-8371434;+;472	0.807456	5.03184	11.0887	0.000868554	0.01438
smallRNA-26243_Chr4:6759062-6759772;+;711	-0.417477	7.85043	11.0834	0.000871027	0.0144019
smallRNA-17141_Chr3:12142160-12142657;+;498	-0.471934	6.61549	11.0818	0.000871778	0.0144019
smallRNA-14134_Chr2:13717225-13718179;+;955	-0.370724	7.79687	11.076	0.000874527	0.0144252
smallRNA-10075_Chr2:3784265-3784891;+;627	-0.502057	6.16364	11.0748	0.000875089	0.0144252
smallRNA-25663_Chr4:5605727-5606588;+;862	1.45298	3.8587	11.0656	0.00087942	0.0144808
smallRNA-12143_Chr2:5923177-5923505;+;329	0.643185	5.7911	11.0583	0.000882912	0.0145225
smallRNA-6936_Chr1:25236929-25237271;-;343	0.989965	5.43477	11.0428	0.000890303	0.0146282
smallRNA-24918_Chr4:4691328-4692184;+;857	1.05468	4.51785	11.0399	0.0008917	0.0146353
smallRNA-20156_Chr3:15301761-15306470;+;4710	0.426657	7.90025	11.0376	0.000892817	0.0146378
smallRNA-11977_Chr2:5648747-5649600;+;854	-1.65369	3.61764	11.0309	0.000896079	0.0146679
smallRNA-11211_Chr2:4827874-4828518;+;645	0.740845	5.02348	11.0279	0.000897493	0.0146679
smallRNA-27846_Chr4:18181928-18182872;+;945	-0.552322	6.11323	11.0272	0.000897846	0.0146679
smallRNA-16707_Chr3:11611037-11611750;+;714	1.02939	4.65337	11.0242	0.0008993	0.0146679
smallRNA-20263_Chr3:15441290-15441919;+;630	0.787415	5.28768	11.0238	0.000899496	0.0146679
smallRNA-22289_Chr4:1675337-1680439;+;5103	0.55935	7.14185	11.0001	0.000911048	0.0148403
smallRNA-17143_Chr3:12144606-12145201;+;596	-0.509568	6.52311	10.9854	0.00091834	0.0149381
smallRNA-2552_Chr1:13617119-13617370;-;252	1.06681	4.35271	10.984	0.000919024	0.0149381
smallRNA-5947_Chr1:19981423-19981619;+;197	-1.3631	4.71254	10.9801	0.000920951	0.0149508
smallRNA-11194_Chr2:4812412-4815465;+;3054	0.478165	6.80667	10.9784	0.00092178	0.0149508
smallRNA-5294_Chr1:17323699-17324977;+;1279	-0.372438	9.67526	10.9728	0.000924608	0.0149806
smallRNA-7538_Chr2:171568-172134;+;567	-0.485051	6.71517	10.9584	0.000931807	0.0150811
smallRNA-5286_Chr1:17299611-17300517;+;907	-0.351681	8.43871	10.953	0.000934527	0.015109
smallRNA-7530_Chr2:131847-132103;+;257	-1.0565	4.18694	10.9481	0.000937017	0.0151215
smallRNA-13187_Chr2:8471008-8471441;+;434	-0.648561	5.91735	10.9459	0.000938103	0.0151215
smallRNA-16378_Chr3:11172055-11176274;+;4220	0.361852	8.40912	10.9455	0.000938292	0.0151215
smallRNA-1724_Chr1:12270213-12270779;+;567	-0.521995	6.74491	10.9376	0.000942326	0.0151704
smallRNA-10452_Chr2:4120080-4123148;+;3069	0.476771	6.69081	10.935	0.00094364	0.0151754
smallRNA-22544_Chr4:1936653-1937189;+;537	-1.54713	3.42112	10.9324	0.000944957	0.0151804
smallRNA-21481_Chr3:20188398-20189619;+;1222	0.493174	6.67759	10.915	0.000953906	0.015308
smallRNA-13302_Chr2:9161158-9161987;+;830	-0.417056	7.31713	10.9096	0.00095666	0.0153359
smallRNA-12658_Chr2:6666568-6667665;+;1098	-1.40139	5.35721	10.9052	0.000958937	0.0153562
smallRNA-23036_Chr4:2779262-2779402;+;141	-0.829101	5.03643	10.8922	0.000965708	0.0154483
smallRNA-7700_Chr2:667030-668081;+;1052	-0.437618	7.80492	10.8893	0.000967233	0.0154563
smallRNA-8654_Chr2:2330170-2331454;+;1285	-0.419669	7.01384	10.8793	0.00097246	0.0155235
smallRNA-26038_Chr4:6205200-6206306;+;1107	0.77354	5.40463	10.8722	0.000976178	0.0155658
smallRNA-6523_Chr1:22845801-22845969;+;169	-1.21535	4.39618	10.8703	0.000977162	0.0155658
smallRNA-4133_Chr1:15626775-15627467;+;693	1.21856	3.92898	10.863	0.000981045	0.0156112
smallRNA-13702_Chr2:10847901-10848087;+;187	-1.27715	4.61633	10.8459	0.000990158	0.0157397
smallRNA-1728_Chr1:12274463-12274739;+;277	2.13204	2.86819	10.8423	0.000992079	0.0157537
smallRNA-17379_Chr3:12347049-12347928;+;880	0.488687	6.72767	10.8353	0.000995807	0.0157755
smallRNA-25587_Chr4:5505452-5506783;+;1332	0.51671	6.77102	10.8331	0.00099703	0.0157755
smallRNA-14983_Chr3:3527153-3527249;+;97	2.29214	2.81439	10.8328	0.000997158	0.0157755
smallRNA-24355_Chr4:4168135-4168494;+;360	2.00071	2.88292	10.832	0.00099762	0.0157755
smallRNA-19483_Chr3:14518266-14518411;-;146	1.71199	3.21838	10.8164	0.00100607	0.0158585
smallRNA-21517_Chr3:20539235-20540419;+;1185	-0.397968	8.37143	10.8162	0.00100615	0.0158585
smallRNA-21429_Chr3:19577808-19578481;+;674	-0.481762	8.52811	10.8157	0.00100645	0.0158585
smallRNA-2911_Chr1:13991106-13992750;+;1645	0.687386	5.71075	10.8143	0.00100722	0.0158585
smallRNA-4893_Chr1:16494416-16496248;+;1833	0.59521	6.03584	10.8126	0.0010081	0.0158585
smallRNA-9126_Chr2:2806536-2808005;+;1470	0.593973	6.10607	10.8097	0.00100972	0.0158675
smallRNA-26843_Chr4:9086444-9088325;+;1882	0.70576	6.1581	10.8057	0.00101191	0.0158854
smallRNA-16068_Chr3:10395173-10395805;+;633	0.937007	4.30935	10.7842	0.00102372	0.0160542
smallRNA-10803_Chr2:4433685-4433924;+;240	0.627532	5.44462	10.774	0.00102935	0.0161209
smallRNA-9909_Chr2:3619951-3620885;+;935	0.725057	5.38371	10.7727	0.0010301	0.0161209
smallRNA-12053_Chr2:5794709-5797258;+;2550	0.505218	6.01885	10.7543	0.0010404	0.0162652
smallRNA-12785_Chr2:6965375-6966121;+;747	0.91832	4.40962	10.7487	0.00104354	0.0162975
smallRNA-904_Chr1:8471839-8472295;+;457	-0.839197	4.95485	10.7436	0.00104639	0.0163252
smallRNA-8514_Chr2:2101073-2102758;+;1686	0.442848	7.02854	10.7347	0.00105143	0.016387
smallRNA-26360_Chr4:7164402-7164715;+;314	-0.590534	6.38898	10.7221	0.00105864	0.0164823
smallRNA-24007_Chr4:3813598-3814356;+;759	0.960086	4.29901	10.7075	0.00106701	0.0165792
smallRNA-10574_Chr2:4219110-4220966;+;1857	0.443363	6.83693	10.7075	0.00106705	0.0165792
smallRNA-18471_Chr3:13442315-13443162;+;848	1.10846	4.2686	10.7039	0.00106909	0.0165939
smallRNA-18217_Chr3:13199141-13200259;+;1119	0.988201	4.43486	10.7013	0.00107063	0.0166008
smallRNA-15849_Chr3:9614891-9616920;+;2030	0.424006	7.52229	10.6823	0.00108166	0.0167428
smallRNA-13526_Chr2:10139015-10139429;+;415	0.750793	5.28267	10.6817	0.001082	0.0167428
smallRNA-14123_Chr2:13632758-13633252;+;495	-1.44119	3.6665	10.6798	0.00108312	0.0167431
smallRNA-1334_Chr1:10880776-10880993;+;218	-0.577659	5.88577	10.6671	0.00109059	0.0168414
smallRNA-16540_Chr3:11442553-11442842;+;290	-0.764953	4.72867	10.6554	0.00109753	0.0169312
smallRNA-16361_Chr3:11140141-11141297;+;1157	-0.368761	8.86221	10.653	0.00109895	0.0169358
smallRNA-21472_Chr3:20070526-20071350;-;825	-1.12595	3.80572	10.6471	0.00110245	0.0169676
smallRNA-11871_Chr2:5491916-5492673;+;758	1.44231	3.32169	10.6457	0.00110326	0.0169676
smallRNA-22195_Chr4:1528292-1528364;+;73	1.4265	3.40087	10.6439	0.00110436	0.0169676
smallRNA-20414_Chr3:15693684-15694190;+;507	0.922199	4.43699	10.6368	0.00110861	0.0170155
smallRNA-22898_Chr4:2444360-2445548;+;1189	0.774164	4.81802	10.629	0.00111326	0.0170612
smallRNA-17684_Chr3:12644041-12644900;+;860	1.16025	3.93762	10.6281	0.00111384	0.0170612
smallRNA-23193_Chr4:2986277-2986425;+;149	-0.691619	5.44545	10.6238	0.00111642	0.0170835
smallRNA-2197_Chr1:13178751-13181061;+;2311	0.539602	6.64816	10.5929	0.00113526	0.0173542
smallRNA-12676_Chr2:6695344-6696313;+;970	-0.497195	6.67344	10.5898	0.00113715	0.0173656
smallRNA-5464_Chr1:17820308-17821537;+;1230	0.556713	6.17989	10.5747	0.00114648	0.0174905
smallRNA-12781_Chr2:6957520-6958676;+;1157	0.651157	5.98071	10.5665	0.00115152	0.0175497
smallRNA-18599_Chr3:13570109-13570224;+;116	1.13101	3.81859	10.5638	0.00115321	0.0175578
smallRNA-27207_Chr4:11208541-11211072;+;2532	0.882616	4.92986	10.5528	0.00116012	0.0176452
smallRNA-8888_Chr2:2598907-2602008;+;3102	0.437581	7.21289	10.5499	0.00116196	0.0176555
smallRNA-14363_Chr2:16003328-16004674;+;1347	0.49485	6.81196	10.545	0.00116504	0.0176845
smallRNA-20654_Chr3:16154847-16155454;+;608	-0.697541	5.20519	10.5405	0.00116784	0.0177093
smallRNA-8110_Chr2:1486784-1487110;+;327	0.882059	4.34094	10.5379	0.00116948	0.0177165
smallRNA-17317_Chr3:12302116-12302293;+;178	1.24858	3.73835	10.5359	0.0011708	0.0177187
smallRNA-26679_Chr4:8308359-8308768;+;410	-0.520431	6.63729	10.5295	0.00117485	0.0177573
smallRNA-14474_Chr2:16972511-16973848;+;1338	-0.554633	6.08737	10.5282	0.00117569	0.0177573
smallRNA-20332_Chr3:15543448-15546491;+;3044	0.7811	4.93368	10.5158	0.00118358	0.0178297
smallRNA-14910_Chr3:2798960-2799378;+;419	0.575766	5.89121	10.5152	0.00118394	0.0178297
smallRNA-12128_Chr2:5883022-5885951;+;2930	0.401259	7.35215	10.5151	0.00118402	0.0178297
smallRNA-15732_Chr3:9123510-9123874;+;365	-0.498841	7.73687	10.5072	0.00118911	0.0178886
smallRNA-10821_Chr2:4450154-4450259;+;106	-0.954167	4.18924	10.4838	0.00120427	0.0180987
smallRNA-6712_Chr1:23946852-23947210;+;359	-0.480972	6.56222	10.45	0.00122648	0.0183992
smallRNA-26105_Chr4:6362218-6362622;+;405	0.993679	4.28068	10.4497	0.00122669	0.0183992
smallRNA-4502_Chr1:16002050-16002344;-;295	1.4135	3.42171	10.4431	0.0012311	0.0184369
smallRNA-26701_Chr4:8457929-8458520;+;592	-0.594662	6.41809	10.4423	0.00123164	0.0184369
smallRNA-18148_Chr3:13132658-13133593;+;936	0.748935	4.82148	10.4375	0.00123482	0.0184662
smallRNA-4683_Chr1:16185814-16186700;+;887	0.632767	5.1953	10.4238	0.00124399	0.0185851
smallRNA-26122_Chr4:6386718-6387968;+;1251	-0.450289	6.68591	10.4014	0.00125923	0.0187941
smallRNA-10687_Chr2:4314330-4314634;+;305	-0.951786	4.53891	10.395	0.00126358	0.0188405
smallRNA-5230_Chr1:17111164-17112479;+;1316	0.565958	6.2232	10.3873	0.00126883	0.0189002
smallRNA-21814_Chr3:23156730-23158216;+;1487	-0.377952	8.18001	10.3797	0.0012741	0.0189601
smallRNA-17598_Chr3:12554201-12554625;+;425	1.54835	3.3842	10.3633	0.00128543	0.0191098
smallRNA-2453_Chr1:13491032-13491664;+;633	0.971191	4.44867	10.3496	0.00129506	0.0192342
smallRNA-22917_Chr4:2520878-2521722;+;845	-0.452431	6.42717	10.3473	0.00129661	0.0192384
smallRNA-2999_Chr1:14071369-14071550;+;182	1.47705	3.29175	10.3403	0.0013016	0.0192934
smallRNA-8118_Chr2:1498311-1498964;+;654	-0.486909	7.02611	10.3305	0.0013085	0.0193768
smallRNA-26710_Chr4:8530217-8530413;+;197	-0.687632	6.84389	10.3249	0.00131245	0.0194053
smallRNA-18527_Chr3:13504423-13504735;+;313	1.61291	3.22661	10.3237	0.0013133	0.0194053
smallRNA-14812_Chr3:1231209-1232261;+;1053	-1.00607	5.20105	10.3224	0.00131427	0.0194053
smallRNA-22535_Chr4:1920343-1922757;+;2415	0.495764	6.38626	10.3113	0.00132216	0.0195028
smallRNA-20250_Chr3:15423014-15423997;+;984	1.53127	3.24043	10.2945	0.00133425	0.019662
smallRNA-7194_Chr1:27713147-27713551;-;405	0.488393	12.0007	10.2926	0.00133566	0.0196637
smallRNA-9455_Chr2:3174845-3175300;+;456	1.15901	3.98296	10.2884	0.00133872	0.0196896
smallRNA-13851_Chr2:11663210-11663829;+;620	0.756525	4.79194	10.2736	0.00134949	0.0198288
smallRNA-17874_Chr3:12832416-12832542;+;127	0.735534	4.99066	10.264	0.00135648	0.0199121
smallRNA-12641_Chr2:6644265-6644455;+;191	-2.10634	3.07804	10.2594	0.00135989	0.0199283
smallRNA-23707_Chr4:3515161-3515774;+;614	0.510938	5.9619	10.259	0.00136021	0.0199283
smallRNA-5562_Chr1:18192007-18192867;+;861	-0.407496	7.11309	10.2464	0.00136952	0.0200452
smallRNA-13438_Chr2:9773682-9773830;+;149	0.990554	5.33785	10.2428	0.00137222	0.0200654
smallRNA-21578_Chr3:20998952-20999299;+;348	-0.721155	5.36594	10.2398	0.00137442	0.0200782
smallRNA-19218_Chr3:14195449-14197082;+;1634	0.49772	8.65803	10.2374	0.00137619	0.0200797
smallRNA-14826_Chr3:1399882-1400236;+;355	-0.899575	4.68223	10.2345	0.00137841	0.0200797
smallRNA-15414_Chr3:7596027-7596187;+;161	-0.88119	6.05796	10.2343	0.0013785	0.0200797
smallRNA-26171_Chr4:6548855-6549843;+;989	-0.54058	6.28931	10.2285	0.00138287	0.020124
smallRNA-19367_Chr3:14377051-14378227;+;1177	0.44755	7.30221	10.2144	0.00139346	0.0202586
smallRNA-13237_Chr2:8822174-8822957;+;784	-0.606233	5.41807	10.2092	0.00139746	0.0202973
smallRNA-22014_Chr4:734814-735291;+;478	-0.574751	6.25916	10.2032	0.00140195	0.020343
smallRNA-11214_Chr2:4829654-4829746;-;93	0.890965	4.34133	10.1976	0.00140625	0.0203859
smallRNA-15330_Chr3:6771201-6771402;+;202	-0.984096	4.41493	10.1878	0.00141376	0.0204752
smallRNA-14469_Chr2:16952550-16952892;+;343	-0.615026	6.30847	10.1805	0.00141936	0.0205206
smallRNA-21240_Chr3:18268352-18268808;+;457	0.499724	6.79576	10.1801	0.00141961	0.0205206
smallRNA-35708_ChrM:232718-233252;+;535	-1.16665	4.51458	10.1648	0.00143149	0.0206727
smallRNA-26_Chr1:257618-258210;+;593	-1.37693	3.62638	10.1615	0.00143404	0.0206897
smallRNA-13359_Chr2:9440496-9440746;+;251	-0.718209	5.23761	10.1563	0.00143811	0.0207287
smallRNA-11180_Chr2:4788535-4790055;+;1521	0.481631	6.95179	10.1503	0.00144275	0.0207605
smallRNA-14323_Chr2:15595051-15596225;+;1175	-0.540085	6.11308	10.1457	0.00144637	0.0207605
smallRNA-12892_Chr2:7224084-7229307;+;5224	0.308271	9.39597	10.1453	0.00144668	0.0207605
smallRNA-22948_Chr4:2577907-2578117;+;211	-0.615187	6.16041	10.145	0.00144692	0.0207605
smallRNA-20774_Chr3:16462902-16463092;+;191	-0.521673	6.21466	10.1432	0.00144837	0.0207605
smallRNA-1899_Chr1:12643087-12644040;+;954	-0.388667	7.51826	10.143	0.00144854	0.0207605
smallRNA-9271_Chr2:2953892-2954819;+;928	-0.59367	5.67728	10.1322	0.001457	0.020862
smallRNA-22274_Chr4:1662306-1663644;+;1339	0.428364	7.73517	10.1205	0.00146625	0.0209748
smallRNA-22241_Chr4:1634477-1634894;+;418	0.668211	5.67235	10.1062	0.00147773	0.021119
smallRNA-1547_Chr1:11706407-11706759;+;353	0.892806	4.78685	10.1042	0.00147932	0.0211219
smallRNA-5283_Chr1:17290008-17290833;+;826	-0.394205	7.80351	10.1011	0.00148181	0.0211375
smallRNA-27546_Chr4:14333476-14334424;+;949	-0.411529	7.96158	10.0993	0.00148324	0.0211379
smallRNA-16343_Chr3:11097177-11097554;+;378	-1.69171	3.87139	10.0939	0.00148763	0.0211806
smallRNA-16752_Chr3:11674553-11675257;+;705	0.596024	5.53043	10.0871	0.00149313	0.0212389
smallRNA-14355_Chr2:15881127-15881937;+;811	0.520365	5.93234	10.0711	0.00150612	0.0214036
smallRNA-12572_Chr2:6564376-6564759;+;384	-0.871734	5.17419	10.0665	0.00150988	0.0214369
smallRNA-16936_Chr3:11876907-11877477;+;571	-1.70926	4.69859	10.0635	0.00151238	0.0214523
smallRNA-27334_Chr4:12110627-12110902;+;276	1.06426	4.0908	10.049	0.00152432	0.0216015
smallRNA-24819_Chr4:4591684-4592742;+;1059	0.565907	5.87332	10.0377	0.00153373	0.0216984
smallRNA-16678_Chr3:11580474-11585355;+;4882	0.381787	8.07798	10.0371	0.00153423	0.0216984
smallRNA-520_Chr1:5394980-5395806;+;827	-0.617802	5.64685	10.0356	0.00153546	0.0216984
smallRNA-21239_Chr3:18254594-18255908;+;1315	-0.391165	8.52941	10.0297	0.00154035	0.0217472
smallRNA-27550_Chr4:14390725-14391142;+;418	0.871779	4.50253	10.026	0.00154346	0.021756
smallRNA-17013_Chr3:12003812-12005822;+;2011	0.803093	4.83134	10.0255	0.00154385	0.021756
smallRNA-26994_Chr4:10036687-10037716;+;1030	-0.334029	8.58195	10.0122	0.00155504	0.0218934
smallRNA-8991_Chr2:2695359-2695973;+;615	-0.528748	5.9192	10.0098	0.00155707	0.021895
smallRNA-12475_Chr2:6422405-6424060;+;1656	0.561804	5.59048	10.0085	0.00155818	0.021895
smallRNA-407_Chr1:4320112-4320496;+;385	-1.46582	3.19519	10.007	0.00155949	0.021895
smallRNA-27896_Chr4:18571625-18572032;+;408	-0.925264	4.94187	10.0022	0.00156353	0.0219313
smallRNA-20964_Chr3:17047833-17048731;+;899	0.753775	5.29634	9.97218	0.00158924	0.0222435
smallRNA-6036_Chr1:20467512-20468508;+;997	0.617833	5.54852	9.97195	0.00158943	0.0222435
smallRNA-117_Chr1:982576-983250;+;675	-0.926956	6.27246	9.97107	0.00159019	0.0222435
smallRNA-7739_Chr2:752426-753519;+;1094	-0.420859	7.23022	9.96721	0.00159353	0.0222523
smallRNA-2879_Chr1:13960291-13961307;+;1017	0.939828	4.63431	9.96695	0.00159375	0.0222523
smallRNA-12621_Chr2:6607602-6608112;+;511	1.15968	4.15498	9.95651	0.00160281	0.0223582
smallRNA-13623_Chr2:10541525-10542299;+;775	0.892993	4.2389	9.95141	0.00160726	0.0223997
smallRNA-4888_Chr1:16488851-16490266;+;1416	0.422818	7.2672	9.93916	0.001618	0.0225285
smallRNA-9499_Chr2:3216586-3217289;+;704	-0.659597	5.56763	9.93728	0.00161965	0.0225308
smallRNA-6169_Chr1:21172677-21173044;+;368	0.68032	5.53099	9.93058	0.00162555	0.0225922
smallRNA-22205_Chr4:1588232-1588934;+;703	-0.617273	5.79433	9.92492	0.00163056	0.022641
smallRNA-16790_Chr3:11707702-11710568;+;2867	0.6745	5.26381	9.90259	0.00165046	0.0228964
smallRNA-27549_Chr4:14390201-14390568;+;368	-1.31298	3.31623	9.87472	0.00167565	0.0232155
smallRNA-25419_Chr4:5273995-5274125;+;131	-0.829549	4.69308	9.87375	0.00167653	0.0232155
smallRNA-21660_Chr3:22002150-22002392;+;243	-0.605337	5.31489	9.85572	0.00169305	0.0234191
smallRNA-16716_Chr3:11618301-11621363;+;3063	0.481384	7.02591	9.85433	0.00169432	0.0234191
smallRNA-14809_Chr3:1210320-1211508;+;1189	-0.436374	8.3282	9.85148	0.00169695	0.023434
smallRNA-19374_Chr3:14385060-14385473;+;414	0.885245	4.304	9.84826	0.00169993	0.0234537
smallRNA-14575_Chr2:18309838-18310063;-;226	0.836868	5.93611	9.83312	0.00171397	0.023626
smallRNA-11159_Chr2:4773155-4773344;+;190	2.12229	3.01368	9.82902	0.0017178	0.0236572
smallRNA-22389_Chr4:1756999-1757837;+;839	0.416039	8.54302	9.82597	0.00172065	0.0236749
smallRNA-7364_Chr1:29496369-29496899;+;531	0.420576	7.18864	9.80936	0.00173626	0.023868
smallRNA-3458_Chr1:14598537-14599156;+;620	1.15467	4.06475	9.78992	0.00175471	0.0240998
smallRNA-22729_Chr4:2184848-2185471;+;624	1.62698	2.90843	9.77704	0.00176705	0.0242473
smallRNA-12356_Chr2:6222832-6223701;+;870	0.606651	5.42478	9.7711	0.00177276	0.0243037
smallRNA-18588_Chr3:13559281-13560262;+;982	0.452062	6.59222	9.7675	0.00177624	0.0243294
smallRNA-15206_Chr3:5727951-5730357;+;2407	-0.422369	7.36294	9.76536	0.00177831	0.0243356
smallRNA-1815_Chr1:12497294-12497686;+;393	-0.5196	6.27937	9.75902	0.00178445	0.0243977
smallRNA-15230_Chr3:5861480-5861609;+;130	0.936181	3.71037	9.75669	0.00178672	0.0244067
smallRNA-12429_Chr2:6348408-6349724;+;1317	-0.416585	6.92936	9.74769	0.00179548	0.0245042
smallRNA-12132_Chr2:5889819-5891764;+;1946	0.410077	7.07911	9.73593	0.001807	0.0246393
smallRNA-20245_Chr3:15409516-15414196;+;4681	0.375344	7.54333	9.72353	0.00181924	0.0247818
smallRNA-1445_Chr1:11308526-11310502;+;1977	0.428502	6.69217	9.72203	0.00182072	0.0247818
smallRNA-25238_Chr4:5009281-5009908;+;628	0.904972	4.39285	9.72024	0.0018225	0.0247837
smallRNA-19106_Chr3:14058958-14059867;+;910	0.925776	4.20766	9.71549	0.00182722	0.0248256
smallRNA-23710_Chr4:3518257-3519398;+;1142	0.537623	5.93432	9.71358	0.00182911	0.0248291
smallRNA-17679_Chr3:12636977-12637727;+;751	1.04234	4.07639	9.70943	0.00183325	0.0248629
smallRNA-24721_Chr4:4512927-4513799;+;873	1.03689	5.29224	9.70504	0.00183763	0.0248821
smallRNA-4894_Chr1:16496375-16498871;+;2497	0.415716	7.4871	9.70472	0.00183795	0.0248821
smallRNA-21033_Chr3:17205200-17206220;+;1021	-0.45953	7.07245	9.70247	0.00184021	0.0248904
smallRNA-22436_Chr4:1822433-1823029;+;597	0.900162	4.52116	9.70002	0.00184266	0.0248916
smallRNA-855_Chr1:8154084-8154545;+;462	-0.70629	5.50961	9.69911	0.00184358	0.0248916
smallRNA-25654_Chr4:5591639-5594789;+;3151	0.475628	6.46826	9.69637	0.00184632	0.0249065
smallRNA-11557_Chr2:5188016-5188887;+;872	0.516473	5.75379	9.69432	0.00184838	0.024912
smallRNA-11889_Chr2:5505270-5505687;+;418	-0.909699	4.10449	9.67301	0.00186995	0.0251803
smallRNA-12592_Chr2:6582908-6583894;+;987	1.22553	3.59976	9.66655	0.00187653	0.0252465
smallRNA-1702_Chr1:12186556-12187403;+;848	-0.684704	5.09872	9.66275	0.00188042	0.0252763
smallRNA-21502_Chr3:20362378-20362621;+;244	-0.614617	5.54719	9.65755	0.00188574	0.0253255
smallRNA-19448_Chr3:14463127-14468119;+;4993	0.39174	7.64988	9.65461	0.00188877	0.0253436
smallRNA-13543_Chr2:10222242-10223296;+;1055	-0.514871	6.29851	9.65177	0.0018917	0.0253605
smallRNA-1438_Chr1:11298335-11299230;+;896	1.03024	4.35199	9.65005	0.00189346	0.0253617
smallRNA-17780_Chr3:12731127-12731490;+;364	0.957413	4.44716	9.64553	0.00189813	0.0253933
smallRNA-13643_Chr2:10598520-10609181;+;10662	0.414395	7.59058	9.64378	0.00189994	0.0253933
smallRNA-21522_Chr3:20584433-20585803;+;1371	-0.346739	8.81884	9.64289	0.00190086	0.0253933
smallRNA-8279_Chr2:1773538-1774816;+;1279	0.499098	6.50468	9.63471	0.00190934	0.0254842
smallRNA-22521_Chr4:1908840-1909229;+;390	0.990112	4.18288	9.61937	0.00192536	0.0256754
smallRNA-23759_Chr4:3572056-3573578;+;1523	-0.664281	5.16531	9.61356	0.00193146	0.0257342
smallRNA-8780_Chr2:2484939-2486723;+;1785	0.53192	5.95202	9.61148	0.00193365	0.0257406
smallRNA-5103_Chr1:16867751-16868981;+;1231	-0.372407	7.88765	9.58908	0.00195738	0.0260337
smallRNA-5621_Chr1:18458155-18458267;+;113	-1.64586	4.48554	9.5853	0.00196142	0.0260546
smallRNA-4087_Chr1:15570269-15572779;+;2511	0.456962	6.61188	9.58213	0.00196481	0.0260546
smallRNA-4805_Chr1:16327008-16332885;+;5878	0.445213	8.06802	9.5816	0.00196537	0.0260546
smallRNA-21011_Chr3:17140572-17141309;+;738	-0.45733	6.67156	9.58031	0.00196675	0.0260546
smallRNA-19498_Chr3:14535761-14536547;+;787	0.702058	5.20322	9.57956	0.00196755	0.0260546
smallRNA-11877_Chr2:5495860-5496752;+;893	1.13283	3.71645	9.56643	0.00198167	0.0261703
smallRNA-23645_Chr4:3445944-3448614;+;2671	0.449251	6.32689	9.56596	0.00198219	0.0261703
smallRNA-16641_Chr3:11554099-11554544;+;446	-0.551873	6.22753	9.56577	0.00198239	0.0261703
smallRNA-2761_Chr1:13835763-13836575;+;813	-0.547335	6.2005	9.56502	0.0019832	0.0261703
smallRNA-20231_Chr3:15381857-15384012;+;2156	0.458371	6.57266	9.56016	0.00198846	0.0262169
smallRNA-21322_Chr3:18766402-18767026;+;625	-0.781504	4.84395	9.5372	0.00201349	0.0265238
smallRNA-9184_Chr2:2865203-2868244;+;3042	-0.412178	7.27567	9.52068	0.0020317	0.0267369
smallRNA-7055_Chr1:26182602-26182755;+;154	-1.79475	2.94886	9.51932	0.00203319	0.0267369
smallRNA-25575_Chr4:5485764-5490870;+;5107	0.380867	7.2689	9.51341	0.00203976	0.0267999
smallRNA-23013_Chr4:2724362-2725202;+;841	-0.49158	6.31913	9.50923	0.0020444	0.0268242
smallRNA-20723_Chr3:16325215-16325549;+;335	-0.587049	5.72494	9.50856	0.00204515	0.0268242
smallRNA-27491_Chr4:13705092-13705325;+;234	0.558469	5.85577	9.50305	0.0020513	0.0268817
smallRNA-11890_Chr2:5505809-5506066;+;258	-1.24132	3.46478	9.49694	0.00205815	0.026948
smallRNA-22404_Chr4:1778288-1779084;+;797	-0.635064	5.59597	9.49247	0.00206317	0.0269777
smallRNA-24013_Chr4:3819667-3819934;+;268	1.08351	3.73205	9.49175	0.00206398	0.0269777
smallRNA-25676_Chr4:5634182-5634721;+;540	-0.391699	7.01573	9.48251	0.0020744	0.0270906
smallRNA-13920_Chr2:12146145-12146489;+;345	2.37324	2.56354	9.47859	0.00207884	0.0271249
smallRNA-21148_Chr3:17640953-17641737;+;785	-0.430381	7.28257	9.47703	0.00208061	0.0271249
smallRNA-6553_Chr1:23033310-23034397;+;1088	-0.443846	6.81109	9.47491	0.00208301	0.0271329
smallRNA-27487_Chr4:13656992-13657834;+;843	-0.605548	5.96303	9.47257	0.00208567	0.0271442
smallRNA-6883_Chr1:24884923-24885452;+;530	-0.423532	7.67687	9.4703	0.00208825	0.0271545
smallRNA-5949_Chr1:19986865-19986999;+;135	-0.962995	5.21742	9.45912	0.00210102	0.027297
smallRNA-6827_Chr1:24620144-24620593;+;450	0.547229	7.24005	9.45415	0.00210672	0.0273477
smallRNA-9340_Chr2:3028768-3029846;+;1079	0.518883	6.16182	9.43534	0.00212843	0.0276058
smallRNA-26897_Chr4:9433337-9433852;+;516	-0.436037	6.49277	9.43358	0.00213048	0.0276088
smallRNA-9344_Chr2:3032767-3034396;+;1630	0.386137	7.02223	9.42527	0.00214016	0.0277054
smallRNA-2679_Chr1:13755287-13755578;+;292	0.796191	4.82955	9.42404	0.00214159	0.0277054
smallRNA-24651_Chr4:4452090-4454051;+;1962	0.666619	5.02108	9.41872	0.00214781	0.0277621
smallRNA-12198_Chr2:6016563-6017227;+;665	-0.419245	7.4292	9.4126	0.00215499	0.0278241
smallRNA-16578_Chr3:11493178-11494048;+;871	1.10394	3.99989	9.4115	0.00215628	0.0278241
smallRNA-14990_Chr3:3591720-3592669;+;950	-1.18445	5.27076	9.39809	0.00217211	0.0280046
smallRNA-11672_Chr2:5301511-5303335;+;1825	0.598323	5.95822	9.38434	0.00218847	0.0281915
smallRNA-19710_Chr3:14705636-14705882;+;247	1.19809	3.81949	9.3766	0.00219773	0.0282748
smallRNA-13965_Chr2:12477186-12477522;+;337	1.08212	4.36144	9.37541	0.00219916	0.0282748
smallRNA-4296_Chr1:15785548-15786269;+;722	1.0434	3.8943	9.37426	0.00220054	0.0282748
smallRNA-17455_Chr3:12423177-12423639;-;463	0.848432	4.68033	9.37047	0.00220509	0.0283092
smallRNA-18238_Chr3:13217664-13218413;+;750	0.5998	5.59643	9.36797	0.0022081	0.0283239
smallRNA-16648_Chr3:11559425-11560137;+;713	0.905855	4.24765	9.36505	0.00221162	0.0283451
smallRNA-5047_Chr1:16761653-16761873;+;221	-0.622003	6.5473	9.36109	0.0022164	0.0283823
smallRNA-21484_Chr3:20203210-20203640;+;431	-0.736339	5.88978	9.35951	0.00221832	0.0283828
smallRNA-26181_Chr4:6562524-6563412;+;889	-0.400595	7.52668	9.35689	0.00222149	0.0283995
smallRNA-5425_Chr1:17624692-17627518;+;2827	0.547287	6.05543	9.35055	0.00222919	0.0284499
smallRNA-25090_Chr4:4870960-4871687;+;728	-0.688782	5.10122	9.34923	0.00223079	0.0284499
smallRNA-8273_Chr2:1771403-1771825;+;423	0.913471	4.37851	9.349	0.00223107	0.0284499
smallRNA-8863_Chr2:2568701-2569271;+;571	-2.14773	3.88703	9.34684	0.0022337	0.0284595
smallRNA-15704_Chr3:8937119-8938710;+;1592	-0.408214	8.02317	9.34507	0.00223587	0.0284631
smallRNA-24838_Chr4:4613510-4613828;+;319	1.26566	3.4303	9.33603	0.00224692	0.0285799
smallRNA-19649_Chr3:14652591-14653876;+;1286	0.820891	4.56396	9.33094	0.00225317	0.0286126
smallRNA-26577_Chr4:7844115-7844849;+;735	0.475722	7.73861	9.33049	0.00225372	0.0286126
smallRNA-21641_Chr3:21655871-21656048;+;178	-0.484034	6.22584	9.32932	0.00225516	0.0286126
smallRNA-14521_Chr2:17405537-17405980;+;444	1.03918	3.51095	9.29538	0.00229733	0.0291232
smallRNA-6571_Chr1:23149331-23149656;+;326	-0.5731	6.03108	9.29265	0.00230075	0.0291423
smallRNA-11208_Chr2:4826672-4827229;+;558	0.997724	5.13186	9.29063	0.00230329	0.02915
smallRNA-22004_Chr4:692456-692741;-;286	-0.372088	7.62281	9.28306	0.00231283	0.0292462
smallRNA-16848_Chr3:11782161-11782650;+;490	-0.860016	4.63158	9.27083	0.00232833	0.0293922
smallRNA-15069_Chr3:4410548-4410846;+;299	-0.886596	4.88957	9.26913	0.00233048	0.0293922
smallRNA-15620_Chr3:8542182-8543564;+;1383	-0.507396	5.81529	9.2688	0.0023309	0.0293922
smallRNA-12411_Chr2:6330551-6331134;+;584	1.41982	3.61002	9.26646	0.00233389	0.0293922
smallRNA-22746_Chr4:2197861-2198518;+;658	1.19052	3.85121	9.26631	0.00233407	0.0293922
smallRNA-485_Chr1:5055832-5056364;+;533	-0.360663	8.10866	9.26107	0.00234076	0.0294454
smallRNA-21108_Chr3:17446134-17446259;+;126	-1.56664	2.72572	9.25996	0.00234218	0.0294454
smallRNA-30_Chr1:291872-292716;+;845	-0.338364	9.68761	9.25526	0.00234819	0.0294965
smallRNA-6682_Chr1:23734996-23735367;+;372	-0.608098	6.64678	9.24906	0.00235617	0.0295722
smallRNA-13450_Chr2:9850127-9850839;+;713	-0.578948	6.74527	9.24487	0.00236156	0.0296153
smallRNA-13036_Chr2:7805709-7805938;+;230	-1.45138	3.36493	9.23593	0.00237312	0.0297304
smallRNA-26480_Chr4:7561035-7562400;+;1366	0.436459	6.77363	9.23468	0.00237474	0.0297304
smallRNA-1729_Chr1:12274967-12275170;-;204	1.68703	2.943	9.23322	0.00237663	0.0297304
smallRNA-16262_Chr3:10927397-10928537;+;1141	0.52488	6.06568	9.22952	0.00238145	0.0297661
smallRNA-19308_Chr3:14311596-14312388;+;793	-0.487003	6.44549	9.22607	0.00238593	0.0297975
smallRNA-8563_Chr2:2177416-2177639;+;224	-0.554591	6.08053	9.22088	0.0023927	0.0298575
smallRNA-13199_Chr2:8548313-8548514;+;202	-0.963776	4.22031	9.21677	0.00239808	0.0299
smallRNA-5782_Chr1:19290331-19290950;+;620	1.1943	3.68409	9.2149	0.00240054	0.029906
smallRNA-5527_Chr1:18033467-18034116;+;650	-0.503516	6.39505	9.20825	0.00240927	0.0299902
smallRNA-24986_Chr4:4752348-4754252;+;1905	0.649786	5.71638	9.20313	0.00241602	0.0300494
smallRNA-25351_Chr4:5167658-5168829;+;1172	-0.552533	7.44827	9.19717	0.00242389	0.0301227
smallRNA-22273_Chr4:1660473-1662155;+;1683	0.500231	7.10595	9.18648	0.00243809	0.0302743
smallRNA-26177_Chr4:6552536-6553617;+;1082	-0.420536	7.00149	9.18406	0.00244131	0.0302895
smallRNA-2688_Chr1:13761866-13762609;+;744	0.711153	5.03069	9.17085	0.002459	0.030484
smallRNA-22973_Chr4:2642655-2643249;+;595	-0.529119	6.30339	9.16704	0.00246413	0.0305225
smallRNA-11038_Chr2:4667184-4667278;-;95	0.850217	4.32039	9.16058	0.00247284	0.0306055
smallRNA-11780_Chr2:5406563-5406766;+;204	-0.885776	4.57621	9.15772	0.00247672	0.0306284
smallRNA-5437_Chr1:17665969-17666302;+;334	0.778941	4.99149	9.15541	0.00247984	0.0306324
smallRNA-372_Chr1:4058199-4058583;+;385	-1.31415	6.06777	9.15449	0.00248108	0.0306324
smallRNA-2048_Chr1:12918552-12918947;+;396	-0.564864	5.52795	9.13342	0.00250982	0.030962
smallRNA-21611_Chr3:21388042-21388358;+;317	1.78883	2.93558	9.12634	0.00251955	0.0310567
smallRNA-1236_Chr1:10221043-10221354;+;312	-0.516069	6.24664	9.12138	0.00252639	0.0311157
smallRNA-6747_Chr1:24264836-24265422;+;587	-0.465967	7.13677	9.11717	0.00253222	0.0311621
smallRNA-6282_Chr1:21640410-21640932;+;523	0.511842	5.56712	9.11503	0.00253517	0.0311732
smallRNA-16476_Chr3:11350057-11350773;+;717	0.502209	6.08975	9.1013	0.00255428	0.031357
smallRNA-16027_Chr3:10223293-10225720;+;2428	-0.361658	8.39427	9.1004	0.00255554	0.031357
smallRNA-4075_Chr1:15554464-15554844;+;381	-1.55315	3.15312	9.09983	0.00255634	0.031357
smallRNA-5410_Chr1:17590231-17590702;+;472	0.878897	4.36604	9.08836	0.00257242	0.0315288
smallRNA-1835_Chr1:12525028-12525410;+;383	0.511342	6.22141	9.06716	0.00260241	0.0318706
smallRNA-16218_Chr3:10825412-10826620;+;1209	0.618039	5.42287	9.05509	0.00261965	0.0320558
smallRNA-17039_Chr3:12031976-12032616;+;641	1.03821	3.70766	9.05152	0.00262476	0.0320924
smallRNA-2682_Chr1:13757239-13757700;+;462	0.812544	4.63328	9.04859	0.00262898	0.0321181
smallRNA-17462_Chr3:12427420-12427767;+;348	1.17606	3.91006	9.03892	0.00264292	0.0322551
smallRNA-1933_Chr1:12722552-12723587;+;1036	0.734061	5.01305	9.03684	0.00264593	0.0322551
smallRNA-2884_Chr1:13963503-13963938;+;436	-0.786244	4.8866	9.03639	0.00264658	0.0322551
smallRNA-21812_Chr3:23130686-23130954;+;269	1.11154	4.00021	9.03312	0.00265132	0.0322868
smallRNA-16968_Chr3:11935475-11938195;+;2721	0.602189	6.03404	9.02459	0.00266372	0.0324118
smallRNA-19978_Chr3:15024488-15026083;+;1596	0.35609	7.49963	9.01982	0.00267068	0.0324704
smallRNA-13118_Chr2:8104008-8104959;+;952	1.24074	3.80087	9.01533	0.00267724	0.032524
smallRNA-22178_Chr4:1462112-1463604;+;1493	0.387151	7.06554	9.01381	0.00267948	0.0325252
smallRNA-27368_Chr4:12433199-12436002;+;2804	-0.322093	8.21514	9.0117	0.00268256	0.0325366
smallRNA-23723_Chr4:3533548-3534832;+;1285	0.698142	4.86457	9.00833	0.00268752	0.0325706
smallRNA-12952_Chr2:7447644-7453177;+;5534	0.398532	7.34872	8.9955	0.00270645	0.0327738
smallRNA-7544_Chr2:191999-192196;+;198	-0.723835	4.86015	8.99125	0.00271275	0.0328238
[truncated: 262 more rows]
