# Supplementary material for: Synergy between the anthocyanin and RDR6/SGS3/DCL4 siRNA pathways expose hidden features of Arabidopsis carbon metabolism
Source: Nat Commun. 2020 May 15;11:2456. doi: 10.1038/s41467-020-16289-3 (PMC7229025; doi:10.1038/s41467-020-16289-3)
Supplement: Supplementary file 10 — Supplementary Data 6 [file 41467_2020_16289_MOESM10_ESM.xlsx]

## Sheet: psRNATarget_analysis on siR6611
miRNA_Acc.	Target_Acc.	Expectation	UPE$	miRNA_start	miRNA_end	Target_start	Target_end	miRNA_aligned_fragment	alignment	Target_aligned_fragment	Inhibition	Target_Desc.	Multiplicity
AT1G62930_RFP3_siR6611	AT5G65570.1	2	-1	1	21	2327	2347	UGGAGUGAUGCUUCUCGACUA	:::::.::::::.:::::	AGCUCGAGGAGCAUCGCUCCA	Cleavage	| Tetratricopeptide repeat (TPR)-like superfamily protein | Chr5:26203968-26206667 FORWARD LENGTH=2700 | 201606	1
AT1G62930_RFP3_siR6611	AT3G27150.2	3	-1	1	21	882	902	UGGAGUGAUGCUUCUCGACUA	::.::::::.:: ::::.:	GCGUUGAGAAGUAUGACUCUA	Cleavage	| Galactose oxidase/kelch repeat superfamily protein | Chr3:10009442-10011712 REVERSE LENGTH=1703 | 201606	1
AT1G62930_RFP3_siR6611	AT3G27150.1	3	-1	1	21	889	909	UGGAGUGAUGCUUCUCGACUA	::.::::::.:: ::::.:	GCGUUGAGAAGUAUGACUCUA	Cleavage	| Galactose oxidase/kelch repeat superfamily protein | Chr3:10009442-10011807 REVERSE LENGTH=1710 | 201606	1
AT1G62930_RFP3_siR6611	AT1G13950.1	3	-1	1	21	202	222	UGGAGUGAUGCUUCUCGACUA	: ::::.:::::::::...	CCGACGAGGAGCAUCACUUUG	Cleavage	| eukaryotic elongation factor 5A-1 | Chr1:4773434-4774935 FORWARD LENGTH=941 | 201606	1
AT1G62930_RFP3_siR6611	AT1G72270.1	3	-1	1	21	2251	2271	UGGAGUGAUGCUUCUCGACUA	: .::::::.::.:::::.	CUGAUGAGAAGUAUUACUCCG	Cleavage	| nucleolar pre-ribosomal-associated protein | Chr1:27199623-27209096 REVERSE LENGTH=7385 | 201606	2
AT1G62930_RFP3_siR6611	AT3G45020.2	3.5	-1	1	21	257	277	UGGAGUGAUGCUUCUCGACUA	:::: ::::::: :::.:.::	UAGUAGAGAAGCUUCAUUUCA	Cleavage	| Ribosomal L18p/L5e family protein | Chr3:16469167-16470263 REVERSE LENGTH=918 | 201606	1
AT1G62930_RFP3_siR6611	AT5G24820.1	3.5	-1	1	21	868	888	UGGAGUGAUGCUUCUCGACUA	:::: :::. ::::::::.:	GAGUCUAGAGCCAUCACUCUA	Translation	| Eukaryotic aspartyl protease family protein | Chr5:8523390-8525356 FORWARD LENGTH=1299 | 201606	1
AT1G62930_RFP3_siR6611	AT1G80490.3	3.5	-1	1	21	388	408	UGGAGUGAUGCUUCUCGACUA	.::.::::::.::: :::..	AGGUUGAGAAGUAUCUCUCUG	Cleavage	| TOPLESS-related 1 | Chr1:30260903-30267038 REVERSE LENGTH=3787 | 201606	1
AT1G62930_RFP3_siR6611	AT1G80490.1	3.5	-1	1	21	437	457	UGGAGUGAUGCUUCUCGACUA	.::.::::::.::: :::..	AGGUUGAGAAGUAUCUCUCUG	Cleavage	| TOPLESS-related 1 | Chr1:30260845-30267119 REVERSE LENGTH=3891 | 201606	1
AT1G62930_RFP3_siR6611	AT1G15750.4	3.5	-1	1	21	389	409	UGGAGUGAUGCUUCUCGACUA	.::.::::::.::: :::..	AGGUUGAGAAGUAUCUCUCUG	Cleavage	| Transducin family protein / WD-40 repeat family protein | Chr1:5414817-5420998 REVERSE LENGTH=3899 | 201606	1
AT1G62930_RFP3_siR6611	AT1G80490.2	3.5	-1	1	21	443	463	UGGAGUGAUGCUUCUCGACUA	.::.::::::.::: :::..	AGGUUGAGAAGUAUCUCUCUG	Cleavage	| TOPLESS-related 1 | Chr1:30260818-30267125 REVERSE LENGTH=3927 | 201606	1
AT1G62930_RFP3_siR6611	AT1G15750.2	3.5	-1	1	21	459	479	UGGAGUGAUGCUUCUCGACUA	.::.::::::.::: :::..	AGGUUGAGAAGUAUCUCUCUG	Cleavage	| Transducin family protein / WD-40 repeat family protein | Chr1:5414817-5421033 REVERSE LENGTH=3969 | 201606	1
AT1G62930_RFP3_siR6611	AT1G15750.1	3.5	-1	1	21	549	569	UGGAGUGAUGCUUCUCGACUA	.::.::::::.::: :::..	AGGUUGAGAAGUAUCUCUCUG	Cleavage	| Transducin family protein / WD-40 repeat family protein | Chr1:5414817-5420860 REVERSE LENGTH=4059 | 201606	1
AT1G62930_RFP3_siR6611	AT1G15750.3	3.5	-1	1	21	655	675	UGGAGUGAUGCUUCUCGACUA	.::.::::::.::: :::..	AGGUUGAGAAGUAUCUCUCUG	Cleavage	| Transducin family protein / WD-40 repeat family protein | Chr1:5414817-5420859 REVERSE LENGTH=4165 | 201606	1
AT1G62930_RFP3_siR6611	AT3G01210.2	3.5	-1	1	21	587	607	UGGAGUGAUGCUUCUCGACUA	.: :::::::.::::.:.:	CGGACGAGAAGUAUCAUUUCU	Cleavage	| RNA-binding (RRM/RBD/RNP motifs) family protein | Chr3:71860-73334 FORWARD LENGTH=982 | 201606	1
AT1G62930_RFP3_siR6611	AT3G01210.1	3.5	-1	1	21	821	841	UGGAGUGAUGCUUCUCGACUA	.: :::::::.::::.:.:	CGGACGAGAAGUAUCAUUUCU	Cleavage	| RNA-binding (RRM/RBD/RNP motifs) family protein | Chr3:71556-73407 FORWARD LENGTH=1289 | 201606	1
AT1G62930_RFP3_siR6611	AT1G69410.1	3.5	-1	1	21	276	296	UGGAGUGAUGCUUCUCGACUA	:: ::: .:::::::::.:.	CAGACGACGAGCAUCACUUCG	Cleavage	| eukaryotic elongation factor 5A-3 | Chr1:26089030-26090734 FORWARD LENGTH=1288 | 201606	1
AT1G62930_RFP3_siR6611	AT2G24490.1	3.5	-1	1	21	1189	1209	UGGAGUGAUGCUUCUCGACUA	: :::: .::.::::::.::	CAAUCGAUGAGUAUCACUUCA	Cleavage	| replicon protein A2 | Chr2:10398404-10400802 REVERSE LENGTH=1473 | 201606	1
AT1G62930_RFP3_siR6611	AT2G24490.2	3.5	-1	1	21	885	905	UGGAGUGAUGCUUCUCGACUA	: :::: .::.::::::.::	CAAUCGAUGAGUAUCACUUCA	Cleavage	| replicon protein A2 | Chr2:10397377-10400498 REVERSE LENGTH=1897 | 201606	1
AT1G62930_RFP3_siR6611	AT3G43190.2	3.5	-1	1	21	1451	1471	UGGAGUGAUGCUUCUCGACUA	: : :::::::.::::::..	UCGACGAGAAGUAUCACUUUU	Cleavage	| sucrose synthase 4 | Chr3:15179020-15182664 REVERSE LENGTH=2698 | 201606	1
AT1G62930_RFP3_siR6611	AT3G43190.1	3.5	-1	1	21	1633	1653	UGGAGUGAUGCUUCUCGACUA	: : :::::::.::::::..	UCGACGAGAAGUAUCACUUUU	Cleavage	| sucrose synthase 4 | Chr3:15179010-15184105 REVERSE LENGTH=2890 | 201606	1
AT1G62930_RFP3_siR6611	AT2G36710.1	3.5	-1	1	21	1015	1035	UGGAGUGAUGCUUCUCGACUA	::: .::: :::.::::::	AUGUCUGGAAUCAUUACUCCA	Translation	| Pectin lyase-like superfamily protein | Chr2:15389466-15391257 REVERSE LENGTH=1429 | 201606	1
AT1G62930_RFP3_siR6611	AT5G50860.1	4	-1	1	21	940	960	UGGAGUGAUGCUUCUCGACUA	::::::::.::.::.:: .:.	UAGUCGAGGAGUAUUACAUCG	Cleavage	| Protein kinase superfamily protein | Chr5:20693455-20697233 REVERSE LENGTH=2316 | 201606	1
AT1G62930_RFP3_siR6611	AT5G50860.2	4	-1	1	21	927	947	UGGAGUGAUGCUUCUCGACUA	::::::::.::.::.:: .:.	UAGUCGAGGAGUAUUACAUCG	Cleavage	| Protein kinase superfamily protein | Chr5:20693461-20697220 REVERSE LENGTH=2558 | 201606	1
AT1G62930_RFP3_siR6611	AT2G41720.2	4	-1	1	21	1137	1157	UGGAGUGAUGCUUCUCGACUA	::::::::.::::.: ::.	CAGUCGAGAGGCAUUAAUCUC	Cleavage	| Tetratricopeptide repeat (TPR)-like superfamily protein | Chr2:17403603-17406722 REVERSE LENGTH=2384 | 201606	1
AT1G62930_RFP3_siR6611	AT2G41720.1	4	-1	1	21	1657	1677	UGGAGUGAUGCUUCUCGACUA	::::::::.::::.: ::.	CAGUCGAGAGGCAUUAAUCUC	Cleavage	| Tetratricopeptide repeat (TPR)-like superfamily protein | Chr2:17403645-17407325 REVERSE LENGTH=2766 | 201606	1
AT1G62930_RFP3_siR6611	AT2G41720.3	4	-1	1	21	1657	1677	UGGAGUGAUGCUUCUCGACUA	::::::::.::::.: ::.	CAGUCGAGAGGCAUUAAUCUC	Cleavage	| Tetratricopeptide repeat (TPR)-like superfamily protein | Chr2:17403645-17407325 REVERSE LENGTH=2862 | 201606	1
AT1G62930_RFP3_siR6611	AT3G24450.1	4	-1	1	21	437	457	UGGAGUGAUGCUUCUCGACUA	::::::::::::: .::.:	AAGUCGAGAAGCAUAUUUCUA	Cleavage	| Heavy metal transport/detoxification superfamily protein | Chr3:8880012-8881779 REVERSE LENGTH=865 | 201606	1
AT1G62930_RFP3_siR6611	AT2G31360.2	4	-1	1	21	41	61	UGGAGUGAUGCUUCUCGACUA	::: :::::::::::::..	UAGAAGAGAAGCAUCACUUUU	Cleavage	| 16:0delta9 desaturase 2 | Chr2:13371658-13374018 REVERSE LENGTH=1515 | 201606	1
AT1G62930_RFP3_siR6611	AT2G31360.1	4	-1	1	21	229	249	UGGAGUGAUGCUUCUCGACUA	::: :::::::::::::..	UAGAAGAGAAGCAUCACUUUU	Cleavage	| 16:0delta9 desaturase 2 | Chr2:13371658-13373862 REVERSE LENGTH=1703 | 201606	1
AT1G62930_RFP3_siR6611	AT4G23660.3	4	-1	1	21	565	585	UGGAGUGAUGCUUCUCGACUA	:.::.: :.:::::.:::.:	UGGUUGCGGAGCAUUACUUCU	Cleavage	| polyprenyltransferase 1 | Chr4:12327694-12331679 REVERSE LENGTH=1743 | 201606	1
AT1G62930_RFP3_siR6611	AT4G23660.4	4	-1	1	21	623	643	UGGAGUGAUGCUUCUCGACUA	:.::.: :.:::::.:::.:	UGGUUGCGGAGCAUUACUUCU	Cleavage	| polyprenyltransferase 1 | Chr4:12327683-12331876 REVERSE LENGTH=1746 | 201606	1
AT1G62930_RFP3_siR6611	AT4G23660.2	4	-1	1	21	650	670	UGGAGUGAUGCUUCUCGACUA	:.::.: :.:::::.:::.:	UGGUUGCGGAGCAUUACUUCU	Cleavage	| polyprenyltransferase 1 | Chr4:12327638-12331764 REVERSE LENGTH=1818 | 201606	1
AT1G62930_RFP3_siR6611	AT4G23660.1	4	-1	1	21	882	902	UGGAGUGAUGCUUCUCGACUA	:.::.: :.:::::.:::.:	UGGUUGCGGAGCAUUACUUCU	Cleavage	| polyprenyltransferase 1 | Chr4:12327675-12331876 REVERSE LENGTH=2013 | 201606	1
AT1G62930_RFP3_siR6611	AT4G23660.5	4	-1	1	21	904	924	UGGAGUGAUGCUUCUCGACUA	:.::.: :.:::::.:::.:	UGGUUGCGGAGCAUUACUUCU	Cleavage	| polyprenyltransferase 1 | Chr4:12327694-12331759 REVERSE LENGTH=2016 | 201606	1
AT1G62930_RFP3_siR6611	AT1G47390.1	4	-1	1	21	184	204	UGGAGUGAUGCUUCUCGACUA	:: :::. :::::: ::::::	UACUCGGUAAGCAUGACUCCA	Cleavage	| F-box and associated interaction domains-containing protein | Chr1:17379544-17380656 FORWARD LENGTH=1113 | 201606	1
AT1G62930_RFP3_siR6611	AT5G57410.3	4	-1	1	21	950	970	UGGAGUGAUGCUUCUCGACUA	::::: : .:::::.:::.:.	UAGUCUAAGAGCAUUACUUCG	Cleavage	| Afadin/alpha-actinin-binding protein | Chr5:23264314-23267883 REVERSE LENGTH=1455 | 201606	1
AT1G62930_RFP3_siR6611	AT5G57410.2	4	-1	1	21	889	909	UGGAGUGAUGCUUCUCGACUA	::::: : .:::::.:::.:.	UAGUCUAAGAGCAUUACUUCG	Cleavage	| Afadin/alpha-actinin-binding protein | Chr5:23264896-23267818 REVERSE LENGTH=1509 | 201606	1
AT1G62930_RFP3_siR6611	AT5G57410.1	4	-1	1	21	972	992	UGGAGUGAUGCUUCUCGACUA	::::: : .:::::.:::.:.	UAGUCUAAGAGCAUUACUUCG	Cleavage	| Afadin/alpha-actinin-binding protein | Chr5:23264749-23267905 REVERSE LENGTH=1739 | 201606	1
AT1G62930_RFP3_siR6611	AT1G20225.1	4	-1	1	21	810	830	UGGAGUGAUGCUUCUCGACUA	:::: :::::::: ::::.	AAGUCCAGAAGCAUAACUCUC	Cleavage	| Thioredoxin superfamily protein | Chr1:7007756-7009380 REVERSE LENGTH=974 | 201606	1
AT1G62930_RFP3_siR6611	AT1G17310.2	4	-1	1	21	827	847	UGGAGUGAUGCUUCUCGACUA	::::: ::::.::. :::.:	CAGUCGUGAAGUAUUCCUCUA	Cleavage	| MADS-box transcription factor family protein | Chr1:5927925-5928833 REVERSE LENGTH=909 | 201606	1
AT1G62930_RFP3_siR6611	AT3G15360.1	4	-1	1	21	941	961	UGGAGUGAUGCUUCUCGACUA	.::::::::: ::::::	CGCAUGAGAAGCAUAACUCCA	Cleavage	| thioredoxin M-type 4 | Chr3:5188241-5189836 FORWARD LENGTH=1168 | 201606	1
AT1G62930_RFP3_siR6611	AT3G33494.1	4	-1	1	21	28	48	UGGAGUGAUGCUUCUCGACUA	: ::::::.::.: ::::...	UUGUCGAGGAGUAGCACUUUG	Cleavage	| hypothetical protein | Chr3:14038360-14039358 FORWARD LENGTH=597 | 201606	1
AT1G62930_RFP3_siR6611	AT5G40440.6	4	-1	1	21	1286	1306	UGGAGUGAUGCUUCUCGACUA	: ::.::::::: :::.: ::	UCGUUGAGAAGCUUCAUUGCA	Cleavage	| mitogen-activated protein kinase kinase 3 | Chr5:16182251-16184627 FORWARD LENGTH=1662 | 201606	1
AT1G62930_RFP3_siR6611	AT5G40440.5	4	-1	1	21	1380	1400	UGGAGUGAUGCUUCUCGACUA	: ::.::::::: :::.: ::	UCGUUGAGAAGCUUCAUUGCA	Cleavage	| mitogen-activated protein kinase kinase 3 | Chr5:16181682-16184627 FORWARD LENGTH=1756 | 201606	1
AT1G62930_RFP3_siR6611	AT5G40440.4	4	-1	1	21	1465	1485	UGGAGUGAUGCUUCUCGACUA	: ::.::::::: :::.: ::	UCGUUGAGAAGCUUCAUUGCA	Cleavage	| mitogen-activated protein kinase kinase 3 | Chr5:16181632-16184627 FORWARD LENGTH=1841 | 201606	1
AT1G62930_RFP3_siR6611	AT5G40440.1	4	-1	1	21	1469	1489	UGGAGUGAUGCUUCUCGACUA	: ::.::::::: :::.: ::	UCGUUGAGAAGCUUCAUUGCA	Cleavage	| mitogen-activated protein kinase kinase 3 | Chr5:16181628-16184827 FORWARD LENGTH=1886 | 201606	1
AT1G62930_RFP3_siR6611	AT5G40440.3	4	-1	1	21	1552	1572	UGGAGUGAUGCUUCUCGACUA	: ::.::::::: :::.: ::	UCGUUGAGAAGCUUCAUUGCA	Cleavage	| mitogen-activated protein kinase kinase 3 | Chr5:16181632-16184627 FORWARD LENGTH=1928 | 201606	1
AT1G62930_RFP3_siR6611	AT5G40440.2	4	-1	1	21	1556	1576	UGGAGUGAUGCUUCUCGACUA	: ::.::::::: :::.: ::	UCGUUGAGAAGCUUCAUUGCA	Cleavage	| mitogen-activated protein kinase kinase 3 | Chr5:16181628-16184827 FORWARD LENGTH=1973 | 201606	1
AT1G62930_RFP3_siR6611	AT1G64180.1	4	-1	1	21	786	806	UGGAGUGAUGCUUCUCGACUA	:::::.:::: ::.:::.	UCCUCGAGGAGCAGCAUUCCG	Cleavage	| intracellular protein transport protein USO1-like protein | Chr1:23821453-23824359 FORWARD LENGTH=2135 | 201606	1
AT1G62930_RFP3_siR6611	AT3G49725.1	4	-1	1	21	1373	1393	UGGAGUGAUGCUUCUCGACUA	:::::.::::::..:: :	AUAUCGAGGAGCAUCGUUCAA	Cleavage	| GTP-binding protein%2C HflX | Chr3:18442228-18445457 REVERSE LENGTH=2143 | 201606	1
AT1G62930_RFP3_siR6611	AT3G18310.1	4	-1	1	21	1181	1201	UGGAGUGAUGCUUCUCGACUA	::.::::::: :..::..:	AUGUUGAGAAGCCUUGCUUUA	Cleavage	| TATA box-binding protein associated factor RNA polymerase I subunit C | Chr3:6284356-6287225 REVERSE LENGTH=2870 | 201606	1
AT1G62930_RFP3_siR6611	AT1G79660.1	4	-1	1	21	408	428	UGGAGUGAUGCUUCUCGACUA	: ::: :::.:::::..:.:	UUGUCCAGAGGCAUCGUUUCC	Cleavage	| ephrin-A3 protein | Chr1:29975667-29976773 FORWARD LENGTH=799 | 201606	1
AT1G62930_RFP3_siR6611	AT4G20190.1	4	-1	1	21	640	660	UGGAGUGAUGCUUCUCGACUA	: :::: :::::::: :.::	AAUUCGAAAAGCAUCAAUUCA	Cleavage	| hypothetical protein | Chr4:10906366-10907722 REVERSE LENGTH=1357 | 201606	1
AT1G62930_RFP3_siR6611	AT4G25850.1	4	-1	1	21	48	68	UGGAGUGAUGCUUCUCGACUA	.:: ::::: .::::::.:.	AGGUAGAGAACUAUCACUUCG	Translation	| OSBP(oxysterol binding protein)-related protein 4B | Chr4:13143648-13146966 FORWARD LENGTH=1675 | 201606	1
AT1G62930_RFP3_siR6611	AT4G25850.3	4	-1	1	21	48	68	UGGAGUGAUGCUUCUCGACUA	.:: ::::: .::::::.:.	AGGUAGAGAACUAUCACUUCG	Translation	| OSBP(oxysterol binding protein)-related protein 4B | Chr4:13143648-13146962 FORWARD LENGTH=1756 | 201606	1
AT1G62930_RFP3_siR6611	AT1G27150.1	4	-1	1	21	292	312	UGGAGUGAUGCUUCUCGACUA	: :: ::::::: :::::.:	GAUUCUAGAAGCACCACUCUA	Cleavage	| Tetratricopeptide repeat (TPR)-like superfamily protein | Chr1:9429008-9432310 FORWARD LENGTH=1818 | 201606	1
AT1G62930_RFP3_siR6611	AT4G16280.3	4	-1	1	21	1548	1568	UGGAGUGAUGCUUCUCGACUA	:::: : ::::: ::.::::	GAGUCUACAAGCAACAUUCCA	Cleavage	| flowering time control protein FCA | Chr4:9207163-9214412 REVERSE LENGTH=2088 | 201606	1
AT1G62930_RFP3_siR6611	AT4G16280.4	4	-1	1	21	1757	1777	UGGAGUGAUGCUUCUCGACUA	:::: : ::::: ::.::::	GAGUCUACAAGCAACAUUCCA	Cleavage	| flowering time control protein FCA | Chr4:9206597-9214825 REVERSE LENGTH=2903 | 201606	1
AT1G62930_RFP3_siR6611	AT3G45990.1	4	-1	1	21	101	121	UGGAGUGAUGCUUCUCGACUA	: :: ::::: ::::::: ::	UUGUAGAGAAACAUCACUACA	Translation	| Cofilin/tropomyosin-type actin-binding protein family | Chr3:16900778-16904136 REVERSE LENGTH=402 | 201606	1
AT1G62930_RFP3_siR6611	AT4G16280.2	4	-1	1	21	1961	1981	UGGAGUGAUGCUUCUCGACUA	:::: : ::::: ::.::::	GAGUCUACAAGCAACAUUCCA	Cleavage	| flowering time control protein FCA | Chr4:9206597-9214825 REVERSE LENGTH=3106 | 201606	1
AT1G62930_RFP3_siR6611	AT3G24517.1	4	-1	1	21	160	180	UGGAGUGAUGCUUCUCGACUA	:::. :: ::::::::::	GCUUCGGUAAUCAUCACUCCA	Translation	| hypothetical protein | Chr3:8938106-8938641 REVERSE LENGTH=492 | 201606	1
AT1G62930_RFP3_siR6611	AT4G16280.1	4	-1	1	21	4192	4212	UGGAGUGAUGCUUCUCGACUA	:::: : ::::: ::.::::	GAGUCUACAAGCAACAUUCCA	Cleavage	| flowering time control protein FCA | Chr4:9207164-9214981 REVERSE LENGTH=4888 | 201606	1
AT1G62930_RFP3_siR6611	AT5G64180.1	4	-1	1	21	612	632	UGGAGUGAUGCUUCUCGACUA	: :: :::: :.::::::.:.	UUGUGGAGAUGUAUCACUUCG	Cleavage	| tropomyosin | Chr5:25677072-25678677 FORWARD LENGTH=1041 | 201606	1
AT1G62930_RFP3_siR6611	AT5G62920.1	4	-1	1	21	1011	1031	UGGAGUGAUGCUUCUCGACUA	: ::. :::::: :::::..:	UUGUUAAGAAGCCUCACUUUA	Cleavage	| response regulator 6 | Chr5:25252007-25254318 REVERSE LENGTH=1459 | 201606	1
AT1G62930_RFP3_siR6611	AT1G04870.1	4	-1	1	21	102	121	UGGAGUGAUGCUUCUCGACUA	:::: ::::::::.:::...	CAGUC-AGAAGCAUUACUUUG	Cleavage	| protein arginine methyltransferase 10 | Chr1:1373234-1375742 REVERSE LENGTH=1537 | 201606	1
AT1G62930_RFP3_siR6611	AT1G04870.2	4	-1	1	21	181	200	UGGAGUGAUGCUUCUCGACUA	:::: ::::::::.:::...	CAGUC-AGAAGCAUUACUUUG	Cleavage	| protein arginine methyltransferase 10 | Chr1:1373234-1375821 REVERSE LENGTH=1626 | 201606	1
AT1G62930_RFP3_siR6611	AT5G48520.2	4	-1	1	21	1912	1932	UGGAGUGAUGCUUCUCGACUA	:.: :::::::::: :::	AGAUUGUGAAGCAUCACGCCA	Cleavage	| HAUS augmin-like complex subunit | Chr5:19661213-19666436 FORWARD LENGTH=2340 | 201606	1
AT1G62930_RFP3_siR6611	AT5G48520.1	4	-1	1	21	1919	1939	UGGAGUGAUGCUUCUCGACUA	:.: :::::::::: :::	AGAUUGUGAAGCAUCACGCCA	Cleavage	| HAUS augmin-like complex subunit | Chr5:19661203-19666436 FORWARD LENGTH=2347 | 201606	1
AT1G62930_RFP3_siR6611	AT3G06640.1	4	-1	1	21	2209	2229	UGGAGUGAUGCUUCUCGACUA	:.:: : :::.::::::.::	UGGUGGUUAAGUAUCACUUCA	Cleavage	| PAS domain-containing protein tyrosine kinase family protein | Chr3:2074189-2078317 REVERSE LENGTH=2374 | 201606	1
AT1G62930_RFP3_siR6611	AT5G34850.1	4	-1	1	21	2365	2385	UGGAGUGAUGCUUCUCGACUA	:.:. ::::::::.:.::	ACAUUGGAAAGCAUCAUUUCA	Cleavage	| purple acid phosphatase 26 | Chr5:13107626-13111656 REVERSE LENGTH=2583 | 201606	1
AT1G62930_RFP3_siR6611	AT3G06640.3	4	-1	1	21	2467	2487	UGGAGUGAUGCUUCUCGACUA	:.:: : :::.::::::.::	UGGUGGUUAAGUAUCACUUCA	Cleavage	| PAS domain-containing protein tyrosine kinase family protein | Chr3:2074189-2078317 REVERSE LENGTH=2632 | 201606	1
AT1G62930_RFP3_siR6611	AT1G62390.1	4	-1	1	21	2440	2460	UGGAGUGAUGCUUCUCGACUA	: ::: :::: :::...::::	UUGUCAAGAACCAUUGUUCCA	Translation	| Octicosapeptide/Phox/Bem1p (PB1) domain-containing protein / tetratricopeptide repeat (TPR)-containing protein | Chr1:23084293-23087141 REVERSE LENGTH=2849 | 201606	1
AT1G62930_RFP3_siR6611	AT3G06640.2	4	-1	1	21	2884	2904	UGGAGUGAUGCUUCUCGACUA	:.:: : :::.::::::.::	UGGUGGUUAAGUAUCACUUCA	Cleavage	| PAS domain-containing protein tyrosine kinase family protein | Chr3:2074185-2078613 REVERSE LENGTH=3053 | 201606	1
AT1G62930_RFP3_siR6611	AT1G31810.2	4	-1	1	21	1893	1913	UGGAGUGAUGCUUCUCGACUA	:: ::::::::: ::::.	CCAUCUAGAAGCAUCCCUCCG	Cleavage	| Formin Homology 14 | Chr1:11399922-11406017 REVERSE LENGTH=3773 | 201606	2
AT1G62930_RFP3_siR6611	AT1G31810.1	4	-1	1	21	2564	2584	UGGAGUGAUGCUUCUCGACUA	:: ::::::::: ::::.	CCAUCUAGAAGCAUCCCUCCG	Cleavage	| Formin Homology 14 | Chr1:11399607-11406809 REVERSE LENGTH=4759 | 201606	2
AT1G62930_RFP3_siR6611	AT5G65440.5	4.5	-1	1	21	599	619	UGGAGUGAUGCUUCUCGACUA	:: ::::::.::: :::::.	UAUUCGAGAGGCAACACUCUC	Cleavage	| transmembrane protein | Chr5:26151333-26156623 FORWARD LENGTH=3546 | 201606	1
AT1G62930_RFP3_siR6611	AT5G65440.7	4.5	-1	1	21	571	591	UGGAGUGAUGCUUCUCGACUA	:: ::::::.::: :::::.	UAUUCGAGAGGCAACACUCUC	Cleavage	| transmembrane protein | Chr5:26151422-26156896 FORWARD LENGTH=3620 | 201606	1
AT1G62930_RFP3_siR6611	AT5G65440.4	4.5	-1	1	21	599	619	UGGAGUGAUGCUUCUCGACUA	:: ::::::.::: :::::.	UAUUCGAGAGGCAACACUCUC	Cleavage	| transmembrane protein | Chr5:26151333-26156896 FORWARD LENGTH=3648 | 201606	1
AT1G62930_RFP3_siR6611	AT5G65440.6	4.5	-1	1	21	630	650	UGGAGUGAUGCUUCUCGACUA	:: ::::::.::: :::::.	UAUUCGAGAGGCAACACUCUC	Cleavage	| transmembrane protein | Chr5:26151422-26156896 FORWARD LENGTH=3679 | 201606	1
AT1G62930_RFP3_siR6611	AT5G65440.3	4.5	-1	1	21	511	531	UGGAGUGAUGCUUCUCGACUA	:: ::::::.::: :::::.	UAUUCGAGAGGCAACACUCUC	Cleavage	| transmembrane protein | Chr5:26151421-26157066 FORWARD LENGTH=3832 | 201606	1
AT1G62930_RFP3_siR6611	AT5G61660.1	4.5	-1	1	21	156	176	UGGAGUGAUGCUUCUCGACUA	:.:::::::.:.: ::. :::	UGGUCGAGAGGUAACAUGCCA	Cleavage	| glycine-rich protein | Chr5:24778653-24779945 REVERSE LENGTH=1293 | 201606	1
AT1G62930_RFP3_siR6611	AT1G68520.1	4.5	-1	1	21	635	655	UGGAGUGAUGCUUCUCGACUA	:.::.:::.:::: ..::..:	UGGUUGAGGAGCAAUGCUUUA	Cleavage	| B-box type zinc finger protein with CCT domain-containing protein | Chr1:25708175-25710989 REVERSE LENGTH=2617 | 201606	1
AT1G62930_RFP3_siR6611	AT2G38560.1	4.5	-1	1	21	1750	1770	UGGAGUGAUGCUUCUCGACUA	:.::::: :::.::::.: :	UGGUCGAUAAGUAUCAUUACU	Cleavage	| transcript elongation factor IIS | Chr2:16134543-16136695 FORWARD LENGTH=1772 | 201606	1
AT1G62930_RFP3_siR6611	AT2G05642.1	4.5	-1	1	21	1135	1155	UGGAGUGAUGCUUCUCGACUA	:: : :.:::::::::.:.:	UACUGGGGAAGCAUCAUUUCU	Cleavage	| Nucleic acid-binding%2C OB-fold-like protein | Chr2:2098087-2101167 REVERSE LENGTH=1889 | 201606	1
AT1G62930_RFP3_siR6611	AT4G22120.5	4.5	-1	1	21	2372	2392	UGGAGUGAUGCUUCUCGACUA	:::::::.:: : .:::::.	CAGUCGAGGAGAAAUACUCCG	Translation	| ERD (early-responsive to dehydration stress) family protein | Chr4:11715829-11719828 REVERSE LENGTH=2602 | 201606	1
AT1G62930_RFP3_siR6611	AT4G22120.4	4.5	-1	1	21	2436	2456	UGGAGUGAUGCUUCUCGACUA	:::::::.:: : .:::::.	CAGUCGAGGAGAAAUACUCCG	Translation	| ERD (early-responsive to dehydration stress) family protein | Chr4:11715757-11719873 REVERSE LENGTH=2738 | 201606	1
AT1G62930_RFP3_siR6611	AT4G22120.3	4.5	-1	1	21	2686	2706	UGGAGUGAUGCUUCUCGACUA	:::::::.:: : .:::::.	CAGUCGAGGAGAAAUACUCCG	Translation	| ERD (early-responsive to dehydration stress) family protein | Chr4:11715735-11719813 REVERSE LENGTH=3010 | 201606	1
AT1G62930_RFP3_siR6611	AT4G22120.1	4.5	-1	1	21	2599	2619	UGGAGUGAUGCUUCUCGACUA	:::::::.:: : .:::::.	CAGUCGAGGAGAAAUACUCCG	Translation	| ERD (early-responsive to dehydration stress) family protein | Chr4:11715607-11719807 REVERSE LENGTH=3051 | 201606	1
AT1G62930_RFP3_siR6611	AT4G22120.6	4.5	-1	1	21	2662	2682	UGGAGUGAUGCUUCUCGACUA	:::::::.:: : .:::::.	CAGUCGAGGAGAAAUACUCCG	Translation	| ERD (early-responsive to dehydration stress) family protein | Chr4:11715607-11719807 REVERSE LENGTH=3114 | 201606	1
AT1G62930_RFP3_siR6611	AT4G22120.2	4.5	-1	1	21	2896	2916	UGGAGUGAUGCUUCUCGACUA	:::::::.:: : .:::::.	CAGUCGAGGAGAAAUACUCCG	Translation	| ERD (early-responsive to dehydration stress) family protein | Chr4:11715607-11719807 REVERSE LENGTH=3348 | 201606	1
AT1G62930_RFP3_siR6611	AT3G63255.1	4.5	-1	1	21	264	284	UGGAGUGAUGCUUCUCGACUA	:.::: .::. .::::.::::	UGGUCCGGAGCUAUCAUUCCA	Translation	| hypothetical protein | Chr3:23372870-23373545 FORWARD LENGTH=590 | 201606	1
AT1G62930_RFP3_siR6611	AT5G15537.2	4.5	-1	1	21	144	164	UGGAGUGAUGCUUCUCGACUA	:.::. .: :::::.:::.::	UGGUUCGGCAGCAUUACUUCA	Cleavage	| transmembrane protein | Chr5:5040957-5044797 REVERSE LENGTH=1776 | 201606	1
AT1G62930_RFP3_siR6611	AT5G15537.1	4.5	-1	1	21	296	316	UGGAGUGAUGCUUCUCGACUA	:.::. .: :::::.:::.::	UGGUUCGGCAGCAUUACUUCA	Cleavage	| transmembrane protein | Chr5:5040957-5045549 REVERSE LENGTH=1928 | 201606	1
AT1G62930_RFP3_siR6611	AT5G15380.1	4.5	-1	1	21	1524	1544	UGGAGUGAUGCUUCUCGACUA	:.:: ::::::. :::::::	UGGUGGAGAAGUUGCACUCCA	Cleavage	| domains rearranged methylase 1 | Chr5:4991347-4994924 FORWARD LENGTH=1973 | 201606	1
AT1G62930_RFP3_siR6611	AT5G14620.1	4.5	-1	1	21	1662	1682	UGGAGUGAUGCUUCUCGACUA	:.:: :.::::.. ::::.::	UGGUGGGGAAGUGGCACUUCA	Cleavage	| domains rearranged methyltransferase 2 | Chr5:4715105-4718704 REVERSE LENGTH=2331 | 201606	1
AT1G62930_RFP3_siR6611	AT2G17480.1	4.5	-1	1	21	2294	2314	UGGAGUGAUGCUUCUCGACUA	:::: ::: :..::::::::	UAGUAAAGAUGUGUCACUCCA	Cleavage	| Seven transmembrane MLO family protein | Chr2:7590295-7594195 REVERSE LENGTH=2473 | 201606	1
AT1G62930_RFP3_siR6611	AT2G43700.4	4.5	-1	1	21	282	303	UGGAGUGAU-GCUUCUCGACUA	:::::::::: ::.:::..:	GUGUCGAGAAGCUAUUACUUUA	Cleavage	| Concanavalin A-like lectin protein kinase family protein | Chr2:18115480-18118844 FORWARD LENGTH=2625 | 201606	1
AT1G62930_RFP3_siR6611	AT2G43700.2	4.5	-1	1	21	279	300	UGGAGUGAU-GCUUCUCGACUA	:::::::::: ::.:::..:	GUGUCGAGAAGCUAUUACUUUA	Cleavage	| Concanavalin A-like lectin protein kinase family protein | Chr2:18115064-18118878 FORWARD LENGTH=2656 | 201606	1
AT1G62930_RFP3_siR6611	AT2G43700.1	4.5	-1	1	21	251	272	UGGAGUGAU-GCUUCUCGACUA	:::::::::: ::.:::..:	GUGUCGAGAAGCUAUUACUUUA	Cleavage	| Concanavalin A-like lectin protein kinase family protein | Chr2:18115092-18118844 FORWARD LENGTH=3207 | 201606	1
AT1G62930_RFP3_siR6611	AT4G34790.1	4.5	-1	1	21	453	473	UGGAGUGAUGCUUCUCGACUA	: ::::::::: .::..:.:	UUGUCGAGAAGAGUCGUUUCU	Translation	| SAUR-like auxin-responsive protein family | Chr4:16594362-16595153 FORWARD LENGTH=792 | 201606	1
AT1G62930_RFP3_siR6611	AT1G25530.1	4.5	-1	1	21	1444	1464	UGGAGUGAUGCUUCUCGACUA	.::.:::.: :::::.: ::	GGGUUGAGGAACAUCAUUGCA	Translation	| Transmembrane amino acid transporter family protein | Chr1:8964544-8967562 REVERSE LENGTH=1777 | 201606	1
AT1G62930_RFP3_siR6611	AT5G13370.1	4.5	-1	1	21	411	431	UGGAGUGAUGCUUCUCGACUA	:::::: ::::: :::.::	AAGUCGAUAAGCAGAACUUCA	Cleavage	| Auxin-responsive GH3 family protein | Chr5:4286740-4289663 FORWARD LENGTH=2283 | 201606	1
AT1G62930_RFP3_siR6611	AT5G53500.2	4.5	-1	1	21	1994	2014	UGGAGUGAUGCUUCUCGACUA	:: :::::::: :::: .::	AAGACGAGAAGCCUCACAUCA	Cleavage	| Transducin/WD40 repeat-like superfamily protein | Chr5:21725441-21729413 REVERSE LENGTH=3181 | 201606	1
AT1G62930_RFP3_siR6611	AT5G53500.1	4.5	-1	1	21	2006	2026	UGGAGUGAUGCUUCUCGACUA	:: :::::::: :::: .::	AAGACGAGAAGCCUCACAUCA	Cleavage	| Transducin/WD40 repeat-like superfamily protein | Chr5:21725441-21729413 REVERSE LENGTH=3193 | 201606	1
AT1G62930_RFP3_siR6611	AT5G64030.1	4.5	-1	1	21	2892	2912	UGGAGUGAUGCUUCUCGACUA	.::.:::::: :.:::.::	CGGUUGAGAAGACUUACUUCA	Translation	| S-adenosyl-L-methionine-dependent methyltransferases superfamily protein | Chr5:25623952-25628559 FORWARD LENGTH=3200 | 201606	1
AT1G62930_RFP3_siR6611	AT1G12470.1	4.5	-1	1	21	1386	1406	UGGAGUGAUGCUUCUCGACUA	:::: :::::::.::.:	UCUGCGAGCAGCAUCAUUCUA	Cleavage	| zinc ion binding protein | Chr1:4250945-4257392 FORWARD LENGTH=3323 | 201606	1
AT1G62930_RFP3_siR6611	AT3G16830.1	4.5	-1	1	21	345	365	UGGAGUGAUGCUUCUCGACUA	::: ::::::.::: .::..	AAGUGGAGAAGUAUCUUUCUG	Cleavage	| TOPLESS-related 2 | Chr3:5731519-5737854 FORWARD LENGTH=3909 | 201606	1
AT1G62930_RFP3_siR6611	AT4G14695.2	4.5	-1	1	21	115	135	UGGAGUGAUGCUUCUCGACUA	:.::: :::::::.:.:.	GUUUUGAGUAGCAUCAUUUCG	Cleavage	| Uncharacterized protein family (UPF0041) | Chr4:8419632-8421049 FORWARD LENGTH=681 | 201606	1
AT1G62930_RFP3_siR6611	AT4G14695.3	4.5	-1	1	21	152	172	UGGAGUGAUGCUUCUCGACUA	:.::: :::::::.:.:.	GUUUUGAGUAGCAUCAUUUCG	Cleavage	| Uncharacterized protein family (UPF0041) | Chr4:8419595-8421070 FORWARD LENGTH=793 | 201606	1
AT1G62930_RFP3_siR6611	AT4G38780.1	4.5	-1	1	21	2023	2043	UGGAGUGAUGCUUCUCGACUA	: :.:::..::.:::::: :	AAUUUGAGGGGCGUCACUCAA	Cleavage	| pre-mRNA-processing-splicing factor-like protein | Chr4:18101296-18111082 REVERSE LENGTH=7194 | 201606	1
AT1G62930_RFP3_siR6611	AT5G40690.1	4.5	-1	1	21	215	235	UGGAGUGAUGCUUCUCGACUA	:.::: : :::: :::::..:	UGGUCCACAAGCUUCACUUUA	Cleavage	| histone-lysine N-methyltransferase trithorax-like protein | Chr5:16290386-16291713 FORWARD LENGTH=1328 | 201606	1
AT1G62930_RFP3_siR6611	AT2G21430.1	4.5	-1	1	21	371	391	UGGAGUGAUGCUUCUCGACUA	:.:::.:::::.:.: ::	CCAUUGAGGAGCAUUAUUACA	Cleavage	| Papain family cysteine protease | Chr2:9171872-9173490 REVERSE LENGTH=1367 | 201606	1
AT1G62930_RFP3_siR6611	AT1G51670.2	4.5	-1	1	21	94	114	UGGAGUGAUGCUUCUCGACUA	:.:: ::::::::::: :..	UGGUAAAGAAGCAUCACACUG	Cleavage	| hypothetical protein | Chr1:19156666-19158769 FORWARD LENGTH=1438 | 201606	1
AT1G62930_RFP3_siR6611	AT5G43720.1	4.5	-1	1	21	1003	1023	UGGAGUGAUGCUUCUCGACUA	::::::: :: ::::.::	UCCUCGAGAAACAACACUUCA	Translation	| rRNA-processing EFG1-like protein (DUF2361) | Chr5:17557088-17559412 REVERSE LENGTH=1507 | 201606	1
AT1G62930_RFP3_siR6611	AT3G49190.1	4.5	-1	1	21	269	289	UGGAGUGAUGCUUCUCGACUA	:.:::: .:: ::::::.::	UGGUCGUCGAGGAUCACUUCA	Translation	| O-acyltransferase (WSD1-like) family protein | Chr3:18231845-18234391 REVERSE LENGTH=1727 | 201606	1
AT1G62930_RFP3_siR6611	AT2G33010.1	4.5	-1	1	21	102	122	UGGAGUGAUGCUUCUCGACUA	:::::::: : :::::.:	AUAUCGAGAAGAAGCACUCUA	Translation	| Ubiquitin-associated (UBA) protein | Chr2:14010838-14013246 FORWARD LENGTH=2004 | 201606	1
AT1G62930_RFP3_siR6611	AT1G55040.1	4.5	-1	1	21	224	244	UGGAGUGAUGCUUCUCGACUA	:.::::: :.::::::..	CUAUUGAGAAACGUCACUCUG	Translation	| zinc finger (Ran-binding) family protein | Chr1:20534874-20539189 FORWARD LENGTH=2859 | 201606	1
AT1G62930_RFP3_siR6611	AT3G07010.2	4.5	-1	1	21	1272	1292	UGGAGUGAUGCUUCUCGACUA	:.::::.::::.. ::::	UUAUUGAGAGGCAUUGGUCCA	Cleavage	| Pectin lyase-like superfamily protein | Chr3:2212688-2216483 REVERSE LENGTH=3048 | 201606	1
AT1G62930_RFP3_siR6611	AT3G53540.2	4.5	-1	1	21	2936	2956	UGGAGUGAUGCUUCUCGACUA	:::::::: : .::::::	AUCUCGAGAAGAAGUACUCCA	Translation	| afadin | Chr3:19846805-19850391 REVERSE LENGTH=3282 | 201606	1
AT1G62930_RFP3_siR6611	AT3G53540.1	4.5	-1	1	21	2804	2824	UGGAGUGAUGCUUCUCGACUA	:::::::: : .::::::	AUCUCGAGAAGAAGUACUCCA	Translation	| afadin | Chr3:19846647-19851045 REVERSE LENGTH=3308 | 201606	1
AT1G62930_RFP3_siR6611	AT1G34260.4	4.5	-1	1	21	438	458	UGGAGUGAUGCUUCUCGACUA	: ::::::.::::: :. ::.	UUGUCGAGGAGCAUAAUGCCG	Cleavage	| FORMS APLOID AND BINUCLEATE CELLS 1A | Chr1:12486925-12492169 FORWARD LENGTH=4103 | 201606	1
AT1G62930_RFP3_siR6611	AT1G34260.3	4.5	-1	1	21	1123	1143	UGGAGUGAUGCUUCUCGACUA	: ::::::.::::: :. ::.	UUGUCGAGGAGCAUAAUGCCG	Cleavage	| FORMS APLOID AND BINUCLEATE CELLS 1A | Chr1:12485920-12492176 FORWARD LENGTH=4795 | 201606	1
AT1G62930_RFP3_siR6611	AT3G29630.1	5	-1	1	21	40	60	UGGAGUGAUGCUUCUCGACUA	::: :::::::::::: ::	UAGACGAGAAGCAUCAAUCAC	Cleavage	| UDP-Glycosyltransferase superfamily protein | Chr3:11447002-11448675 REVERSE LENGTH=1674 | 201606	1
AT1G62930_RFP3_siR6611	AT1G72270.1	5	-1	1	21	6569	6589	UGGAGUGAUGCUUCUCGACUA	:.:.::::: :.::::..	UUCUUGGGAAGCUUUACUCUG	Cleavage	| nucleolar pre-ribosomal-associated protein | Chr1:27199623-27209096 REVERSE LENGTH=7385 | 201606	2
AT1G62930_RFP3_siR6611	AT3G54690.1	5	-1	1	21	931	951	UGGAGUGAUGCUUCUCGACUA	:::: :::::::: .:.:: :	UAGUGGAGAAGCAAUAUUCAA	Cleavage	| Sugar isomerase (SIS) family protein | Chr3:20246504-20248152 FORWARD LENGTH=1477 | 201606	1
AT1G62930_RFP3_siR6611	AT1G67320.1	5	-1	1	21	564	584	UGGAGUGAUGCUUCUCGACUA	::::::. .::.::.:.: ::	UAGUCGGAGAGUAUUAUUACA	Cleavage	| DNA primase%2C large subunit family | Chr1:25205392-25208972 REVERSE LENGTH=1484 | 201606	1
AT1G62930_RFP3_siR6611	AT1G67320.3	5	-1	1	21	733	753	UGGAGUGAUGCUUCUCGACUA	::::::. .::.::.:.: ::	UAGUCGGAGAGUAUUAUUACA	Cleavage	| DNA primase%2C large subunit family | Chr1:25205383-25209033 REVERSE LENGTH=1677 | 201606	1
AT1G62930_RFP3_siR6611	AT3G26280.1	5	-1	1	21	803	823	UGGAGUGAUGCUUCUCGACUA	::::.:: .: :::::::: :	UAGUUGAUGAUCAUCACUCGA	Translation	| cytochrome P450%2C family 71%2C subfamily B%2C polypeptide 4 | Chr3:9630200-9632009 REVERSE LENGTH=1712 | 201606	1
AT1G62930_RFP3_siR6611	AT1G67320.2	5	-1	1	21	693	713	UGGAGUGAUGCUUCUCGACUA	::::::. .::.::.:.: ::	UAGUCGGAGAGUAUUAUUACA	Cleavage	| DNA primase%2C large subunit family | Chr1:25205279-25209101 REVERSE LENGTH=1741 | 201606	1
AT1G62930_RFP3_siR6611	AT1G24610.1	5	-1	1	21	1250	1270	UGGAGUGAUGCUUCUCGACUA	::: ::::::::: ::::	AAGUAGAGAAGCAUGACUCAG	Cleavage	| Rubisco methyltransferase family protein | Chr1:8720651-8722825 REVERSE LENGTH=1800 | 201606	1
AT1G62930_RFP3_siR6611	AT3G26280.2	5	-1	1	21	939	959	UGGAGUGAUGCUUCUCGACUA	::::.:: .: :::::::: :	UAGUUGAUGAUCAUCACUCGA	Translation	| cytochrome P450%2C family 71%2C subfamily B%2C polypeptide 4 | Chr3:9630128-9632145 REVERSE LENGTH=1920 | 201606	1
AT1G62930_RFP3_siR6611	AT3G11030.1	5	-1	1	21	1572	1592	UGGAGUGAUGCUUCUCGACUA	::: .:::::::: :: :.::	UAGAUGAGAAGCAACAGUUCA	Cleavage	| TRICHOME BIREFRINGENCE-LIKE 32 | Chr3:3456257-3459380 REVERSE LENGTH=2479 | 201606	1
AT1G62930_RFP3_siR6611	AT1G61120.1	5	-1	1	21	1271	1291	UGGAGUGAUGCUUCUCGACUA	:: ::::::: :.::. ::::	UACUCGAGAAACGUCGGUCCA	Translation	| terpene synthase 04 | Chr1:22523635-22528836 FORWARD LENGTH=2926 | 201606	1
AT1G62930_RFP3_siR6611	AT2G01540.1	5	-1	1	21	905	926	UGGAGUGAUGCUUCU-CGACUA	:.::.: :::.:.::::::.:	UGGUUGCAGAGGUAUCACUUCC	Cleavage	| Calcium-dependent lipid-binding (CaLB domain) family protein | Chr2:242041-243649 REVERSE LENGTH=1215 | 201606	1
AT1G62930_RFP3_siR6611	AT5G28740.1	5	-1	1	21	1427	1447	UGGAGUGAUGCUUCUCGACUA	:::.:.::::: :::: ::	CAGUUGGGAAGCCUCACACCU	Cleavage	| Tetratricopeptide repeat (TPR)-like superfamily protein | Chr5:10780503-10783996 FORWARD LENGTH=3152 | 201606	1
AT1G62930_RFP3_siR6611	AT2G26760.1	5	-1	1	21	373	396	UGGAGUGAUGCUUCUC---GACUA	:::: :::.:::.:.:::.::	GAGUCUUGGAGGAGCGUUACUUCA	Cleavage	| Cyclin B1%3B4 | Chr2:11401118-11403433 FORWARD LENGTH=1825 | 201606	1
AT1G62930_RFP3_siR6611	AT2G01440.1	5	-1	1	21	409	429	UGGAGUGAUGCUUCUCGACUA	:::.::::::.:: :::..	AAGUUGAGAAGUAUGCCUCUG	Cleavage	| DEAD/DEAH box RNA helicase family protein | Chr2:193164-199280 REVERSE LENGTH=3932 | 201606	1
AT1G62930_RFP3_siR6611	AT2G48110.1	5	-1	1	21	3498	3518	UGGAGUGAUGCUUCUCGACUA	:::.:.::.:.:: ..:::.	GAGUUGGGAGGUAUGGUUCCG	Cleavage	| reduced epidermal fluorescence 4 | Chr2:19673293-19679711 FORWARD LENGTH=4122 | 201606	1
AT1G62930_RFP3_siR6611	AT1G77440.2	5	-1	1	21	41	61	UGGAGUGAUGCUUCUCGACUA	:.:: :.:::: ::..::.:.	UGGUAGGGAAGAAUUGCUUCG	Translation	| 20S proteasome beta subunit C2 | Chr1:29096020-29098450 FORWARD LENGTH=960 | 201606	1
AT1G62930_RFP3_siR6611	AT4G13750.1	5	-1	1	21	5558	5578	UGGAGUGAUGCUUCUCGACUA	:::.:::::::: .:::..	GAGUUGAGAAGCAAAGCUCUG	Cleavage	| Histidine kinase-%2C DNA gyrase B-%2C and HSP90-like ATPase family protein | Chr4:7975064-7987687 FORWARD LENGTH=8446 | 201606	1
AT1G62930_RFP3_siR6611	AT1G77440.1	5	-1	1	21	174	194	UGGAGUGAUGCUUCUCGACUA	:.:: :.:::: ::..::.:.	UGGUAGGGAAGAAUUGCUUCG	Translation	| 20S proteasome beta subunit C2 | Chr1:29096201-29098494 FORWARD LENGTH=1137 | 201606	1
AT1G62930_RFP3_siR6611	AT3G54570.1	5	-1	1	21	881	901	UGGAGUGAUGCUUCUCGACUA	:.: .::::::::: : ::.:	UGGAUGAGAAGCAUGAAUCUA	Cleavage	| Plant calmodulin-binding protein-like protein | Chr3:20197949-20199202 REVERSE LENGTH=1254 | 201606	1
AT1G62930_RFP3_siR6611	AT5G65970.2	5	-1	1	21	1193	1213	UGGAGUGAUGCUUCUCGACUA	:.: .:.:::::::...:...	UGGCUGGGAAGCAUUGUUUUG	Cleavage	| Seven transmembrane MLO family protein | Chr5:26387882-26390676 REVERSE LENGTH=1712 | 201606	1
AT1G62930_RFP3_siR6611	AT4G28610.1	5	-1	1	21	1240	1260	UGGAGUGAUGCUUCUCGACUA	:. :::::::::: ::::..	UGUUCGAGAAGCAAAACUCUG	Cleavage	| phosphate starvation response 1 | Chr4:14132811-14135292 REVERSE LENGTH=1771 | 201606	1
AT1G62930_RFP3_siR6611	AT5G65970.1	5	-1	1	21	1284	1304	UGGAGUGAUGCUUCUCGACUA	:.: .:.:::::::...:...	UGGCUGGGAAGCAUUGUUUUG	Cleavage	| Seven transmembrane MLO family protein | Chr5:26387428-26390767 REVERSE LENGTH=2151 | 201606	1
AT1G62930_RFP3_siR6611	AT1G74510.2	5	-1	1	21	433	453	UGGAGUGAUGCUUCUCGACUA	:.::: :::: ..:.:::..:	UGGUCAAGAAUUGUUACUUUA	Translation	| Galactose oxidase/kelch repeat superfamily protein | Chr1:28005551-28007739 FORWARD LENGTH=2189 | 201606	1
AT1G62930_RFP3_siR6611	AT4G02940.1	5	-1	1	21	653	673	UGGAGUGAUGCUUCUCGACUA	:::::.::::.::::	AGAUGCAGAAGUAUCAUUCCA	Cleavage	| oxidoreductase%2C 2OG-Fe(II) oxygenase family protein | Chr4:1306313-1311038 FORWARD LENGTH=2394 | 201606	1
AT1G62930_RFP3_siR6611	AT4G32300.1	5	-1	1	21	568	588	UGGAGUGAUGCUUCUCGACUA	.:.::::::::::::	UCCAUCGGGAGCAUCACUCCA	Cleavage	| S-domain-2 5 | Chr4:15599475-15602597 FORWARD LENGTH=3123 | 201606	1
AT1G62930_RFP3_siR6611	AT1G31810.2	5	-1	1	21	1968	1988	UGGAGUGAUGCUUCUCGACUA	:: ::::::::. ::.:.	UCUUCAAGAAGCAUUCCUUCG	Cleavage	| Formin Homology 14 | Chr1:11399922-11406017 REVERSE LENGTH=3773 | 201606	2
AT1G62930_RFP3_siR6611	AT5G43530.1	5	-1	1	21	2051	2071	UGGAGUGAUGCUUCUCGACUA	:::: : :::::: :: ::::	UAGUGGUGAAGCAACAAUCCA	Cleavage	| Helicase protein with RING/U-box domain-containing protein | Chr5:17489271-17495024 FORWARD LENGTH=4084 | 201606	1
AT1G62930_RFP3_siR6611	AT1G31810.1	5	-1	1	21	2639	2659	UGGAGUGAUGCUUCUCGACUA	:: ::::::::. ::.:.	UCUUCAAGAAGCAUUCCUUCG	Cleavage	| Formin Homology 14 | Chr1:11399607-11406809 REVERSE LENGTH=4759 | 201606	2
