# Supplementary material for: Synergy between the anthocyanin and RDR6/SGS3/DCL4 siRNA pathways expose hidden features of Arabidopsis carbon metabolism
Source: Nat Commun. 2020 May 15;11:2456. doi: 10.1038/s41467-020-16289-3 (PMC7229025; doi:10.1038/s41467-020-16289-3)
Supplement: Supplementary file 11 — Source Data [file 41467_2020_16289_MOESM11_ESM.xlsx]

## Sheet: Fig.2
Source Data Figure 2
(a) PAP1 mRNA levels
Col-0	ACT2 (Ct)	PAP1 (Ct)	delta Ct	Relative to ACT2		PAP1-D	ACT2 (Ct)	PAP1 (Ct)	delta Ct	Relative to ACT2		tt19-8 S8 (RDR6W299stop)	ACT2 (Ct)	PAP1 (Ct)	delta Ct	Relative to ACT2		Tukey HSD results
Sample 1	21.7119	27.7095	5.99763	0.0156507		Sample 1	21.4518	25.1578	3.70601	0.0766264		Sample 1	21.7522	25.5897	3.83752	0.0699506		Treatment pair	p-value	inference
Sample 2	21.63	27.6948	6.06476	0.0149391		Sample 2	21.5148	24.9835	3.46873	0.0903252		Sample 2	21.5992	25.87	4.27081	0.0518035		Col-0 vs tt19-8	0.899995	insignificant
Sample 3	21.6865	27.5387	5.85219	0.0173107		Sample 3	22.1844	26.817	4.63258	0.0403138		Sample 3	21.5777	25.9767	4.399	0.0473991		Col-0 vs PAP1-D	0.0010053	** p<0.01
Sample 4	22.9247	28.848	5.92327	0.0164785		Sample 4	22.4208	26.26	3.83918	0.06987		Sample 4	22.392	27.298	4.90595	0.0333551		Col-0 vs tt19-8 S4	0.275023	insignificant
Sample 5	22.2941	28.589	6.29491	0.0127363		Sample 5	22.2097	25.925	3.71533	0.0761332		Sample 5	22.306	26.588	4.28201	0.0514026		Col-0 vs tt19-8 S8	0.0010053	** p<0.01
Sample 6	22.5714	28.893	6.32162	0.0125027		Sample 6	21.7198	25.0503	3.33047	0.0994096		Sample 6	22.1197	26.7184	4.59868	0.0412725		Col-0 vs tt19-8 PAP1-D	0.0010053	** p<0.01
Sample 7	22.1784	27.845	5.66669	0.019686		Sample 7	21.6338	25.3983	3.7645	0.0735822		Sample 7	22.05	26.5003	4.45034	0.045742		tt19-8 vs PAP1-D	0.0010053	** p<0.01
Sample 8	21.9515	28.113	6.16151	0.0139702		Sample 8	21.6101	25.3394	3.72924	0.0754025		Sample 8	21.9568	26.2302	4.27336	0.0517119		tt19-8 vs tt19-8 S4	0.0738615	insignificant
Sample 9	21.8335	27.7698	5.93631	0.0163302														tt19-8 vs tt19-8 S8	0.0010053	** p<0.01
																		tt19-8 vs tt19-8 PAP1-D	0.0010053	** p<0.01
tt19-8	ACT2 (Ct)	PAP1 (Ct)	delta Ct	Relative to ACT2		tt19-8 S4 (RDR6G664R)	ACT2 (Ct)	PAP1 (Ct)	delta Ct	Relative to ACT2		tt19-8 PAP1-D	ACT2 (Ct)	PAP1 (Ct)	delta Ct	Relative to ACT2		PAP1-D vs tt19-8 S4	0.0010053	** p<0.01
Sample 1	20.8925	27.1695	6.27698	0.0128956		Sample 1	21.0446	26.4324	5.38782	0.0238839		Sample 1	21.706	25.6096	3.90363	0.0668174		PAP1-D vs tt19-8 S8	0.0010053	** p<0.01
Sample 2	20.7457	27.8579	7.11219	0.00722798		Sample 2	21.0691	26.3911	5.32196	0.0249995		Sample 2	21.4687	25.1983	3.72956	0.0753862		PAP1-D vs tt19-8 PAP1-D	0.899995	insignificant
Sample 3	21.4587	28.358	6.89928	0.00837738		Sample 3	21.1104	26.6598	5.54941	0.0213531		Sample 3	21.3878	24.977	3.58921	0.0830881		tt19-8 S4 vs tt19-8 S8	0.0010053	** p<0.01
Sample 4	21.4932	27.961	6.4678	0.0112979		Sample 4	21.9554	27.195	5.23962	0.0264678		Sample 4	22.1014	26.017	3.91558	0.0662662		tt19-8 S4 vs tt19-8 PAP1-D	0.0010053	** p<0.01
Sample 5	21.5521	27.903	6.35088	0.0122517		Sample 5	21.3546	26.6229	5.26827	0.0259474		Sample 5	22.6808	26.394	3.71318	0.0762466		tt19-8 S8 vs tt19-8 PAP1-D	0.0010053	** p<0.01
Sample 6	21.3356	27.4068	6.07124	0.0148722		Sample 6	21.2122	26.5959	5.38369	0.0239523		Sample 6	21.77	25.3305	3.56042	0.0847628
Sample 7	21.1083	27.2337	6.12543	0.0143239		Sample 7	21.6675	26.5638	4.8963	0.0335789		Sample 7	21.0322	25.0645	4.03234	0.0611145
												Sample 8	21.9495	25.5292	3.57971	0.0836371
(b) Anthocyanin accumulation (A532)
	Col-0	tt19-8	PAP1-D	tt19 S4 (RDR6G664R)	tt19 S8 (RDR6W299stop)	tt19-8 PAP1-D
Sample 1	0.184	0.023	0.304	0.046	0.096	0.03
Sample 2	0.216	0.021	0.316	0.062	0.105	0.026
Sample 3	0.173	0.017	0.345	0.051	0.108	0.022
Tukey HSD results
Treatment pair	p-value	inference
Col-0 vs tt19-8	0.0010053	** p<0.01
Col-0 vs PAP1-D	0.0010053	** p<0.01
Col-0 vs tt19-8 S4	0.0010053	** p<0.01
Col-0 vs tt19-8 S8	0.0010053	** p<0.01
Col-0 vs tt19-8 PAP1-D	0.0010053	** p<0.01
tt19-8 vs PAP1-D	0.0010053	** p<0.01
tt19-8 vs tt19-8 S4	0.82705	insignificant
tt19-8 vs tt19-8 S8	0.0051546	** p<0.01
tt19-8 vs tt19-8 PAP1-D	0.899995	insignificant
PAP1-D vs tt19-8 S4	0.0010053	** p<0.01
PAP1-D vs tt19-8 S8	0.0010053	** p<0.01
PAP1-D vs tt19-8 PAP1-D	0.0010053	** p<0.01
tt19-8 S4 vs tt19-8 S8	0.0363886	* p<0.05
tt19-8 S4 vs tt19-8 PAP1-D	0.899995	insignificant
tt19-8 S8 vs tt19-8 PAP1-D	0.0095489	** p<0.01

## Sheet: Fig.3 and Supp Fig. 7
Source Data Figure 3 and Supplementary Figure 7
Flavonoid composition (nmol g-1 dry weight)
	Col-0 HCl hydrolysis			PAP1-D HCl hydrolysis			rdr6-11 HCl hydrolysis			sgs3-11 HCl hydrolysis			dcl4-2e HCl hydrolysis			tt19-8 HCl hydrolysis			tt19-8 S2 HCl hydrolysis			tt19-8 S4 HCl hydrolysis			tt19-8 S5 HCl hydrolysis			tt19-8 S7 HCl hydrolysis			tt19-8 S8 HCl hydrolysis			tt19-8 PAP1-D HCl hydrolysis
Compound	Sample1	Sample2	Sample3	Sample1	Sample2	Sample3	Sample1	Sample2	Sample3	Sample1	Sample2	Sample3	Sample1	Sample2	Sample3	Sample1	Sample2	Sample3	Sample1	Sample2	Sample3	Sample1	Sample2	Sample3	Sample1	Sample2	Sample3	Sample1	Sample2	Sample3	Sample1	Sample2	Sample3	Sample1	Sample2	Sample3
Quercetin	58.2045	80.8266	70.3137	143.561	155.482	120.913	126.767	158.32	127.74	101.27	118.492	118.756	141.612	113.491	124.582	120.2	147.751	124.269	599.645	496.187	534.379	207.97	338.663	283.144	234.286	354.262	262.207	614.712	576.501	751.814	570.013	649.002	445.058	222.306	194.925	202.703
Peonidin	0.137536	0.158308	0.165656	0.1677	0.190568	0.166822	0.166218	0.208318	0.146437	0.156419	0.140511	0.167735	0.156583	0.144775	0.178167	0.105134	0.135917	0.124904	0.16882	0.127676	0.132561	0.152772	0.145052	0.162141	0.132819	0.118662	0.11125	0.18943	0.14162	0.131329	0.153239	0.201269	0.183353	0.176259	0.185853	0.149131
Cyanidin	45.0217	55.2241	35.0967	70.1517	78.2833	86.377	72.4364	52.424	68.6912	47.1032	54.8193	43.6777	57.2463	72.7335	66.2998	1.77072	1.73833	1.25541	18.8098	12.9625	17.5576	4.89962	5.76692	3.18834	6.4213	9.65182	7.71776	21.1258	14.9556	16.5525	16.4129	20.6064	15.6213	2.47949	1.9512	1.34099
Pelargonidin	4.01084	4.61843	7.07573	7.86582	8.65143	4.74121	6.92896	11.6981	5.39025	4.68419	5.34745	4.74601	4.99785	4.66951	5.78027	2.12553	3.08624	2.78616	5.0228	7.93362	6.23784	2.56832	3.13996	3.6358	4.29806	8.21266	4.49188	9.56389	4.97235	4.32631	5.2004	5.33352	8.74065	8.27752	4.99168	3.76148
Dihydroquercetin	0.58295	0.494202	0.393117	1.03128	2.1888	1.36485	1.0558	1.27547	1.36317	0.688645	0.973839	0.797206	1.00629	0.865624	1.12193	1.43005	1.85176	1.59169	45.2103	45.2242	56.9444	9.25177	10.0013	8.30952	10.997	15.1774	17.1824	37.9429	34.8526	47.1942	39.3319	35.1123	26.2619	3.60654	3.23099	3.33217
Eriodictyol	0.257773	0.296078	0.26065	0.270638	0.379611	0.31183	0.405264	0.33243	0.407597	0.321062	0.393963	0.379293	0.363053	0.417017	0.384095	0.222595	0.324037	0.252197	0.175933	0.208601	0.145519	0.322595	0.291723	0.376	0.207059	0.191119	0.199107	0.170746	0.213976	0.169708	0.214672	0.242553	0.265142	0.411152	0.230877	0.30329
Dihydrokaempferol	0.317205	0.434366	0.325429	0.204999	0.338629	0.278514	0.347627	0.24428	0.246025	0.278327	0.24677	0.213223	0.283713	0.27381	0.339774	0.199597	0.264718	0.217228	0.304681	0.266357	0.33954	0.261251	0.369205	0.339091	0.290904	0.190749	0.186307	0.230176	0.321292	0.331895	0.402972	0.337871	0.346313	0.391762	0.347648	0.257318
Kaempferol	67.2207	102.647	79.3975	99.8487	135.843	164.813	161.876	158.465	159.006	126.818	121.567	125.325	131.081	186.968	120.485	64.7322	54.1657	57.7256	296.049	289.79	267.509	132.946	146.662	154.288	244.272	172.104	236.055	244.25	257.656	268.33	246.165	256.254	281.304	61.7808	61.1127	47.3167
Naringenin	0.142231	0.180304	0.174716	0.314047	0.339532	0.237461	0.367624	0.433799	0.347216	0.160282	0.233809	0.314594	0.336002	0.40866	0.414596	0.293094	0.258644	0.273764	0.717453	0.589828	0.590428	0.33158	0.441853	0.520974	0.389539	0.318357	0.425258	0.564322	0.514539	0.476269	0.414812	0.466238	0.455444	1.08732	1.01357	1.1115
Epicatechin	0.0112702	0.00442193	0.0143079	0.0165342	0.0133006	0.0220412	0.0122192	0.0251065	0.0280169	0.0301296	0.0286034	0.022843	0.0346024	0.0164886	0.0187838	0	0.0237008	0.00501204	0.00668448	0.00151716	0.00522972	0.0153978	0.0133531	0.0264041	0.00082608	0.000847145	0.000919267	0.00439482	0.00228292	0.00359539	0.00274753	0.00129084	0.00371531	0.00929808	0.00996808	0.00736226
Apigenin	0.0371022	0.0472897	0.087608	0.0771155	0.0933342	0.0437579	0.063835	0.0866399	0.0521347	0.0444194	0.0419357	0.0413464	0.0411289	0.083956	0.0669313	0.0204447	0.0369204	0.0290984	0.0459325	0.0269659	0.0360446	0.0439343	0.0567433	0.0465482	0.015114	0.0155259	0.0104329	0.0266445	0.0204194	0.0290924	0.0317149	0.0637862	0.0554883	0.0599599	0.0377367	0.0335623
Luteolin	0.260245	0.352794	0.246461	0.635343	0.506812	0.494264	0.439005	0.378505	0.397991	0.265969	0.250878	0.297365	0.442787	0.488576	0.462467	0.0611138	0.0768052	0.0522549	0.240407	0.221189	0.230506	0.143198	0.203758	0.138922	0.0979767	0.138438	0.138095	0.234555	0.24202	0.264451	0.241342	0.203722	0.189928	0.0801985	0.0627825	0.0346941
Total compounds	176.204	245.284	193.552	324.145	382.31	379.764	370.865	383.892	363.816	281.821	302.535	294.738	337.602	380.561	320.133	191.16	209.714	188.582	966.398	853.54	884.107	358.907	505.755	454.177	501.408	560.382	528.726	929.014	890.394	1089.62	878.584	967.826	778.484	300.666	268.1	260.352
t-test
	Quercetin		Peonidin		Cyanidin		Pelargonidin		Dihydroquercetin		Eriodictyol		Dihydrokaempferol		Kaempferol		Naringenin		Epicatechin		Apigenin		Luteolin
Treatment pair	p-value	inference	p-value	inference	p-value	inference	p-value	inference	p-value	inference	p-value	inference	p-value	inference	p-value	inference	p-value	inference	p-value	inference	p-value	inference	p-value	inference
Col-0 vs PAP1-D	0.004339	** p<0.01	0.138649	insignificant	0.011311	* p<0.05	0.289618	insignificant	0.040723	* p<0.05	0.222618	insignificant	0.190923	insignificant	0.078703	insignificant	0.016214	* p<0.05	0.134291	insignificant	0.543522	insignificant	0.009898	** p<0.01
Col-0 vs rdr6-11	0.005199	** p<0.01	0.380549	insignificant	0.083417	insignificant	0.260802	insignificant	0.002247	** p<0.01	0.016191	* p<0.05	0.192624	insignificant	0.001832	** p<0.01	0.001638	** p<0.01	0.106681	insignificant	0.610885	insignificant	0.035003	* p<0.05
Col-0 vs sgs3-11	0.007855	** p<0.01	0.933036	insignificant	0.635694	insignificant	0.76374	insignificant	0.02961	* p<0.05	0.021449	* p<0.05	0.055467	insignificant	0.016856	* p<0.05	0.201046	insignificant	0.009557	** p<0.01	0.392243	insignificant	0.697727	insignificant
Col-0 vs dcl4-2e	0.005603	** p<0.01	0.664784	insignificant	0.050553	insignificant	0.935333	insignificant	0.005301	** p<0.01	0.004278	** p<0.01	0.236059	insignificant	0.052339	insignificant	0.001387	** p<0.01	0.106228	insignificant	0.753602	insignificant	0.007713	** p<0.01
Col-0 vs tt19-8	0.004837	** p<0.01	0.061275	insignificant	0.001701	** p<0.01	0.05854	insignificant	0.001084	** p<0.01	0.879991	insignificant	0.036112	* p<0.05	0.089352	insignificant	0.002131	** p<0.01	0.958282	insignificant	0.151756	insignificant	0.002835	** p<0.01
Col-0 vs tt19-8 S2	0.000106	*** p<0.001	0.523487	insignificant	0.009182	** p<0.01	0.408566	insignificant	0.00024	*** p<0.001	0.012535	* p<0.05	0.26917	insignificant	0.000119	*** p<0.001	0.000451	*** p<0.001	0.170231	insignificant	0.267815	insignificant	0.174528	insignificant
Col-0 vs tt19-8 S4	0.005763	** p<0.01	0.96163	insignificant	0.0023	** p<0.01	0.098034	insignificant	6e-05	*** p<0.001	0.100417	insignificant	0.510382	insignificant	0.007099	** p<0.01	0.009106	** p<0.01	0.167746	insignificant	0.629324	insignificant	0.034201	* p<0.05
Col-0 vs tt19-8 S5	0.004381	** p<0.01	0.035492	* p<0.05	0.003211	** p<0.01	0.797954	insignificant	0.001561	** p<0.01	0.005328	** p<0.01	0.055362	insignificant	0.005841	** p<0.01	0.003221	** p<0.01	0.035273	* p<0.05	0.047998	* p<0.05	0.010879	* p<0.05
Col-0 vs tt19-8 S7	0.00042	*** p<0.001	0.989894	insignificant	0.010647	* p<0.05	0.608455	insignificant	0.00044	*** p<0.001	0.010522	* p<0.05	0.263826	insignificant	0.000156	*** p<0.001	0.000232	*** p<0.001	0.093355	insignificant	0.11033	insignificant	0.317359	insignificant
Col-0 vs tt19-8 S8	0.001252	** p<0.01	0.194952	insignificant	0.010147	* p<0.05	0.469256	insignificant	0.00101	** p<0.01	0.183081	insignificant	0.940709	insignificant	0.000268	*** p<0.001	0.000141	*** p<0.001	0.069125	insignificant	0.719693	insignificant	0.111289	insignificant
Col-0 vs tt19-8 PAP1-D	0.000196	*** p<0.001	0.297824	insignificant	0.00176	** p<0.01	0.801081	insignificant	2e-05	*** p<0.001	0.462956	insignificant	0.650297	insignificant	0.082095	insignificant	1e-05	*** p<0.001	0.735119	insignificant	0.480619	insignificant	0.003194	** p<0.01

## Sheet: Fig. 5
Source Data Figure 5
Flavonoid composition (nmol g-1 dry weight)
	Col-0 HCl hydrolysis			rdr6-15 HCl hydrolysis			tt19-8 HCl hydrolysis			tds4-4 HCl hydrolysis			tt19-8 rdr6-15 HCl hydrolysis			tds4-4 rdr6-15 HCl hydrolysis
Compound	Sample1	Sample2	Sample3	Sample1	Sample2	Sample3	Sample1	Sample2	Sample3	Sample1	Sample2	Sample3	Sample1	Sample2	Sample3	Sample1	Sample2	Sample3
Kaempferol	90.8273	93.7019	98.1549	174.824	194.773	189.623	49.7077	46.9751	39.8752	49.9771	50.4049	51.3267	200.402	203.934	231.773	179.12	164.524	172.391
Quercetin	80.7321	69.5423	82.8838	128.916	159.234	140.731	186.136	183.393	185.159	193.083	200.049	191.053	540.39	534.654	575.069	591.161	533.588	574.982
Cyanidin	63.6	59.2677	49.3032	104.666	111.996	122.401	7.80194	5.87204	5.69833	0.663344	0.661439	0.6173	26.3989	22.1358	31.6331	1.11524	0.922938	0.810745
Dihydroquercetin	0.331079	0.241415	0.235969	0.621159	0.757012	0.547495	1.34106	1.77839	1.63667	1.56949	1.59071	1.65576	9.37528	8.73463	11.2705	2.51166	1.94826	2.02542
Others	7.63045	4.63585	5.94664	8.61869	10.0853	6.92791	5.81659	5.0219	6.05959	1.34689	1.67274	1.72322	6.61682	8.16008	9.08562	2.01341	2.40184	2.23448
Total compounds	243.121	227.389	236.525	417.645	476.845	460.23	250.803	243.04	238.428	246.64	254.379	246.376	783.183	777.619	858.831	775.922	703.386	752.444

## Sheet: Supp Fig. 6
Source Data Supplementary Figure 6
(a) Anthocyanin profile of Col-0 seedlings under AIC						(b) Anthocyanin profiles of Col-0, tt19-8, rdr6-11, PAP1-D, and tt19 suppressors seedlings under AIC
Time (min)	A532 (mAU)						A532 (mAU)
-0.0435	-0.00953674					Time (min)	Col-0	tt19-8	tt19 S1	tt19 S2	tt19 S4	tt19 S5	tt19 S7	tt19 S8	rdr6-11	PAP1-D
-0.0368333	-0.00953674					-0.0435	-0.00953674	-0.00143051	-0.0107288	-0.020504	-0.020504	-0.014782	-0.0114441	-0.00667572	-0.0210603	-0.0160217
-0.0301667	-0.0114441					-0.0368333	-0.00953674	-0.000953674	-0.00993411	-0.0200272	-0.0185966	-0.0152588	-0.0128746	-0.0073115	-0.0222524	-0.0179291
-0.0235	-0.0133514					-0.0301667	-0.0114441	-0.000476837	-0.00834465	-0.0195503	-0.0171661	-0.0162125	-0.014782	-0.0073115	-0.0214577	-0.0202179
-0.0168333	-0.014782					-0.0235	-0.0133514	-0.000476837	-0.00874201	-0.020504	-0.0162125	-0.0181198	-0.0166893	-0.00762939	-0.0202656	-0.0225067
-0.0101667	-0.014782					-0.0168333	-0.014782	0.000476837	-0.00913938	-0.0209808	-0.0171661	-0.020504	-0.0185966	-0.00762939	-0.0198682	-0.0228882
-0.0035	-0.0143051					-0.0101667	-0.014782	0.00143051	-0.00953674	-0.0228882	-0.0185966	-0.0224113	-0.020504	-0.0073115	-0.0202656	-0.0205994
0.00316667	-0.014782					-0.0035	-0.0143051	0.00143051	-0.0111262	-0.0247955	-0.020504	-0.0228882	-0.0219345	-0.00635783	-0.0210603	-0.0183105
0.00983333	-0.0157356					0.00316667	-0.014782	0.000476837	-0.0127157	-0.0247955	-0.0219345	-0.023365	-0.0228882	-0.00540415	-0.0222524	-0.0175476
0.0165	-0.0157356					0.00983333	-0.0157356	-0.00143051	-0.0147025	-0.0228882	-0.0224113	-0.0238419	-0.023365	-0.00508626	-0.0230471	-0.0179291
0.0231667	-0.0152588					0.0165	-0.0157356	-0.00286102	-0.0154972	-0.0195503	-0.0228882	-0.0238419	-0.0228882	-0.00508626	-0.0226498	-0.0179291
0.0298333	-0.014782					0.0231667	-0.0152588	-0.00572205	-0.0150998	-0.0157356	-0.0228882	-0.023365	-0.0219345	-0.00476837	-0.0202656	-0.0190735
0.0365	-0.014782					0.0298333	-0.014782	-0.00905991	-0.0150998	-0.0128746	-0.0224113	-0.0224113	-0.0200272	-0.00349681	-0.0170867	-0.019455
0.0431667	-0.0138283					0.0365	-0.014782	-0.0109673	-0.0158946	-0.0104904	-0.0219345	-0.0214577	-0.0181198	-0.00190735	-0.0139078	-0.0202179
0.0498333	-0.0123978					0.0431667	-0.0138283	-0.0109673	-0.0166893	-0.0100136	-0.020504	-0.020504	-0.0162125	-0.00127157	-0.0119209	-0.0209808
0.0565	-0.0100136					0.0498333	-0.0123978	-0.00953674	-0.017484	-0.0100136	-0.0200272	-0.0190735	-0.0143051	-0.00127157	-0.0119209	-0.0202179
0.0631667	-0.00810623					0.0565	-0.0100136	-0.00715256	-0.0170867	-0.0114441	-0.020504	-0.017643	-0.0133514	-0.00158946	-0.0127157	-0.018692
0.0698333	-0.00762939					0.0631667	-0.00810623	-0.00476837	-0.017484	-0.0128746	-0.0214577	-0.0162125	-0.0133514	-0.00222524	-0.0135104	-0.0167847
0.0765	-0.00667572					0.0698333	-0.00762939	-0.00286102	-0.017484	-0.0133514	-0.0214577	-0.0152588	-0.0133514	-0.00349681	-0.0154972	-0.0156403
0.0831667	-0.00715256					0.0765	-0.00667572	-0.00333786	-0.017484	-0.0133514	-0.0214577	-0.014782	-0.0138283	-0.00508626	-0.017484	-0.0141144
0.0898333	-0.00667572					0.0831667	-0.00715256	-0.00524521	-0.0170867	-0.0133514	-0.020504	-0.014782	-0.0143051	-0.00540415	-0.0178814	-0.0125885
0.0965	-0.00667572					0.0898333	-0.00667572	-0.00667572	-0.0154972	-0.0152588	-0.0200272	-0.0152588	-0.0157356	-0.00508626	-0.0170867	-0.0125885
0.103167	-0.00572205					0.0965	-0.00667572	-0.00810623	-0.0135104	-0.0166893	-0.0190735	-0.0157356	-0.0181198	-0.00349681	-0.0154972	-0.0137329
0.109833	-0.00476837					0.103167	-0.00572205	-0.00858307	-0.0115236	-0.0166893	-0.017643	-0.0157356	-0.0190735	-0.00254313	-0.0158946	-0.0148773
0.1165	-0.00476837					0.109833	-0.00476837	-0.00953674	-0.0103315	-0.0166893	-0.0162125	-0.0152588	-0.0195503	-0.00254313	-0.017484	-0.0156403
0.123167	-0.00619888					0.1165	-0.00476837	-0.0104904	-0.00993411	-0.017643	-0.0162125	-0.0138283	-0.0200272	-0.00286102	-0.0182788	-0.0171661
0.129833	-0.00905991					0.123167	-0.00619888	-0.0119209	-0.0107288	-0.0185966	-0.017643	-0.0123978	-0.0200272	-0.0038147	-0.0186761	-0.0183105
0.1365	-0.0119209					0.129833	-0.00905991	-0.0138283	-0.013113	-0.0185966	-0.0185966	-0.0114441	-0.0185966	-0.00508626	-0.0190735	-0.0175476
0.143167	-0.0162125					0.1365	-0.0119209	-0.0166893	-0.0154972	-0.0181198	-0.0195503	-0.0109673	-0.017643	-0.0073115	-0.0198682	-0.0164032
0.149833	-0.0195503					0.143167	-0.0162125	-0.0200272	-0.0170867	-0.0181198	-0.020504	-0.0104904	-0.017643	-0.00858307	-0.0198682	-0.0156403
0.1565	-0.0219345					0.149833	-0.0195503	-0.0219345	-0.0190735	-0.0185966	-0.0214577	-0.0109673	-0.0185966	-0.00921885	-0.0182788	-0.0156403
0.163167	-0.0209808					0.1565	-0.0219345	-0.0214577	-0.0202656	-0.0200272	-0.020504	-0.0114441	-0.0195503	-0.00921885	-0.0162919	-0.0160217
0.169833	-0.0190735					0.163167	-0.0209808	-0.0200272	-0.0202656	-0.0200272	-0.0190735	-0.0123978	-0.020504	-0.00890096	-0.0154972	-0.0164032
0.1765	-0.0171661					0.169833	-0.0190735	-0.0181198	-0.0206629	-0.0181198	-0.0171661	-0.0123978	-0.0219345	-0.00794729	-0.0154972	-0.0175476
0.183167	-0.0157356					0.1765	-0.0171661	-0.0162125	-0.0198682	-0.0162125	-0.0157356	-0.0114441	-0.023365	-0.00635783	-0.0154972	-0.0198364
0.189833	-0.0143051					0.183167	-0.0157356	-0.0143051	-0.0206629	-0.0152588	-0.014782	-0.0104904	-0.0228882	-0.00476837	-0.0147025	-0.0221252
0.1965	-0.0128746					0.189833	-0.0143051	-0.0123978	-0.0202656	-0.0157356	-0.0133514	-0.0104904	-0.0209808	-0.00254313	-0.0143051	-0.0240326
0.203167	-0.0128746					0.1965	-0.0128746	-0.0104904	-0.0194709	-0.0157356	-0.0119209	-0.0114441	-0.0185966	-0.000635783	-0.0139078	-0.0240326
0.209833	-0.0128746					0.203167	-0.0128746	-0.00905991	-0.0186761	-0.0162125	-0.0109673	-0.0119209	-0.0162125	0.000953674	-0.0143051	-0.0236511
0.2165	-0.0143051					0.209833	-0.0128746	-0.00715256	-0.0170867	-0.017643	-0.0109673	-0.0119209	-0.0138283	0.00158946	-0.0139078	-0.0228882
0.223167	-0.0143051					0.2165	-0.0143051	-0.00524521	-0.0166893	-0.0200272	-0.0109673	-0.0114441	-0.0109673	0.00190735	-0.0139078	-0.0221252
0.229833	-0.0138283					0.223167	-0.0143051	-0.0038147	-0.0162919	-0.0214577	-0.0114441	-0.00905991	-0.00953674	0.00222524	-0.0139078	-0.0205994
0.2365	-0.0133514					0.229833	-0.0138283	-0.00333786	-0.0154972	-0.020504	-0.0114441	-0.00476837	-0.00905991	0.00286102	-0.0147025	-0.018692
0.243167	-0.0123978					0.2365	-0.0133514	-0.0038147	-0.0147025	-0.0185966	-0.0123978	0.000476837	-0.00858307	0.00349681	-0.0154972	-0.0175476
0.249833	-0.0109672					0.243167	-0.0123978	-0.00524521	-0.0135104	-0.0152588	-0.0138283	0.00476837	-0.00762939	0.00413259	-0.0154972	-0.0175476
0.2565	-0.00905991					0.249833	-0.0109672	-0.00715256	-0.0135104	-0.0109673	-0.014782	0.00858307	-0.00572205	0.00540415	-0.0154972	-0.0175476
0.263167	-0.00810623					0.2565	-0.00905991	-0.00858307	-0.0135104	-0.00619888	-0.014782	0.0109673	-0.00333786	0.00699361	-0.0158946	-0.0167847
0.269833	-0.00810623					0.263167	-0.00810623	-0.00810623	-0.0119209	-0.00286102	-0.0138283	0.0114441	-0.000476837	0.00858307	-0.0166893	-0.0156403
0.2765	-0.00810623					0.269833	-0.00810623	-0.00476837	-0.00913938	-0.000953674	-0.0119209	0.0109673	0.00238419	0.00953674	-0.0158946	-0.0152588
0.283167	-0.00762939					0.2765	-0.00810623	0	-0.0055631	0	-0.00953674	0.0104904	0.00524521	0.0104904	-0.0147025	-0.0144958
0.289833	-0.00619888					0.283167	-0.00762939	0.00476837	-0.00198682	0	-0.00572205	0.0100136	0.00715256	0.0114441	-0.0127157	-0.0125885
0.2965	-0.00476837					0.289833	-0.00619888	0.00953674	0.00158946	0.000476837	-0.00190735	0.0104904	0.00858307	0.0130335	-0.0107288	-0.0102997
0.303167	-0.00190735					0.2965	-0.00476837	0.0143051	0.00437101	0.00143051	0.00143051	0.0123978	0.00953674	0.0149409	-0.00715256	-0.00801086
0.309833	0.00238419					0.303167	-0.00190735	0.0190735	0.00596046	0.0038147	0.0038147	0.0157356	0.0109673	0.0171661	-0.00278155	-0.00610352
0.3165	0.00619888					0.309833	0.00238419	0.0224113	0.00516574	0.00810623	0.00572205	0.0200272	0.0128746	0.0193914	0.00119209	-0.0038147
0.323167	0.00858307					0.3165	0.00619888	0.0247955	0.0055631	0.0133514	0.00715256	0.0247955	0.0157356	0.0209808	0.00516574	-0.00114441
0.329833	0.0100136					0.323167	0.00858307	0.0281334	0.00675519	0.0171661	0.00953674	0.0295639	0.0190735	0.0219345	0.00834465	0.00038147
0.3365	0.0100136					0.329833	0.0100136	0.0333786	0.00913938	0.0185966	0.0128746	0.0348091	0.0224113	0.0225703	0.0123183	0.00228882
0.343167	0.0104904					0.3365	0.0100136	0.038147	0.013113	0.0195503	0.0190735	0.0391006	0.0252724	0.0244776	0.0162919	0.00343323
0.349833	0.0109672					0.343167	0.0104904	0.0414848	0.017484	0.0214577	0.0257492	0.0419617	0.0276566	0.0260671	0.0194709	0.00495911
0.3565	0.0119209					0.349833	0.0109672	0.0448227	0.0226498	0.023365	0.0324249	0.043869	0.0305176	0.0279744	0.0206629	0.00610352
0.363167	0.0138283					0.3565	0.0119209	0.0486374	0.0270208	0.0247955	0.038147	0.0452995	0.0333786	0.0305176	0.0210603	0.00686646
0.369833	0.017643					0.363167	0.0138283	0.0524521	0.0305971	0.0267029	0.0433922	0.0462532	0.0352859	0.0336965	0.021855	0.00839233
0.3765	0.0224114					0.369833	0.017643	0.0538826	0.033776	0.0290871	0.0462532	0.0462532	0.0371933	0.0359217	0.0230471	0.0110626
0.383167	0.026226					0.3765	0.0224114	0.0543594	0.0357628	0.0319481	0.04673	0.0457764	0.038147	0.0368754	0.0246366	0.0152588
0.389833	0.0290871					0.383167	0.026226	0.0548363	0.0389417	0.0348091	0.0462532	0.0457764	0.0391006	0.0365575	0.0270208	0.018692
0.3965	0.0329018					0.389833	0.0290871	0.0538826	0.0409285	0.0376701	0.0462532	0.0457764	0.041008	0.0365575	0.0298023	0.0217438
0.403167	0.0371933					0.3965	0.0329018	0.0524521	0.0421206	0.0405312	0.0472069	0.0462532	0.0419617	0.0368754	0.0333786	0.0255585
0.409833	0.041008					0.403167	0.0371933	0.0514984	0.042518	0.043869	0.0481606	0.04673	0.0424385	0.0365575	0.0369549	0.0289917
0.4165	0.0433922					0.409833	0.041008	0.0529289	0.042518	0.04673	0.0491142	0.0486374	0.0424385	0.0368754	0.0393391	0.0305176
0.423167	0.0452995					0.4165	0.0433922	0.0553131	0.042518	0.0476837	0.0500679	0.0505447	0.0429153	0.0375112	0.0401338	0.0301361
0.429833	0.0481606					0.423167	0.0452995	0.0572205	0.0433127	0.0486374	0.0505447	0.0524521	0.0443459	0.0387828	0.0401338	0.0305176
0.4365	0.0500679					0.429833	0.0481606	0.0591278	0.0441074	0.0481606	0.0505447	0.0543594	0.0452995	0.0400543	0.0405312	0.0312805
0.443167	0.0514984					0.4365	0.0500679	0.0600815	0.0452995	0.0476837	0.0495911	0.0557899	0.04673	0.0406901	0.0405312	0.030899
0.449833	0.0529289					0.443167	0.0514984	0.0610352	0.0472864	0.0476837	0.0481606	0.0567436	0.0472069	0.041008	0.0397364	0.0297546
0.4565	0.0538826					0.449833	0.0529289	0.0600815	0.046889	0.0495911	0.0476837	0.0572205	0.0476837	0.0413259	0.0385443	0.0297546
0.463167	0.0543594					0.4565	0.0538826	0.0591278	0.0456969	0.0529289	0.0472069	0.0567436	0.0481606	0.0406901	0.0377496	0.0293732
0.469833	0.0548363					0.463167	0.0543594	0.058651	0.0441074	0.0548363	0.04673	0.0572205	0.0481606	0.0403722	0.0365575	0.0293732
0.4765	0.0548363					0.469833	0.0548363	0.0596046	0.042518	0.0548363	0.0452995	0.0572205	0.0462532	0.0397364	0.0357628	0.0297546
0.483167	0.0543594					0.4765	0.0548363	0.061512	0.0413259	0.0543594	0.0448227	0.0581741	0.0448227	0.0397364	0.0349681	0.031662
0.489833	0.0529289					0.483167	0.0543594	0.0629425	0.0401338	0.0534058	0.0448227	0.058651	0.043869	0.0400543	0.0349681	0.0339508
0.4965	0.0524521					0.489833	0.0529289	0.0638962	0.0405312	0.0524521	0.0443459	0.0596046	0.0443459	0.0406901	0.0345707	0.0366211
0.503167	0.0514984					0.4965	0.0524521	0.0634193	0.0421206	0.0510216	0.0443459	0.0596046	0.0448227	0.041008	0.0341733	0.0385284
0.509833	0.0500679					0.503167	0.0514984	0.0619888	0.0429153	0.0510216	0.0452995	0.0581741	0.0448227	0.041008	0.033776	0.0404358
0.5165	0.0481606					0.509833	0.0500679	0.0605583	0.0437101	0.0519753	0.0476837	0.0562668	0.0443459	0.0406901	0.0329812	0.0415802
0.523167	0.04673					0.5165	0.0481606	0.0596046	0.0433127	0.0529289	0.0500679	0.0553131	0.043869	0.0397364	0.0313918	0.0419617
0.529833	0.0457764					0.523167	0.04673	0.0596046	0.0433127	0.0524521	0.0514984	0.0548363	0.0429153	0.0391006	0.0298023	0.0411987
0.5365	0.0443459					0.529833	0.0457764	0.0600815	0.0437101	0.0514984	0.0529289	0.0529289	0.0419617	0.0391006	0.0298023	0.0392914
0.543167	0.0433922					0.5365	0.0443459	0.0610352	0.0445048	0.0500679	0.0538826	0.0514984	0.0414848	0.0400543	0.0309944	0.0385284
0.549833	0.043869					0.543167	0.0433922	0.0629425	0.0452995	0.0481606	0.0543594	0.0519753	0.0419617	0.0413259	0.0321865	0.0385284
0.5565	0.0448227					0.549833	0.043869	0.064373	0.0452995	0.0457764	0.0534058	0.0548363	0.0424385	0.0422796	0.0333786	0.0392914
0.563167	0.0443459					0.5565	0.0448227	0.0653267	0.0456969	0.0448227	0.0514984	0.0572205	0.0419617	0.0429153	0.0345707	0.0392914
0.569833	0.0448227					0.563167	0.0443459	0.0653267	0.046889	0.0452995	0.0486374	0.058651	0.0419617	0.0435511	0.0361602	0.0389099
0.5765	0.0452995					0.569833	0.0448227	0.064373	0.0476837	0.0472069	0.04673	0.0600815	0.0429153	0.0432332	0.0357628	0.0385284
0.583167	0.0472069					0.5765	0.0452995	0.0638962	0.0484784	0.0481606	0.0457764	0.0624657	0.0452995	0.0422796	0.0349681	0.0389099
0.589833	0.0486374					0.583167	0.0472069	0.0624657	0.0484784	0.0491142	0.0448227	0.0629425	0.0472069	0.0416438	0.0329812	0.0392914
0.5965	0.0505447					0.589833	0.0486374	0.0610352	0.0488758	0.0500679	0.0448227	0.0605583	0.0486374	0.0416438	0.0317891	0.0389099
0.603167	0.0529289					0.5965	0.0505447	0.0600815	0.0488758	0.0510216	0.0457764	0.0572205	0.0500679	0.0416438	0.0309944	0.0385284
0.609833	0.0543594					0.603167	0.0529289	0.0600815	0.0492732	0.0514984	0.04673	0.0538826	0.0505447	0.0406901	0.0301997	0.0385284
0.6165	0.0548363					0.609833	0.0543594	0.0605583	0.0492732	0.0519753	0.0481606	0.0519753	0.0500679	0.0397364	0.0298023	0.0389099
0.623167	0.0543594					0.6165	0.0548363	0.0600815	0.0484784	0.0534058	0.0491142	0.0500679	0.0491142	0.0391006	0.0298023	0.0389099
0.629833	0.0543594					0.623167	0.0543594	0.0596046	0.046889	0.0543594	0.0495911	0.0491142	0.0481606	0.038147	0.0298023	0.0377655
0.6365	0.0538826					0.629833	0.0543594	0.0591278	0.0449022	0.0538826	0.0500679	0.0491142	0.0491142	0.0378291	0.0305971	0.037384
0.643167	0.0534058					0.6365	0.0538826	0.0596046	0.0429153	0.0519753	0.0510216	0.0495911	0.0505447	0.0378291	0.0317891	0.0366211
0.649833	0.0519753					0.643167	0.0534058	0.0596046	0.0417233	0.0500679	0.0524521	0.0510216	0.0529289	0.0387828	0.0325839	0.0354767
0.6565	0.0510216					0.649833	0.0519753	0.0591278	0.0409285	0.0486374	0.0529289	0.0572205	0.0548363	0.0403722	0.0317891	0.0339508
0.663167	0.0500679					0.6565	0.0510216	0.0605583	0.0397364	0.04673	0.0538826	0.0839233	0.0567436	0.0422796	0.0309944	0.0331879
0.669833	0.0491142					0.663167	0.0500679	0.0705719	0.0397364	0.0457764	0.0543594	0.151634	0.0667572	0.0492732	0.0313918	0.0331879
0.6765	0.0491142					0.669833	0.0491142	0.104904	0.0397364	0.0491142	0.0543594	0.263691	0.103951	0.0727971	0.0317891	0.0335693
0.683167	0.0500679					0.6765	0.0491142	0.178814	0.0409285	0.0638962	0.0557899	0.402927	0.182629	0.124931	0.0349681	0.0350952
0.689833	0.0529289					0.683167	0.0500679	0.291824	0.0480811	0.108242	0.0686646	0.546455	0.2985	0.202815	0.0504653	0.037384
0.6965	0.0596046					0.689833	0.0529289	0.425816	0.0747045	0.19455	0.113964	0.675678	0.430584	0.294367	0.0969569	0.0404358
0.703167	0.0772476					0.6965	0.0596046	0.55933	0.136296	0.314713	0.20504	0.774384	0.556946	0.385284	0.179609	0.0453949
0.709833	0.126362					0.703167	0.0772476	0.676632	0.231663	0.448704	0.331879	0.820637	0.665665	0.465075	0.2865	0.0614166
0.7165	0.218868					0.709833	0.126362	0.760555	0.345707	0.575066	0.472546	0.811577	0.739574	0.521978	0.397762	0.104523
0.723167	0.341892					0.7165	0.218868	0.794411	0.45975	0.681877	0.606537	0.7658	0.762463	0.543276	0.499487	0.182343
0.729833	0.473976					0.723167	0.341892	0.779152	0.559489	0.751019	0.720024	0.709057	0.739098	0.531514	0.581344	0.284195
0.7365	0.597					0.729833	0.473976	0.735283	0.632207	0.768185	0.79155	0.657558	0.692368	0.500361	0.626643	0.392151
0.743167	0.69952					0.7365	0.597	0.685215	0.661214	0.741482	0.806332	0.614166	0.647545	0.465393	0.62863	0.490952
0.749833	0.760555					0.743167	0.69952	0.6423	0.647704	0.693798	0.773907	0.580788	0.609875	0.433922	0.598033	0.57106
0.7565	0.769138					0.749833	0.760555	0.608444	0.609159	0.648022	0.719547	0.554562	0.579357	0.407855	0.556707	0.616837
0.763167	0.738144					0.7565	0.769138	0.585556	0.565449	0.610828	0.664234	0.528812	0.557899	0.38751	0.519753	0.622177
0.769833	0.690937					0.763167	0.738144	0.571251	0.525713	0.583172	0.612736	0.491619	0.546455	0.372887	0.490348	0.596619
0.7765	0.645637					0.769833	0.690937	0.564575	0.492334	0.564098	0.567913	0.430584	0.543594	0.363668	0.468493	0.557709
0.783167	0.606537					0.7765	0.645637	0.562191	0.465711	0.553131	0.531673	0.339031	0.544071	0.357946	0.452995	0.519562
0.789833	0.575542					0.783167	0.606537	0.560284	0.44783	0.54884	0.507355	0.225544	0.545502	0.355085	0.443856	0.485611
0.7965	0.552654					0.789833	0.575542	0.558376	0.436703	0.54884	0.494957	0.111103	0.547409	0.353813	0.439485	0.458145
0.803167	0.537872					0.7965	0.552654	0.557423	0.431538	0.549793	0.491142	0.020504	0.551224	0.353495	0.437101	0.437164
0.809833	0.531673					0.803167	0.537872	0.558376	0.430743	0.550747	0.495911	-0.0290871	0.554562	0.354767	0.436306	0.423431
0.8165	0.531197					0.809833	0.531673	0.56076	0.433127	0.554085	0.507832	-0.0267029	0.557899	0.357628	0.437498	0.417709
0.823167	0.534535					0.8165	0.531197	0.566006	0.437895	0.561237	0.525951	0.0252724	0.562668	0.362714	0.441472	0.418091
0.829833	0.542641					0.823167	0.534535	0.575542	0.443856	0.573158	0.546932	0.112534	0.572205	0.368118	0.449419	0.424957
0.8365	0.558853					0.829833	0.542641	0.592232	0.450611	0.591755	0.567913	0.213146	0.58794	0.372887	0.462929	0.43869
0.843167	0.588417					0.8365	0.558853	0.617027	0.458161	0.620365	0.586987	0.305653	0.612736	0.377655	0.486374	0.461578
0.849833	0.629425					0.843167	0.588417	0.652313	0.466903	0.660896	0.604153	0.38147	0.646591	0.383695	0.519753	0.495148
0.8565	0.674725					0.849833	0.629425	0.694275	0.475645	0.706196	0.618935	0.439167	0.687122	0.390689	0.558297	0.534821
0.863167	0.713348					0.8565	0.674725	0.731945	0.485977	0.745773	0.629425	0.48542	0.723839	0.397046	0.593662	0.574112
0.869833	0.73576					0.863167	0.713348	0.752449	0.495513	0.766754	0.634193	0.52309	0.745773	0.402451	0.616312	0.601578
0.8765	0.732422					0.869833	0.73576	0.748634	0.501076	0.7658	0.631332	0.553608	0.747681	0.406265	0.617504	0.607681
0.883167	0.700951					0.8765	0.732422	0.720501	0.501076	0.742912	0.621796	0.575542	0.729561	0.407537	0.596046	0.588989
0.889833	0.647545					0.883167	0.700951	0.674248	0.495911	0.703812	0.606537	0.586033	0.696182	0.404994	0.556707	0.550461
0.8965	0.587463					0.889833	0.647545	0.619888	0.486771	0.657082	0.589371	0.587463	0.654697	0.398318	0.509421	0.503159
0.903167	0.533104					0.8965	0.587463	0.570297	0.477235	0.614643	0.573158	0.580788	0.61512	0.390053	0.464122	0.458145
0.909833	0.495911					0.903167	0.533104	0.536919	0.4673	0.589371	0.56076	0.56982	0.590801	0.383059	0.431538	0.42572
0.9165	0.481606					0.909833	0.495911	0.525475	0.461737	0.58651	0.554085	0.560284	0.585556	0.378927	0.419219	0.413513
0.923167	0.491619					0.9165	0.481606	0.534534	0.461737	0.607491	0.555038	0.555038	0.601292	0.379244	0.426769	0.422287
0.929833	0.528812					0.923167	0.491619	0.569344	0.469287	0.673771	0.565529	0.555515	0.65136	0.386238	0.454982	0.453186
0.9365	0.609398					0.929833	0.528812	0.65279	0.492732	0.864506	0.594616	0.561237	0.801563	0.40849	0.519753	0.517654
0.943167	0.739574					0.9365	0.609398	0.80061	0.545184	1.27363	0.657558	0.572681	1.13535	0.459671	0.634988	0.629807
0.949833	0.902176					0.943167	0.739574	0.994205	0.627836	1.89209	0.747681	0.599861	1.6489	0.535647	0.787973	0.778961
0.9565	1.06192					0.949833	0.902176	1.18685	0.724792	2.57301	0.846863	0.658035	2.22206	0.620842	0.944932	0.935364
0.963167	1.17874					0.9565	1.06192	1.32465	0.814199	3.12853	0.930786	0.744343	2.69127	0.693639	1.06374	1.05743
0.969833	1.22404					0.963167	1.17874	1.37615	0.87142	3.45612	0.97847	0.842094	2.96593	0.736554	1.11779	1.11732
0.9765	1.17636					0.969833	1.22404	1.32132	0.876586	3.51429	0.966072	0.924587	3.00741	0.732422	1.08878	1.09482
0.983167	1.08433					0.9765	1.17636	1.19877	0.815392	3.33071	0.882149	0.967979	2.83384	0.673612	1.00732	1.01089
0.989833	1.07145					0.983167	1.08433	1.10245	0.741482	3.02839	0.787258	0.952721	2.57874	0.61353	0.978311	0.986481
0.9965	1.20306					0.989833	1.07145	1.09196	0.752608	2.74372	0.770092	0.871181	2.38466	0.6272	1.07567	1.13373
1.00317	1.41716					0.9965	1.20306	1.1487	0.878175	2.53868	0.851154	0.769138	2.29788	0.725746	1.26203	1.42136
1.00983	1.59788					1.00317	1.41716	1.20878	1.05302	2.3818	0.97084	0.732422	2.25353	0.851631	1.43131	1.70631
1.0165	1.70231					1.00983	1.59788	1.24693	1.18772	2.24304	1.06287	0.801563	2.19917	0.94382	1.52906	1.88599
1.02317	1.73283					1.0165	1.70231	1.24836	1.266	2.069	1.12057	0.929356	2.10047	0.999451	1.55687	1.96304
1.02983	1.62411					1.02317	1.73283	1.16205	1.28349	1.7786	1.13297	1.04189	1.87254	1.00422	1.46508	1.89247
1.0365	1.35803					1.02983	1.62411	0.982761	1.18653	1.3895	1.05	1.11246	1.50537	0.914256	1.22945	1.61934
1.04317	1.03617					1.0365	1.35803	0.78249	0.974337	1.02615	0.877857	1.13487	1.11628	0.745138	0.932217	1.22375
1.04983	0.796795					1.04317	1.03617	0.644684	0.737906	0.795841	0.696182	1.06716	0.842571	0.572522	0.698964	0.873947
1.0565	0.680447					1.04983	0.796795	0.585079	0.576576	0.690937	0.583172	0.904083	0.710487	0.464757	0.581741	0.674438
1.06317	0.629902					1.0565	0.680447	0.561714	0.506242	0.640869	0.54121	0.715256	0.650406	0.418663	0.533263	0.585938
1.06983	0.601769					1.06317	0.629902	0.549793	0.478029	0.610828	0.527382	0.584602	0.61512	0.397682	0.508626	0.540924
1.0765	0.583649					1.06983	0.601769	0.542164	0.462532	0.589848	0.521183	0.530243	0.591278	0.386238	0.492334	0.511932
1.08317	0.571728					1.0765	0.583649	0.535488	0.453393	0.574589	0.518322	0.5126	0.575066	0.378609	0.480016	0.490952
1.08983	0.562191					1.08317	0.571728	0.53072	0.445843	0.562191	0.517368	0.504971	0.563622	0.372887	0.469287	0.474548
1.0965	0.554085					1.08983	0.562191	0.526428	0.439882	0.551224	0.516415	0.500202	0.554085	0.368118	0.459353	0.461197
1.10317	0.545502					1.0965	0.554085	0.521183	0.434717	0.53978	0.513077	0.497818	0.544071	0.363668	0.450214	0.450134
1.10983	0.535011					1.10317	0.545502	0.513554	0.427961	0.527382	0.506878	0.495911	0.533104	0.358582	0.44028	0.439072
1.1165	0.520706					1.10983	0.535011	0.503063	0.419617	0.512123	0.497818	0.492573	0.519276	0.350952	0.428359	0.427246
1.12317	0.502586					1.1165	0.520706	0.488758	0.40849	0.494003	0.484943	0.487804	0.502586	0.341098	0.414054	0.413132
1.12983	0.481129					1.12317	0.502586	0.468731	0.39498	0.472069	0.468254	0.482559	0.482082	0.328382	0.396967	0.395203
1.1365	0.454903					1.12983	0.481129	0.443459	0.377893	0.445366	0.446796	0.474453	0.45681	0.313441	0.376304	0.372314
1.14317	0.423908					1.1365	0.454903	0.413895	0.357231	0.414371	0.421047	0.462532	0.426769	0.295321	0.352065	0.345993
1.14983	0.388622					1.14317	0.423908	0.380993	0.333389	0.380516	0.391006	0.445366	0.392914	0.273387	0.325044	0.316238
1.1565	0.350475					1.14983	0.388622	0.344276	0.304778	0.344276	0.356674	0.423431	0.355721	0.249545	0.296036	0.283051
1.16317	0.309944					1.1565	0.350475	0.305176	0.273784	0.305176	0.320435	0.397682	0.316143	0.224749	0.264645	0.248718
1.16983	0.268936					1.16317	0.309944	0.265598	0.241995	0.266075	0.283718	0.366688	0.275135	0.199636	0.230471	0.214386
1.1765	0.229359					1.16983	0.268936	0.227451	0.209411	0.228405	0.247955	0.331879	0.235081	0.173887	0.195503	0.182343
1.18317	0.192642					1.1765	0.229359	0.192642	0.176827	0.193119	0.2141	0.295162	0.197887	0.148455	0.163317	0.152206
1.18983	0.162125					1.18317	0.192642	0.161171	0.146627	0.160694	0.182629	0.257969	0.164032	0.125885	0.135104	0.124359
1.1965	0.136375					1.18983	0.162125	0.134468	0.119209	0.132084	0.154972	0.221729	0.134468	0.105222	0.11007	0.0999451
1.20317	0.114918					1.1965	0.136375	0.11301	0.0957648	0.109196	0.13113	0.187874	0.109196	0.0871023	0.0886122	0.0808716
1.20983	0.0977516					1.20317	0.114918	0.0953674	0.0754992	0.0910759	0.110626	0.158787	0.0891685	0.0708898	0.073115	0.0659943
1.2165	0.0834465					1.20983	0.0977516	0.0815392	0.0596046	0.0772476	0.0929832	0.132561	0.0739098	0.0575384	0.0631809	0.0541687
1.22317	0.0724792					1.2165	0.0834465	0.0710487	0.0488758	0.067234	0.0782013	0.110149	0.0634193	0.0473658	0.0572205	0.0457764
1.22983	0.0638962					1.22317	0.0724792	0.064373	0.0417233	0.0624657	0.0662804	0.0920296	0.0576973	0.0406901	0.0532468	0.0415802
1.2365	0.0591278					1.22983	0.0638962	0.0610352	0.038147	0.061512	0.0572205	0.0782013	0.0567436	0.0368754	0.05126	0.0408173
1.24317	0.0581741					1.2365	0.0591278	0.061512	0.0377496	0.0619888	0.0510216	0.0677109	0.0591278	0.0352859	0.0520547	0.0419617
1.24983	0.0610352					1.24317	0.0581741	0.0648499	0.0393391	0.0634193	0.0472069	0.0600815	0.0629425	0.0359217	0.0544389	0.0434875
1.2565	0.0667572					1.24983	0.0610352	0.0696182	0.0417233	0.0662804	0.0472069	0.0562668	0.0681877	0.0387828	0.0572205	0.0453949
1.26317	0.0748634					1.2565	0.0667572	0.0758171	0.0441074	0.0710487	0.0510216	0.0562668	0.0739098	0.043869	0.060002	0.0488281
1.26983	0.0834465					1.26317	0.0748634	0.0834465	0.0476837	0.0782013	0.0581741	0.0581741	0.0801086	0.0492732	0.0635783	0.0537872
1.2765	0.0925064					1.26983	0.0834465	0.0925064	0.0520547	0.0863075	0.067234	0.061512	0.0858307	0.0549952	0.068744	0.0591278
1.28317	0.100613					1.2765	0.0925064	0.102043	0.0580152	0.0948906	0.0772476	0.0667572	0.0939369	0.061353	0.0751019	0.0652313
1.28983	0.109196					1.28317	0.100613	0.112057	0.0635783	0.103951	0.0882149	0.0734329	0.102043	0.0683467	0.0814597	0.0732422
1.2965	0.116825					1.28983	0.109196	0.122547	0.0699361	0.113487	0.0977516	0.082016	0.110149	0.0750224	0.0866254	0.0831604
1.30317	0.123501					1.2965	0.116825	0.132561	0.077486	0.123501	0.106335	0.0915527	0.116348	0.0810623	0.0905991	0.0930786
1.30983	0.128746					1.30317	0.123501	0.141144	0.0862281	0.132084	0.11301	0.102043	0.12207	0.0861486	0.0941753	0.100708
1.3165	0.131607					1.30983	0.128746	0.146866	0.0945727	0.137806	0.119209	0.112534	0.125885	0.0905991	0.0961622	0.106049
1.32317	0.133514					1.3165	0.131607	0.149727	0.100931	0.141144	0.123501	0.12207	0.128746	0.0940959	0.0965595	0.108337
1.32983	0.134468					1.32317	0.133514	0.150681	0.104904	0.142574	0.125408	0.1297	0.130653	0.0960032	0.0969569	0.108337
1.3365	0.134468					1.32983	0.134468	0.150681	0.108878	0.142574	0.126839	0.133514	0.131607	0.0963211	0.0977516	0.105286
1.34317	0.133991					1.3365	0.134468	0.149727	0.11007	0.139713	0.126839	0.135422	0.132084	0.0956853	0.098149	0.101852
1.34983	0.134468					1.34317	0.133991	0.147343	0.108878	0.135899	0.126839	0.134468	0.13113	0.0944138	0.0969569	0.0972748
1.3565	0.134945					1.34983	0.134468	0.144958	0.106891	0.132561	0.126362	0.133038	0.1297	0.0918706	0.0961622	0.0938416
1.36317	0.134468					1.3565	0.134945	0.141621	0.104904	0.130177	0.124454	0.13113	0.127316	0.0890096	0.0949701	0.0911713
1.36983	0.131607					1.36317	0.134468	0.137806	0.103712	0.128746	0.121117	0.129223	0.124931	0.0864665	0.0933806	0.0900269
1.3765	0.127315					1.36983	0.131607	0.132084	0.101328	0.126362	0.118256	0.127316	0.12207	0.0845591	0.0917912	0.0892639
1.38317	0.122547					1.3765	0.127315	0.126839	0.0989437	0.123501	0.115871	0.125408	0.119686	0.082016	0.0905991	0.0881195
1.38983	0.118256					1.38317	0.122547	0.122547	0.0985463	0.12064	0.11301	0.123978	0.118256	0.0797908	0.0902017	0.0869751
1.3965	0.113964					1.38983	0.118256	0.120163	0.0985463	0.117302	0.110149	0.122547	0.116825	0.0782013	0.089407	0.0862122
1.40317	0.110626					1.3965	0.113964	0.118732	0.0977516	0.114918	0.107765	0.12207	0.115871	0.0778834	0.0882149	0.0854492
1.40983	0.109196					1.40317	0.110626	0.117302	0.0961622	0.113487	0.106335	0.12064	0.114441	0.0769297	0.0862281	0.0846863
1.4165	0.109196					1.40983	0.109196	0.116825	0.0945727	0.112534	0.104427	0.118256	0.113487	0.0759761	0.0846386	0.0843048
1.42317	0.109673					1.4165	0.109196	0.115871	0.0941753	0.11301	0.101566	0.114918	0.112534	0.0762939	0.0834465	0.0835419
1.42983	0.109673					1.42317	0.109673	0.114918	0.0933806	0.113964	0.0982285	0.111103	0.111103	0.0775655	0.0830491	0.0831604
1.4365	0.110149					1.42983	0.109673	0.113964	0.0909964	0.114918	0.0948906	0.106812	0.108719	0.0788371	0.0822544	0.0835419
1.44317	0.110149					1.4365	0.110149	0.113487	0.089407	0.114918	0.0920296	0.101566	0.105858	0.0794729	0.081857	0.0839233
1.44983	0.109673					1.44317	0.110149	0.114441	0.0882149	0.114918	0.0896454	0.0982285	0.103474	0.0801086	0.0814597	0.0835419
1.4565	0.109196					1.44983	0.109673	0.116825	0.0878175	0.114441	0.0882149	0.0977516	0.102997	0.0801086	0.080665	0.0831604
1.46317	0.109196					1.4565	0.109196	0.119209	0.0878175	0.113487	0.087738	0.0991821	0.103951	0.0785192	0.0786781	0.0827789
1.46983	0.109673					1.46317	0.109196	0.119686	0.0874201	0.112534	0.0886917	0.101089	0.104904	0.0762939	0.0770887	0.0827789
1.4765	0.110626					1.46983	0.109673	0.118732	0.0874201	0.112057	0.0901222	0.102997	0.105858	0.0747045	0.0762939	0.0827789
1.48317	0.11158					1.4765	0.110626	0.116348	0.0886122	0.112057	0.0920296	0.104904	0.105858	0.0740687	0.0758966	0.0827789
1.48983	0.112057					1.48317	0.11158	0.112534	0.0898043	0.113487	0.0944138	0.106812	0.105858	0.0743866	0.0762939	0.0823975
1.4965	0.112534					1.48983	0.112057	0.107765	0.0909964	0.114441	0.0963211	0.107765	0.105858	0.0750224	0.0766913	0.0812531
1.50317	0.112534					1.4965	0.112534	0.103951	0.0902017	0.113964	0.0972748	0.107288	0.105858	0.0756582	0.0770887	0.0804901
1.50983	0.111103					1.50317	0.112534	0.102043	0.0882149	0.112057	0.0972748	0.107288	0.105381	0.0756582	0.0766913	0.0804901
1.5165	0.108719					1.50983	0.111103	0.101089	0.0858307	0.108242	0.0963211	0.107765	0.105381	0.0747045	0.0754992	0.0801086
1.52317	0.105858					1.5165	0.108719	0.102043	0.0830491	0.104904	0.0944138	0.108242	0.105858	0.0724792	0.0747045	0.0793457
1.52983	0.103474					1.52317	0.105858	0.102997	0.0810623	0.102043	0.0915527	0.106812	0.105858	0.0699361	0.0739098	0.0782013
1.5365	0.101566					1.52983	0.103474	0.103474	0.0782808	0.099659	0.0886917	0.104427	0.104427	0.0680288	0.0735124	0.0782013
1.54317	0.0987053					1.5365	0.101566	0.104427	0.0778834	0.0977516	0.0867844	0.10252	0.100136	0.0667572	0.073115	0.0774384
1.54983	0.0967979					1.54317	0.0987053	0.104904	0.0782808	0.0967979	0.0858307	0.100613	0.0953674	0.0664393	0.073115	0.0751495
1.5565	0.099659					1.54983	0.0967979	0.111103	0.0790755	0.103474	0.0853539	0.0982285	0.0963211	0.0661214	0.0743071	0.075531
1.56317	0.120163					1.5565	0.099659	0.144958	0.0814597	0.157833	0.0853539	0.0953674	0.13113	0.0683467	0.089407	0.0923157
1.56983	0.194073					1.56317	0.120163	0.248909	0.0945727	0.370026	0.0958443	0.0934601	0.283241	0.082016	0.149806	0.156784
1.5765	0.348568					1.56983	0.194073	0.451088	0.142256	0.884056	0.13876	0.0915527	0.669479	0.125249	0.290473	0.302887
1.58317	0.576496					1.5765	0.348568	0.738144	0.240803	1.75142	0.234604	0.0958443	1.34182	0.209808	0.511805	0.533295
1.58983	0.839233					1.58317	0.576496	1.05906	0.385046	2.85149	0.378132	0.126839	2.21252	0.329653	0.780026	0.811768
1.5965	1.09053					1.58983	0.839233	1.35422	0.549555	3.9463	0.543594	0.212669	3.09467	0.463168	1.04427	1.08376
1.60317	1.29414					1.5965	1.09053	1.57547	0.706911	4.81081	0.704765	0.359058	3.80945	0.589371	1.26243	1.30539
1.60983	1.40858					1.60317	1.29414	1.67465	0.837644	5.27096	0.842571	0.545502	4.21715	0.691414	1.39395	1.43661
1.6165	1.40858					1.60983	1.40858	1.63269	0.914335	5.21517	0.930786	0.736237	4.22287	0.747681	1.40707	1.44844
1.62317	1.30796					1.6165	1.40858	1.47533	0.921885	4.65965	0.948906	0.90456	3.82519	0.747363	1.30971	1.34544
1.62983	1.15347					1.62317	1.30796	1.26505	0.867446	3.78656	0.905037	1.0252	3.15857	0.699361	1.1452	1.17226
1.6365	0.99659					1.62983	1.15347	1.06239	0.781218	2.86627	0.827312	1.07002	2.43711	0.628471	0.970364	0.98877
1.64317	0.864029					1.6365	0.99659	0.900269	0.69499	2.10571	0.747204	1.03617	1.8301	0.557582	0.819365	0.831985
1.64983	0.76437					1.64317	0.864029	0.787258	0.621875	1.57595	0.678062	0.947952	1.40047	0.496546	0.704924	0.71373
1.6565	0.697136					1.64983	0.76437	0.715733	0.566641	1.24931	0.62418	0.844479	1.13153	0.45077	0.627836	0.631714
1.66317	0.657558					1.6565	0.697136	0.67234	0.526905	1.06144	0.587463	0.751495	0.977039	0.418981	0.579357	0.580978
1.66983	0.637531					1.66317	0.657558	0.646591	0.501474	0.954628	0.565529	0.678062	0.888824	0.399907	0.551939	0.55275
1.6765	0.628471					1.66983	0.637531	0.632286	0.488361	0.890732	0.555038	0.625134	0.835419	0.390371	0.537634	0.538635
1.68317	0.626087					1.6765	0.628471	0.625134	0.480016	0.847816	0.550747	0.590801	0.800133	0.386556	0.531276	0.532913
1.68983	0.627995					1.68317	0.626087	0.621319	0.47485	0.817299	0.549316	0.572681	0.776768	0.386556	0.530879	0.531769
1.6965	0.631809					1.68983	0.627995	0.619888	0.472864	0.796318	0.549316	0.565529	0.761986	0.387192	0.532866	0.532532
1.70317	0.637054					1.6965	0.631809	0.621319	0.474453	0.782013	0.551701	0.564575	0.751972	0.389099	0.537237	0.534058
1.70983	0.641346					1.70317	0.637054	0.626087	0.479619	0.772953	0.555038	0.565529	0.746727	0.390689	0.542402	0.536728
1.7165	0.646114					1.70983	0.641346	0.629902	0.484387	0.766277	0.557899	0.567913	0.745296	0.392914	0.54876	0.541306
1.72317	0.65136					1.7165	0.646114	0.632286	0.48995	0.763416	0.562191	0.570297	0.747204	0.395775	0.555515	0.547409
1.72983	0.658989					1.72317	0.65136	0.635624	0.495513	0.7658	0.567436	0.572681	0.751972	0.39959	0.56386	0.554657
1.7365	0.667095					1.72983	0.658989	0.638962	0.501474	0.771999	0.574112	0.576019	0.759602	0.404994	0.572602	0.563049
1.74317	0.676632					1.7365	0.667095	0.643253	0.508229	0.781059	0.580788	0.580311	0.768661	0.411987	0.581741	0.572586
1.74983	0.686646					1.74317	0.676632	0.647068	0.513792	0.790596	0.58794	0.58651	0.778675	0.419935	0.590881	0.582123
1.7565	0.695705					1.74983	0.686646	0.65279	0.521342	0.801563	0.59557	0.592232	0.788212	0.427882	0.600417	0.590897
1.76317	0.702381					1.7565	0.695705	0.659943	0.528097	0.812054	0.603199	0.597	0.796795	0.434558	0.609159	0.598526
1.76983	0.704765					1.76317	0.702381	0.665665	0.534852	0.819683	0.609875	0.601768	0.802517	0.439644	0.615517	0.605774
1.7765	0.703812					1.76983	0.704765	0.669956	0.540018	0.824928	0.614643	0.60606	0.806808	0.442505	0.619491	0.612259
1.78317	0.69952					1.7765	0.703812	0.67091	0.542005	0.828743	0.616074	0.609875	0.809669	0.443459	0.62108	0.616455
1.78983	0.693798					1.78317	0.69952	0.669956	0.543197	0.832558	0.614643	0.612736	0.812054	0.442823	0.621478	0.617599
1.7965	0.687122					1.78983	0.693798	0.667572	0.542402	0.836849	0.611305	0.61512	0.814438	0.441551	0.621478	0.617218
1.80317	0.680924					1.7965	0.687122	0.665188	0.542005	0.840664	0.607014	0.617981	0.815392	0.44028	0.620286	0.614548
1.80983	0.677109					1.80317	0.680924	0.66328	0.540813	0.843525	0.603199	0.621319	0.814438	0.439008	0.618299	0.611115
1.8165	0.675201					1.80983	0.677109	0.662804	0.540415	0.845432	0.599384	0.623226	0.811577	0.43869	0.615517	0.607681
1.82317	0.675201					1.8165	0.675201	0.662804	0.539223	0.845909	0.596523	0.62418	0.807762	0.43869	0.613133	0.60463
1.82983	0.675201					1.82317	0.675201	0.663757	0.536839	0.842094	0.595093	0.62561	0.803947	0.43869	0.609954	0.602722
1.8365	0.676155					1.82983	0.675201	0.664234	0.534058	0.835419	0.596046	0.626564	0.801563	0.43869	0.605981	0.601578
1.84317	0.677586					1.8365	0.676155	0.66328	0.532071	0.827312	0.597954	0.626564	0.800133	0.43869	0.60161	0.601196
1.84983	0.679016					1.84317	0.677586	0.660419	0.531276	0.82016	0.599384	0.62561	0.798702	0.438372	0.598431	0.600433
1.8565	0.679493					1.84983	0.679016	0.657558	0.530481	0.814915	0.601292	0.62418	0.796318	0.437101	0.597239	0.600052
1.86317	0.678062					1.8565	0.679493	0.655651	0.531276	0.809669	0.602245	0.620842	0.79298	0.435511	0.596444	0.59967
1.86983	0.676632					1.86317	0.678062	0.655174	0.532468	0.804901	0.603199	0.617981	0.787735	0.434875	0.595649	0.599289
1.8765	0.676155					1.86983	0.676632	0.654221	0.533263	0.80061	0.601768	0.615597	0.782967	0.434875	0.596046	0.598907
1.88317	0.677109					1.8765	0.676155	0.653744	0.532866	0.796795	0.598907	0.61512	0.779152	0.435193	0.597636	0.599289
1.88983	0.679016					1.88317	0.677109	0.652313	0.532071	0.79155	0.595093	0.614643	0.776291	0.435829	0.599225	0.599289
1.8965	0.680924					1.88983	0.679016	0.649929	0.530481	0.78392	0.592232	0.61512	0.77343	0.437419	0.600815	0.600052
1.90317	0.682831					1.8965	0.680924	0.645638	0.528892	0.77486	0.590801	0.616074	0.770569	0.439644	0.60161	0.600815
1.90983	0.684261					1.90317	0.682831	0.640392	0.528097	0.7658	0.590324	0.617027	0.767708	0.441551	0.603199	0.602722
1.9165	0.684261					1.90983	0.684261	0.63467	0.529289	0.757694	0.590801	0.61655	0.763893	0.442505	0.603199	0.604248
1.92317	0.683785					1.9165	0.684261	0.630379	0.532071	0.749588	0.592232	0.61512	0.759125	0.442187	0.602007	0.606537
1.92983	0.682831					1.92317	0.683785	0.627041	0.534455	0.742435	0.593662	0.614166	0.75388	0.442187	0.60161	0.608826
1.9365	0.682831					1.92983	0.682831	0.62561	0.537237	0.73719	0.594139	0.613213	0.750065	0.442823	0.602007	0.613022
1.94317	0.684738					1.9365	0.682831	0.62561	0.540018	0.734329	0.593185	0.612736	0.748634	0.442823	0.604391	0.618744
1.94983	0.689507					1.94317	0.684738	0.627041	0.543197	0.732422	0.591278	0.612736	0.747681	0.442187	0.608365	0.626373
1.9565	0.696182					1.94983	0.689507	0.628471	0.545581	0.730038	0.588894	0.613213	0.747681	0.441869	0.614723	0.636673
1.96317	0.705242					1.9565	0.696182	0.630379	0.547568	0.727177	0.586033	0.614166	0.748634	0.442505	0.623067	0.650787
1.96983	0.716686					1.96317	0.705242	0.632286	0.549952	0.724316	0.585079	0.616074	0.752926	0.44473	0.634591	0.670242
1.9765	0.731468					1.96983	0.716686	0.634193	0.553926	0.721455	0.586033	0.618935	0.759602	0.447591	0.648499	0.695038
1.98317	0.750065					1.9765	0.731468	0.63467	0.561078	0.719547	0.589371	0.621319	0.768661	0.451724	0.663598	0.725937
1.98983	0.771999					1.98317	0.750065	0.633717	0.57141	0.719547	0.592709	0.62418	0.779629	0.457446	0.680685	0.763702
1.9965	0.797272					1.98983	0.771999	0.632286	0.584126	0.720501	0.596523	0.627995	0.793934	0.465075	0.700553	0.809097
2.00317	0.825405					1.9965	0.797272	0.629902	0.599225	0.722885	0.600338	0.634193	0.810623	0.474294	0.723998	0.862503
2.00983	0.856876					2.00317	0.825405	0.628948	0.616709	0.725746	0.60463	0.640869	0.82922	0.483513	0.749826	0.922775
2.0165	0.890255					2.00983	0.856876	0.627518	0.635386	0.730991	0.606537	0.648499	0.84877	0.493685	0.777245	0.989914
2.02317	0.92411					2.0165	0.890255	0.626087	0.654062	0.736237	0.607014	0.656605	0.870705	0.505447	0.805855	1.06277
2.02983	0.959396					2.02317	0.92411	0.62418	0.67234	0.741005	0.607014	0.666142	0.89407	0.518163	0.834862	1.13945
2.0365	0.995159					2.02983	0.959396	0.623703	0.691414	0.745296	0.608444	0.676632	0.916958	0.530561	0.863473	1.21727
2.04317	1.02949					2.0365	0.995159	0.624657	0.71009	0.749588	0.609398	0.687122	0.936985	0.542005	0.890891	1.2928
2.04983	1.06049					2.04317	1.02949	0.625134	0.727971	0.752449	0.610352	0.69809	0.954151	0.552813	0.915925	1.36452
2.0565	1.08671					2.04983	1.06049	0.623703	0.743469	0.754356	0.611305	0.708103	0.968933	0.56235	0.938574	1.4286
2.06317	1.10769					2.0565	1.08671	0.622749	0.757376	0.755787	0.611782	0.718594	0.979424	0.569661	0.958045	1.48163
2.06983	1.12247					2.06317	1.10769	0.621796	0.768105	0.756264	0.611305	0.72813	0.985146	0.576019	0.973145	1.52206
2.0765	1.12867					2.06983	1.12247	0.619888	0.775655	0.75388	0.609875	0.736237	0.986576	0.580152	0.980695	1.54877
2.08317	1.12486					2.0765	1.12867	0.616074	0.779231	0.749111	0.606537	0.741959	0.984192	0.581741	0.981092	1.56021
2.08983	1.11342					2.08317	1.12486	0.611305	0.780026	0.743389	0.602722	0.744343	0.977516	0.580788	0.975529	1.55602
2.0965	1.09529					2.08983	1.11342	0.606537	0.777245	0.736237	0.597954	0.745296	0.965118	0.576973	0.963211	1.53732
2.10317	1.07145					2.0965	1.09529	0.602245	0.770092	0.727654	0.592709	0.743389	0.948906	0.570297	0.944932	1.50642
2.10983	1.04332					2.10317	1.07145	0.599384	0.758966	0.716209	0.58651	0.738144	0.928879	0.559807	0.922283	1.46523
2.1165	1.01185					2.10983	1.04332	0.59557	0.744263	0.703812	0.57888	0.730515	0.906944	0.546455	0.896056	1.41487
2.12317	0.977993					2.1165	1.01185	0.589848	0.726382	0.690937	0.569344	0.720024	0.882149	0.531832	0.867049	1.35803
2.12983	0.94223					2.12317	0.977993	0.581741	0.706116	0.677586	0.557899	0.708103	0.854492	0.516891	0.834068	1.29623
2.1365	0.904083					2.12983	0.94223	0.572681	0.683864	0.662804	0.545979	0.693321	0.825405	0.501633	0.798305	1.23024
2.14317	0.864506					2.1365	0.904083	0.562668	0.661214	0.648022	0.534534	0.677109	0.796318	0.486692	0.761747	1.1631
2.14983	0.824451					2.14317	0.864506	0.552177	0.63777	0.63324	0.523567	0.659466	0.767708	0.472069	0.726382	1.09558
2.1565	0.786304					2.14983	0.824451	0.542164	0.613928	0.618935	0.5126	0.640869	0.740051	0.458082	0.693003	1.03035
2.16317	0.751019					2.1565	0.786304	0.534058	0.589291	0.60463	0.50211	0.621796	0.712872	0.444412	0.662009	0.967789
2.16983	0.718117					2.16317	0.751019	0.526428	0.565449	0.590324	0.491619	0.602245	0.688553	0.430107	0.633001	0.908279
2.1765	0.687599					2.16983	0.718117	0.518322	0.5428	0.576496	0.479221	0.583172	0.666618	0.41612	0.606378	0.852203
2.18317	0.658989					2.1765	0.687599	0.509262	0.52015	0.564098	0.464916	0.565052	0.646114	0.402768	0.582139	0.799942
2.18983	0.630856					2.18317	0.658989	0.498772	0.499884	0.551701	0.451088	0.547886	0.627041	0.390053	0.558694	0.751114
2.1965	0.60463					2.18983	0.630856	0.487804	0.480413	0.540257	0.43869	0.532627	0.609875	0.378291	0.536044	0.705338
2.20317	0.579834					2.1965	0.60463	0.47636	0.464122	0.529766	0.427246	0.517368	0.593185	0.366529	0.514189	0.664139
2.20983	0.557423					2.20317	0.579834	0.466824	0.447035	0.519276	0.416756	0.502586	0.577927	0.355403	0.493526	0.627136
2.2165	0.536919					2.20983	0.557423	0.458241	0.430743	0.506878	0.407696	0.488281	0.562191	0.344276	0.473658	0.593567
2.22317	0.519276					2.2165	0.536919	0.451088	0.41604	0.492573	0.400543	0.474453	0.545979	0.33315	0.454187	0.563431
2.22983	0.503063					2.22317	0.519276	0.442982	0.402927	0.477791	0.393391	0.461102	0.528812	0.322342	0.436703	0.536346
2.2365	0.487328					2.22983	0.503063	0.435829	0.391404	0.462532	0.386715	0.446796	0.510693	0.312487	0.420809	0.511551
2.24317	0.471592					2.2365	0.487328	0.429153	0.379483	0.44775	0.380993	0.432968	0.49305	0.303904	0.406106	0.488663
2.24983	0.455856					2.24317	0.471592	0.422955	0.367959	0.432491	0.375271	0.421524	0.476837	0.295957	0.392993	0.466919
2.2565	0.442028					2.24983	0.455856	0.416279	0.357628	0.418663	0.369549	0.411987	0.463009	0.288328	0.381867	0.447083
2.26317	0.42963					2.2565	0.442028	0.408173	0.347296	0.407219	0.36335	0.403881	0.450611	0.281334	0.37233	0.428391
2.26983	0.417709					2.26317	0.42963	0.39959	0.336965	0.397682	0.356197	0.395298	0.439167	0.275294	0.361602	0.411606
2.2765	0.407696					2.26983	0.417709	0.390053	0.326633	0.389576	0.346661	0.387192	0.428677	0.269254	0.350475	0.396729
2.28317	0.399113					2.2765	0.407696	0.38147	0.317494	0.380993	0.33617	0.378609	0.418186	0.263214	0.338554	0.383377
2.28983	0.39196					2.28317	0.399113	0.371933	0.309944	0.371456	0.326633	0.368595	0.406742	0.257174	0.327428	0.370789
2.2965	0.384808					2.28983	0.39196	0.363827	0.301997	0.361919	0.317574	0.357628	0.394344	0.25177	0.317097	0.3582
2.30317	0.376701					2.2965	0.384808	0.357151	0.294447	0.352383	0.309944	0.348091	0.382423	0.247002	0.30756	0.345993
2.30983	0.367165					2.30317	0.376701	0.352383	0.2865	0.343323	0.302792	0.339985	0.371933	0.241915	0.298818	0.334549
2.3165	0.356674					2.30983	0.367165	0.349045	0.27895	0.33617	0.29707	0.332355	0.36335	0.236511	0.290473	0.322342
2.32317	0.345707					2.3165	0.356674	0.344753	0.271797	0.329494	0.292301	0.32568	0.356674	0.231425	0.281731	0.310516
2.32983	0.335693					2.32317	0.345707	0.338554	0.263453	0.324249	0.287056	0.319958	0.351906	0.226657	0.272592	0.299072
2.3365	0.326634					2.32983	0.335693	0.330448	0.256697	0.318527	0.282288	0.314713	0.346661	0.222206	0.26385	0.289536
2.34317	0.319481					2.3365	0.326634	0.321865	0.251532	0.313282	0.277519	0.308037	0.339985	0.21712	0.255903	0.281525
2.34983	0.313282					2.34317	0.319481	0.313282	0.246366	0.30756	0.273228	0.298977	0.331879	0.212351	0.249147	0.274277
2.3565	0.308514					2.34983	0.313282	0.304699	0.241995	0.299931	0.268459	0.290871	0.322819	0.208219	0.244379	0.267792
2.36317	0.303268					2.3565	0.308514	0.296593	0.237226	0.292778	0.264168	0.282288	0.312328	0.204086	0.240008	0.261688
2.36983	0.297069					2.36317	0.303268	0.289917	0.234048	0.285625	0.259876	0.274658	0.301361	0.199954	0.235637	0.257111
2.3765	0.288486					2.36983	0.297069	0.284672	0.228882	0.278473	0.255108	0.266075	0.292301	0.195821	0.229677	0.252151
2.38317	0.279427					2.3765	0.288486	0.28038	0.222921	0.270367	0.250816	0.257492	0.284195	0.192006	0.223319	0.246429
2.38983	0.26989					2.38317	0.279427	0.276089	0.217756	0.26226	0.245094	0.25034	0.277996	0.187238	0.216166	0.240326
2.3965	0.259876					2.38983	0.26989	0.272274	0.212193	0.253677	0.238895	0.244617	0.271797	0.181834	0.208219	0.233841
2.40317	0.250816					2.3965	0.259876	0.267982	0.207027	0.246525	0.23222	0.240326	0.266075	0.177066	0.200272	0.227737
2.40983	0.243187					2.40317	0.250816	0.263691	0.201861	0.24128	0.225544	0.236988	0.26083	0.173569	0.193516	0.221634
2.4165	0.236511					2.40983	0.243187	0.258923	0.197887	0.236034	0.218391	0.234127	0.255108	0.17039	0.188351	0.216293
2.42317	0.230312					2.4165	0.236511	0.255108	0.194709	0.230789	0.210762	0.230789	0.25034	0.167847	0.183582	0.210953
2.42983	0.225067					2.42317	0.230312	0.251293	0.190735	0.226498	0.20504	0.226974	0.244617	0.165621	0.179211	0.205231
2.4365	0.221729					2.42983	0.225067	0.247002	0.185569	0.221729	0.200272	0.222206	0.239372	0.163396	0.176032	0.198746
2.44317	0.218868					2.4365	0.221729	0.242233	0.179609	0.216961	0.196457	0.216484	0.23365	0.160853	0.173648	0.191498
2.44983	0.217438					2.44317	0.218868	0.237942	0.173251	0.212193	0.192165	0.210762	0.226974	0.157356	0.170867	0.18425
2.4565	0.216484					2.44983	0.217438	0.234604	0.168482	0.207901	0.187397	0.205994	0.219345	0.153542	0.166893	0.177765
2.46317	0.21553					2.4565	0.216484	0.229836	0.163317	0.205517	0.183105	0.200748	0.211716	0.150045	0.162522	0.171661
2.46983	0.213623					2.46317	0.21553	0.223637	0.158946	0.203133	0.179291	0.196934	0.205517	0.147502	0.158151	0.167084
2.4765	0.209808					2.46983	0.213623	0.217915	0.155369	0.200272	0.175953	0.194073	0.199795	0.145594	0.154177	0.163269
2.48317	0.20504					2.4765	0.209808	0.213146	0.152191	0.19598	0.172138	0.191212	0.19455	0.143687	0.150601	0.160217
2.48983	0.198841					2.48317	0.20504	0.209808	0.149806	0.191689	0.1688	0.187397	0.189304	0.14178	0.147422	0.157547
2.4965	0.192642					2.48983	0.198841	0.205994	0.145435	0.18692	0.165939	0.182629	0.185966	0.139554	0.145435	0.154495
2.50317	0.188351					2.4965	0.192642	0.202179	0.141859	0.181198	0.162601	0.17786	0.183582	0.137011	0.143846	0.150681
2.50983	0.186443					2.50317	0.188351	0.198364	0.139475	0.175476	0.158787	0.172615	0.181198	0.133514	0.141859	0.146866
2.5165	0.185013					2.50983	0.186443	0.195503	0.13868	0.171185	0.154495	0.168324	0.178337	0.129382	0.139078	0.143814
2.52317	0.182629					2.5165	0.185013	0.192165	0.13868	0.16737	0.151634	0.163555	0.175476	0.125885	0.135899	0.141907
2.52983	0.179768					2.52317	0.182629	0.188828	0.13868	0.163078	0.14925	0.160217	0.174522	0.122706	0.13272	0.139236
2.5365	0.176907					2.52983	0.179768	0.185966	0.139475	0.159264	0.146866	0.156879	0.172615	0.118891	0.129541	0.135422
2.54317	0.172615					2.5365	0.176907	0.183582	0.13868	0.156403	0.144005	0.154495	0.1688	0.114759	0.126362	0.132751
2.54983	0.166893					2.54317	0.172615	0.181198	0.135899	0.153542	0.140667	0.152111	0.164032	0.111262	0.122786	0.130463
2.5565	0.160694					2.54983	0.166893	0.17786	0.131925	0.151157	0.136852	0.149727	0.158787	0.109037	0.119607	0.127792
2.56317	0.156403					2.5565	0.160694	0.173569	0.127157	0.14925	0.133038	0.146866	0.153542	0.107129	0.116428	0.124359
2.56983	0.153542					2.56317	0.156403	0.167847	0.123183	0.14782	0.130177	0.144005	0.147343	0.105222	0.114044	0.121307
2.5765	0.15068					2.56983	0.153542	0.161171	0.118415	0.145912	0.127316	0.14019	0.141621	0.103951	0.111659	0.118637
2.58317	0.147343					2.5765	0.15068	0.154495	0.114838	0.143051	0.125408	0.136375	0.136852	0.103315	0.10848	0.115967
2.58983	0.144482					2.58317	0.147343	0.14925	0.112454	0.139713	0.123978	0.133038	0.133038	0.102679	0.106494	0.113297
2.5965	0.141621					2.58983	0.144482	0.145912	0.108878	0.135899	0.122547	0.1297	0.130177	0.101725	0.104904	0.110626
2.60317	0.139237					2.5965	0.141621	0.144005	0.106494	0.131607	0.121117	0.125885	0.126839	0.0998179	0.104109	0.108337
2.60983	0.136375					2.60317	0.139237	0.142574	0.102917	0.126839	0.118732	0.122547	0.124454	0.0979106	0.102917	0.105667
2.6165	0.134945					2.60983	0.136375	0.141144	0.100136	0.122547	0.116348	0.120163	0.12207	0.0960032	0.101725	0.102997
2.62317	0.134468					2.6165	0.134945	0.140667	0.0969569	0.118732	0.114441	0.119686	0.120163	0.0940959	0.100931	0.100327
2.62983	0.133991					2.62317	0.134468	0.13876	0.0953674	0.115395	0.112057	0.120163	0.117779	0.0915527	0.0993411	0.0976562
2.6365	0.133514					2.62983	0.133991	0.136375	0.0949701	0.112534	0.109196	0.120163	0.115395	0.0890096	0.0961622	0.0953674
2.64317	0.132561					2.6365	0.133514	0.133991	0.0945727	0.110626	0.105858	0.119686	0.112534	0.0867844	0.0921885	0.0919342
2.64983	0.131607					2.64317	0.132561	0.131607	0.093778	0.108719	0.103474	0.118732	0.110149	0.0851949	0.0886122	0.0888824
2.6565	0.130177					2.64983	0.131607	0.130653	0.0921885	0.107288	0.101566	0.116825	0.108242	0.0842412	0.085036	0.0865936
2.66317	0.127792					2.6565	0.130177	0.128746	0.0905991	0.104904	0.100136	0.11301	0.105858	0.0839233	0.0822544	0.0854492
2.66983	0.125408					2.66317	0.127792	0.127316	0.0874201	0.102997	0.0987053	0.107765	0.102997	0.0839233	0.080665	0.0835419
2.6765	0.122547					2.66983	0.125408	0.123978	0.0842412	0.100613	0.0967979	0.104427	0.100613	0.0836054	0.0798702	0.082016
2.68317	0.119209					2.6765	0.122547	0.12064	0.0814597	0.099659	0.0948906	0.10252	0.0991821	0.0836054	0.0790755	0.0816345
2.68983	0.114918					2.68317	0.119209	0.117302	0.0802676	0.099659	0.0915527	0.101089	0.0977516	0.0832876	0.077486	0.082016
2.6965	0.109673					2.68983	0.114918	0.113487	0.0798702	0.099659	0.087738	0.100136	0.0958443	0.0829697	0.0754992	0.082016
2.70317	0.104904					2.6965	0.109673	0.110149	0.0782808	0.0991821	0.084877	0.0991821	0.0944138	0.0823339	0.0727177	0.0808716
2.70983	0.100136					2.70317	0.104904	0.106812	0.0770887	0.0977516	0.0824928	0.0982285	0.0944138	0.0810623	0.0695388	0.0789642
2.7165	0.0967979					2.70983	0.100136	0.104427	0.0754992	0.0963211	0.0810623	0.0963211	0.0939369	0.0797908	0.0663598	0.0774384
2.72317	0.0944138					2.7165	0.0967979	0.102997	0.0739098	0.0939369	0.0801086	0.0934601	0.0934601	0.0785192	0.0647704	0.075531
2.72983	0.0925064					2.72317	0.0944138	0.102043	0.0719229	0.0915527	0.0810623	0.0910759	0.0925064	0.0762939	0.0639757	0.0732422
2.7365	0.0910759					2.72983	0.0925064	0.101089	0.0711282	0.0901222	0.082016	0.0891685	0.0910759	0.0734329	0.0627836	0.0717163
2.74317	0.0905991					2.7365	0.0910759	0.100613	0.0703335	0.0891685	0.082016	0.0867844	0.0891685	0.0712077	0.0615915	0.0709534
2.74983	0.0915527					2.74317	0.0905991	0.0987053	0.0707308	0.0896454	0.0796318	0.0834465	0.0867844	0.0699361	0.0607967	0.0701904
2.7565	0.0920296					2.74983	0.0915527	0.0972748	0.0707308	0.0891685	0.0772476	0.079155	0.0853539	0.0686646	0.0603994	0.069809
2.76317	0.0910759					2.7565	0.0920296	0.0958443	0.0707308	0.087738	0.0758171	0.0767708	0.0844002	0.067393	0.0596046	0.069046
2.76983	0.0905991					2.76317	0.0910759	0.0948906	0.0711282	0.0863075	0.0739098	0.0748634	0.0839233	0.0658035	0.0580152	0.0694275
2.7765	0.0901222					2.76983	0.0905991	0.0925064	0.0707308	0.0834465	0.0724792	0.0729561	0.0829697	0.0651677	0.0568231	0.069046
2.78317	0.0896454					2.7765	0.0901222	0.0891685	0.0699361	0.0805855	0.0710487	0.0715256	0.0810623	0.064532	0.0560284	0.0675201
2.78983	0.0886917					2.78317	0.0896454	0.0863075	0.0691414	0.0777245	0.0705719	0.0710487	0.0782013	0.0638962	0.0544389	0.0652313
2.7965	0.0872612					2.78983	0.0886917	0.0834465	0.0679493	0.0748634	0.0686646	0.0715256	0.0753403	0.0629425	0.0520547	0.0629425
2.80317	0.0858307					2.7965	0.0872612	0.0805855	0.0663598	0.0720024	0.0662804	0.0705719	0.0715256	0.0626246	0.0504653	0.0614166
2.80983	0.084877					2.80317	0.0858307	0.0772476	0.0635783	0.0691414	0.0634193	0.0686646	0.0667572	0.0623067	0.0500679	0.0591278
2.8165	0.0824928					2.80983	0.084877	0.0748634	0.0596046	0.067234	0.0605583	0.0677109	0.0610352	0.0619888	0.0504653	0.056839
2.82317	0.0796318					2.8165	0.0824928	0.0743866	0.0564257	0.0648499	0.058651	0.0662804	0.0562668	0.061353	0.05126	0.0549316
2.82983	0.0777245					2.82317	0.0796318	0.0748634	0.0540415	0.0638962	0.0572205	0.0648499	0.0529289	0.0597636	0.0508626	0.0537872
2.8365	0.0767708					2.82983	0.0777245	0.0758171	0.0524521	0.0638962	0.0557899	0.0629425	0.0500679	0.0581741	0.0508626	0.0530243
2.84317	0.0767708					2.8365	0.0767708	0.0762939	0.05126	0.0629425	0.0557899	0.0610352	0.0481606	0.0565847	0.0504653	0.0514984
2.84983	0.0772476					2.84317	0.0767708	0.0762939	0.0496705	0.0600815	0.0557899	0.0600815	0.0481606	0.0549952	0.0492732	0.0499725
2.8565	0.0777245					2.84983	0.0772476	0.0762939	0.0492732	0.0576973	0.0553131	0.058651	0.0500679	0.0534058	0.0480811	0.0492096
2.86317	0.0772476					2.8565	0.0777245	0.0753403	0.0496705	0.0557899	0.0553131	0.058651	0.0524521	0.05277	0.046889	0.0476837
2.86983	0.0753403					2.86317	0.0772476	0.0729561	0.0496705	0.0548363	0.0557899	0.0591278	0.0538826	0.0530879	0.0456969	0.0461578
2.8765	0.0739098					2.86983	0.0753403	0.0700951	0.0476837	0.0534058	0.0576973	0.0596046	0.0557899	0.0540415	0.0445048	0.044632
2.88317	0.0720024					2.8765	0.0739098	0.0681877	0.0456969	0.0519753	0.058651	0.0596046	0.0581741	0.0549952	0.0445048	0.0434875
2.88983	0.0700951					2.88317	0.0720024	0.0681877	0.0437101	0.0519753	0.0581741	0.058651	0.0596046	0.0553131	0.0449022	0.0419617
2.8965	0.0677109					2.88983	0.0700951	0.0686646	0.0421206	0.0514984	0.0567436	0.0576973	0.0605583	0.0553131	0.0449022	0.0404358
2.90317	0.0658035					2.8965	0.0677109	0.0705719	0.0393391	0.0514984	0.0548363	0.0557899	0.0605583	0.0537237	0.0452995	0.0396729
2.90983	0.064373					2.90317	0.0658035	0.0720024	0.0377496	0.0510216	0.0524521	0.0534058	0.0596046	0.0518163	0.0464916	0.0392914
2.9165	0.0634193					2.90983	0.064373	0.0734329	0.0377496	0.0514984	0.0500679	0.0529289	0.0576973	0.0495911	0.046889	0.0392914
2.92317	0.0629425					2.9165	0.0634193	0.0743866	0.0389417	0.0524521	0.0476837	0.0538826	0.0553131	0.0473658	0.0464916	0.0392914
2.92983	0.0629425					2.92317	0.0629425	0.0734329	0.0401338	0.0543594	0.0457764	0.0557899	0.0538826	0.0451406	0.0460943	0.0400543
2.9365	0.0629425					2.92983	0.0629425	0.0710487	0.0413259	0.0557899	0.043869	0.0572205	0.0538826	0.0435511	0.0460943	0.0411987
2.94317	0.0638962					2.9365	0.0629425	0.067234	0.042518	0.0567436	0.0419617	0.0572205	0.0543594	0.0429153	0.0456969	0.0423431
2.94983	0.0648499					2.94317	0.0638962	0.0629425	0.0433127	0.0562668	0.0405312	0.0557899	0.0548363	0.0422796	0.0441074	0.0434875
2.9565	0.0648499					2.94983	0.0648499	0.0591278	0.0441074	0.0553131	0.0395775	0.0524521	0.0548363	0.0422796	0.042518	0.0442505
2.96317	0.0629425					2.9565	0.0648499	0.0557899	0.0437101	0.0534058	0.0391006	0.0481606	0.0529289	0.0429153	0.0409285	0.0442505
2.96983	0.0605583					2.96317	0.0629425	0.0543594	0.0441074	0.0514984	0.0391006	0.0448227	0.0491142	0.0435511	0.0389417	0.0434875
2.9765	0.0591278					2.96983	0.0605583	0.0543594	0.0433127	0.0491142	0.0395775	0.0424385	0.0448227	0.0435511	0.0365575	0.0419617
2.98317	0.0567436					2.9765	0.0591278	0.0557899	0.0421206	0.0476837	0.0405312	0.0419617	0.041008	0.0425975	0.0341733	0.0404358
2.98983	0.0548363					2.98317	0.0567436	0.0572205	0.0401338	0.04673	0.041008	0.0433922	0.0386238	0.0419617	0.0329812	0.0392914
2.9965	0.0534058					2.98983	0.0548363	0.0576973	0.038147	0.04673	0.0405312	0.0462532	0.0386238	0.0413259	0.0325839	0.0385284
3.00317	0.0519753					2.9965	0.0534058	0.0576973	0.0369549	0.0457764	0.0395775	0.0486374	0.0400543	0.0413259	0.0321865	0.037384
3.00983	0.0505447					3.00317	0.0519753	0.0567436	0.0361602	0.043869	0.0386238	0.0491142	0.0419617	0.0413259	0.0325839	0.0370026
3.0165	0.0495911					3.00983	0.0505447	0.0548363	0.0361602	0.0419617	0.0367165	0.0481606	0.0429153	0.0416438	0.0329812	0.037384
3.02317	0.0495911					3.0165	0.0495911	0.0529289	0.0357628	0.0405312	0.0348091	0.0462532	0.043869	0.0425975	0.0333786	0.0377655
3.02983	0.0505447					3.02317	0.0495911	0.0510216	0.0349681	0.0400543	0.0319481	0.0443459	0.043869	0.0425975	0.0333786	0.0385284
3.0365	0.0510216					3.02983	0.0505447	0.0495911	0.033776	0.0386238	0.0300407	0.0419617	0.0433922	0.0422796	0.033776	0.0389099
3.04317	0.0505447					3.0365	0.0510216	0.0491142	0.0325839	0.0376701	0.0295639	0.0391006	0.0429153	0.0413259	0.033776	0.038147
3.04983	0.0491142					3.04317	0.0505447	0.0495911	0.0317891	0.038147	0.0300407	0.0362396	0.0424385	0.041008	0.0333786	0.0366211
3.0565	0.0472069					3.04983	0.0491142	0.0510216	0.0313918	0.0386238	0.0314713	0.0338554	0.0424385	0.041008	0.0317891	0.0347137
3.06317	0.0448227					3.0565	0.0472069	0.0519753	0.0325839	0.0395775	0.0338554	0.0333786	0.0419617	0.041008	0.0298023	0.0331879
3.06983	0.0429153					3.06317	0.0448227	0.0529289	0.033776	0.0400543	0.0367165	0.0338554	0.0414848	0.0413259	0.0282129	0.0320435
3.0765	0.0424385					3.06983	0.0429153	0.0543594	0.0345707	0.041008	0.0391006	0.0348091	0.0414848	0.0416438	0.0266234	0.031662
3.08317	0.0443459					3.0765	0.0424385	0.0562668	0.0357628	0.0424385	0.0405312	0.0357628	0.041008	0.0416438	0.0246366	0.030899
3.08983	0.0476837					3.08317	0.0443459	0.0567436	0.0361602	0.0429153	0.0395775	0.0371933	0.0395775	0.041008	0.0230471	0.0301361
3.0965	0.0514984					3.08983	0.0476837	0.0553131	0.0369549	0.0433922	0.0386238	0.038147	0.0376701	0.0403722	0.0230471	0.0286102
3.10317	0.0543594					3.0965	0.0514984	0.0538826	0.0377496	0.0424385	0.038147	0.0386238	0.0367165	0.0400543	0.0234445	0.0278473
3.10983	0.0553131					3.10317	0.0543594	0.0543594	0.0397364	0.0395775	0.0376701	0.0395775	0.0376701	0.0394185	0.0238419	0.0274658
3.1165	0.0553131					3.10983	0.0553131	0.0538826	0.0413259	0.0371933	0.0371933	0.0395775	0.038147	0.0387828	0.0246366	0.0267029
3.12317	0.0548363					3.1165	0.0553131	0.0529289	0.0421206	0.0348091	0.0371933	0.0405312	0.0376701	0.0391006	0.0258287	0.0267029
3.12983	0.0534058					3.12317	0.0548363	0.0514984	0.0433127	0.0343323	0.038147	0.041008	0.0376701	0.0394185	0.0274181	0.0282288
3.1365	0.0510216					3.12983	0.0534058	0.0510216	0.042518	0.0348091	0.0391006	0.0400543	0.038147	0.0391006	0.0290076	0.0297546
3.14317	0.0495911					3.1365	0.0510216	0.0505447	0.0413259	0.0362396	0.0400543	0.038147	0.0400543	0.038147	0.0305971	0.0301361
3.14983	0.0514984					3.14317	0.0495911	0.0510216	0.0397364	0.0405312	0.0405312	0.0362396	0.0405312	0.0375112	0.0329812	0.0297546
3.1565	0.0543594					3.14983	0.0514984	0.0529289	0.0393391	0.0462532	0.0405312	0.0343323	0.0405312	0.0378291	0.0345707	0.030899
3.16317	0.0572205					3.1565	0.0543594	0.0567436	0.0389417	0.0519753	0.041008	0.0324249	0.0405312	0.038147	0.0361602	0.0320435
3.16983	0.0596046					3.16317	0.0572205	0.0610352	0.0389417	0.0562668	0.0424385	0.0305176	0.041008	0.0384649	0.0365575	0.0331879
3.1765	0.0610352					3.16983	0.0596046	0.0638962	0.038147	0.0600815	0.043869	0.0300407	0.0405312	0.0384649	0.0361602	0.0335693
3.18317	0.0605583					3.1765	0.0610352	0.0658035	0.0373522	0.0629425	0.0457764	0.0300407	0.0395775	0.0391006	0.0353654	0.0350952
3.18983	0.0576973					3.18317	0.0605583	0.0658035	0.0369549	0.0648499	0.0481606	0.0295639	0.0376701	0.0403722	0.0357628	0.0370026
3.1965	0.0557899					3.18983	0.0576973	0.064373	0.0369549	0.064373	0.0500679	0.0281334	0.0357628	0.0419617	0.0369549	0.0377655
3.20317	0.0553131					3.1965	0.0557899	0.061512	0.038147	0.0638962	0.0505447	0.0281334	0.0352859	0.0425975	0.0389417	0.0377655
3.20983	0.0562668					3.20317	0.0553131	0.0591278	0.0397364	0.0638962	0.0495911	0.0295639	0.0362396	0.0432332	0.0405312	0.0377655
3.2165	0.0576973					3.20983	0.0562668	0.058651	0.0429153	0.0634193	0.0486374	0.0319481	0.0391006	0.0441869	0.0421206	0.0389099
3.22317	0.0591278					3.2165	0.0576973	0.0610352	0.0452995	0.0634193	0.0481606	0.0338554	0.0419617	0.0454585	0.0433127	0.0396729
3.22983	0.061512					3.22317	0.0591278	0.064373	0.0480811	0.0624657	0.0476837	0.0371933	0.0448227	0.0457764	0.0437101	0.0404358
3.2365	0.0634193					3.22983	0.061512	0.0677109	0.0492732	0.0619888	0.0500679	0.041008	0.0476837	0.0454585	0.0437101	0.0411987
3.24317	0.0638962					3.2365	0.0634193	0.0715256	0.0488758	0.0605583	0.0524521	0.043869	0.0500679	0.0457764	0.0433127	0.0431061
3.24983	0.0634193					3.24317	0.0638962	0.0753403	0.0484784	0.0596046	0.0548363	0.0462532	0.0510216	0.0470479	0.0433127	0.0457764
3.2565	0.0638962					3.24983	0.0634193	0.0777245	0.0476837	0.058651	0.0567436	0.0486374	0.0510216	0.0483195	0.0433127	0.0480652
3.26317	0.064373					3.2565	0.0638962	0.0782013	0.0488758	0.0581741	0.0581741	0.0510216	0.0491142	0.0492732	0.0437101	0.0492096
3.26983	0.0653267					3.26317	0.064373	0.0786781	0.0480811	0.0572205	0.0591278	0.0519753	0.0491142	0.049909	0.0437101	0.0495911
3.2765	0.0658035					3.26983	0.0653267	0.079155	0.0472864	0.0553131	0.058651	0.0529289	0.0505447	0.049909	0.0433127	0.0495911
3.28317	0.0662804					3.2765	0.0658035	0.0805855	0.0460943	0.0548363	0.0576973	0.0543594	0.0524521	0.0492732	0.0429153	0.0488281
3.28983	0.0662804					3.28317	0.0662804	0.0815392	0.0456969	0.0548363	0.0567436	0.0553131	0.0538826	0.0486374	0.042518	0.0469208
3.2965	0.0662804					3.28983	0.0662804	0.0829697	0.0445048	0.0562668	0.0562668	0.0567436	0.0553131	0.0486374	0.0421206	0.0434875
3.30317	0.0677109					3.2965	0.0662804	0.0844002	0.0429153	0.0576973	0.0553131	0.058651	0.0581741	0.0492732	0.0417233	0.0404358
3.30983	0.0691414					3.30317	0.0677109	0.0839233	0.0429153	0.0581741	0.0534058	0.0600815	0.0596046	0.049909	0.0405312	0.0392914
3.3165	0.0696182					3.30983	0.0691414	0.082016	0.0441074	0.058651	0.0519753	0.0600815	0.0596046	0.0505447	0.0393391	0.0392914
3.32317	0.0691414					3.3165	0.0696182	0.0796318	0.0456969	0.0596046	0.0514984	0.058651	0.0581741	0.0511805	0.038147	0.0392914
3.32983	0.0691414					3.32317	0.0691414	0.0786781	0.046889	0.0600815	0.0505447	0.0567436	0.0562668	0.0508626	0.0373522	0.0396729
3.3365	0.0700951					3.32983	0.0691414	0.0786781	0.0488758	0.0591278	0.0491142	0.0553131	0.0557899	0.049909	0.0369549	0.0415802
3.34317	0.0700951					3.3365	0.0700951	0.079155	0.0504653	0.0596046	0.0481606	0.0553131	0.0557899	0.0489553	0.0373522	0.0431061
3.34983	0.0691414					3.34317	0.0700951	0.0801086	0.0520547	0.061512	0.0486374	0.0562668	0.0567436	0.0489553	0.0389417	0.0442505
3.3565	0.0691414					3.34983	0.0691414	0.082016	0.0520547	0.0634193	0.0514984	0.0572205	0.0576973	0.0492732	0.0413259	0.0442505
3.36317	0.0715256					3.3565	0.0691414	0.0839233	0.0528495	0.0653267	0.0538826	0.0581741	0.0581741	0.049909	0.0437101	0.043869
3.36983	0.0739098					3.36317	0.0715256	0.084877	0.0532468	0.0667572	0.0562668	0.0605583	0.058651	0.0502268	0.0456969	0.0434875
3.3765	0.0753403					3.36983	0.0739098	0.0844002	0.0544389	0.0677109	0.058651	0.0624657	0.058651	0.0502268	0.0480811	0.043869
3.38317	0.0762939					3.3765	0.0753403	0.0834465	0.0544389	0.0677109	0.061512	0.064373	0.0581741	0.0492732	0.0500679	0.0450134
3.38983	0.0762939					3.38317	0.0762939	0.0824928	0.0544389	0.0667572	0.0624657	0.0662804	0.0567436	0.0476837	0.0500679	0.0453949
3.3965	0.0758171					3.38983	0.0762939	0.0824928	0.0544389	0.0662804	0.0605583	0.0681877	0.0562668	0.0464122	0.0492732	0.0457764
3.40317	0.0748634					3.3965	0.0758171	0.0834465	0.0548363	0.0648499	0.0581741	0.0705719	0.0567436	0.0470479	0.0480811	0.0476837
3.40983	0.0724792					3.40317	0.0748634	0.0839233	0.055631	0.0638962	0.0557899	0.0715256	0.0581741	0.0483195	0.0460943	0.0495911
3.4165	0.0715256					3.40983	0.0724792	0.084877	0.0548363	0.0634193	0.0548363	0.0710487	0.0605583	0.049909	0.0437101	0.0507355
3.42317	0.0705719					3.4165	0.0715256	0.0858307	0.0548363	0.064373	0.0543594	0.0686646	0.0619888	0.0514984	0.0417233	0.0507355
3.42983	0.0705719					3.42317	0.0705719	0.0867844	0.0540415	0.0658035	0.0543594	0.0662804	0.0619888	0.0530879	0.0413259	0.0507355
3.4365	0.0710487					3.42983	0.0705719	0.0863075	0.0544389	0.0681877	0.0557899	0.0653267	0.0610352	0.0537237	0.0421206	0.0511169
3.44317	0.0729561					3.4365	0.0710487	0.084877	0.0548363	0.0710487	0.0576973	0.0662804	0.0605583	0.0537237	0.0429153	0.0507355
3.44983	0.0748634					3.44317	0.0729561	0.0834465	0.0548363	0.0734329	0.0596046	0.0677109	0.0600815	0.0530879	0.0437101	0.0492096
3.4565	0.0762939					3.44983	0.0748634	0.0810623	0.055631	0.0753403	0.061512	0.0686646	0.058651	0.0534058	0.0452995	0.0476837
3.46317	0.0777245					3.4565	0.0762939	0.079155	0.0564257	0.0753403	0.0629425	0.0710487	0.0581741	0.0543594	0.0472864	0.0469208
3.46983	0.079155					3.46317	0.0777245	0.0782013	0.0580152	0.0743866	0.064373	0.0729561	0.0596046	0.0543594	0.0496705	0.0461578
3.4765	0.0796318					3.46983	0.079155	0.0786781	0.0592073	0.0724792	0.0648499	0.0729561	0.0619888	0.0540415	0.0516574	0.0457764
3.48317	0.079155					3.4765	0.0796318	0.079155	0.060002	0.0705719	0.0653267	0.0705719	0.064373	0.0534058	0.0528495	0.0457764
3.48983	0.0777245					3.48317	0.079155	0.079155	0.0611941	0.0681877	0.067234	0.067234	0.0658035	0.0524521	0.0536442	0.0457764
3.4965	0.0762939					3.48983	0.0777245	0.0801086	0.0619888	0.067234	0.0681877	0.0648499	0.0662804	0.0514984	0.0536442	0.0457764
3.50317	0.0762939					3.4965	0.0762939	0.0824928	0.0619888	0.0686646	0.0681877	0.0629425	0.0662804	0.0508626	0.0524521	0.0465393
3.50983	0.0772476					3.50317	0.0762939	0.0844002	0.0615915	0.0720024	0.067234	0.0629425	0.0653267	0.0514984	0.0504653	0.0484467
3.5165	0.0772476					3.50983	0.0772476	0.084877	0.0603994	0.0767708	0.0662804	0.064373	0.064373	0.0530879	0.0492732	0.0507355
3.52317	0.0772476					3.5165	0.0772476	0.0863075	0.0596046	0.0810623	0.064373	0.0662804	0.0634193	0.0549952	0.0492732	0.0518799
3.52983	0.0777245					3.52317	0.0772476	0.0882149	0.0588099	0.0839233	0.061512	0.0677109	0.0638962	0.0569026	0.0504653	0.0537872
3.5365	0.079155					3.52983	0.0777245	0.0891685	0.0568231	0.084877	0.0591278	0.0686646	0.0648499	0.0578562	0.0524521	0.0553131
3.54317	0.0796318					3.5365	0.079155	0.0886917	0.0560284	0.0829697	0.0581741	0.0700951	0.0667572	0.058492	0.0548363	0.0564575
3.54983	0.0786781					3.54317	0.0796318	0.0886917	0.0572205	0.0786781	0.0581741	0.0710487	0.0691414	0.058492	0.0572205	0.0564575
3.5565	0.0777245					3.54983	0.0786781	0.0891685	0.0580152	0.0739098	0.058651	0.0720024	0.0715256	0.0581741	0.0584126	0.056839
3.56317	0.0772476					3.5565	0.0777245	0.0886917	0.0596046	0.0705719	0.0605583	0.0734329	0.0724792	0.0578562	0.0580152	0.0572205
3.56983	0.0762939					3.56317	0.0772476	0.0872612	0.0603994	0.0705719	0.0634193	0.0758171	0.0724792	0.0578562	0.0568231	0.0576019
3.5765	0.0753403					3.56983	0.0762939	0.0863075	0.0627836	0.0720024	0.0658035	0.0772476	0.0724792	0.0588099	0.055631	0.0579834
3.58317	0.0743866					3.5765	0.0753403	0.0872612	0.0639757	0.0748634	0.0677109	0.0762939	0.0724792	0.0607173	0.0544389	0.0583649
3.58983	0.0753403					3.58317	0.0743866	0.087738	0.0623862	0.0786781	0.0691414	0.0743866	0.0724792	0.0629425	0.0528495	0.0598907
3.5965	0.0762939					3.58983	0.0753403	0.0867844	0.0619888	0.082016	0.0691414	0.0724792	0.0724792	0.0651677	0.0520547	0.0602722
3.60317	0.0772476					3.5965	0.0762939	0.0853539	0.0615915	0.0834465	0.0681877	0.0715256	0.0720024	0.0670751	0.0524521	0.0606537
3.60983	0.079155					3.60317	0.0772476	0.0853539	0.0619888	0.0829697	0.0667572	0.0705719	0.0724792	0.0686646	0.0536442	0.0606537
3.6165	0.0805855					3.60983	0.079155	0.0867844	0.0615915	0.082016	0.064373	0.0710487	0.0720024	0.0699361	0.0548363	0.0610352
3.62317	0.0815392					3.6165	0.0805855	0.0872612	0.0627836	0.0815392	0.0624657	0.0715256	0.0715256	0.0699361	0.0564257	0.0606537
3.62983	0.082016					3.62317	0.0815392	0.0867844	0.0651677	0.0801086	0.0610352	0.0715256	0.0710487	0.0689824	0.0576178	0.0598907
3.6365	0.0839233					3.62983	0.082016	0.0867844	0.0663598	0.079155	0.0610352	0.0715256	0.0700951	0.0686646	0.0584126	0.0583649
3.64317	0.0872612					3.6365	0.0839233	0.0872612	0.0667572	0.079155	0.0624657	0.0715256	0.0686646	0.0683467	0.0596046	0.056839
3.64983	0.0896454					3.64317	0.0872612	0.0882149	0.0655651	0.0805855	0.0648499	0.0739098	0.0677109	0.067393	0.0611941	0.0564575
3.6565	0.0901222					3.64983	0.0896454	0.0882149	0.0655651	0.082016	0.0677109	0.0767708	0.0677109	0.0661214	0.0615915	0.056076
3.66317	0.0896454					3.6565	0.0901222	0.0891685	0.0635783	0.0834465	0.0705719	0.079155	0.0681877	0.0661214	0.0615915	0.056839
3.66983	0.0891685					3.66317	0.0896454	0.0920296	0.0635783	0.0844002	0.0720024	0.0801086	0.0696182	0.0667572	0.0611941	0.0579834
3.6765	0.0882149					3.66983	0.0891685	0.0944138	0.0639757	0.0867844	0.0724792	0.0801086	0.0710487	0.0667572	0.0603994	0.0598907
3.68317	0.0872612					3.6765	0.0882149	0.0958443	0.0659625	0.0896454	0.0724792	0.0805855	0.0734329	0.0667572	0.060002	0.0629425
3.68983	0.0872612					3.68317	0.0872612	0.0963211	0.0667572	0.0925064	0.0710487	0.0810623	0.0753403	0.0664393	0.0592073	0.0656128
3.6965	0.0891685					3.68983	0.0872612	0.0953674	0.0671546	0.0944138	0.0691414	0.0810623	0.0762939	0.0661214	0.0588099	0.0682831
3.70317	0.0925064					3.6965	0.0891685	0.0944138	0.068744	0.0948906	0.0681877	0.0805855	0.0758171	0.0648499	0.0592073	0.0709534
3.70983	0.0953674					3.70317	0.0925064	0.0929832	0.0703335	0.0944138	0.0691414	0.0810623	0.0743866	0.0635783	0.060002	0.0728607
3.7165	0.0967979					3.70983	0.0953674	0.0925064	0.0715256	0.0929832	0.0705719	0.0824928	0.0739098	0.0629425	0.0603994	0.0736237
3.72317	0.0967979					3.7165	0.0967979	0.0929832	0.0715256	0.0920296	0.0729561	0.0824928	0.0739098	0.0632604	0.060002	0.0724792
3.72983	0.0953674					3.72317	0.0967979	0.0934601	0.0719229	0.0905991	0.0748634	0.0810623	0.0758171	0.064532	0.060002	0.0709534
3.7365	0.0934601					3.72983	0.0953674	0.0944138	0.0727177	0.0896454	0.0767708	0.0796318	0.0786781	0.0661214	0.0596046	0.0694275
3.74317	0.0905991					3.7365	0.0934601	0.0953674	0.073115	0.0891685	0.0772476	0.0801086	0.0815392	0.0677109	0.0588099	0.069046
3.74983	0.0886917					3.74317	0.0905991	0.0963211	0.0719229	0.0896454	0.0772476	0.0810623	0.0834465	0.0686646	0.0576178	0.0682831
3.7565	0.087738					3.74983	0.0886917	0.0967979	0.0707308	0.0901222	0.0753403	0.0834465	0.084877	0.0689824	0.0572205	0.0679016
3.76317	0.0882149					3.7565	0.087738	0.0972748	0.0703335	0.0896454	0.0724792	0.0853539	0.0863075	0.0693003	0.0580152	0.0679016
3.76983	0.0896454					3.76317	0.0882149	0.0977516	0.0711282	0.0886917	0.0700951	0.0867844	0.0867844	0.0693003	0.0584126	0.0682831
3.7765	0.0925064					3.76983	0.0896454	0.0987053	0.0715256	0.087738	0.0691414	0.0872612	0.0863075	0.0696182	0.0596046	0.0679016
3.78317	0.0948906					3.7765	0.0925064	0.099659	0.0711282	0.087738	0.0696182	0.0872612	0.0853539	0.0699361	0.0615915	0.0663757
3.78983	0.0963211					3.78317	0.0948906	0.100613	0.0703335	0.0886917	0.0705719	0.0872612	0.0863075	0.0696182	0.0635783	0.0656128
3.7965	0.0967979					3.78983	0.0963211	0.101566	0.0691414	0.0896454	0.0720024	0.0867844	0.0882149	0.0686646	0.0651677	0.0659943
3.80317	0.0963211					3.7965	0.0967979	0.10252	0.0699361	0.0905991	0.0739098	0.0863075	0.0891685	0.067393	0.0655651	0.0679016
3.80983	0.0953674					3.80317	0.0963211	0.102997	0.0699361	0.0920296	0.0762939	0.0867844	0.0896454	0.0661214	0.0659625	0.069809
3.8165	0.0948906					3.80983	0.0953674	0.103474	0.0703335	0.0934601	0.0777245	0.0882149	0.0896454	0.0658035	0.0667572	0.0713348
3.82317	0.0953674					3.8165	0.0948906	0.104427	0.0707308	0.0944138	0.0786781	0.0896454	0.0896454	0.0664393	0.0671546	0.0720978
3.82983	0.0967979					3.82317	0.0953674	0.104904	0.0707308	0.0948906	0.0796318	0.0891685	0.0886917	0.0677109	0.0675519	0.0717163
3.8365	0.0982284					3.82983	0.0967979	0.105381	0.0707308	0.0963211	0.0805855	0.0882149	0.0867844	0.0693003	0.0683467	0.0705719
3.84317	0.100613					3.8365	0.0982284	0.105858	0.0699361	0.0982285	0.0810623	0.0872612	0.0839233	0.0708898	0.0695388	0.0686646
3.84983	0.102997					3.84317	0.100613	0.106335	0.0699361	0.100613	0.0805855	0.0858307	0.0810623	0.0721614	0.0703335	0.0663757
3.8565	0.103951					3.84983	0.102997	0.106335	0.0707308	0.102997	0.0801086	0.0844002	0.0796318	0.0724792	0.0711282	0.0648499
3.86317	0.103474					3.8565	0.103951	0.104904	0.0723203	0.103951	0.0801086	0.0834465	0.0786781	0.0721614	0.0723203	0.0644684
3.86983	0.102997					3.86317	0.103474	0.103474	0.0751019	0.102997	0.0810623	0.084877	0.0782013	0.0718435	0.0739098	0.0652313
3.8765	0.103474					3.86983	0.102997	0.102043	0.077486	0.101089	0.0829697	0.087738	0.079155	0.0712077	0.0747045	0.0659943
3.88317	0.103951					3.8765	0.103474	0.101089	0.0790755	0.0987053	0.0844002	0.0920296	0.0810623	0.0708898	0.0743071	0.0679016
3.88983	0.104427					3.88317	0.103951	0.102043	0.0802676	0.0963211	0.0858307	0.0948906	0.0834465	0.0708898	0.073115	0.069809
3.8965	0.106335					3.88983	0.104427	0.102997	0.080665	0.0939369	0.0882149	0.0972748	0.0858307	0.0705719	0.0715256	0.0709534
3.90317	0.110149					3.8965	0.106335	0.105381	0.0810623	0.0929832	0.0905991	0.0982285	0.087738	0.0705719	0.0695388	0.0717163
3.90983	0.113487					3.90317	0.110149	0.108242	0.0802676	0.0939369	0.0915527	0.0967979	0.0896454	0.0708898	0.0675519	0.0724792
3.9165	0.115871					3.90983	0.113487	0.11158	0.0810623	0.0958443	0.0920296	0.0948906	0.0905991	0.0712077	0.0671546	0.0732422
3.92317	0.116825					3.9165	0.115871	0.113964	0.081857	0.0982285	0.0925064	0.0934601	0.0920296	0.0718435	0.0679493	0.0747681
3.92983	0.116825					3.92317	0.116825	0.114918	0.0826518	0.100613	0.0929832	0.0929832	0.0939369	0.0718435	0.0695388	0.0759125
3.9365	0.115871					3.92983	0.116825	0.115395	0.0826518	0.102997	0.0925064	0.0939369	0.0948906	0.0724792	0.0715256	0.0766754
3.94317	0.114441					3.9365	0.115871	0.114441	0.0830491	0.104904	0.0915527	0.0963211	0.0948906	0.0727971	0.0735124	0.0766754
3.94983	0.113487					3.94317	0.114441	0.11301	0.0838439	0.106335	0.0915527	0.0987053	0.0963211	0.0727971	0.0754992	0.0759125
3.9565	0.112057					3.94983	0.113487	0.112057	0.0846386	0.107765	0.0920296	0.100613	0.0987053	0.0740687	0.0758966	0.075531
3.96317	0.111103					3.9565	0.112057	0.112534	0.0854333	0.107765	0.0929832	0.102043	0.100136	0.0756582	0.0754992	0.0751495
3.96983	0.110626					3.96317	0.111103	0.114441	0.0858307	0.107765	0.0944138	0.102043	0.101089	0.0769297	0.0751019	0.0747681
3.9765	0.109673					3.96983	0.110626	0.117302	0.0874201	0.108719	0.0967979	0.101089	0.101566	0.0772476	0.0747045	0.075531
3.98317	0.109196					3.9765	0.109673	0.12064	0.0886122	0.110626	0.100136	0.100613	0.103474	0.0778834	0.0751019	0.0770569
3.98983	0.109196					3.98317	0.109196	0.123501	0.089407	0.112534	0.10252	0.100136	0.104427	0.0797908	0.0754992	0.0793457
3.9965	0.110149					3.98983	0.109196	0.125885	0.0898043	0.113964	0.103951	0.0991821	0.103474	0.0807444	0.0766913	0.0808716
4.00317	0.111103					3.9965	0.110149	0.127792	0.0902017	0.116348	0.104427	0.0991821	0.102997	0.0810623	0.0794729	0.082016
4.00983	0.112534					4.00317	0.111103	0.1297	0.0913938	0.118256	0.104904	0.099659	0.101566	0.0807444	0.0830491	0.0831604
4.0165	0.114441					4.00983	0.112534	0.13113	0.0921885	0.119686	0.103951	0.101566	0.100613	0.0810623	0.0858307	0.0839233
4.02317	0.116825					4.0165	0.114441	0.132084	0.093778	0.121117	0.102997	0.103474	0.100136	0.0813802	0.0878175	0.0854492
4.02983	0.118733					4.02317	0.116825	0.132561	0.0957648	0.123024	0.10252	0.104427	0.099659	0.0816981	0.089407	0.087738
4.0365	0.121117					4.02983	0.118733	0.132084	0.0969569	0.124454	0.102997	0.105858	0.100613	0.082016	0.0902017	0.0900269
4.04317	0.123978					4.0365	0.121117	0.131607	0.098149	0.124931	0.105381	0.108242	0.101566	0.0823339	0.0905991	0.0923157
4.04983	0.127792					4.04317	0.123978	0.131607	0.098149	0.125885	0.108719	0.11158	0.102997	0.0832876	0.0905991	0.0946045
4.0565	0.13113					4.04983	0.127792	0.132084	0.0977516	0.127792	0.112534	0.113964	0.103951	0.0845591	0.0909964	0.0961304
4.06317	0.133514					4.0565	0.13113	0.133038	0.0973543	0.130177	0.115871	0.115871	0.105381	0.0858307	0.0917912	0.0968933
4.06983	0.134945					4.06317	0.133514	0.135422	0.0973543	0.131607	0.118256	0.118256	0.106335	0.0864665	0.0933806	0.0976562
4.0765	0.135899					4.06983	0.134945	0.13876	0.098149	0.133038	0.120163	0.119686	0.106335	0.0861486	0.0949701	0.0980377
4.08317	0.135899					4.0765	0.135899	0.140667	0.0989437	0.134468	0.121117	0.119686	0.107765	0.0858307	0.0961622	0.0988007
4.08983	0.135422					4.08317	0.135899	0.141144	0.100136	0.136375	0.12207	0.117779	0.110149	0.0855128	0.0973543	0.0991821
4.0965	0.133514					4.08983	0.135422	0.142097	0.102123	0.136852	0.123024	0.117302	0.113487	0.0855128	0.0985463	0.0991821
4.10317	0.130653					4.0965	0.133514	0.143528	0.103315	0.136852	0.124931	0.118732	0.116825	0.0858307	0.0993411	0.0984192
4.10983	0.129223					4.10317	0.130653	0.145912	0.104109	0.136852	0.125885	0.121117	0.120163	0.0864665	0.0989437	0.0972748
4.1165	0.128269					4.10983	0.129223	0.148773	0.104109	0.136375	0.125885	0.123978	0.123024	0.0874201	0.0985463	0.0972748
4.12317	0.128746					4.1165	0.128269	0.152111	0.104904	0.134945	0.125408	0.127316	0.124931	0.0880559	0.0985463	0.0972748
4.12983	0.1297					4.12317	0.128746	0.155449	0.105699	0.133038	0.124931	0.130177	0.125408	0.0893275	0.098149	0.0988007
4.1365	0.131607					4.12983	0.1297	0.156403	0.106096	0.132084	0.125885	0.13113	0.126839	0.0899633	0.0969569	0.101471
4.14317	0.134468					4.1365	0.131607	0.155449	0.105699	0.132561	0.126839	0.128746	0.128269	0.090917	0.0957648	0.105286
4.14983	0.136852					4.14317	0.134468	0.153542	0.106096	0.133991	0.128269	0.125885	0.129223	0.0912348	0.0957648	0.108719
4.1565	0.139237					4.14983	0.136852	0.152111	0.107288	0.136852	0.130653	0.124454	0.131607	0.0928243	0.0973543	0.109482
4.16317	0.139713					4.1565	0.139237	0.151157	0.107686	0.140667	0.132561	0.123024	0.133991	0.0940959	0.0985463	0.108719
4.16983	0.140667					4.16317	0.139713	0.150681	0.108083	0.144958	0.133038	0.122547	0.136852	0.0956853	0.100136	0.108337
4.1765	0.142097					4.16983	0.140667	0.151634	0.109275	0.145912	0.131607	0.123501	0.137329	0.0969569	0.10252	0.107956
4.18317	0.143051					4.1765	0.142097	0.153065	0.111262	0.144958	0.1297	0.126362	0.137806	0.0975927	0.104904	0.107193
4.18983	0.143051					4.18317	0.143051	0.154018	0.112851	0.143528	0.127792	0.129223	0.137806	0.0985463	0.106891	0.10643
4.1965	0.142574					4.18983	0.143051	0.153542	0.114838	0.142574	0.126839	0.13113	0.137806	0.0988642	0.107686	0.106049
4.20317	0.142574					4.1965	0.142574	0.153542	0.115633	0.141621	0.127316	0.133038	0.136852	0.0995	0.10848	0.107193
4.20983	0.142574					4.20317	0.142574	0.154018	0.115633	0.140667	0.1297	0.134468	0.135899	0.100454	0.109275	0.108337
4.2165	0.141144					4.20983	0.142574	0.154495	0.115633	0.140667	0.132561	0.135899	0.135422	0.100772	0.11007	0.108337
4.22317	0.139237					4.2165	0.141144	0.154972	0.115236	0.142574	0.134468	0.136375	0.135422	0.101089	0.110467	0.107956
4.22983	0.13876					4.22317	0.139237	0.155926	0.115236	0.144482	0.134945	0.137329	0.134945	0.100136	0.110865	0.107956
4.2365	0.139237					4.22983	0.13876	0.156403	0.114044	0.144958	0.133991	0.13876	0.133514	0.0988642	0.111262	0.1091
4.24317	0.140667					4.2365	0.139237	0.156403	0.114044	0.145435	0.132561	0.140667	0.131607	0.0982285	0.111262	0.110626
4.24983	0.143051					4.24317	0.140667	0.157356	0.114838	0.146866	0.131607	0.142574	0.130177	0.0988642	0.111659	0.112915
4.2565	0.144958					4.24983	0.143051	0.158787	0.115633	0.14925	0.130653	0.144482	0.130177	0.100772	0.111262	0.114059
4.26317	0.145912					4.2565	0.144958	0.161171	0.11603	0.152111	0.130653	0.146866	0.13113	0.102679	0.111262	0.115585
4.26983	0.146389					4.26317	0.145912	0.164032	0.116428	0.154018	0.133038	0.14782	0.133038	0.104586	0.111659	0.115967
4.2765	0.145912					4.26983	0.146389	0.16737	0.11762	0.154495	0.137329	0.14782	0.135899	0.107129	0.112057	0.115967
4.28317	0.145435					4.2765	0.145912	0.170231	0.118415	0.154495	0.141621	0.14782	0.139236	0.109355	0.112454	0.115585
4.28983	0.145435					4.28317	0.145435	0.171661	0.118415	0.154495	0.143528	0.148296	0.142574	0.110626	0.112851	0.114059
4.2965	0.146866					4.28983	0.145435	0.172138	0.118017	0.154018	0.144958	0.14925	0.144958	0.110944	0.113646	0.112915
4.30317	0.150204					4.2965	0.146866	0.171185	0.118812	0.152588	0.145912	0.149727	0.146866	0.11158	0.114838	0.111389
4.30983	0.154018					4.30317	0.150204	0.169754	0.120401	0.151634	0.146866	0.150204	0.14782	0.112534	0.11603	0.111008
4.3165	0.156403					4.30983	0.154018	0.168324	0.121593	0.153542	0.145912	0.150204	0.148296	0.112851	0.116428	0.111389
4.32317	0.157833					4.3165	0.156403	0.168324	0.121991	0.156403	0.144482	0.151157	0.14925	0.112216	0.116428	0.111771
4.32983	0.159264					4.32317	0.157833	0.1688	0.122786	0.159264	0.144482	0.152111	0.14925	0.110308	0.116825	0.113297
4.3365	0.15974					4.32983	0.159264	0.1688	0.12358	0.161648	0.144958	0.153542	0.14925	0.107765	0.116825	0.114822
4.34317	0.158787					4.3365	0.15974	0.169277	0.124375	0.163555	0.144958	0.154972	0.14925	0.105222	0.116825	0.117111
4.34983	0.15831					4.34317	0.158787	0.170231	0.123978	0.165939	0.144482	0.156879	0.150204	0.103315	0.116825	0.118637
4.3565	0.157833					4.34983	0.15831	0.172138	0.123978	0.166893	0.143528	0.15831	0.151634	0.102043	0.11762	0.1194
4.36317	0.15831					4.3565	0.157833	0.173569	0.12358	0.16737	0.144482	0.158787	0.153065	0.101725	0.118415	0.1194
4.36983	0.158787					4.36317	0.15831	0.174522	0.123183	0.166416	0.145912	0.15831	0.154018	0.102679	0.118812	0.1194
4.3765	0.159264					4.36983	0.158787	0.175476	0.123183	0.164509	0.14782	0.156879	0.154018	0.104268	0.119209	0.1194
4.38317	0.160694					4.3765	0.159264	0.175953	0.122388	0.162601	0.150204	0.155926	0.154018	0.105858	0.120401	0.1194
4.38983	0.162602					4.38317	0.160694	0.174999	0.122388	0.159264	0.153065	0.155926	0.153065	0.106812	0.121196	0.120163
4.3965	0.164509					4.38983	0.162602	0.173569	0.122388	0.155926	0.155926	0.157833	0.151157	0.107765	0.121593	0.120926
4.40317	0.165463					4.3965	0.164509	0.170231	0.124375	0.153065	0.156403	0.158787	0.14925	0.108401	0.121593	0.121689
4.40983	0.164986					4.40317	0.165463	0.167847	0.126362	0.151634	0.155926	0.159264	0.14925	0.108401	0.121991	0.122452
4.4165	0.164986					4.40983	0.164986	0.166416	0.128746	0.151634	0.154495	0.15974	0.150681	0.108401	0.121991	0.123215
4.42317	0.166416					4.4165	0.164986	0.166416	0.130335	0.153542	0.153065	0.161648	0.153065	0.108719	0.121991	0.124359
4.42983	0.167847					4.42317	0.166416	0.167847	0.13113	0.155926	0.150681	0.162601	0.154972	0.109673	0.121196	0.125504
4.4365	0.16737					4.42983	0.167847	0.169754	0.13113	0.15831	0.148296	0.162601	0.157356	0.110626	0.121593	0.125504
4.44317	0.166893					4.4365	0.16737	0.172138	0.130335	0.161171	0.146866	0.162125	0.15831	0.112216	0.122786	0.124359
4.44983	0.166893					4.44317	0.166893	0.174522	0.129541	0.164509	0.148773	0.161648	0.157833	0.113169	0.124375	0.122833
4.4565	0.166893					4.44983	0.166893	0.175953	0.129541	0.167847	0.152588	0.161171	0.155926	0.114123	0.126759	0.120544
4.46317	0.164986					4.4565	0.166893	0.176907	0.129541	0.171185	0.155926	0.158787	0.154495	0.114441	0.129541	0.1194
4.46983	0.162125					4.46317	0.164986	0.176907	0.129938	0.174522	0.158787	0.156879	0.153542	0.114123	0.132322	0.119781
4.4765	0.161171					4.46983	0.162125	0.177383	0.13113	0.17786	0.161648	0.156403	0.153065	0.113169	0.133912	0.121307
4.48317	0.163078					4.4765	0.161171	0.178337	0.132322	0.180244	0.164986	0.157833	0.153542	0.11158	0.134706	0.123978
4.48983	0.164509					4.48317	0.163078	0.179768	0.133117	0.180721	0.165939	0.160694	0.155926	0.10999	0.134309	0.126266
4.4965	0.164032					4.48983	0.164509	0.181198	0.133117	0.180244	0.164509	0.163555	0.159264	0.109673	0.131925	0.127029
4.50317	0.163078					4.4965	0.164032	0.181675	0.13272	0.179291	0.161171	0.165939	0.162125	0.10999	0.129541	0.126266
4.50983	0.162602					4.50317	0.163078	0.181675	0.133514	0.178337	0.159264	0.167847	0.164509	0.110944	0.128349	0.124359
4.5165	0.162125					4.50983	0.162602	0.181198	0.135104	0.17786	0.157833	0.168324	0.164986	0.112851	0.128349	0.121689
4.52317	0.161648					4.5165	0.162125	0.181198	0.136296	0.17786	0.156879	0.166893	0.165939	0.114759	0.127951	0.1194
4.52983	0.162125					4.52317	0.161648	0.181198	0.137885	0.178337	0.155926	0.164986	0.166416	0.116348	0.127554	0.118256
4.5365	0.164509					4.52983	0.162125	0.181675	0.139078	0.179768	0.155449	0.164032	0.166893	0.116984	0.127554	0.118637
4.54317	0.167847					4.5365	0.164509	0.183105	0.14027	0.179768	0.156403	0.164509	0.166416	0.117302	0.127554	0.120163
4.54983	0.170708					4.54317	0.167847	0.185013	0.140667	0.178337	0.15831	0.165462	0.165939	0.117302	0.126759	0.121689
4.5565	0.174522					4.54983	0.170708	0.186443	0.14027	0.17643	0.159264	0.16737	0.165939	0.118256	0.125567	0.123215
4.56317	0.176907					4.5565	0.174522	0.187397	0.13868	0.174999	0.159264	0.169277	0.166893	0.119209	0.125964	0.124359
4.56983	0.178814					4.56317	0.176907	0.189304	0.137885	0.174046	0.158787	0.170708	0.166893	0.120163	0.127554	0.125885
4.5765	0.179291					4.56983	0.178814	0.190258	0.137091	0.173569	0.159264	0.171661	0.166416	0.121752	0.129938	0.127029
4.58317	0.179291					4.5765	0.179291	0.190258	0.137091	0.173092	0.160217	0.170708	0.165462	0.123342	0.13272	0.128937
4.58983	0.179291					4.58317	0.179291	0.189781	0.137488	0.174522	0.161171	0.1688	0.164509	0.124613	0.135501	0.130463
4.5965	0.178337					4.58983	0.179291	0.189304	0.137885	0.175953	0.161648	0.167847	0.163555	0.124931	0.137885	0.132751
4.60317	0.177383					4.5965	0.178337	0.188828	0.139078	0.176907	0.163555	0.167847	0.162125	0.123978	0.139078	0.13504
4.60983	0.175953					4.60317	0.177383	0.187874	0.139475	0.175953	0.164509	0.169277	0.160694	0.12366	0.139078	0.136948
4.6165	0.174999					4.60983	0.175953	0.18692	0.139872	0.173092	0.164986	0.171185	0.160217	0.124296	0.138283	0.138474
4.62317	0.175476					4.6165	0.174999	0.185966	0.140667	0.170708	0.165462	0.173569	0.161171	0.124931	0.137488	0.139236
4.62983	0.175476					4.62317	0.175476	0.185966	0.14027	0.1688	0.165462	0.174999	0.162601	0.124931	0.136296	0.139618
4.6365	0.175953					4.62983	0.175476	0.185966	0.139475	0.167847	0.166416	0.175953	0.164032	0.124296	0.135501	0.139236
4.64317	0.176907					4.6365	0.175953	0.186443	0.139475	0.16737	0.166893	0.177383	0.166416	0.124296	0.135104	0.138855
4.64983	0.179291					4.64317	0.176907	0.187397	0.139475	0.167847	0.166893	0.176907	0.169277	0.124296	0.134309	0.138474
4.6565	0.181675					4.64983	0.179291	0.190258	0.139475	0.170708	0.164986	0.175953	0.171661	0.124296	0.133514	0.138092
4.66317	0.183582					4.6565	0.181675	0.193596	0.138283	0.173569	0.161648	0.174522	0.173092	0.123342	0.133514	0.137711
4.66983	0.18549					4.66317	0.183582	0.197887	0.137885	0.17643	0.158787	0.174046	0.174046	0.122388	0.133514	0.137711
4.6765	0.187397					4.66983	0.18549	0.201702	0.138283	0.17786	0.156879	0.174046	0.175953	0.122388	0.133912	0.138092
4.68317	0.188351					4.6765	0.187397	0.204086	0.13868	0.179291	0.156879	0.174522	0.177383	0.123024	0.134706	0.138474
4.68983	0.188351					4.68317	0.188351	0.204563	0.138283	0.179768	0.157833	0.174999	0.178814	0.123342	0.135501	0.139236
4.6965	0.187397					4.68983	0.188351	0.202656	0.137488	0.180721	0.160694	0.175953	0.179768	0.123024	0.135899	0.138855
4.70317	0.186443					4.6965	0.187397	0.200272	0.138283	0.180721	0.165462	0.17786	0.181198	0.123024	0.135501	0.138092
4.70983	0.18549					4.70317	0.186443	0.198364	0.139475	0.179768	0.169277	0.180244	0.182629	0.12366	0.135899	0.136948
4.7165	0.18549					4.70983	0.18549	0.197887	0.14027	0.179291	0.170708	0.182152	0.182629	0.123978	0.136693	0.13504
4.72317	0.186443					4.7165	0.18549	0.197887	0.141064	0.179291	0.170231	0.183105	0.181675	0.123978	0.138283	0.133514
4.72983	0.18692					4.72317	0.186443	0.198841	0.142256	0.179291	0.169277	0.182629	0.180244	0.12366	0.140667	0.132751
4.7365	0.187874					4.72983	0.18692	0.199318	0.144243	0.179291	0.1688	0.181198	0.179291	0.123342	0.143051	0.133133
4.74317	0.187874					4.7365	0.187874	0.200748	0.145833	0.178814	0.168324	0.179768	0.179768	0.122706	0.145833	0.133896
4.74983	0.188351					4.74317	0.187874	0.202179	0.147422	0.178814	0.167847	0.179291	0.180721	0.123024	0.14782	0.136185
4.7565	0.188828					4.74983	0.188351	0.203133	0.149409	0.179291	0.1688	0.179768	0.182152	0.123978	0.149012	0.138855
4.76317	0.187874					4.7565	0.188828	0.203609	0.150998	0.180244	0.171185	0.180244	0.182629	0.125567	0.149409	0.141525
4.76983	0.18692					4.76317	0.187874	0.204563	0.152588	0.182152	0.174046	0.181198	0.182629	0.126839	0.149409	0.143433
4.7765	0.18692					4.76983	0.18692	0.205994	0.152985	0.185013	0.17643	0.182152	0.182629	0.127792	0.149012	0.145721
4.78317	0.187874					4.7765	0.18692	0.207424	0.15378	0.187874	0.17786	0.183105	0.182152	0.1297	0.149012	0.147629
4.78983	0.188351					4.78317	0.187874	0.207901	0.154177	0.188828	0.179768	0.183105	0.179768	0.130971	0.149409	0.148773
4.7965	0.188828					4.78983	0.188351	0.206947	0.154177	0.189781	0.180244	0.181675	0.176907	0.130971	0.149806	0.149155
4.80317	0.189304					4.7965	0.188828	0.20647	0.15378	0.190258	0.180244	0.180244	0.175476	0.130335	0.149409	0.148392
4.80983	0.189781					4.80317	0.189304	0.205517	0.152985	0.190258	0.178814	0.180721	0.17643	0.130335	0.149409	0.147629
4.8165	0.189781					4.80983	0.189781	0.205994	0.152588	0.189304	0.17643	0.182629	0.178814	0.130018	0.149012	0.146484
4.82317	0.189304					4.8165	0.189781	0.205994	0.150998	0.188828	0.175953	0.18549	0.182152	0.128746	0.147422	0.14534
4.82983	0.189781					4.82317	0.189304	0.205517	0.149806	0.189781	0.176907	0.187397	0.18692	0.126839	0.144641	0.144577
4.8365	0.190258					4.82983	0.189781	0.20504	0.148217	0.191689	0.179768	0.188351	0.192642	0.125885	0.143051	0.144196
4.84317	0.192642					4.8365	0.190258	0.205994	0.148217	0.193119	0.182152	0.189304	0.196457	0.125567	0.143051	0.144196
4.84983	0.195026					4.84317	0.192642	0.207424	0.150601	0.194073	0.184059	0.190258	0.197887	0.124931	0.143449	0.144577
4.8565	0.196934					4.84983	0.195026	0.208378	0.153383	0.195026	0.185013	0.190258	0.196457	0.124931	0.144641	0.14534
4.86317	0.198364					4.8565	0.196934	0.209332	0.156164	0.19598	0.185013	0.189304	0.194073	0.126203	0.147025	0.145721
4.86983	0.198841					4.86317	0.198364	0.210285	0.158151	0.196934	0.184059	0.188828	0.191689	0.12811	0.149409	0.147247
4.8765	0.197887					4.86983	0.198841	0.211716	0.159343	0.198364	0.184059	0.189781	0.190258	0.130335	0.151396	0.148773
4.88317	0.195503					4.8765	0.197887	0.212669	0.15974	0.198841	0.185013	0.190735	0.189304	0.132561	0.152588	0.149536
4.88983	0.193596					4.88317	0.195503	0.212669	0.159343	0.198841	0.188351	0.191212	0.189304	0.134468	0.154177	0.150681
4.8965	0.192642					4.88983	0.193596	0.212669	0.158946	0.198364	0.192165	0.191689	0.189304	0.135422	0.154972	0.152588
4.90317	0.193119					4.8965	0.192642	0.213623	0.158946	0.197411	0.196457	0.193119	0.189781	0.136375	0.154972	0.154495
4.90983	0.19455					4.90317	0.193119	0.215054	0.158548	0.19598	0.198841	0.195026	0.191212	0.136058	0.154575	0.15564
4.9165	0.19598					4.90983	0.19455	0.216961	0.159343	0.194073	0.198841	0.197411	0.192642	0.134786	0.154177	0.156403
4.92317	0.198364					4.9165	0.19598	0.219345	0.15974	0.193119	0.197887	0.198841	0.194073	0.133197	0.15378	0.157166
4.92983	0.201225					4.92317	0.198364	0.221252	0.160138	0.193119	0.196934	0.199795	0.195503	0.132879	0.153383	0.157547
4.9365	0.203609					4.92983	0.201225	0.22316	0.158548	0.19455	0.196457	0.199318	0.196934	0.132879	0.15378	0.156784
4.94317	0.20504					4.9365	0.203609	0.224113	0.155767	0.196934	0.195503	0.199318	0.197887	0.133514	0.155767	0.15564
4.94983	0.206471					4.94317	0.20504	0.224113	0.154177	0.198364	0.195503	0.199318	0.197411	0.134468	0.158151	0.155258
4.9565	0.207901					4.94983	0.206471	0.223637	0.153383	0.199795	0.196457	0.199318	0.196457	0.136693	0.160138	0.156021
4.96317	0.208378					4.9565	0.207901	0.222683	0.153383	0.200748	0.19598	0.199318	0.196457	0.139236	0.16133	0.157166
4.96983	0.208378					4.96317	0.208378	0.222206	0.153383	0.202179	0.195026	0.200272	0.195503	0.141144	0.161727	0.15831
4.9765	0.207424					4.96983	0.208378	0.221729	0.154972	0.203609	0.193596	0.201702	0.195026	0.142097	0.161727	0.159836
4.98317	0.207901					4.9765	0.207424	0.220299	0.158548	0.204086	0.192642	0.203133	0.195026	0.142415	0.16133	0.160599
4.98983	0.208855					4.98317	0.207901	0.219345	0.162522	0.20504	0.191689	0.203133	0.19598	0.142097	0.160138	0.16098
4.9965	0.209808					4.98983	0.208855	0.218868	0.166098	0.205994	0.190258	0.202656	0.196457	0.14178	0.15974	0.160599
5.00317	0.210285					4.9965	0.209808	0.219822	0.169277	0.20647	0.188828	0.202656	0.196457	0.140826	0.160535	0.160217
5.00983	0.211239					5.00317	0.210285	0.221252	0.171661	0.205517	0.188351	0.202656	0.197411	0.140508	0.161727	0.159454
5.0165	0.213146					5.00983	0.211239	0.222206	0.172456	0.205517	0.188351	0.202656	0.198364	0.140508	0.161727	0.159073
5.02317	0.213623					5.0165	0.213146	0.222683	0.171661	0.205994	0.189304	0.201225	0.198364	0.140826	0.160933	0.159454
5.02983	0.213146					5.02317	0.213623	0.22316	0.171264	0.207424	0.191689	0.199795	0.197411	0.141462	0.160138	0.159836
5.0365	0.213146					5.02983	0.213146	0.22316	0.170072	0.209332	0.19455	0.198364	0.196934	0.14178	0.159343	0.160217
5.04317	0.212193					5.0365	0.213146	0.222683	0.168482	0.211239	0.197887	0.197411	0.197887	0.142415	0.158548	0.16098
5.04983	0.209808					5.04317	0.212193	0.221729	0.166893	0.212193	0.201225	0.196934	0.198364	0.142733	0.158946	0.161743
5.0565	0.207424					5.04983	0.209808	0.222206	0.166098	0.212193	0.203609	0.197411	0.198364	0.143369	0.160138	0.162506
5.06317	0.205994					5.0565	0.207424	0.22316	0.165701	0.210762	0.204563	0.199795	0.197411	0.144323	0.162125	0.163269
5.06983	0.206471					5.06317	0.205994	0.224113	0.164906	0.209808	0.203609	0.203133	0.19598	0.145276	0.164509	0.164032
5.0765	0.207424					5.06983	0.206471	0.22459	0.164509	0.209332	0.202656	0.206947	0.195026	0.14623	0.165701	0.164795
5.08317	0.210762					5.0765	0.207424	0.22459	0.164906	0.208855	0.200748	0.209808	0.194073	0.146548	0.16729	0.165176
5.08983	0.214577					5.08317	0.210762	0.225067	0.166496	0.209332	0.199318	0.210762	0.194073	0.14623	0.16729	0.165176
5.0965	0.217915					5.08983	0.214577	0.225067	0.169277	0.210285	0.198841	0.210762	0.19598	0.145912	0.166893	0.165558
5.10317	0.219822					5.0965	0.217915	0.225067	0.172059	0.212193	0.199318	0.209332	0.198841	0.145594	0.166893	0.166321
5.10983	0.221252					5.10317	0.219822	0.225544	0.174046	0.2141	0.201225	0.206947	0.201702	0.145276	0.167688	0.166702
5.1165	0.221729					5.10983	0.221252	0.226021	0.175238	0.214577	0.203133	0.20504	0.204086	0.145594	0.169675	0.167847
5.12317	0.220776					5.1165	0.221729	0.227928	0.175635	0.213623	0.205517	0.204086	0.205994	0.146866	0.170867	0.169754
5.12983	0.219345					5.12317	0.220776	0.229359	0.17643	0.213623	0.207424	0.205517	0.207901	0.148455	0.171661	0.17128
5.1365	0.217438					5.12983	0.219345	0.230789	0.177622	0.214577	0.207901	0.207901	0.209332	0.149727	0.172853	0.17128
5.14317	0.216007					5.1365	0.217438	0.23222	0.178814	0.2141	0.207424	0.209808	0.211716	0.150363	0.174046	0.17128
5.14983	0.215054					5.14317	0.216007	0.234127	0.180006	0.213623	0.205517	0.211239	0.2141	0.150681	0.17484	0.171661
5.1565	0.215054					5.14983	0.215054	0.234604	0.180801	0.212193	0.204086	0.212669	0.216961	0.150998	0.173648	0.171661
5.16317	0.21553					5.1565	0.215054	0.234127	0.181198	0.210762	0.203133	0.2141	0.217915	0.150681	0.172059	0.170135
5.16983	0.216484					5.16317	0.21553	0.23222	0.180801	0.209808	0.203133	0.2141	0.216961	0.149727	0.171264	0.16861
5.1765	0.218868					5.16983	0.216484	0.230789	0.179609	0.209808	0.202656	0.213623	0.214577	0.149091	0.171264	0.16861
5.18317	0.222206					5.1765	0.218868	0.230312	0.178417	0.211239	0.202656	0.213623	0.211716	0.149091	0.171264	0.16861
5.18983	0.224113					5.18317	0.222206	0.230789	0.177622	0.213623	0.204086	0.215054	0.209808	0.149091	0.170867	0.168228
5.1965	0.224113					5.18983	0.224113	0.23222	0.178417	0.216484	0.205994	0.216007	0.208378	0.149091	0.171264	0.167847
5.20317	0.22459					5.1965	0.224113	0.234127	0.179609	0.218391	0.207424	0.216484	0.206947	0.150363	0.173251	0.168228
5.20983	0.225067					5.20317	0.22459	0.236988	0.180403	0.220299	0.207901	0.216484	0.205517	0.151316	0.175238	0.169373
5.2165	0.225544					5.20983	0.225067	0.238895	0.180801	0.221729	0.209332	0.216484	0.204563	0.151952	0.176827	0.170517
5.22317	0.225544					5.2165	0.225544	0.239849	0.179609	0.222683	0.210285	0.21553	0.204086	0.151952	0.177622	0.172043
5.22983	0.225544					5.22317	0.225544	0.239849	0.178417	0.22316	0.210762	0.215054	0.203133	0.151316	0.178814	0.17395
5.2365	0.22459					5.22983	0.225544	0.237942	0.176032	0.222683	0.211716	0.216007	0.203133	0.150045	0.179609	0.176239
5.24317	0.222683					5.2365	0.22459	0.236511	0.174046	0.222683	0.212669	0.217438	0.203609	0.148137	0.180006	0.178146
5.24983	0.220776					5.24317	0.222683	0.235081	0.172853	0.222206	0.214577	0.217915	0.205994	0.146548	0.180006	0.179291
5.2565	0.219345					5.24983	0.220776	0.235558	0.172853	0.220776	0.216484	0.217915	0.208855	0.14623	0.179211	0.179672
5.26317	0.218391					5.2565	0.219345	0.236511	0.174443	0.219345	0.216961	0.217915	0.211239	0.147502	0.178814	0.178909
5.26983	0.219822					5.26317	0.218391	0.239372	0.176032	0.218868	0.216484	0.218391	0.213623	0.149409	0.177622	0.178146
5.2765	0.22316					5.26983	0.219822	0.242233	0.178019	0.221252	0.215054	0.218868	0.21553	0.150998	0.176827	0.177383
5.28317	0.227451					5.2765	0.22316	0.244617	0.179211	0.22316	0.2141	0.218868	0.216961	0.152588	0.175635	0.177002
5.28983	0.230789					5.28317	0.227451	0.245094	0.179211	0.223637	0.213146	0.218868	0.218868	0.153859	0.175635	0.177383
5.2965	0.234127					5.28983	0.230789	0.244141	0.179211	0.222683	0.213623	0.218868	0.221729	0.154495	0.176827	0.177765
5.30317	0.236988					5.2965	0.234127	0.24271	0.179211	0.222683	0.216484	0.219822	0.225067	0.153542	0.178814	0.179291
5.30983	0.237465					5.30317	0.236988	0.241756	0.179609	0.222683	0.219345	0.221252	0.227928	0.152588	0.181595	0.181198
5.3165	0.237942					5.30983	0.237465	0.240803	0.180403	0.22316	0.222206	0.221729	0.229359	0.15227	0.183582	0.18158
5.32317	0.237942					5.3165	0.237942	0.240803	0.181198	0.223637	0.224113	0.222683	0.230789	0.152906	0.185569	0.18158
5.32983	0.237942					5.32317	0.237942	0.240803	0.181993	0.225544	0.225067	0.225067	0.231266	0.154495	0.186364	0.180817
5.3365	0.236988					5.32983	0.237942	0.240803	0.18239	0.228405	0.224113	0.226974	0.231743	0.156085	0.185569	0.179672
5.34317	0.234127					5.3365	0.236988	0.241756	0.18239	0.230789	0.222206	0.227928	0.231266	0.157674	0.18398	0.177383
5.34983	0.231743					5.34317	0.234127	0.242233	0.18239	0.230789	0.220776	0.226974	0.230789	0.157992	0.18239	0.174713
5.3565	0.230312					5.34983	0.231743	0.243664	0.182788	0.229836	0.219345	0.226021	0.230789	0.157356	0.181595	0.173187
5.36317	0.230312					5.3565	0.230312	0.245571	0.182788	0.229359	0.217438	0.224113	0.231743	0.156403	0.181198	0.172424
5.36983	0.231266					5.36317	0.230312	0.247955	0.183185	0.230312	0.216007	0.221729	0.233173	0.156085	0.181595	0.173187
5.3765	0.233173					5.36983	0.231266	0.248909	0.183185	0.230312	0.216007	0.220776	0.233173	0.156403	0.182788	0.175095
5.38317	0.236988					5.3765	0.233173	0.248909	0.183582	0.230312	0.216961	0.221729	0.231743	0.157674	0.18398	0.178528
5.38983	0.240326					5.38317	0.236988	0.248432	0.183582	0.230789	0.218868	0.224113	0.229836	0.160217	0.184377	0.181198
5.3965	0.242233					5.38983	0.240326	0.248432	0.183185	0.23222	0.220776	0.226974	0.227451	0.164032	0.184377	0.182724
5.40317	0.241756					5.3965	0.242233	0.247955	0.18398	0.233173	0.22459	0.230312	0.225067	0.166575	0.18398	0.182724
5.40983	0.240803					5.40317	0.241756	0.246048	0.185569	0.234127	0.227451	0.23222	0.222683	0.167847	0.183185	0.181961
5.4165	0.239849					5.40983	0.240803	0.245571	0.187159	0.236511	0.228405	0.232697	0.221252	0.167529	0.18239	0.180054
5.42317	0.238419					5.4165	0.239849	0.246525	0.188351	0.239372	0.227928	0.231743	0.221729	0.165939	0.181595	0.178146
5.42983	0.236988					5.42317	0.238419	0.247955	0.189543	0.240803	0.227451	0.231266	0.22316	0.164668	0.181198	0.177383
5.4365	0.236988					5.42983	0.236988	0.248432	0.190337	0.241756	0.227928	0.231743	0.225067	0.163396	0.181595	0.177765
5.44317	0.237942					5.4365	0.236988	0.249386	0.190337	0.241756	0.228405	0.231266	0.227928	0.163396	0.182788	0.179672
5.44983	0.238419					5.44317	0.237942	0.25177	0.189543	0.241756	0.230789	0.230789	0.231266	0.163078	0.18398	0.181961
5.4565	0.238419					5.44983	0.238419	0.254154	0.189145	0.24128	0.23365	0.231266	0.234604	0.163396	0.184774	0.18425
5.46317	0.238419					5.4565	0.238419	0.255585	0.188351	0.240803	0.236511	0.233173	0.236988	0.164032	0.185569	0.185013
5.46983	0.238419					5.46317	0.238419	0.257015	0.189543	0.240803	0.238419	0.234604	0.237942	0.16435	0.185569	0.185394
5.4765	0.239372					5.46983	0.238419	0.257492	0.190735	0.24128	0.238419	0.234604	0.238419	0.164032	0.185172	0.185013
5.48317	0.240326					5.4765	0.239372	0.256538	0.192324	0.242233	0.237942	0.234604	0.238419	0.163396	0.184377	0.18425
5.48983	0.24128					5.48317	0.240326	0.255585	0.193914	0.243187	0.236034	0.234604	0.238419	0.163078	0.18398	0.183487
5.4965	0.24128					5.48983	0.24128	0.254631	0.195901	0.244141	0.235081	0.235081	0.237942	0.16276	0.18398	0.182724
5.50317	0.24128					5.4965	0.24128	0.255108	0.198682	0.245094	0.234604	0.234604	0.237465	0.162443	0.18398	0.183105
5.50983	0.240326					5.50317	0.24128	0.256062	0.200669	0.247002	0.234604	0.233173	0.237465	0.162443	0.185569	0.183868
5.5165	0.239849					5.50983	0.240326	0.257015	0.202258	0.248909	0.234604	0.232697	0.237942	0.161807	0.187556	0.184631
5.52317	0.239372					5.5165	0.239849	0.257969	0.202656	0.249863	0.234604	0.232697	0.237942	0.160853	0.188748	0.185776
5.52983	0.238895					5.52317	0.239372	0.258923	0.202656	0.248909	0.234604	0.23365	0.237465	0.160217	0.188351	0.18692
5.5365	0.239849					5.52983	0.238895	0.259399	0.202258	0.248432	0.234127	0.235558	0.236034	0.160535	0.188351	0.187683
5.54317	0.24128					5.5365	0.239849	0.258923	0.201066	0.248432	0.232697	0.237465	0.235558	0.161171	0.187953	0.188065
5.54983	0.242233					5.54317	0.24128	0.257969	0.199477	0.247955	0.231743	0.239372	0.236511	0.162443	0.187556	0.188446
5.5565	0.242233					5.54983	0.242233	0.257492	0.198682	0.247478	0.230789	0.240803	0.237465	0.16435	0.186364	0.189209
5.56317	0.24271					5.5565	0.242233	0.258923	0.197887	0.247478	0.230312	0.24271	0.238895	0.165939	0.185569	0.189972
5.56983	0.244141					5.56317	0.24271	0.26083	0.198682	0.247002	0.231266	0.243187	0.24128	0.166257	0.185966	0.191498
5.5765	0.246048					5.56983	0.244141	0.262737	0.200272	0.245571	0.232697	0.243664	0.245571	0.165939	0.187159	0.193405
5.58317	0.247478					5.5765	0.246048	0.265121	0.201861	0.244141	0.234604	0.243187	0.25034	0.164668	0.189543	0.195312
5.58983	0.247955					5.58317	0.247478	0.267506	0.203053	0.243187	0.236034	0.242233	0.253201	0.163078	0.19153	0.196457
5.5965	0.247478					5.58983	0.247955	0.268936	0.203053	0.243187	0.237942	0.24128	0.253201	0.162125	0.193516	0.196457
5.60317	0.247478					5.5965	0.247478	0.269413	0.203451	0.245094	0.238895	0.240326	0.252247	0.162443	0.195901	0.195694
5.60983	0.247478					5.60317	0.247478	0.26989	0.203451	0.247478	0.239372	0.239849	0.249863	0.16435	0.198682	0.194931
5.6165	0.248432					5.60983	0.247478	0.269413	0.203451	0.249863	0.238419	0.239849	0.246048	0.166893	0.200669	0.19455
5.62317	0.250816					5.6165	0.248432	0.267982	0.203848	0.251293	0.237942	0.240326	0.241756	0.169118	0.201861	0.193787
5.62983	0.2532					5.62317	0.250816	0.267029	0.204245	0.25177	0.236988	0.239849	0.239849	0.171026	0.203053	0.19455
5.6365	0.255108					5.62983	0.2532	0.266552	0.204643	0.250816	0.236511	0.239849	0.239849	0.172615	0.203848	0.196075
5.64317	0.255585					5.6365	0.255108	0.265598	0.204643	0.249863	0.236034	0.239849	0.24128	0.173887	0.204245	0.197601
5.64983	0.254631					5.64317	0.255585	0.263214	0.204643	0.249386	0.236511	0.239849	0.243664	0.174205	0.203848	0.197601
5.6565	0.2532					5.64983	0.254631	0.261784	0.20504	0.247955	0.236988	0.239849	0.246525	0.173251	0.203451	0.196838
5.66317	0.25177					5.6565	0.2532	0.26083	0.204245	0.246048	0.237942	0.239849	0.248432	0.172615	0.204245	0.196075
5.66983	0.250816					5.66317	0.25177	0.261784	0.203451	0.244617	0.239849	0.240326	0.249386	0.172615	0.205437	0.195694
5.6765	0.252247					5.66983	0.250816	0.262737	0.203053	0.243664	0.243187	0.24128	0.249863	0.172615	0.207424	0.196457
5.68317	0.254154					5.6765	0.252247	0.264168	0.202258	0.244141	0.245571	0.242233	0.25034	0.172615	0.209411	0.197601
5.68983	0.255108					5.68317	0.254154	0.266552	0.200669	0.245094	0.245571	0.243187	0.251293	0.172297	0.211795	0.198746
5.6965	0.255585					5.68983	0.255108	0.26989	0.19908	0.246525	0.245571	0.243187	0.251293	0.172297	0.212987	0.200653
5.70317	0.256538					5.6965	0.255585	0.272751	0.198285	0.248432	0.246525	0.243187	0.25177	0.172615	0.213385	0.20256
5.70983	0.257969					5.70317	0.256538	0.274181	0.19908	0.25034	0.246525	0.243187	0.252247	0.172615	0.213385	0.203705
5.7165	0.258923					5.70983	0.257969	0.274181	0.199874	0.25177	0.245571	0.243664	0.253201	0.172297	0.21259	0.203323
5.72317	0.259399					5.7165	0.258923	0.273705	0.200669	0.252724	0.244617	0.243187	0.255108	0.171979	0.211398	0.202179
5.72983	0.26083					5.72317	0.259399	0.274181	0.201464	0.253201	0.245094	0.241756	0.256538	0.171661	0.210603	0.200653
5.7365	0.26226					5.72983	0.26083	0.274181	0.201066	0.254631	0.245571	0.240326	0.257492	0.171661	0.210603	0.198746
5.74317	0.262737					5.7365	0.26226	0.273705	0.199874	0.256538	0.245571	0.239372	0.258446	0.171661	0.210603	0.196457
5.74983	0.261784					5.74317	0.262737	0.274181	0.199477	0.258923	0.244617	0.238895	0.259876	0.171661	0.210603	0.194931
5.7565	0.258923					5.74983	0.261784	0.275612	0.200272	0.261307	0.244141	0.239849	0.260353	0.171026	0.211	0.193787
5.76317	0.255585					5.7565	0.258923	0.277042	0.202258	0.262737	0.243664	0.240326	0.259876	0.170708	0.21259	0.194168
5.76983	0.2532					5.76317	0.255585	0.278473	0.204643	0.263214	0.243664	0.241756	0.258446	0.171343	0.213385	0.195312
5.7765	0.25177					5.76983	0.2532	0.28038	0.207027	0.26226	0.244141	0.243664	0.258446	0.171979	0.213782	0.196838
5.78317	0.251293					5.7765	0.25177	0.283241	0.209411	0.26083	0.244617	0.246048	0.258446	0.172933	0.213782	0.198746
5.78983	0.25177					5.78317	0.251293	0.285625	0.211795	0.259399	0.244617	0.247002	0.257969	0.173569	0.213385	0.201035
5.7965	0.2532					5.78983	0.25177	0.287056	0.21259	0.258923	0.245571	0.246525	0.257969	0.174522	0.21259	0.203705
5.80317	0.254631					5.7965	0.2532	0.28801	0.21259	0.258923	0.246525	0.246048	0.258446	0.17484	0.211	0.205612
5.80983	0.256062					5.80317	0.254631	0.287533	0.21259	0.259876	0.246048	0.245571	0.260353	0.174205	0.210206	0.206757
5.8165	0.256062					5.80983	0.256062	0.284672	0.21259	0.261784	0.244141	0.245571	0.26226	0.174205	0.210603	0.207901
5.82317	0.255108					5.8165	0.256062	0.279903	0.213385	0.263214	0.24271	0.245094	0.263691	0.174205	0.211795	0.209045
5.82983	0.253677					5.82317	0.255108	0.275612	0.212987	0.263691	0.242233	0.244617	0.265121	0.17484	0.21259	0.209808
5.8365	0.2532					5.82983	0.253677	0.273705	0.211795	0.264645	0.242233	0.245094	0.266075	0.175158	0.214179	0.21019
5.84317	0.254154					5.8365	0.2532	0.273228	0.210603	0.265121	0.242233	0.246525	0.266552	0.17643	0.216166	0.209427
5.84983	0.254631					5.84317	0.254154	0.274658	0.211	0.265598	0.243664	0.248909	0.266552	0.177383	0.218153	0.208664
5.8565	0.256062					5.84983	0.254631	0.276566	0.211795	0.267029	0.247002	0.25177	0.265121	0.178019	0.219742	0.208282
5.86317	0.258446					5.8565	0.256062	0.279903	0.21259	0.268936	0.251293	0.254631	0.264168	0.178655	0.221332	0.207138
5.86983	0.261784					5.86317	0.258446	0.282288	0.213385	0.270844	0.254631	0.257969	0.262737	0.178973	0.222127	0.206375
5.8765	0.265122					5.86983	0.261784	0.283241	0.214974	0.272274	0.256062	0.259876	0.261784	0.178973	0.222127	0.206757
5.88317	0.267029					5.8765	0.265122	0.281811	0.216166	0.272751	0.257015	0.259876	0.260353	0.178973	0.222524	0.209427
5.88983	0.268936					5.88317	0.267029	0.279903	0.216961	0.272751	0.256538	0.258923	0.258923	0.178973	0.222524	0.212479
5.8965	0.268936					5.88983	0.268936	0.279903	0.216564	0.272274	0.255108	0.257492	0.259399	0.178973	0.221729	0.214767
5.90317	0.268936					5.8965	0.268936	0.280857	0.215769	0.270844	0.253677	0.257015	0.259876	0.178973	0.220537	0.216293
5.90983	0.267983					5.90317	0.268936	0.282288	0.215371	0.268936	0.252724	0.256538	0.261307	0.178655	0.219742	0.216675
5.9165	0.267983					5.90983	0.267983	0.283718	0.214179	0.267029	0.25177	0.257015	0.262737	0.178019	0.219345	0.215912
5.92317	0.268936					5.9165	0.267983	0.286102	0.212987	0.266075	0.250816	0.257015	0.264168	0.178337	0.21855	0.213623
5.92983	0.270367					5.92317	0.268936	0.288486	0.21259	0.266075	0.251293	0.258446	0.265598	0.178973	0.217358	0.211716
5.9365	0.27132					5.92983	0.270367	0.289917	0.212987	0.267029	0.25177	0.258923	0.266075	0.179609	0.217358	0.210571
5.94317	0.272274					5.9365	0.27132	0.28944	0.212987	0.26989	0.250816	0.258923	0.266552	0.181198	0.218948	0.209808
5.94983	0.272751					5.94317	0.272274	0.288963	0.213385	0.273228	0.248909	0.258923	0.267029	0.183423	0.220537	0.209045
5.9565	0.273228					5.94983	0.272751	0.289917	0.214179	0.276089	0.249386	0.259399	0.268459	0.185649	0.221332	0.208664
5.96317	0.272274					5.9565	0.273228	0.290871	0.214577	0.278473	0.25177	0.260353	0.26989	0.187556	0.221332	0.208282
5.96983	0.271797					5.96317	0.272274	0.290871	0.214577	0.280857	0.253677	0.26083	0.271797	0.18851	0.221729	0.207901
5.9765	0.271797					5.96983	0.271797	0.289917	0.213782	0.281811	0.254631	0.261307	0.273705	0.18851	0.221332	0.20752
5.98317	0.273705					5.9765	0.271797	0.28944	0.213782	0.28038	0.256062	0.261784	0.275135	0.187556	0.220537	0.20752
5.98983	0.276089					5.98317	0.273705	0.28944	0.213385	0.27895	0.257969	0.26083	0.275612	0.186284	0.22014	0.20752
5.9965	0.277996					5.98983	0.276089	0.289917	0.21259	0.278473	0.258446	0.259876	0.275135	0.184695	0.220935	0.208282
6.00317	0.27895					5.9965	0.277996	0.289917	0.21259	0.277996	0.257492	0.259876	0.274181	0.183423	0.221729	0.209808
6.00983	0.278473					6.00317	0.27895	0.290394	0.213385	0.277996	0.257015	0.260353	0.273705	0.182788	0.222127	0.212097
6.0165	0.277519					6.00983	0.278473	0.291348	0.214577	0.27895	0.257015	0.260353	0.274181	0.18247	0.222127	0.214386
6.02317	0.275612					6.0165	0.277519	0.292301	0.215371	0.279903	0.257969	0.261307	0.275135	0.18247	0.222921	0.215912
6.02983	0.273705					6.02317	0.275612	0.293255	0.216564	0.279903	0.258446	0.26226	0.275612	0.183105	0.222921	0.217819
6.0365	0.272751					6.02983	0.273705	0.292778	0.21855	0.279427	0.258923	0.262737	0.276089	0.184377	0.222921	0.219727
6.04317	0.272751					6.0365	0.272751	0.291824	0.220935	0.28038	0.259399	0.261784	0.277042	0.184695	0.223319	0.219727
6.04983	0.274658					6.04317	0.272751	0.28944	0.222524	0.281811	0.261307	0.260353	0.277042	0.183741	0.224113	0.218964
6.0565	0.277042					6.04983	0.274658	0.288486	0.223716	0.284195	0.263691	0.259876	0.277042	0.182788	0.225306	0.217438
6.06317	0.279427					6.0565	0.277042	0.28801	0.224908	0.286579	0.265121	0.259399	0.276566	0.182788	0.225703	0.216675
6.06983	0.281334					6.06317	0.279427	0.28801	0.2261	0.288963	0.266552	0.260353	0.277519	0.183105	0.225306	0.217056
6.0765	0.282764					6.06983	0.281334	0.289917	0.226895	0.290871	0.267982	0.26226	0.278473	0.183741	0.225306	0.217819
6.08317	0.284195					6.0765	0.282764	0.292301	0.22769	0.290394	0.26989	0.263691	0.27895	0.185331	0.224511	0.219727
6.08983	0.283718					6.08317	0.284195	0.294685	0.228882	0.287056	0.270367	0.264645	0.279427	0.188828	0.224113	0.221252
6.0965	0.283241					6.08983	0.283718	0.296593	0.230074	0.283718	0.270367	0.265121	0.279427	0.192006	0.223716	0.222397
6.10317	0.283241					6.0965	0.283241	0.297546	0.230471	0.282764	0.271797	0.266075	0.279427	0.193914	0.223716	0.22316
6.10983	0.284195					6.10317	0.283241	0.298977	0.230074	0.283241	0.273228	0.266075	0.279427	0.193914	0.223716	0.22316
6.1165	0.286102					6.10983	0.284195	0.299931	0.228882	0.285625	0.273228	0.266552	0.279427	0.193278	0.224113	0.222397
6.12317	0.288486					6.1165	0.286102	0.301838	0.22769	0.28801	0.272274	0.268459	0.279903	0.191689	0.225703	0.221634
6.12983	0.292301					6.12317	0.288486	0.304222	0.225703	0.290871	0.272274	0.270844	0.278473	0.189781	0.226498	0.221634
6.1365	0.296116					6.12983	0.292301	0.306606	0.224113	0.292301	0.272274	0.272274	0.276566	0.18851	0.227292	0.222397
6.14317	0.297546					6.1365	0.296116	0.308514	0.222524	0.291348	0.271797	0.272751	0.276089	0.187874	0.228087	0.222397
6.14983	0.298023					6.14317	0.297546	0.309467	0.223716	0.28944	0.272274	0.274181	0.276566	0.188192	0.230074	0.222015
6.1565	0.297069					6.14983	0.298023	0.30899	0.225703	0.286579	0.273705	0.274658	0.278473	0.188828	0.232458	0.221634
6.16317	0.295639					6.1565	0.297069	0.30756	0.228484	0.285149	0.275612	0.274658	0.28038	0.190099	0.234445	0.220871
6.16983	0.294208					6.16317	0.295639	0.305176	0.230074	0.285625	0.277042	0.273705	0.283241	0.192006	0.23524	0.218964
6.1765	0.292301					6.16983	0.294208	0.302792	0.232458	0.287533	0.278473	0.273705	0.286102	0.19296	0.235637	0.217819
6.18317	0.290871					6.1765	0.292301	0.302315	0.234445	0.28944	0.279903	0.273705	0.287056	0.193914	0.235637	0.217819
6.18983	0.289917					6.18317	0.290871	0.302315	0.235637	0.290394	0.281811	0.272274	0.286579	0.195185	0.23524	0.218964
6.1965	0.289917					6.18983	0.289917	0.302792	0.235637	0.290871	0.283241	0.26989	0.285625	0.196139	0.234842	0.220871
6.20317	0.289917					6.1965	0.289917	0.303745	0.23524	0.291348	0.285149	0.269413	0.284195	0.196775	0.234842	0.223541
6.20983	0.289917					6.20317	0.289917	0.305176	0.234842	0.291348	0.286102	0.26989	0.283241	0.197411	0.234842	0.226974
6.2165	0.290871					6.20983	0.289917	0.306129	0.234445	0.292301	0.285625	0.270844	0.282764	0.199	0.234048	0.229645
6.22317	0.292301					6.2165	0.290871	0.306606	0.234048	0.294209	0.284195	0.272274	0.283241	0.200907	0.232458	0.231171
6.22983	0.293732					6.22317	0.292301	0.307083	0.233253	0.298023	0.282288	0.275135	0.283241	0.201861	0.230869	0.232697
6.2365	0.294685					6.22983	0.293732	0.308037	0.233253	0.302792	0.281334	0.279427	0.284195	0.202497	0.229279	0.234222
6.24317	0.295162					6.2365	0.294685	0.30899	0.234445	0.30756	0.28038	0.282288	0.286579	0.202179	0.228087	0.234985
6.24983	0.295639					6.24317	0.295162	0.30899	0.235637	0.309944	0.28038	0.284195	0.288963	0.201225	0.228882	0.234604
6.2565	0.295639					6.24983	0.295639	0.308514	0.237226	0.309467	0.279903	0.284672	0.292301	0.199318	0.230869	0.234222
6.26317	0.294208					6.2565	0.295639	0.30756	0.239611	0.307083	0.279427	0.285149	0.296593	0.196775	0.234445	0.233459
6.26983	0.293255					6.26317	0.294208	0.305653	0.241995	0.304699	0.27895	0.285625	0.300884	0.19455	0.237226	0.232315
6.2765	0.293732					6.26983	0.293255	0.302792	0.243584	0.302792	0.277996	0.285625	0.304222	0.193278	0.238816	0.231552
6.28317	0.294208					6.2765	0.293732	0.301361	0.24279	0.300407	0.277042	0.284672	0.305653	0.193278	0.239213	0.231552
6.28983	0.294685					6.28317	0.294208	0.302315	0.2412	0.298977	0.277042	0.283241	0.305653	0.194232	0.238021	0.233078
6.2965	0.295162					6.28983	0.294685	0.304699	0.238419	0.298977	0.27895	0.283718	0.304699	0.195185	0.236829	0.234604
6.30317	0.296116					6.2965	0.295162	0.306606	0.23524	0.300407	0.282288	0.284672	0.302792	0.196775	0.23524	0.235367
6.30983	0.298023					6.30317	0.296116	0.30899	0.232855	0.302315	0.284672	0.285149	0.300884	0.198364	0.234048	0.23613
6.3165	0.298023					6.30983	0.298023	0.310898	0.232061	0.303268	0.285149	0.285149	0.2985	0.199636	0.234048	0.236511
6.32317	0.297546					6.3165	0.298023	0.312328	0.232855	0.303268	0.285149	0.285149	0.296116	0.200272	0.234048	0.236511
6.32983	0.298023					6.32317	0.297546	0.312805	0.234842	0.303745	0.286102	0.287056	0.295162	0.200272	0.23524	0.23613
6.3365	0.2985					6.32983	0.298023	0.312805	0.237624	0.303745	0.286102	0.287533	0.295639	0.200589	0.236432	0.236893
6.34317	0.299454					6.3365	0.2985	0.312328	0.240803	0.304222	0.284672	0.287056	0.296593	0.200589	0.238816	0.2388
6.34983	0.299454					6.34317	0.299454	0.311852	0.243982	0.303745	0.283718	0.286579	0.297546	0.200907	0.2412	0.239944
6.3565	0.298977					6.34983	0.299454	0.311852	0.245174	0.304222	0.285149	0.286579	0.298977	0.201225	0.243584	0.240326
6.36317	0.297546					6.3565	0.298977	0.311375	0.245969	0.305176	0.287056	0.287056	0.301361	0.201543	0.246366	0.239944
6.36983	0.297546					6.36317	0.297546	0.311852	0.246763	0.306606	0.28801	0.287056	0.304222	0.201861	0.249147	0.240326
6.3765	0.2985					6.36983	0.297546	0.312328	0.247558	0.308514	0.288963	0.287056	0.305176	0.202179	0.250737	0.241089
6.38317	0.298977					6.3765	0.2985	0.313282	0.247955	0.310898	0.290394	0.287533	0.305653	0.202497	0.251134	0.24147
6.38983	0.2985					6.38317	0.298977	0.314236	0.247955	0.312805	0.291348	0.288486	0.305176	0.202815	0.25034	0.242615
6.3965	0.298977					6.38983	0.2985	0.314236	0.247558	0.313282	0.291348	0.28944	0.305176	0.203133	0.249147	0.244141
6.40317	0.300407					6.3965	0.298977	0.314236	0.245969	0.313282	0.291348	0.290871	0.305176	0.204086	0.248353	0.246048
6.40983	0.301838					6.40317	0.300407	0.313282	0.244379	0.313282	0.291824	0.292301	0.305176	0.205358	0.247558	0.247192
6.4165	0.302792					6.40983	0.301838	0.311375	0.243982	0.314236	0.292778	0.294685	0.305176	0.206312	0.246763	0.247955
6.42317	0.303745					6.4165	0.302792	0.309944	0.245174	0.314713	0.293732	0.297546	0.305176	0.207265	0.245969	0.248718
6.42983	0.305653					6.42317	0.303745	0.310421	0.246366	0.314713	0.295639	0.299931	0.305176	0.207901	0.245571	0.249481
6.4365	0.308514					6.42983	0.305653	0.311852	0.247558	0.315189	0.2985	0.300884	0.305653	0.208219	0.244776	0.249863
6.44317	0.311375					6.4365	0.308514	0.313759	0.249147	0.316143	0.299931	0.300407	0.305176	0.207583	0.243584	0.249863
6.44983	0.312805					6.44317	0.311375	0.31662	0.25034	0.317097	0.300407	0.299454	0.305176	0.206312	0.24279	0.249863
6.4565	0.313282					6.44983	0.312805	0.320435	0.250737	0.317097	0.299931	0.298023	0.305653	0.205676	0.243584	0.249481
6.46317	0.312805					6.4565	0.313282	0.323772	0.250737	0.31662	0.299454	0.29707	0.306606	0.205358	0.244776	0.249863
6.46983	0.311375					6.46317	0.312805	0.324726	0.25034	0.316143	0.298977	0.296593	0.308037	0.205676	0.246366	0.250244
6.4765	0.310421					6.46983	0.311375	0.325203	0.251929	0.316143	0.2985	0.29707	0.30899	0.205994	0.247558	0.251007
6.48317	0.309944					6.4765	0.310421	0.32568	0.253121	0.31662	0.2985	0.2985	0.309944	0.207265	0.249545	0.25177
6.48983	0.310898					6.48317	0.309944	0.324726	0.255505	0.317097	0.298977	0.299931	0.310898	0.20949	0.250737	0.252151
6.4965	0.312805					6.48983	0.310898	0.322819	0.256697	0.317574	0.298977	0.301361	0.311375	0.211398	0.251532	0.252533
6.50317	0.314236					6.4965	0.312805	0.320435	0.257095	0.318527	0.298977	0.302792	0.312328	0.212351	0.251929	0.252533
6.50983	0.31662					6.50317	0.314236	0.319004	0.255903	0.319958	0.298023	0.303745	0.313759	0.212987	0.253518	0.252151
6.5165	0.31805					6.50983	0.31662	0.317097	0.254711	0.322342	0.297546	0.303268	0.314236	0.213623	0.255108	0.252151
6.52317	0.319004					6.5165	0.31805	0.316143	0.253518	0.324726	0.296593	0.303268	0.315189	0.214259	0.257095	0.252914
6.52983	0.319004					6.52317	0.319004	0.316143	0.252724	0.326633	0.296593	0.304222	0.316143	0.215213	0.258684	0.254059
6.5365	0.319004					6.52983	0.319004	0.315666	0.252326	0.32711	0.29707	0.305176	0.31662	0.216166	0.259479	0.256729
6.54317	0.319481					6.5365	0.319004	0.315666	0.253518	0.327587	0.297546	0.305653	0.31662	0.217438	0.259876	0.259018
6.54983	0.319004					6.54317	0.319481	0.316143	0.2563	0.328064	0.298977	0.306129	0.316143	0.218709	0.259082	0.260544
6.5565	0.319004					6.54983	0.319004	0.318527	0.258287	0.328064	0.300884	0.307083	0.316143	0.220299	0.257889	0.260925
6.56317	0.319004					6.5565	0.319004	0.321388	0.259479	0.327587	0.302315	0.30756	0.316143	0.220935	0.257095	0.261307
6.56983	0.319004					6.56317	0.319004	0.322819	0.259479	0.328064	0.303268	0.308514	0.31662	0.220935	0.257492	0.260925
6.5765	0.31805					6.56983	0.319004	0.324249	0.260274	0.329971	0.304699	0.309467	0.317574	0.220299	0.259082	0.259781
6.58317	0.31662					6.5765	0.31805	0.327587	0.259876	0.331879	0.305176	0.309944	0.31805	0.219027	0.261466	0.258636
6.58983	0.315666					6.58317	0.31662	0.330448	0.259082	0.333309	0.304699	0.30899	0.319004	0.217438	0.262658	0.257874
6.5965	0.314713					6.58983	0.315666	0.331402	0.258287	0.333309	0.304699	0.308514	0.319958	0.216166	0.263453	0.257492
6.60317	0.314236					6.5965	0.314713	0.329971	0.259082	0.332832	0.306129	0.309944	0.321388	0.21553	0.26385	0.256729
6.60983	0.314713					6.60317	0.314236	0.329018	0.260671	0.331402	0.30756	0.311375	0.322819	0.215848	0.263453	0.255966
6.6165	0.315666					6.60983	0.314713	0.329018	0.261068	0.331402	0.308514	0.312805	0.324726	0.21712	0.26226	0.254822
6.62317	0.317574					6.6165	0.315666	0.329494	0.260671	0.332355	0.309467	0.313282	0.32711	0.219027	0.261068	0.254059
6.62983	0.319004					6.62317	0.317574	0.328064	0.26226	0.332832	0.311375	0.314713	0.329971	0.22157	0.261068	0.253677
6.6365	0.320435					6.62983	0.319004	0.326633	0.264645	0.332832	0.312328	0.31662	0.332832	0.223796	0.261863	0.25444
6.64317	0.321388					6.6365	0.320435	0.327587	0.266234	0.333309	0.311375	0.317574	0.335217	0.224431	0.263453	0.255966
6.64983	0.321388					6.64317	0.321388	0.330448	0.267426	0.335217	0.310421	0.317097	0.336647	0.224113	0.264247	0.257874
6.6565	0.321388					6.64983	0.321388	0.333786	0.269413	0.337601	0.310421	0.315189	0.337601	0.223478	0.264645	0.259399
6.66317	0.321388					6.6565	0.321388	0.33617	0.272989	0.339508	0.312328	0.313759	0.338554	0.222842	0.264645	0.260925
6.66983	0.321865					6.66317	0.321388	0.339031	0.274976	0.341415	0.313282	0.312805	0.339031	0.222206	0.264247	0.262451
6.6765	0.321865					6.66983	0.321865	0.341892	0.276168	0.341892	0.313282	0.310898	0.339508	0.22157	0.265042	0.263214
6.68317	0.321865					6.6765	0.321865	0.3438	0.276168	0.341415	0.313282	0.309467	0.339985	0.22157	0.265439	0.263596
6.68983	0.322819					6.68317	0.321865	0.3438	0.276168	0.339508	0.312805	0.30899	0.340939	0.221888	0.265837	0.263214
6.6965	0.323772					6.68983	0.322819	0.342846	0.275373	0.337601	0.313282	0.30899	0.341892	0.222206	0.266234	0.263596
6.70317	0.32568					6.6965	0.323772	0.341892	0.273784	0.336647	0.314713	0.310898	0.342369	0.222206	0.267029	0.263596
6.70983	0.328064					6.70317	0.32568	0.342369	0.271797	0.337601	0.315189	0.313282	0.342846	0.22157	0.267029	0.264359
6.7165	0.330925					6.70983	0.328064	0.3438	0.271002	0.339508	0.317097	0.317097	0.342369	0.221252	0.265439	0.265121
6.72317	0.333309					6.7165	0.330925	0.34523	0.271797	0.341892	0.319481	0.320911	0.341892	0.22157	0.263453	0.266266
6.72983	0.33474					6.72317	0.333309	0.347137	0.273387	0.345707	0.321865	0.323772	0.341415	0.222842	0.261466	0.26741
6.7365	0.335216					6.72983	0.33474	0.348091	0.274976	0.349045	0.322342	0.32568	0.342846	0.224113	0.261068	0.267792
6.74317	0.335216					6.7365	0.335216	0.348091	0.276168	0.351906	0.321388	0.32568	0.34523	0.225385	0.262658	0.267792
6.74983	0.33474					6.74317	0.335216	0.346661	0.276566	0.353813	0.321865	0.325203	0.346184	0.227292	0.265439	0.268555
6.7565	0.335216					6.74983	0.33474	0.344753	0.27736	0.355721	0.321388	0.323772	0.345707	0.229518	0.268618	0.270081
6.76317	0.335693					6.7565	0.335216	0.3438	0.276963	0.358105	0.320435	0.322819	0.345707	0.230789	0.272592	0.271606
6.76983	0.336647					6.76317	0.335693	0.3438	0.275771	0.360489	0.319958	0.323296	0.346184	0.230471	0.275771	0.272751
6.7765	0.337601					6.76983	0.336647	0.344753	0.275373	0.362873	0.320435	0.324726	0.346184	0.2292	0.278155	0.274277
6.78317	0.338554					6.7765	0.337601	0.347614	0.276566	0.363827	0.321388	0.326633	0.345707	0.228246	0.278155	0.275803
6.78983	0.339508					6.78317	0.338554	0.351906	0.279347	0.363827	0.321865	0.328541	0.346661	0.227292	0.278155	0.276566
6.7965	0.340939					6.78983	0.339508	0.355244	0.282129	0.364304	0.322819	0.331402	0.349998	0.226021	0.27895	0.276566
6.80317	0.342369					6.7965	0.340939	0.356674	0.284115	0.36478	0.324249	0.333786	0.35429	0.225703	0.280539	0.276947
6.80983	0.344276					6.80317	0.342369	0.358105	0.285308	0.36478	0.32568	0.335693	0.357151	0.226657	0.282526	0.27771
6.8165	0.346184					6.80983	0.344276	0.358582	0.285308	0.363827	0.32711	0.335693	0.358582	0.228564	0.283718	0.27771
6.82317	0.347614					6.8165	0.346184	0.358582	0.28491	0.362396	0.329018	0.335693	0.359058	0.230789	0.284115	0.276566
6.82983	0.348091					6.82317	0.347614	0.358582	0.284115	0.362873	0.330448	0.335217	0.359058	0.232379	0.283718	0.276184
6.8365	0.348568					6.82983	0.348091	0.360012	0.282129	0.36335	0.331402	0.33474	0.357628	0.23365	0.282923	0.276566
6.84317	0.348568					6.8365	0.348568	0.362396	0.280142	0.364304	0.331879	0.33474	0.355721	0.234286	0.281334	0.276566
6.84983	0.349045					6.84317	0.348568	0.364304	0.279347	0.365257	0.332832	0.33474	0.354767	0.234604	0.280142	0.276184
6.8565	0.349522					6.84983	0.349045	0.366211	0.280142	0.366688	0.333786	0.336647	0.35429	0.234922	0.27895	0.276184
6.86317	0.349045					6.8565	0.349522	0.368118	0.280937	0.368595	0.33474	0.338554	0.353813	0.235558	0.27895	0.278091
6.86983	0.349522					6.86317	0.349045	0.369549	0.281731	0.369549	0.335217	0.340939	0.353813	0.235875	0.280142	0.279999
6.8765	0.349522					6.86983	0.349522	0.368595	0.282129	0.368595	0.335217	0.342846	0.35429	0.236511	0.282129	0.280762
6.88317	0.349998					6.8765	0.349522	0.366688	0.282923	0.366211	0.335693	0.344276	0.355244	0.237465	0.283321	0.281525
6.88983	0.349998					6.88317	0.349998	0.36478	0.283321	0.363827	0.335693	0.34523	0.355721	0.238101	0.284513	0.283051
6.8965	0.350475					6.88983	0.349998	0.363827	0.283321	0.362396	0.337124	0.344276	0.356674	0.238419	0.286102	0.285339
6.90317	0.350952					6.8965	0.350475	0.363827	0.282923	0.360966	0.338554	0.343323	0.358105	0.237465	0.287692	0.285721
6.90983	0.350952					6.90317	0.350952	0.363827	0.283321	0.360489	0.340462	0.342369	0.360012	0.237147	0.288486	0.284195
6.9165	0.349998					6.90983	0.350952	0.365257	0.285705	0.360966	0.342369	0.341892	0.362873	0.236829	0.288486	0.283432
6.92317	0.349522					6.9165	0.349998	0.367165	0.288884	0.361919	0.3438	0.341892	0.36478	0.237147	0.288884	0.283813
6.92983	0.349998					6.92317	0.349522	0.369549	0.291268	0.362396	0.34523	0.342369	0.366211	0.237783	0.289679	0.283813
6.9365	0.350475					6.92983	0.349998	0.370026	0.291665	0.361443	0.34523	0.344276	0.365734	0.239372	0.290076	0.283813
6.94317	0.351429					6.9365	0.350475	0.370502	0.291665	0.360012	0.344276	0.346661	0.364304	0.24128	0.290076	0.284576
6.94983	0.353813					6.94317	0.351429	0.370502	0.290473	0.360012	0.342846	0.349522	0.362396	0.243187	0.290076	0.286484
6.9565	0.356197					6.94983	0.353813	0.371933	0.288884	0.361919	0.342846	0.351429	0.360489	0.244459	0.289281	0.288773
6.96317	0.358581					6.9565	0.356197	0.37384	0.2865	0.364304	0.342369	0.351906	0.358582	0.24573	0.288486	0.289917
6.96983	0.360012					6.96317	0.358581	0.375748	0.2865	0.366211	0.342846	0.352859	0.358582	0.246366	0.288089	0.289917
6.9765	0.360966					6.96983	0.360012	0.378132	0.288884	0.367165	0.342846	0.352383	0.361443	0.247002	0.288089	0.289917
6.98317	0.362396					6.9765	0.360966	0.380039	0.291665	0.368118	0.343323	0.353336	0.36478	0.247637	0.288089	0.29068
6.98983	0.363827					6.98317	0.362396	0.380516	0.293255	0.368595	0.343323	0.353813	0.367165	0.247637	0.288884	0.291443
6.9965	0.365257					6.98983	0.363827	0.380516	0.294447	0.367165	0.344276	0.354767	0.367641	0.24732	0.290473	0.291443
7.00317	0.366211					6.9965	0.365257	0.380516	0.296036	0.366211	0.345707	0.354767	0.367165	0.246366	0.291665	0.291824
7.00983	0.367165					7.00317	0.366211	0.380993	0.296434	0.365734	0.348091	0.35429	0.366688	0.24573	0.29246	0.292587
7.0165	0.368118					7.00983	0.367165	0.38147	0.296831	0.367165	0.350475	0.35429	0.365257	0.245094	0.293652	0.29335
7.02317	0.368595					7.0165	0.368118	0.3829	0.298023	0.369072	0.352383	0.35429	0.363827	0.244776	0.295639	0.29335
7.02983	0.368118					7.02317	0.368595	0.383854	0.300407	0.370502	0.354767	0.354767	0.362396	0.244776	0.296434	0.292969
7.0365	0.368118					7.02983	0.368118	0.384808	0.300805	0.37241	0.357151	0.355721	0.362873	0.246048	0.296831	0.292206
7.04317	0.368595					7.0365	0.368118	0.386238	0.300805	0.37384	0.358105	0.357151	0.36478	0.248273	0.296831	0.291824
7.04983	0.369072					7.04317	0.368595	0.387192	0.301202	0.376701	0.358582	0.357628	0.367641	0.250498	0.297626	0.292206
7.0565	0.368595					7.04983	0.369072	0.387669	0.301997	0.379086	0.359058	0.357151	0.369549	0.251452	0.298421	0.293732
7.06317	0.368118					7.0565	0.368595	0.387192	0.301997	0.38147	0.360012	0.357151	0.371933	0.252406	0.299613	0.296783
7.06983	0.368595					7.06317	0.368118	0.386715	0.301997	0.3829	0.359058	0.357151	0.375748	0.252724	0.301202	0.30098
7.0765	0.369549					7.06983	0.368595	0.387192	0.303586	0.383854	0.357151	0.356674	0.379562	0.252406	0.303984	0.304794
7.08317	0.370503					7.0765	0.369549	0.388145	0.305176	0.384808	0.356197	0.356674	0.382423	0.251452	0.305971	0.308609
7.08983	0.370979					7.08317	0.370503	0.389576	0.305971	0.384331	0.355721	0.358105	0.3829	0.250181	0.307163	0.310135
7.0965	0.371456					7.08983	0.370979	0.39053	0.306368	0.3829	0.355721	0.359058	0.3829	0.250498	0.307957	0.309372
7.10317	0.370503					7.0965	0.371456	0.391006	0.307163	0.382423	0.356197	0.358582	0.3829	0.25177	0.308752	0.307083
7.10983	0.369549					7.10317	0.370503	0.391483	0.307957	0.3829	0.358582	0.358105	0.381947	0.253677	0.309547	0.304413
7.1165	0.368595					7.10983	0.369549	0.392437	0.308355	0.383854	0.362396	0.358105	0.381947	0.255903	0.310739	0.302124
7.12317	0.368118					7.1165	0.368595	0.392914	0.308355	0.385284	0.365734	0.359535	0.381947	0.257492	0.311534	0.301361
7.12983	0.367641					7.12317	0.368118	0.392437	0.308355	0.387669	0.367165	0.360966	0.382423	0.258764	0.312328	0.302505
7.1365	0.368118					7.12983	0.367641	0.392437	0.30756	0.390053	0.367165	0.361919	0.383854	0.258764	0.312726	0.304413
7.14317	0.369549					7.1365	0.368118	0.394821	0.306765	0.39196	0.366688	0.363827	0.385284	0.258128	0.312328	0.30632
7.14983	0.371933					7.14317	0.369549	0.398159	0.307163	0.393391	0.365734	0.365734	0.386715	0.256856	0.311534	0.309372
7.1565	0.373364					7.14983	0.371933	0.400066	0.30756	0.395775	0.364304	0.367641	0.386715	0.255585	0.310739	0.312042
7.16317	0.374794					7.1565	0.373364	0.40102	0.308752	0.397205	0.362873	0.369072	0.386715	0.254631	0.311136	0.313568
7.16983	0.376701					7.16317	0.374794	0.402451	0.309944	0.397205	0.361919	0.370502	0.386238	0.254631	0.311931	0.315094
7.1765	0.379562					7.16983	0.376701	0.404835	0.311931	0.396252	0.361443	0.371933	0.385761	0.255903	0.312726	0.31662
7.18317	0.3829					7.1765	0.379562	0.406265	0.313123	0.395298	0.360966	0.373363	0.385761	0.258128	0.314713	0.318146
7.18983	0.385761					7.18317	0.3829	0.406742	0.31352	0.394821	0.360489	0.374794	0.387192	0.260035	0.317494	0.318146
7.1965	0.388622					7.18983	0.385761	0.408649	0.313918	0.394344	0.360966	0.375748	0.389576	0.261943	0.319481	0.318527
7.20317	0.39053					7.1965	0.388622	0.41151	0.314713	0.394344	0.361919	0.376225	0.392914	0.264168	0.319878	0.319672
7.20983	0.391006					7.20317	0.39053	0.413895	0.315507	0.394821	0.363827	0.376701	0.395775	0.265757	0.319878	0.320816
7.2165	0.39053					7.20983	0.391006	0.414848	0.316302	0.395775	0.366688	0.377178	0.398636	0.266711	0.320276	0.320816
7.22317	0.391006					7.2165	0.39053	0.414371	0.315507	0.396252	0.370502	0.378132	0.402451	0.267347	0.32107	0.320053
7.22983	0.39196					7.22317	0.391006	0.413418	0.314713	0.396252	0.37384	0.379086	0.405312	0.267665	0.321865	0.320053
7.2365	0.392914					7.22983	0.39196	0.411987	0.314713	0.396252	0.376701	0.380039	0.406742	0.267982	0.321468	0.320053
7.24317	0.393391					7.2365	0.392914	0.411034	0.314315	0.397682	0.377178	0.380039	0.405788	0.2683	0.321865	0.319672
7.24983	0.396252					7.24317	0.393391	0.410557	0.314315	0.40102	0.375271	0.380516	0.405312	0.2683	0.323057	0.319672
7.2565	0.399589					7.24983	0.396252	0.411034	0.31511	0.405788	0.37241	0.380516	0.406265	0.267665	0.324647	0.320435
7.26317	0.402927					7.2565	0.399589	0.411987	0.317494	0.410557	0.370502	0.380516	0.406742	0.265757	0.325441	0.321579
7.26983	0.403881					7.26317	0.402927	0.413418	0.319481	0.414371	0.370502	0.380993	0.406265	0.263532	0.325839	0.322342
7.2765	0.405312					7.26983	0.403881	0.415802	0.32107	0.417233	0.371456	0.382423	0.405312	0.261625	0.327428	0.322342
7.28317	0.406265					7.2765	0.405312	0.416756	0.321865	0.418663	0.372887	0.384331	0.405788	0.260035	0.329415	0.322342
7.28983	0.405788					7.28317	0.406265	0.417233	0.323057	0.41914	0.374794	0.385761	0.406742	0.258446	0.331799	0.322723
7.2965	0.404358					7.28983	0.405788	0.416756	0.323852	0.418663	0.375748	0.387192	0.406742	0.258128	0.333786	0.323868
7.30317	0.402451					7.2965	0.404358	0.416279	0.323852	0.418186	0.376225	0.386715	0.406742	0.259717	0.33617	0.325775
7.30983	0.40102					7.30317	0.402451	0.415325	0.323852	0.41914	0.375271	0.386238	0.408173	0.261625	0.338952	0.328445
7.3165	0.400543					7.30983	0.40102	0.414371	0.323455	0.420094	0.374317	0.385284	0.409603	0.263214	0.340541	0.331116
7.32317	0.40102					7.3165	0.400543	0.412941	0.323455	0.421047	0.375271	0.384808	0.410557	0.264486	0.341733	0.333786
7.32983	0.401974					7.32317	0.40102	0.412941	0.324249	0.422001	0.378132	0.385761	0.411987	0.266393	0.342528	0.335312
7.3365	0.402927					7.32983	0.401974	0.413895	0.324647	0.423431	0.380039	0.386715	0.414371	0.267982	0.343323	0.336456
7.34317	0.404835					7.3365	0.402927	0.414848	0.324647	0.424862	0.379086	0.388622	0.415802	0.268618	0.343323	0.336838
7.34983	0.407696					7.34317	0.404835	0.416279	0.325044	0.425816	0.377655	0.391483	0.416279	0.268936	0.34372	0.337982
7.3565	0.410557					7.34983	0.407696	0.41914	0.325839	0.426769	0.378609	0.393391	0.416279	0.26989	0.34372	0.338364
7.36317	0.411511					7.3565	0.410557	0.422478	0.326236	0.427246	0.380039	0.393867	0.417709	0.270208	0.344515	0.338745
7.36983	0.411034					7.36317	0.411511	0.424385	0.325839	0.4282	0.38147	0.392914	0.418663	0.26989	0.34531	0.339127
7.3765	0.411511					7.36983	0.411034	0.424385	0.324647	0.428677	0.383377	0.39196	0.418663	0.269572	0.346502	0.339508
7.38317	0.412464					7.3765	0.411511	0.423908	0.324249	0.428677	0.387192	0.391006	0.418186	0.26989	0.347296	0.33989
7.38983	0.412464					7.38317	0.412464	0.423431	0.323852	0.428677	0.391006	0.390053	0.418186	0.270208	0.348488	0.33989
7.3965	0.412941					7.38983	0.412464	0.421047	0.324647	0.4282	0.392914	0.389576	0.418663	0.270526	0.350078	0.340271
7.40317	0.414848					7.3965	0.412941	0.417709	0.325839	0.427246	0.39196	0.389576	0.420094	0.270844	0.35127	0.341415
7.40983	0.417233					7.40317	0.414848	0.416279	0.327826	0.426292	0.390053	0.39053	0.421524	0.270844	0.351667	0.342178
7.4165	0.418663					7.40983	0.417233	0.417709	0.329018	0.425339	0.388622	0.392914	0.423431	0.271161	0.35127	0.34256
7.42317	0.418663					7.4165	0.418663	0.420094	0.33021	0.423431	0.388145	0.395775	0.424862	0.272433	0.35127	0.341797
7.42983	0.417709					7.42317	0.418663	0.422955	0.332197	0.422001	0.387192	0.398159	0.426769	0.274022	0.350873	0.340652
7.4365	0.416756					7.42983	0.417709	0.426292	0.333786	0.421047	0.385761	0.400066	0.428677	0.275294	0.349681	0.338745
7.44317	0.416756					7.4365	0.416756	0.429153	0.335375	0.421524	0.385761	0.40102	0.430584	0.276883	0.348091	0.337219
7.44983	0.416756					7.44317	0.416756	0.431061	0.336568	0.421047	0.387192	0.401974	0.430584	0.278791	0.347296	0.336456
7.4565	0.416756					7.44983	0.416756	0.430584	0.339746	0.421524	0.387669	0.402927	0.42963	0.281016	0.347694	0.336838
7.46317	0.417709					7.4565	0.416756	0.4282	0.343323	0.423908	0.387669	0.403881	0.42963	0.28197	0.347296	0.337982
7.46983	0.41914					7.46317	0.417709	0.425816	0.346104	0.426769	0.388145	0.404835	0.428677	0.28197	0.346502	0.339508
7.4765	0.420094					7.46983	0.41914	0.423908	0.346899	0.4282	0.389576	0.405788	0.427246	0.28197	0.345707	0.340652
7.48317	0.420094					7.4765	0.420094	0.422955	0.346502	0.427723	0.39053	0.407696	0.425339	0.282923	0.346502	0.341797
7.48983	0.42057					7.48317	0.420094	0.422478	0.34531	0.426769	0.39053	0.41008	0.424385	0.284195	0.347296	0.34256
7.4965	0.421047					7.48983	0.42057	0.422955	0.344515	0.425816	0.391483	0.411034	0.425339	0.285149	0.348091	0.344849
7.50317	0.422001					7.4965	0.421047	0.423908	0.342131	0.424862	0.39196	0.411987	0.427246	0.285467	0.348886	0.347137
7.50983	0.422001					7.50317	0.422001	0.425339	0.339349	0.424385	0.391006	0.411987	0.42963	0.286102	0.35127	0.349426
7.5165	0.422478					7.50983	0.422001	0.425339	0.33776	0.424385	0.389576	0.412464	0.432968	0.287374	0.354449	0.350571
7.52317	0.422955					7.5165	0.422478	0.424862	0.337362	0.426292	0.388622	0.41151	0.436306	0.287374	0.356436	0.351715
7.52983	0.423908					7.52317	0.422955	0.424385	0.338157	0.429153	0.389099	0.411034	0.438213	0.28642	0.358025	0.352478
7.5365	0.425339					7.52983	0.423908	0.424385	0.338157	0.431538	0.39053	0.409603	0.438213	0.285149	0.359217	0.352859
7.54317	0.426292					7.5365	0.425339	0.424385	0.338157	0.432014	0.392914	0.408173	0.438213	0.284195	0.360409	0.352859
7.54983	0.427246					7.54317	0.426292	0.424862	0.339746	0.432014	0.396252	0.407696	0.439167	0.283877	0.361602	0.353241
7.5565	0.427723					7.54983	0.427246	0.425816	0.342528	0.432014	0.398636	0.407696	0.441551	0.283877	0.361999	0.355148
7.56317	0.4282					7.5565	0.427723	0.426769	0.344912	0.432491	0.400543	0.408649	0.442982	0.284831	0.362396	0.357437
7.56983	0.429153					7.56317	0.4282	0.428677	0.346899	0.433445	0.40102	0.410557	0.445366	0.286102	0.362396	0.359344
7.5765	0.430107					7.56983	0.429153	0.431061	0.348488	0.435352	0.401974	0.412464	0.447273	0.287056	0.361602	0.360107
7.58317	0.430584					7.5765	0.430107	0.434875	0.350078	0.437737	0.402451	0.413895	0.449181	0.287692	0.360409	0.360489
7.58983	0.430584					7.58317	0.430584	0.438213	0.350873	0.441551	0.402927	0.413895	0.450611	0.287692	0.358423	0.36087
7.5965	0.430584					7.58983	0.430584	0.441074	0.351667	0.445366	0.404358	0.414371	0.451088	0.287374	0.357628	0.361252
7.60317	0.430584					7.5965	0.430584	0.442982	0.351667	0.447273	0.406265	0.413418	0.451565	0.286102	0.357628	0.361252
7.60983	0.42963					7.60317	0.430584	0.443459	0.352065	0.448227	0.407696	0.412941	0.452518	0.285784	0.358025	0.361252
7.6165	0.4282					7.60983	0.42963	0.443935	0.352065	0.449181	0.408173	0.412464	0.455379	0.28642	0.359217	0.361633
7.62317	0.427246					7.6165	0.4282	0.443459	0.352065	0.450134	0.408173	0.413418	0.457764	0.287692	0.360807	0.362015
7.62983	0.4282					7.62317	0.427246	0.442028	0.352065	0.450134	0.408173	0.414371	0.457764	0.289599	0.362396	0.362778
7.6365	0.430107					7.62983	0.4282	0.440598	0.351667	0.449657	0.408173	0.414848	0.45681	0.291189	0.363191	0.363159
7.64317	0.432491					7.6365	0.430107	0.440598	0.351667	0.450611	0.408173	0.416756	0.45681	0.292778	0.363588	0.363541
7.64983	0.436306					7.64317	0.432491	0.441551	0.352859	0.452518	0.408173	0.418663	0.457764	0.293732	0.363986	0.363922
7.6565	0.43869					7.64983	0.436306	0.442505	0.356436	0.453949	0.407696	0.419617	0.458241	0.294685	0.363986	0.364304
7.66317	0.440121					7.6565	0.43869	0.443459	0.359615	0.453949	0.407696	0.420094	0.459194	0.295957	0.364383	0.364685
7.66983	0.440121					7.66317	0.440121	0.444412	0.361999	0.454426	0.408173	0.421047	0.461578	0.296593	0.365178	0.365448
7.6765	0.439167					7.66983	0.440121	0.445843	0.362794	0.455856	0.408173	0.422478	0.46587	0.297228	0.365973	0.365829
7.68317	0.437736					7.6765	0.439167	0.448704	0.363986	0.457764	0.407696	0.423431	0.470638	0.297228	0.367562	0.366592
7.68983	0.436783					7.68317	0.437736	0.451565	0.36478	0.459671	0.407219	0.423431	0.473022	0.297228	0.368754	0.367355
7.6965	0.436783					7.68983	0.436783	0.453472	0.365973	0.459671	0.407696	0.422478	0.475407	0.297228	0.370344	0.368118
7.70317	0.43726					7.6965	0.436783	0.453949	0.36637	0.459671	0.408173	0.421524	0.47636	0.296593	0.371536	0.368118
7.70983	0.43869					7.70317	0.43726	0.455379	0.367959	0.459194	0.408649	0.421047	0.476837	0.295639	0.37233	0.3685
7.7165	0.440121					7.70983	0.43869	0.45681	0.369151	0.458717	0.408649	0.42057	0.477791	0.295003	0.37392	0.368118
7.72317	0.441551					7.7165	0.440121	0.457764	0.369946	0.457764	0.408649	0.42057	0.479698	0.295321	0.375509	0.368118
7.72983	0.442505					7.72317	0.441551	0.457287	0.369549	0.45681	0.409603	0.422001	0.483036	0.296593	0.377496	0.368118
7.7365	0.442505					7.72983	0.442505	0.456333	0.368357	0.458241	0.411034	0.424385	0.485897	0.297864	0.379086	0.367737
7.74317	0.442505					7.7365	0.442505	0.456333	0.367562	0.461102	0.412464	0.426769	0.489235	0.299136	0.380278	0.368118
7.74983	0.442505					7.74317	0.442505	0.456333	0.367165	0.464439	0.413895	0.428677	0.491619	0.299772	0.380675	0.369263
7.7565	0.442982					7.74983	0.442505	0.456333	0.368357	0.466824	0.416279	0.430107	0.494003	0.30009	0.380675	0.371933
7.76317	0.443935					7.7565	0.442982	0.457287	0.369151	0.468731	0.41914	0.431061	0.494003	0.299454	0.380675	0.374603
7.76983	0.443935					7.76317	0.443935	0.460148	0.370741	0.469685	0.422001	0.432014	0.492573	0.2985	0.380675	0.377274
7.7765	0.444412					7.76983	0.443935	0.463963	0.371933	0.469208	0.423908	0.432968	0.491619	0.296911	0.37988	0.379944
7.78317	0.445843					7.7765	0.444412	0.46587	0.37233	0.468731	0.424862	0.434399	0.490665	0.296275	0.380278	0.382996
7.78983	0.44775					7.78317	0.445843	0.4673	0.37233	0.468731	0.424862	0.436306	0.490189	0.296593	0.38147	0.385666
7.7965	0.448227					7.78983	0.44775	0.467777	0.371536	0.469685	0.424385	0.43726	0.489235	0.297546	0.381867	0.387573
7.80317	0.448227					7.7965	0.448227	0.468254	0.370741	0.471592	0.423908	0.438213	0.488281	0.298818	0.380278	0.388336
7.80983	0.44775					7.80317	0.448227	0.4673	0.368754	0.473976	0.422955	0.438213	0.487804	0.299454	0.379086	0.388718
7.8165	0.44775					7.80983	0.44775	0.466347	0.367959	0.475883	0.423431	0.438213	0.487804	0.299772	0.378291	0.387955
7.82317	0.448227					7.8165	0.44775	0.465393	0.367562	0.47636	0.424385	0.436783	0.487328	0.300407	0.377496	0.386429
7.82983	0.449657					7.82317	0.448227	0.464439	0.367959	0.477314	0.426292	0.435352	0.486374	0.301043	0.376304	0.385284
7.8365	0.452518					7.82983	0.449657	0.463009	0.369151	0.478268	0.427246	0.434875	0.48542	0.301997	0.375907	0.384521
7.84317	0.455379					7.8365	0.452518	0.462532	0.370344	0.477791	0.427723	0.434875	0.484943	0.301997	0.376304	0.384521
7.84983	0.457764					7.84317	0.455379	0.462532	0.373125	0.476837	0.427246	0.435352	0.484943	0.302633	0.378291	0.384903
7.8565	0.459671					7.84983	0.457764	0.463963	0.375509	0.477314	0.427246	0.435352	0.484943	0.303586	0.380278	0.385666
7.86317	0.461101					7.8565	0.459671	0.466824	0.377496	0.478268	0.427723	0.436783	0.484943	0.303586	0.381867	0.38681
7.86983	0.463486					7.86317	0.461101	0.470161	0.378291	0.479698	0.428677	0.440121	0.486374	0.302315	0.383059	0.387192
7.8765	0.463963					7.86983	0.463486	0.473022	0.378688	0.481606	0.42963	0.443935	0.487804	0.301361	0.384649	0.38681
7.88317	0.463486					7.8765	0.463963	0.473499	0.379086	0.483513	0.430107	0.44632	0.489235	0.301679	0.386635	0.387192
7.88983	0.462532					7.88317	0.463486	0.472546	0.379086	0.48542	0.431061	0.447273	0.488758	0.302315	0.387828	0.388336
7.8965	0.462055					7.88983	0.462532	0.471115	0.378291	0.486851	0.430584	0.448227	0.487328	0.303586	0.388622	0.389862
7.90317	0.461578					7.8965	0.462055	0.470161	0.377496	0.486851	0.430107	0.449181	0.48542	0.30454	0.38902	0.389862
7.90983	0.461101					7.90317	0.461578	0.470638	0.377893	0.484943	0.42963	0.450611	0.48399	0.305494	0.389814	0.389481
7.9165	0.460625					7.90983	0.461101	0.472069	0.379483	0.481129	0.430584	0.451088	0.482559	0.305812	0.390609	0.388718
7.92317	0.461101					7.9165	0.460625	0.474453	0.381867	0.477791	0.431538	0.451565	0.482082	0.305176	0.391801	0.387955
7.92983	0.462532					7.92317	0.461101	0.476837	0.383854	0.475883	0.432491	0.453472	0.483036	0.304222	0.393391	0.387192
7.9365	0.463486					7.92983	0.462532	0.477791	0.386238	0.475407	0.433445	0.455856	0.484467	0.303904	0.394583	0.38681
7.94317	0.463009					7.9365	0.463486	0.478268	0.388225	0.47636	0.434399	0.457764	0.485897	0.304222	0.395377	0.388336
7.94983	0.462055					7.94317	0.463009	0.477314	0.388622	0.478268	0.434875	0.457764	0.486374	0.305494	0.396172	0.390625
7.9565	0.461578					7.94983	0.462055	0.475407	0.387033	0.480652	0.434399	0.457287	0.486374	0.307401	0.395377	0.391769
7.96317	0.462532					7.9565	0.461578	0.473022	0.384649	0.482082	0.435352	0.45681	0.487328	0.309944	0.393391	0.391388
7.96983	0.463963					7.96317	0.462532	0.471115	0.382662	0.483036	0.437737	0.45681	0.488758	0.312487	0.389814	0.391006
7.9765	0.466347					7.96983	0.463963	0.470638	0.38147	0.48399	0.439644	0.455856	0.491142	0.314077	0.386635	0.391006
7.98317	0.469685					7.9765	0.466347	0.470638	0.380675	0.48399	0.441551	0.453949	0.49448	0.314713	0.385443	0.390625
7.98983	0.472069					7.98317	0.469685	0.470638	0.380278	0.484467	0.442982	0.452995	0.496387	0.314395	0.385443	0.391006
7.9965	0.473499					7.98983	0.472069	0.472546	0.380675	0.48542	0.445843	0.453949	0.496864	0.313123	0.386635	0.392532
8.00317	0.473499					7.9965	0.473499	0.47493	0.381867	0.486374	0.448227	0.455856	0.495911	0.311852	0.387828	0.394821
8.00983	0.472546					8.00317	0.473499	0.477791	0.383854	0.488281	0.449657	0.457287	0.495434	0.311216	0.390212	0.39711
8.0165	0.471592					8.00983	0.472546	0.479698	0.385046	0.490189	0.449657	0.459671	0.494003	0.310898	0.392199	0.397873
8.02317	0.470638					8.0165	0.471592	0.479698	0.385046	0.491619	0.449181	0.463009	0.49305	0.311852	0.393788	0.398636
8.02983	0.471592					8.02317	0.470638	0.479221	0.385443	0.491142	0.448227	0.465393	0.492573	0.313441	0.394583	0.399399
8.0365	0.473023					8.02983	0.471592	0.479221	0.385443	0.489712	0.447273	0.464916	0.49448	0.314713	0.395377	0.399399
8.04317	0.47493					8.0365	0.473023	0.478745	0.385046	0.487804	0.445843	0.463486	0.496387	0.315666	0.395377	0.399017
8.04983	0.477314					8.04317	0.47493	0.478745	0.384649	0.485897	0.444412	0.462055	0.496387	0.315348	0.396172	0.399399
8.0565	0.479221					8.04983	0.477314	0.480175	0.384251	0.48399	0.443459	0.460625	0.495434	0.314713	0.397762	0.400162
8.06317	0.479221					8.0565	0.479221	0.482559	0.384649	0.482082	0.442028	0.459194	0.494003	0.314077	0.398556	0.39978
8.06983	0.478268					8.06317	0.479221	0.484467	0.385443	0.481129	0.442028	0.458241	0.49305	0.314395	0.399351	0.398636
8.0765	0.47636					8.06983	0.478268	0.484467	0.386238	0.480652	0.442505	0.458241	0.492096	0.315348	0.400146	0.397873
8.08317	0.47493					8.0765	0.47636	0.482559	0.386635	0.482082	0.443935	0.458241	0.490665	0.31662	0.401735	0.399017
8.08983	0.473976					8.08317	0.47493	0.480652	0.386238	0.483513	0.445843	0.458241	0.490189	0.317256	0.402927	0.400543
8.0965	0.473976					8.08983	0.473976	0.479221	0.386238	0.48542	0.449657	0.459194	0.490189	0.318209	0.403325	0.401306
8.10317	0.47493					8.0965	0.473976	0.478745	0.387828	0.487804	0.452995	0.461102	0.491619	0.318527	0.403325	0.402069
8.10983	0.47636					8.10317	0.47493	0.478268	0.389814	0.490189	0.454426	0.462532	0.49305	0.318209	0.403722	0.403976
8.1165	0.478268					8.10983	0.47636	0.479221	0.391006	0.492573	0.453472	0.462532	0.49448	0.317891	0.403722	0.405502
8.12317	0.480652					8.1165	0.478268	0.483036	0.391404	0.49448	0.452518	0.462055	0.495911	0.316938	0.404119	0.405884
8.12983	0.482559					8.12317	0.480652	0.486851	0.390609	0.495434	0.451088	0.460625	0.497818	0.317256	0.404914	0.404739
8.1365	0.483513					8.12983	0.482559	0.489235	0.388622	0.496864	0.450611	0.459194	0.500679	0.317891	0.405709	0.404739
8.14317	0.483036					8.1365	0.483513	0.490189	0.385841	0.498295	0.450134	0.457764	0.50211	0.318845	0.405312	0.405502
8.14983	0.482559					8.14317	0.483036	0.491142	0.382662	0.500202	0.449657	0.457287	0.504017	0.319799	0.404517	0.406647
8.1565	0.481129					8.14983	0.482559	0.491619	0.380675	0.50211	0.449657	0.457764	0.505447	0.32107	0.403722	0.40741
8.16317	0.480652					8.1565	0.481129	0.490189	0.380675	0.503063	0.450611	0.458717	0.506878	0.322342	0.402927	0.408173
8.16983	0.480175					8.16317	0.480652	0.489235	0.383059	0.50354	0.451565	0.460625	0.507355	0.323296	0.402927	0.409698
8.1765	0.480652					8.16983	0.480175	0.488281	0.386238	0.50354	0.451565	0.463963	0.507832	0.322978	0.404119	0.410461
8.18317	0.481606					8.1765	0.480652	0.489235	0.390212	0.503063	0.451565	0.466347	0.508785	0.322342	0.405312	0.410461
8.18983	0.481606					8.18317	0.481606	0.490189	0.392993	0.501633	0.452995	0.467777	0.508785	0.322024	0.406504	0.409317
8.1965	0.481606					8.18983	0.481606	0.491142	0.394583	0.501156	0.455379	0.467777	0.508785	0.321388	0.407298	0.408936
8.20317	0.482082					8.1965	0.481606	0.49305	0.39498	0.500679	0.457287	0.467777	0.508308	0.32107	0.40849	0.409317
8.20983	0.484467					8.20317	0.482082	0.494957	0.394185	0.500679	0.459194	0.46587	0.507355	0.320752	0.409285	0.41008
8.2165	0.487328					8.20983	0.484467	0.497818	0.393788	0.500679	0.460625	0.463009	0.505924	0.321388	0.409683	0.410843
8.22317	0.491142					8.2165	0.487328	0.500679	0.393788	0.500679	0.461578	0.460625	0.504494	0.322342	0.41008	0.411987
8.22983	0.495911					8.22317	0.491142	0.50354	0.394583	0.500679	0.462532	0.458241	0.504494	0.32266	0.411272	0.413513
8.2365	0.500679					8.22983	0.495911	0.505924	0.39657	0.501156	0.462532	0.458241	0.504494	0.322978	0.412067	0.414658
8.24317	0.50354					8.2365	0.500679	0.507832	0.398954	0.501633	0.461102	0.460148	0.505447	0.323613	0.411669	0.415802
8.24983	0.50354					8.24317	0.50354	0.507832	0.401338	0.503063	0.459194	0.463963	0.507355	0.324885	0.410875	0.416565
8.2565	0.502109					8.24983	0.50354	0.505924	0.403325	0.503063	0.458241	0.4673	0.508785	0.326157	0.410875	0.416946
8.26317	0.500679					8.2565	0.502109	0.50354	0.403722	0.50354	0.458241	0.470161	0.509262	0.326157	0.411272	0.417328
8.26983	0.500202					8.26317	0.500679	0.501156	0.403722	0.504017	0.460148	0.473022	0.508785	0.325839	0.412464	0.416946
8.2765	0.499725					8.26983	0.500202	0.499725	0.401735	0.504971	0.462055	0.475407	0.508785	0.325521	0.413656	0.415421
8.28317	0.499248					8.2765	0.499725	0.498772	0.399351	0.506401	0.464916	0.47636	0.509262	0.325521	0.415246	0.413895
8.28983	0.499248					8.28317	0.499248	0.498772	0.39657	0.507355	0.466824	0.475883	0.510216	0.325203	0.416438	0.412369
8.2965	0.500202					8.28983	0.499248	0.499725	0.39498	0.507832	0.4673	0.476837	0.5126	0.325839	0.417233	0.411987
8.30317	0.501156					8.2965	0.500202	0.500679	0.39498	0.507832	0.466347	0.477791	0.515461	0.327428	0.417233	0.412369
8.30983	0.502109					8.30317	0.501156	0.502586	0.395775	0.506401	0.465393	0.477791	0.517368	0.330289	0.41763	0.413513
8.3165	0.50354					8.30983	0.502109	0.504494	0.397762	0.505447	0.464916	0.477314	0.517845	0.332514	0.418027	0.416565
8.32317	0.507832					8.3165	0.50354	0.505447	0.400543	0.505924	0.463963	0.477314	0.516415	0.333786	0.419219	0.42038
8.32983	0.513554					8.32317	0.507832	0.506401	0.403325	0.507832	0.463963	0.478268	0.515461	0.334104	0.421206	0.424194
8.3365	0.517845					8.32983	0.513554	0.507832	0.404914	0.510216	0.465393	0.478745	0.51403	0.334104	0.422398	0.426483
8.34317	0.520706					8.3365	0.517845	0.509262	0.405312	0.512123	0.467777	0.480175	0.5126	0.33474	0.423193	0.427246
8.34983	0.522137					8.34317	0.520706	0.509739	0.404517	0.51403	0.468254	0.481606	0.511646	0.335058	0.424782	0.427628
8.3565	0.520706					8.34983	0.522137	0.509262	0.404914	0.515461	0.467777	0.482559	0.511169	0.335375	0.426372	0.427246
8.36317	0.517368					8.3565	0.520706	0.508308	0.404517	0.516415	0.467777	0.483513	0.511646	0.33474	0.427961	0.426102
8.36983	0.513554					8.36317	0.517368	0.505447	0.404517	0.515461	0.469685	0.484467	0.513077	0.334422	0.428756	0.423813
8.3765	0.511169					8.36983	0.513554	0.50211	0.404914	0.514507	0.471592	0.48399	0.514507	0.333786	0.430346	0.422287
8.38317	0.509739					8.3765	0.511169	0.499249	0.405709	0.514507	0.473022	0.482559	0.516891	0.333468	0.431935	0.421524
8.38983	0.508785					8.38317	0.509739	0.498295	0.406106	0.516415	0.47493	0.480652	0.518322	0.33315	0.433524	0.421524
8.3965	0.509739					8.38983	0.508785	0.498772	0.406106	0.518322	0.477314	0.479221	0.519753	0.334422	0.434319	0.421524
8.40317	0.512123					8.3965	0.509739	0.501156	0.406901	0.519276	0.478745	0.477314	0.520229	0.336647	0.433922	0.42305
8.40983	0.51403					8.40317	0.512123	0.50354	0.408093	0.520706	0.479221	0.475883	0.518799	0.339826	0.433127	0.424576
8.4165	0.514984					8.40983	0.51403	0.505447	0.410477	0.522137	0.478745	0.475883	0.517368	0.342051	0.43273	0.426102
8.42317	0.515938					8.4165	0.514984	0.506878	0.412067	0.522614	0.480175	0.477791	0.516891	0.343323	0.43273	0.426865
8.42983	0.516891					8.42317	0.515938	0.507355	0.413656	0.52309	0.482559	0.480652	0.516891	0.344594	0.43273	0.426865
8.4365	0.517368					8.42983	0.516891	0.507832	0.414848	0.523567	0.483513	0.483513	0.518799	0.345548	0.43273	0.426865
8.44317	0.517368					8.4365	0.517368	0.509739	0.415643	0.525475	0.483036	0.48542	0.52166	0.344912	0.432332	0.426483
8.44983	0.516891					8.44317	0.517368	0.5126	0.415643	0.526905	0.483036	0.486374	0.525475	0.343005	0.431935	0.42572
8.4565	0.516891					8.44983	0.516891	0.514984	0.414848	0.527382	0.482559	0.486374	0.527859	0.341733	0.43114	0.426102
8.46317	0.516891					8.4565	0.516891	0.515938	0.414848	0.527382	0.480652	0.48542	0.527859	0.341733	0.430346	0.427246
8.46983	0.517845					8.46317	0.516891	0.516415	0.416438	0.527859	0.476837	0.485897	0.528336	0.341415	0.429153	0.428391
8.4765	0.519276					8.46983	0.517845	0.516891	0.41763	0.527382	0.47493	0.486851	0.528812	0.34078	0.428359	0.429916
8.48317	0.521183					8.4765	0.519276	0.515938	0.418425	0.525475	0.475407	0.488281	0.528812	0.341098	0.428756	0.430679
8.48983	0.52309					8.48317	0.521183	0.513554	0.419617	0.524044	0.47636	0.490189	0.528812	0.342687	0.429551	0.432205
8.4965	0.524521					8.48983	0.52309	0.5126	0.420411	0.523567	0.475883	0.492096	0.529766	0.343959	0.429948	0.434113
8.50317	0.525951					8.4965	0.524521	0.513554	0.420411	0.524998	0.47636	0.493526	0.532627	0.344594	0.430346	0.436401
8.50983	0.525951					8.50317	0.525951	0.514984	0.420014	0.526428	0.478268	0.492096	0.535011	0.344276	0.43114	0.439072
8.5165	0.524044					8.50983	0.525951	0.514984	0.420809	0.527382	0.480175	0.489712	0.537872	0.344276	0.43273	0.440979
8.52317	0.522137					8.5165	0.524044	0.51403	0.422398	0.527859	0.481129	0.488758	0.539303	0.344594	0.434717	0.443268
8.52983	0.52166					8.52317	0.522137	0.515461	0.423988	0.527859	0.481606	0.488281	0.540257	0.34523	0.437101	0.444031
8.5365	0.52166					8.52983	0.52166	0.516891	0.424385	0.527382	0.483036	0.488758	0.540257	0.344912	0.439485	0.444031
8.54317	0.52166					8.5365	0.52166	0.518322	0.423988	0.526428	0.484943	0.489235	0.539303	0.344912	0.441472	0.443649
8.54983	0.522137					8.54317	0.52166	0.519276	0.42359	0.525475	0.487804	0.489712	0.537872	0.344912	0.441869	0.443649
8.5565	0.524044					8.54983	0.522137	0.520706	0.42359	0.525475	0.490189	0.489712	0.534534	0.34523	0.441074	0.444031
8.56317	0.526905					8.5565	0.524044	0.52309	0.42359	0.526428	0.492573	0.490189	0.531673	0.344912	0.439882	0.443649
8.56983	0.527859					8.56317	0.526905	0.524044	0.424782	0.527382	0.494003	0.491142	0.529766	0.344276	0.438293	0.443268
8.5765	0.527382					8.56983	0.527859	0.524998	0.426372	0.529289	0.494957	0.492573	0.529766	0.343641	0.437498	0.443268
8.58317	0.527382					8.5765	0.527382	0.524998	0.427961	0.531673	0.495911	0.495434	0.531197	0.343323	0.437101	0.443649
8.58983	0.528812					8.58317	0.527382	0.524998	0.429153	0.535011	0.494957	0.498772	0.533104	0.342687	0.43869	0.444412
8.5965	0.531197					8.58983	0.528812	0.525951	0.429551	0.537872	0.492096	0.501633	0.536442	0.342687	0.440677	0.446701
8.60317	0.534058					8.5965	0.531197	0.526428	0.429153	0.540733	0.488281	0.503063	0.540257	0.343005	0.443061	0.448608
8.60983	0.537396					8.60317	0.534058	0.526905	0.427564	0.544071	0.486374	0.502586	0.542641	0.343641	0.445445	0.450897
8.6165	0.542164					8.60983	0.537396	0.526428	0.427167	0.545502	0.486374	0.500679	0.543594	0.344912	0.447432	0.452423
8.62317	0.547886					8.6165	0.542164	0.525475	0.428359	0.545502	0.487328	0.498772	0.544071	0.34682	0.448624	0.453568
8.62983	0.554085					8.62317	0.547886	0.524044	0.430346	0.543594	0.488281	0.496864	0.544548	0.349363	0.449022	0.45433
8.6365	0.558853					8.62983	0.554085	0.523567	0.431538	0.540733	0.490189	0.494957	0.545502	0.351588	0.449022	0.455093
8.64317	0.562668					8.6365	0.558853	0.524044	0.433127	0.538349	0.492573	0.49448	0.546932	0.353813	0.448624	0.456619
8.64983	0.565052					8.64317	0.562668	0.525475	0.434717	0.538349	0.49448	0.494957	0.549316	0.355403	0.448624	0.460434
8.6565	0.566959					8.64983	0.565052	0.527859	0.435511	0.54121	0.496864	0.496387	0.550747	0.35731	0.449816	0.465775
8.66317	0.568867					8.6565	0.566959	0.531197	0.436306	0.544548	0.498772	0.498772	0.552177	0.358899	0.451008	0.47226
8.66983	0.56982					8.66317	0.568867	0.534534	0.437101	0.547409	0.500679	0.503063	0.553131	0.360807	0.452995	0.479507
8.6765	0.570774					8.66983	0.56982	0.535965	0.437895	0.549793	0.503063	0.506878	0.553608	0.362714	0.454585	0.487137
8.68317	0.572681					8.6765	0.570774	0.535965	0.439088	0.551224	0.505447	0.509739	0.553608	0.364304	0.456969	0.494766
8.68983	0.576973					8.68317	0.572681	0.536442	0.440677	0.55027	0.506401	0.511169	0.554085	0.366211	0.460148	0.502396
8.6965	0.584125					8.68983	0.576973	0.536919	0.442266	0.548363	0.504971	0.510693	0.555515	0.3678	0.463724	0.510788
8.70317	0.592709					8.6965	0.584125	0.537395	0.443856	0.546932	0.50211	0.510216	0.558376	0.369072	0.467698	0.520706
8.70983	0.600815					8.70317	0.592709	0.538349	0.445445	0.546932	0.499725	0.509262	0.562668	0.370344	0.471671	0.531769
8.7165	0.610352					8.70983	0.600815	0.54121	0.447432	0.547886	0.498295	0.508308	0.566959	0.371615	0.475645	0.545502
8.72317	0.620842					8.7165	0.610352	0.545025	0.449022	0.55027	0.498772	0.507832	0.573158	0.37384	0.480811	0.561523
8.72983	0.631809					8.72317	0.620842	0.54884	0.450214	0.553131	0.501156	0.508308	0.579357	0.376383	0.485977	0.57869
8.7365	0.641823					8.72983	0.631809	0.552177	0.451803	0.556469	0.505447	0.510693	0.585079	0.37988	0.490745	0.596237
8.74317	0.651836					8.7365	0.641823	0.556469	0.453393	0.559807	0.509262	0.513077	0.590324	0.383059	0.494719	0.614929
8.74983	0.663281					8.74317	0.651836	0.55933	0.455379	0.563622	0.512123	0.51403	0.594616	0.386238	0.49909	0.635529
8.7565	0.676632					8.74983	0.663281	0.56076	0.458161	0.567436	0.514984	0.515461	0.599384	0.389417	0.504255	0.656891
8.76317	0.691414					8.7565	0.676632	0.560284	0.462929	0.570297	0.517368	0.518799	0.603676	0.392914	0.510613	0.678635
8.76983	0.707149					8.76317	0.691414	0.559807	0.46889	0.573158	0.518322	0.521183	0.607967	0.395457	0.517766	0.701523
8.7765	0.723362					8.76983	0.707149	0.558853	0.47485	0.576019	0.517368	0.52309	0.613213	0.398636	0.526508	0.725937
8.78317	0.739098					8.7765	0.723362	0.558853	0.480811	0.579357	0.516891	0.524044	0.617027	0.402768	0.538429	0.752258
8.78983	0.753403					8.78317	0.739098	0.558853	0.487963	0.583649	0.516891	0.525475	0.620842	0.407219	0.551542	0.779343
8.7965	0.767708					8.78983	0.753403	0.55933	0.493924	0.589848	0.518322	0.527859	0.624657	0.411669	0.565052	0.806808
8.80317	0.781536					8.7965	0.767708	0.56076	0.499487	0.596523	0.520229	0.529289	0.630379	0.41612	0.57737	0.8358
8.80983	0.793934					8.80317	0.781536	0.563145	0.504653	0.604153	0.52309	0.53072	0.635624	0.421842	0.590086	0.866318
8.8165	0.806332					8.80983	0.793934	0.565052	0.510216	0.612259	0.526428	0.532627	0.640392	0.428518	0.602404	0.896835
8.82317	0.818253					8.8165	0.806332	0.566006	0.516176	0.620365	0.529766	0.535488	0.644684	0.434558	0.615517	0.925064
8.82983	0.831127					8.82317	0.818253	0.567913	0.522931	0.627995	0.533104	0.539303	0.648022	0.44028	0.629425	0.952148
8.8365	0.842094					8.82983	0.831127	0.570297	0.530084	0.634193	0.535488	0.542641	0.650406	0.446002	0.644525	0.978851
8.84317	0.850677					8.8365	0.842094	0.572205	0.538826	0.639439	0.537395	0.545025	0.650406	0.452042	0.660817	1.00403
8.84983	0.856876					8.84317	0.850677	0.573158	0.54876	0.644207	0.53978	0.547409	0.649929	0.457764	0.677506	1.02692
8.8565	0.861645					8.84983	0.856876	0.574589	0.559092	0.649929	0.543594	0.55027	0.650406	0.462214	0.694195	1.04713
8.86317	0.864506					8.8565	0.861645	0.576019	0.570615	0.656605	0.546455	0.553608	0.652313	0.465393	0.710487	1.06506
8.86983	0.864506					8.86317	0.864506	0.576496	0.581344	0.663757	0.548363	0.557899	0.654697	0.468254	0.725587	1.07918
8.8765	0.862598					8.86983	0.864506	0.576019	0.591278	0.670433	0.549316	0.563622	0.657082	0.471433	0.739098	1.0891
8.88317	0.860691					8.8765	0.862598	0.575542	0.600417	0.676155	0.549793	0.571251	0.657082	0.473658	0.750621	1.09444
8.88983	0.85783					8.88317	0.860691	0.575066	0.60757	0.680923	0.549793	0.579357	0.657082	0.474612	0.761747	1.09596
8.8965	0.853062					8.88983	0.85783	0.575066	0.614325	0.685215	0.55027	0.587463	0.655174	0.474294	0.770887	1.09367
8.90317	0.845432					8.8965	0.853062	0.575066	0.619888	0.687122	0.551701	0.594139	0.653267	0.474294	0.777642	1.08795
8.90983	0.836372					8.90317	0.845432	0.575066	0.625054	0.688076	0.554085	0.600338	0.650406	0.474294	0.782013	1.07841
8.9165	0.827313					8.90983	0.836372	0.574112	0.63022	0.689507	0.556946	0.606537	0.647545	0.47334	0.784794	1.0643
8.92317	0.817299					8.9165	0.827313	0.573158	0.634591	0.691414	0.559807	0.611305	0.644207	0.471115	0.786384	1.04675
8.92983	0.805855					8.92317	0.817299	0.572205	0.638167	0.693321	0.561714	0.61512	0.641823	0.468254	0.785987	1.02692
8.9365	0.793934					8.92983	0.805855	0.570774	0.638962	0.693798	0.562668	0.617027	0.638485	0.465075	0.783205	1.00555
8.94317	0.78392					8.9365	0.793934	0.569344	0.637372	0.694275	0.563622	0.619411	0.635624	0.461578	0.778834	0.983429
8.94983	0.775337					8.94317	0.78392	0.568867	0.634193	0.693321	0.564575	0.620842	0.632286	0.458082	0.773271	0.960922
8.9565	0.7658					8.94983	0.775337	0.56982	0.629822	0.691414	0.564575	0.621319	0.630379	0.454267	0.765721	0.938797
8.96317	0.754833					8.9565	0.7658	0.572681	0.624259	0.687599	0.563145	0.621319	0.629425	0.450452	0.756582	0.917435
8.96983	0.74482					8.96317	0.754833	0.575066	0.618299	0.683784	0.561714	0.622272	0.627041	0.44632	0.74625	0.896072
8.9765	0.735283					8.96983	0.74482	0.576973	0.612736	0.67997	0.558853	0.622272	0.623703	0.442187	0.735521	0.873947
8.98317	0.726223					8.9765	0.735283	0.578403	0.60757	0.674725	0.555515	0.621796	0.619888	0.437737	0.724792	0.851822
8.98983	0.71764					8.98317	0.726223	0.57888	0.60161	0.670433	0.553131	0.619888	0.61655	0.432968	0.713666	0.829697
8.9965	0.710487					8.98983	0.71764	0.578403	0.59406	0.666142	0.551701	0.61655	0.61512	0.428836	0.70254	0.808716
9.00317	0.704765					8.9965	0.710487	0.576973	0.58651	0.662327	0.552177	0.612259	0.613689	0.425021	0.692209	0.788879
9.00983	0.699997					9.00317	0.704765	0.575542	0.57896	0.658512	0.552177	0.607014	0.613689	0.421842	0.682275	0.771332
9.0165	0.695229					9.00983	0.699997	0.575542	0.571807	0.655174	0.551701	0.603199	0.613213	0.418981	0.671943	0.756073
9.02317	0.69046					9.0165	0.695229	0.576496	0.565052	0.653267	0.551224	0.599384	0.613213	0.41612	0.662009	0.74234
9.02983	0.686169					9.02317	0.69046	0.577927	0.558297	0.65136	0.55027	0.596523	0.612259	0.413577	0.65287	0.730515
9.0365	0.683785					9.02983	0.686169	0.57888	0.552336	0.649929	0.549316	0.593662	0.609875	0.411669	0.644128	0.720596
9.04317	0.681877					9.0365	0.683785	0.579834	0.547171	0.648499	0.547886	0.591278	0.607967	0.410398	0.635386	0.711441
9.04983	0.680924					9.04317	0.681877	0.579834	0.5428	0.647068	0.547886	0.590324	0.605106	0.409444	0.627041	0.702667
9.0565	0.67997					9.04983	0.680924	0.580311	0.538031	0.643253	0.54884	0.588417	0.604153	0.40849	0.619094	0.694275
9.06317	0.680447					9.0565	0.67997	0.580311	0.534058	0.638485	0.549793	0.586033	0.604153	0.407219	0.611146	0.686264
9.06983	0.680447					9.06317	0.680447	0.579834	0.531276	0.63324	0.549793	0.583649	0.605106	0.405629	0.603596	0.679016
9.0765	0.67997					9.06983	0.680447	0.579834	0.529289	0.628948	0.54884	0.582695	0.606537	0.403404	0.596444	0.67215
9.08317	0.679493					9.0765	0.67997	0.579834	0.526905	0.626087	0.547409	0.582218	0.607014	0.401179	0.590086	0.665283
9.08983	0.679493					9.08317	0.679493	0.580788	0.524521	0.62418	0.546455	0.581264	0.607967	0.399907	0.58492	0.658798
9.0965	0.680447					9.08983	0.679493	0.581264	0.522137	0.624657	0.545502	0.580311	0.608444	0.39959	0.580549	0.652695
9.10317	0.67997					9.0965	0.680447	0.581741	0.519753	0.626087	0.545502	0.579357	0.608921	0.399907	0.577768	0.646591
9.10983	0.678539					9.10317	0.67997	0.583649	0.517368	0.627041	0.545502	0.57888	0.610352	0.400543	0.574986	0.640488
9.1165	0.676632					9.10983	0.678539	0.586987	0.514984	0.627518	0.545502	0.57745	0.611782	0.400543	0.572602	0.634766
9.12317	0.675201					9.1165	0.676632	0.590324	0.5126	0.627995	0.545979	0.576019	0.614643	0.39959	0.571012	0.629425
9.12983	0.673294					9.12317	0.675201	0.593185	0.51101	0.627041	0.546932	0.575066	0.618458	0.398	0.569423	0.62294
9.1365	0.671387					9.12983	0.673294	0.59557	0.510216	0.62561	0.546932	0.575542	0.622749	0.395775	0.567436	0.616074
9.14317	0.669479					9.1365	0.671387	0.598431	0.509818	0.625134	0.546932	0.576973	0.627041	0.393867	0.564655	0.60997
9.14983	0.669003					9.14317	0.669479	0.600815	0.509024	0.626564	0.546455	0.578403	0.630379	0.392278	0.562668	0.60463
9.1565	0.669479					9.14983	0.669003	0.602722	0.507434	0.627995	0.547409	0.578403	0.635147	0.391642	0.561078	0.598907
9.16317	0.669479					9.1565	0.669479	0.605106	0.505845	0.628471	0.547409	0.577927	0.640869	0.391324	0.559489	0.59433
9.16983	0.669956					9.16317	0.669479	0.608444	0.504653	0.629902	0.546932	0.57745	0.647545	0.391006	0.556707	0.59166
9.1765	0.671387					9.16983	0.669956	0.612736	0.502268	0.632286	0.547409	0.576019	0.654697	0.390689	0.554323	0.590515
9.18317	0.674725					9.1765	0.671387	0.617504	0.499487	0.635147	0.54884	0.573158	0.662327	0.391324	0.553528	0.588989
9.18983	0.678539					9.18317	0.674725	0.622272	0.496705	0.637531	0.549793	0.571728	0.671387	0.392278	0.552734	0.588226
9.1965	0.6814					9.18983	0.678539	0.628471	0.495116	0.640392	0.549316	0.570774	0.679493	0.39355	0.552336	0.588989
9.20317	0.684261					9.1965	0.6814	0.634193	0.493526	0.644684	0.548363	0.570297	0.687599	0.394821	0.553131	0.590515
9.20983	0.687599					9.20317	0.684261	0.639439	0.493129	0.649929	0.548363	0.56982	0.696659	0.396093	0.555913	0.590515
9.2165	0.689983					9.20983	0.687599	0.644207	0.492334	0.653744	0.548363	0.569344	0.706673	0.397682	0.559489	0.590134
9.22317	0.692844					9.2165	0.689983	0.649452	0.491937	0.658035	0.549793	0.569344	0.718117	0.398636	0.561476	0.590134
9.22983	0.695705					9.22317	0.692844	0.654221	0.492732	0.66185	0.552654	0.569344	0.730515	0.398954	0.56227	0.590134
9.2365	0.699997					9.22983	0.695705	0.658512	0.495116	0.667572	0.555992	0.569344	0.743389	0.399272	0.563463	0.589752
9.24317	0.705242					9.2365	0.699997	0.662804	0.498295	0.675678	0.55933	0.568867	0.756264	0.399907	0.564257	0.589371
9.24983	0.710964					9.24317	0.705242	0.667572	0.500679	0.685215	0.562191	0.567436	0.769138	0.400225	0.56386	0.590515
9.2565	0.716686					9.24983	0.710964	0.673294	0.503063	0.696659	0.564098	0.566483	0.78249	0.400861	0.563463	0.592041
9.26317	0.721931					9.2565	0.716686	0.678062	0.506639	0.70858	0.564575	0.566006	0.796795	0.402133	0.56386	0.593185
9.26983	0.726223					9.26317	0.721931	0.683308	0.509024	0.720978	0.563145	0.566006	0.812531	0.40404	0.565847	0.59433
9.2765	0.730991					9.26983	0.726223	0.688553	0.509818	0.732422	0.561237	0.567913	0.831127	0.406265	0.568231	0.595474
9.28317	0.736713					9.2765	0.730991	0.693321	0.509421	0.743389	0.560284	0.571728	0.853539	0.407855	0.57141	0.597
9.28983	0.742912					9.28317	0.736713	0.69809	0.508626	0.756741	0.560284	0.576973	0.879288	0.41008	0.574986	0.598907
9.2965	0.751495					9.28983	0.742912	0.701904	0.508626	0.771999	0.561237	0.581741	0.906467	0.412941	0.57896	0.601196
9.30317	0.761032					9.2965	0.751495	0.706673	0.508229	0.790596	0.561714	0.585556	0.936031	0.415802	0.582536	0.603867
9.30983	0.771999					9.30317	0.761032	0.711441	0.509024	0.813007	0.563622	0.58794	0.967979	0.418345	0.585318	0.606918
9.3165	0.784874					9.30983	0.771999	0.716686	0.510613	0.838757	0.565529	0.588417	1.00183	0.420252	0.587304	0.609589
9.32317	0.798225					9.3165	0.784874	0.720978	0.513792	0.867367	0.566483	0.58794	1.03712	0.423114	0.590483	0.612259
9.32983	0.811577					9.32317	0.798225	0.725269	0.516971	0.897408	0.567436	0.58651	1.07193	0.425975	0.595252	0.615692
9.3365	0.823975					9.32983	0.811577	0.729561	0.520547	0.93174	0.567913	0.585079	1.10722	0.428518	0.601212	0.619507
9.34317	0.835896					9.3365	0.823975	0.732899	0.524124	0.96941	0.56982	0.583649	1.1425	0.430743	0.608762	0.622559
9.34983	0.847816					9.34317	0.835896	0.736713	0.528097	1.01137	0.571728	0.583649	1.17779	0.432968	0.617504	0.626373
9.3565	0.860214					9.34983	0.847816	0.740528	0.532071	1.05572	0.574112	0.584126	1.21212	0.435511	0.627041	0.631714
9.36317	0.871182					9.3565	0.860214	0.745773	0.535647	1.10197	0.576496	0.585556	1.24502	0.43869	0.635783	0.637436
9.36983	0.882626					9.36317	0.871182	0.751972	0.538826	1.15061	0.57888	0.586987	1.27792	0.442823	0.644128	0.643539
9.3765	0.89407					9.36983	0.882626	0.760078	0.541608	1.19972	0.581264	0.589848	1.30892	0.446955	0.653267	0.650024
9.38317	0.905514					9.3765	0.89407	0.768185	0.545184	1.24931	0.583649	0.593185	1.33705	0.45077	0.662406	0.656891
9.38983	0.916481					9.38317	0.905514	0.77486	0.54876	1.29938	0.586987	0.597477	1.36042	0.454267	0.671943	0.664139
9.3965	0.925064					9.38983	0.916481	0.778198	0.551939	1.34993	0.589848	0.600815	1.37663	0.457446	0.681082	0.670242
9.40317	0.930786					9.3965	0.925064	0.778198	0.555515	1.40142	0.593185	0.603676	1.38617	0.459671	0.691017	0.675583
9.40983	0.934124					9.40317	0.930786	0.776768	0.559092	1.45292	0.596046	0.606537	1.38998	0.460943	0.699361	0.680542
9.4165	0.935078					9.40983	0.934124	0.77343	0.563065	1.50204	0.598907	0.611305	1.38855	0.461578	0.706514	0.684738
9.42317	0.933647					9.4165	0.935078	0.769138	0.565847	1.54781	0.601768	0.617504	1.3833	0.462214	0.713269	0.687408
9.42983	0.930786					9.42317	0.933647	0.763416	0.567834	1.58787	0.604153	0.623703	1.3752	0.463486	0.720819	0.688171
9.4365	0.926495					9.42983	0.930786	0.758648	0.569423	1.6222	0.607014	0.628948	1.36423	0.464439	0.728369	0.687408
9.44317	0.920296					9.4365	0.926495	0.75531	0.57141	1.64938	0.608921	0.634193	1.3485	0.465393	0.734727	0.685501
9.44983	0.912666					9.44317	0.920296	0.751495	0.573397	1.66893	0.609875	0.638485	1.32895	0.466347	0.739892	0.682831
9.4565	0.90313					9.44983	0.912666	0.745773	0.574986	1.6799	0.609398	0.639915	1.3051	0.466983	0.743469	0.679779
9.46317	0.891686					9.4565	0.90313	0.738621	0.576178	1.6818	0.608444	0.639915	1.27697	0.466347	0.744661	0.675964
9.46983	0.877857					9.46317	0.891686	0.731468	0.576576	1.67513	0.607014	0.640392	1.24454	0.464439	0.741879	0.671768
9.4765	0.862598					9.46983	0.877857	0.726223	0.576973	1.6613	0.605583	0.640869	1.21069	0.461578	0.737111	0.668716
9.48317	0.848293					9.4765	0.862598	0.720501	0.57737	1.64032	0.605106	0.641346	1.17636	0.458717	0.731548	0.664902
9.48983	0.835419					9.48317	0.848293	0.714779	0.57737	1.61171	0.605106	0.641823	1.14346	0.455856	0.72519	0.65918
9.4965	0.823498					9.48983	0.835419	0.709057	0.576973	1.57738	0.605106	0.6423	1.11198	0.452995	0.718435	0.653076
9.50317	0.811577					9.4965	0.823498	0.704765	0.575384	1.53875	0.604153	0.642776	1.08242	0.450452	0.711679	0.646591
9.50983	0.801563					9.50317	0.811577	0.700474	0.574191	1.49727	0.602722	0.642776	1.05524	0.449181	0.704924	0.640869
9.5165	0.792026					9.50983	0.801563	0.695705	0.571807	1.45292	0.601768	0.6423	1.03092	0.447591	0.697374	0.634384
9.52317	0.78249					9.5165	0.792026	0.691891	0.567834	1.40715	0.600815	0.641346	1.00708	0.44632	0.68903	0.628281
9.52983	0.771999					9.52317	0.78249	0.689507	0.563065	1.36232	0.599384	0.640392	0.983238	0.444094	0.679096	0.624084
9.5365	0.761032					9.52983	0.771999	0.687122	0.558297	1.31893	0.597954	0.638962	0.958443	0.441869	0.667969	0.620651
9.54317	0.751495					9.5365	0.761032	0.684738	0.553926	1.27649	0.597	0.636578	0.934124	0.439326	0.657241	0.617981
9.54983	0.742436					9.54317	0.751495	0.681877	0.549555	1.23596	0.596523	0.63324	0.911713	0.437101	0.648499	0.614929
9.5565	0.734329					9.54983	0.742436	0.678539	0.545581	1.19686	0.596046	0.630379	0.891209	0.434875	0.640551	0.611877
9.56317	0.72813					9.5565	0.734329	0.673294	0.543197	1.15919	0.595093	0.627041	0.873089	0.432968	0.633399	0.608826
9.56983	0.722885					9.56317	0.72813	0.668049	0.541608	1.12295	0.595093	0.623703	0.8564	0.432014	0.625849	0.604248
9.5765	0.71907					9.56983	0.722885	0.662804	0.540415	1.0891	0.597	0.620842	0.842571	0.432014	0.619491	0.598907
9.58317	0.714302					9.5765	0.71907	0.658512	0.538429	1.06001	0.598431	0.618935	0.831604	0.431697	0.614325	0.593567
9.58983	0.71001					9.58317	0.714302	0.655174	0.536839	1.03378	0.597954	0.617027	0.820637	0.430425	0.610352	0.588608
9.5965	0.705719					9.58983	0.71001	0.652313	0.536442	1.00851	0.597477	0.615597	0.809193	0.429153	0.605981	0.58403
9.60317	0.699997					9.5965	0.705719	0.648975	0.53525	0.985622	0.596523	0.614643	0.797272	0.4282	0.602007	0.580597
9.60983	0.694752					9.60317	0.699997	0.645161	0.53366	0.964642	0.59557	0.614643	0.786304	0.426292	0.599225	0.577927
9.6165	0.691414					9.60983	0.694752	0.641823	0.531673	0.945091	0.593662	0.613213	0.775814	0.424067	0.596841	0.576019
9.62317	0.68903					9.6165	0.691414	0.638962	0.530481	0.926018	0.592709	0.611305	0.76437	0.421206	0.593662	0.574875
9.62983	0.686646					9.62317	0.68903	0.636578	0.529687	0.908375	0.593185	0.609875	0.752926	0.418663	0.590086	0.573349
9.6365	0.683308					9.62983	0.686646	0.635147	0.528495	0.892162	0.593185	0.608921	0.742435	0.416438	0.586907	0.572205
9.64317	0.680924					9.6365	0.683308	0.634193	0.526508	0.87595	0.592709	0.609398	0.732899	0.414213	0.584126	0.571442
9.64983	0.678539					9.64317	0.680924	0.63467	0.524521	0.858784	0.591278	0.610828	0.723839	0.412941	0.580947	0.57106
9.6565	0.675201					9.64983	0.678539	0.635624	0.521739	0.840664	0.589371	0.613213	0.716209	0.412623	0.578165	0.570679
9.66317	0.671387					9.6565	0.675201	0.636101	0.51856	0.823021	0.587463	0.61512	0.709534	0.413577	0.575781	0.570679
9.66983	0.668526					9.66317	0.671387	0.636101	0.515381	0.806808	0.586987	0.615597	0.702858	0.415802	0.572999	0.570679
9.6765	0.665665					9.66983	0.668526	0.636101	0.512203	0.792027	0.58794	0.61655	0.696659	0.418027	0.569423	0.568771
9.68317	0.663757					9.6765	0.665665	0.637054	0.51101	0.780582	0.588417	0.616074	0.692368	0.419935	0.565847	0.56572
9.68983	0.661373					9.68317	0.663757	0.637054	0.509421	0.771046	0.58794	0.613689	0.689507	0.420888	0.563065	0.562668
9.6965	0.661373					9.68983	0.661373	0.635624	0.509421	0.763416	0.586987	0.610352	0.687122	0.421524	0.560284	0.559998
9.70317	0.660896					9.6965	0.661373	0.634193	0.509024	0.754833	0.58651	0.607491	0.685215	0.420888	0.557502	0.557327
9.70983	0.660896					9.70317	0.660896	0.633717	0.509024	0.74482	0.586033	0.606537	0.683784	0.419935	0.554721	0.555038
9.7165	0.659943					9.70983	0.660896	0.635147	0.509818	0.734329	0.585079	0.605583	0.681877	0.418981	0.552734	0.554657
9.72317	0.658989					9.7165	0.659943	0.636101	0.510216	0.723839	0.586033	0.603676	0.680447	0.418027	0.551939	0.55542
9.72983	0.657558					9.72317	0.658989	0.636578	0.510216	0.715733	0.588894	0.602722	0.679016	0.417709	0.551144	0.555801
9.7365	0.655174					9.72983	0.657558	0.637054	0.510613	0.709057	0.591755	0.603199	0.677586	0.418345	0.550747	0.556183
9.74317	0.653744					9.7365	0.655174	0.637531	0.511805	0.704765	0.593662	0.603199	0.675678	0.419935	0.55035	0.557327
9.74983	0.653267					9.74317	0.653744	0.638008	0.513792	0.702381	0.594139	0.602722	0.674248	0.421524	0.55035	0.559235
9.7565	0.654221					9.74983	0.653267	0.638485	0.515779	0.699997	0.594616	0.602722	0.673771	0.42216	0.549952	0.56076
9.76317	0.654697					9.7565	0.654221	0.638962	0.517368	0.697136	0.593662	0.603199	0.674725	0.422478	0.549555	0.561142
9.76983	0.656128					9.76317	0.654697	0.638962	0.518958	0.693798	0.592709	0.604153	0.675678	0.422478	0.55035	0.561142
9.7765	0.658035					9.76983	0.656128	0.638485	0.52015	0.69046	0.592232	0.604153	0.677586	0.421842	0.551542	0.561142
9.78317	0.659943					9.7765	0.658035	0.638485	0.520547	0.688076	0.593185	0.603676	0.680923	0.420252	0.552336	0.559616
9.78983	0.660896					9.78317	0.659943	0.638008	0.52015	0.687122	0.594139	0.602722	0.685215	0.418345	0.553528	0.557709
9.7965	0.662327					9.78983	0.660896	0.637054	0.519753	0.687599	0.59557	0.601768	0.688553	0.417391	0.555118	0.55542
9.80317	0.663757					9.7965	0.662327	0.636101	0.518163	0.689507	0.597954	0.601292	0.69046	0.416756	0.557105	0.555038
9.80983	0.665188					9.80317	0.663757	0.636578	0.516971	0.692844	0.601292	0.601768	0.689507	0.416756	0.558694	0.555801
9.8165	0.666142					9.80983	0.665188	0.639439	0.517368	0.697136	0.604153	0.602722	0.687599	0.417074	0.559886	0.557709
9.82317	0.666618					9.8165	0.666142	0.642776	0.51856	0.699997	0.605583	0.604153	0.684261	0.418345	0.560681	0.559998
9.82983	0.667572					9.82317	0.666618	0.645161	0.519753	0.701427	0.606537	0.605106	0.680923	0.420888	0.560681	0.562286
9.8365	0.668526					9.82983	0.667572	0.646591	0.519753	0.701904	0.607967	0.60463	0.679016	0.423431	0.560681	0.564194
9.84317	0.670433					9.8365	0.668526	0.648022	0.520945	0.701904	0.608444	0.604153	0.678539	0.425339	0.559886	0.566864
9.84983	0.67234					9.84317	0.670433	0.648499	0.521739	0.701427	0.608444	0.603676	0.679493	0.425975	0.559489	0.569534
9.8565	0.673771					9.84983	0.67234	0.648022	0.521342	0.700474	0.607967	0.604153	0.6814	0.425339	0.559092	0.572205
9.86317	0.674248					9.8565	0.673771	0.647068	0.519355	0.69952	0.607967	0.604153	0.683784	0.424067	0.559886	0.575256
9.86983	0.673771					9.86317	0.674248	0.646591	0.518163	0.699043	0.607491	0.605106	0.686169	0.423431	0.560284	0.577927
9.8765	0.67234					9.86983	0.673771	0.646591	0.516574	0.699043	0.606537	0.607014	0.686646	0.422796	0.560284	0.579071
9.88317	0.67091					9.8765	0.67234	0.648499	0.515779	0.698566	0.605106	0.609398	0.685215	0.422478	0.559886	0.577927
9.88983	0.669479					9.88317	0.67091	0.650883	0.516176	0.697613	0.605106	0.609875	0.682831	0.42216	0.559886	0.576401
9.8965	0.667572					9.88983	0.669479	0.653744	0.517368	0.696182	0.605106	0.608921	0.6814	0.422796	0.559886	0.574112
9.90317	0.666618					9.8965	0.667572	0.656605	0.52015	0.694275	0.605106	0.608921	0.67997	0.423431	0.559489	0.572586
9.90983	0.666618					9.90317	0.666618	0.660419	0.522534	0.693321	0.605583	0.609875	0.679493	0.423749	0.559092	0.57106
9.9165	0.667095					9.90983	0.666618	0.662804	0.524918	0.693798	0.607014	0.611305	0.67997	0.424067	0.558694	0.570679
9.92317	0.667572					9.9165	0.667095	0.66328	0.527302	0.694752	0.608444	0.612736	0.6814	0.424385	0.558694	0.57106
9.92983	0.668049					9.92317	0.667572	0.66185	0.528892	0.694275	0.608921	0.614643	0.682831	0.425339	0.557899	0.57106
9.9365	0.669003					9.92983	0.668049	0.660419	0.529289	0.694275	0.607491	0.61655	0.684261	0.425975	0.557502	0.57106
9.94317	0.669479					9.9365	0.669003	0.658512	0.528495	0.695229	0.60606	0.618458	0.685692	0.42661	0.55631	0.570297
9.94983	0.669956					9.94317	0.669479	0.656128	0.528495	0.696659	0.60463	0.619888	0.686169	0.425975	0.55631	0.569916
9.9565	0.670433					9.94983	0.669956	0.654221	0.528892	0.698566	0.602722	0.620842	0.686169	0.425657	0.556707	0.569916
9.96317	0.670433					9.9565	0.670433	0.653267	0.5277	0.69952	0.601292	0.622749	0.686169	0.425021	0.557105	0.570297
9.96983	0.670433					9.96317	0.670433	0.653267	0.525316	0.700474	0.601768	0.623703	0.686646	0.424703	0.557899	0.569916
9.9765	0.67091					9.96983	0.670433	0.654221	0.522534	0.700951	0.60463	0.624657	0.687599	0.425021	0.559092	0.568008
9.98317	0.671864					9.9765	0.67091	0.655174	0.520945	0.700474	0.608444	0.62561	0.68903	0.425657	0.559886	0.56572
9.98983	0.673771					9.98317	0.671864	0.657558	0.519355	0.69952	0.612736	0.625134	0.690937	0.42661	0.559886	0.563049
9.9965	0.676155					9.98983	0.673771	0.659466	0.517766	0.69809	0.61655	0.62418	0.691891	0.426928	0.560284	0.560379
10.0032	0.678062					9.9965	0.676155	0.660419	0.517766	0.697613	0.619888	0.622749	0.693321	0.427246	0.560284	0.558472
10.0098	0.679016					10.0032	0.678062	0.662327	0.52015	0.69809	0.621319	0.622272	0.693798	0.427246	0.559886	0.55809
10.0165	0.67997					10.0098	0.679016	0.66328	0.524124	0.699043	0.621319	0.623226	0.695229	0.426292	0.559886	0.559235
10.0232	0.67997					10.0165	0.67997	0.662804	0.527302	0.699997	0.620842	0.624657	0.696659	0.425339	0.561476	0.560379
10.0298	0.678539					10.0232	0.67997	0.662804	0.529289	0.700474	0.619888	0.625134	0.696182	0.425021	0.563065	0.561905
10.0365	0.676155					10.0298	0.678539	0.663757	0.530084	0.701427	0.619411	0.623703	0.696182	0.425975	0.564257	0.563431
10.0432	0.674725					10.0365	0.676155	0.665188	0.529687	0.702858	0.618935	0.622272	0.696182	0.427246	0.564655	0.564194
10.0498	0.674248					10.0432	0.674725	0.666618	0.528892	0.704288	0.617504	0.621796	0.697136	0.428518	0.564257	0.564957
10.0565	0.674725					10.0498	0.674248	0.667095	0.527302	0.706196	0.61655	0.622272	0.697613	0.430425	0.564257	0.56572
10.0632	0.674725					10.0565	0.674725	0.668049	0.526905	0.707626	0.615597	0.623226	0.697613	0.432332	0.56386	0.567245
10.0698	0.675678					10.0632	0.674725	0.669479	0.527302	0.70858	0.616074	0.625134	0.698566	0.433922	0.564257	0.568771
10.0765	0.677109					10.0698	0.675678	0.669479	0.529289	0.709057	0.617027	0.628471	0.700474	0.43424	0.565052	0.569916
10.0832	0.679493					10.0765	0.677109	0.669479	0.531276	0.709057	0.618458	0.632763	0.701427	0.43424	0.567039	0.57106
10.0898	0.6814					10.0832	0.679493	0.669956	0.534058	0.709057	0.621319	0.636578	0.702381	0.433922	0.569026	0.571823
10.0965	0.684261					10.0898	0.6814	0.67091	0.535647	0.710011	0.62418	0.638962	0.702381	0.43424	0.570615	0.572205
10.1032	0.687599					10.0965	0.684261	0.671387	0.536839	0.712395	0.62561	0.640392	0.703335	0.435511	0.57141	0.572205
10.1098	0.689507					10.1032	0.687599	0.67234	0.537634	0.714779	0.62561	0.640392	0.704765	0.436783	0.572205	0.572205
10.1165	0.690937					10.1098	0.689507	0.674248	0.537634	0.71764	0.624657	0.639439	0.707626	0.438054	0.573397	0.572968
10.1232	0.691414					10.1165	0.690937	0.676632	0.536839	0.719547	0.623703	0.637054	0.710487	0.439326	0.574191	0.57373
10.1298	0.690937					10.1232	0.691414	0.678539	0.534455	0.721455	0.622272	0.63467	0.712395	0.440915	0.574589	0.575256
10.1365	0.688553					10.1298	0.690937	0.680447	0.532866	0.722408	0.621319	0.631809	0.714302	0.441551	0.574986	0.576782
10.1432	0.685692					10.1365	0.688553	0.6814	0.532071	0.722885	0.621319	0.628948	0.716209	0.441233	0.575781	0.57869
10.1498	0.683308					10.1432	0.685692	0.682831	0.532071	0.722885	0.623703	0.627995	0.71907	0.439962	0.576576	0.580597
10.1565	0.681877					10.1498	0.683308	0.684261	0.532866	0.722885	0.627041	0.628948	0.721931	0.439644	0.577768	0.582886
10.1632	0.680924					10.1565	0.681877	0.685215	0.535647	0.723362	0.629902	0.631332	0.723839	0.439644	0.57896	0.584793
10.1698	0.680447					10.1632	0.680924	0.686169	0.539621	0.724316	0.631809	0.63467	0.725269	0.439962	0.579755	0.586319
10.1765	0.6814					10.1698	0.680447	0.688076	0.5428	0.726223	0.633717	0.638485	0.727177	0.44028	0.580549	0.587463
10.1832	0.683785					10.1765	0.6814	0.690937	0.544786	0.72813	0.635624	0.640869	0.728607	0.441551	0.580947	0.589371
10.1898	0.687599					10.1832	0.683785	0.691891	0.545979	0.730991	0.636101	0.641346	0.729084	0.443141	0.582139	0.591278
10.1965	0.69046					10.1898	0.687599	0.690937	0.546773	0.733376	0.63467	0.641346	0.729084	0.444094	0.584126	0.592804
10.2032	0.693321					10.1965	0.69046	0.689983	0.546376	0.735283	0.633717	0.640869	0.730038	0.444412	0.58651	0.595093
10.2098	0.695705					10.2032	0.693321	0.69046	0.545979	0.73576	0.633717	0.638962	0.732422	0.44473	0.589689	0.597763
10.2165	0.699043					10.2098	0.695705	0.69046	0.546376	0.735283	0.634193	0.637531	0.733376	0.445366	0.59247	0.59967
10.2232	0.701427					10.2165	0.699043	0.69046	0.547568	0.73576	0.633717	0.638008	0.733376	0.44632	0.595252	0.601196
10.2298	0.702858					10.2232	0.701427	0.691891	0.547965	0.735283	0.632286	0.639439	0.733376	0.446637	0.597239	0.602722
10.2365	0.704288					10.2298	0.702858	0.693798	0.549157	0.734806	0.632286	0.640869	0.734329	0.447273	0.597636	0.604248
10.2432	0.705719					10.2365	0.704288	0.696182	0.550747	0.734806	0.632763	0.6423	0.73576	0.448545	0.598033	0.606155
10.2498	0.708103					10.2432	0.705719	0.697613	0.551542	0.736237	0.632763	0.644684	0.738621	0.450134	0.597636	0.607681
10.2565	0.710487					10.2498	0.708103	0.699043	0.552336	0.736713	0.632286	0.647068	0.742435	0.451088	0.598431	0.60997
10.2632	0.712872					10.2565	0.710487	0.700474	0.553131	0.736237	0.63324	0.648499	0.748158	0.451088	0.599623	0.613022
10.2698	0.717163					10.2632	0.712872	0.701904	0.554721	0.735283	0.636578	0.649929	0.754356	0.451406	0.600815	0.616074
10.2765	0.722885					10.2698	0.717163	0.702858	0.55631	0.73576	0.639439	0.65136	0.760555	0.45236	0.603199	0.619125
10.2832	0.729561					10.2765	0.722885	0.703812	0.558297	0.737667	0.641346	0.651836	0.767708	0.453631	0.606775	0.622559
10.2898	0.736237					10.2832	0.729561	0.705242	0.559886	0.740528	0.644207	0.652313	0.775814	0.454585	0.611544	0.626373
10.2965	0.744343					10.2898	0.736237	0.707626	0.561078	0.74482	0.647068	0.653267	0.784874	0.455538	0.615915	0.630951
10.3032	0.752926					10.2965	0.744343	0.710487	0.561476	0.751019	0.649452	0.653267	0.793457	0.457128	0.620683	0.63591
10.3098	0.759602					10.3032	0.752926	0.714302	0.56227	0.759125	0.650406	0.65279	0.801563	0.459035	0.624657	0.640869
10.3165	0.7658					10.3098	0.759602	0.71764	0.562668	0.769138	0.650883	0.652313	0.809193	0.461578	0.629425	0.647354
10.3232	0.771999					10.3165	0.7658	0.720978	0.562668	0.780582	0.650883	0.651836	0.815392	0.463804	0.634591	0.654984
10.3298	0.777721					10.3232	0.771999	0.722885	0.563065	0.793457	0.650406	0.652313	0.821114	0.465711	0.639757	0.662231
10.3365	0.78249					10.3298	0.777721	0.723362	0.564257	0.807285	0.649929	0.651836	0.826359	0.4673	0.645717	0.668716
10.3432	0.785828					10.3365	0.78249	0.722885	0.565449	0.821114	0.649929	0.652313	0.831604	0.467936	0.651677	0.675201
10.3498	0.788689					10.3432	0.785828	0.721931	0.566244	0.833035	0.648975	0.653744	0.836849	0.467618	0.657241	0.680923
10.3565	0.79155					10.3498	0.788689	0.721931	0.566641	0.844002	0.648022	0.656128	0.841618	0.466983	0.662009	0.684357
10.3632	0.79298					10.3565	0.79155	0.722885	0.567436	0.853539	0.648022	0.657558	0.845432	0.466347	0.666777	0.685883
10.3698	0.793457					10.3632	0.79298	0.724316	0.567834	0.862598	0.648022	0.658989	0.846863	0.466029	0.671148	0.686264
10.3765	0.792026					10.3698	0.793457	0.725269	0.568231	0.869274	0.648975	0.660896	0.845909	0.466347	0.67393	0.687408
10.3832	0.790119					10.3765	0.792026	0.726223	0.568231	0.873566	0.650883	0.663757	0.844002	0.467936	0.675122	0.688171
10.3898	0.788212					10.3832	0.790119	0.7267	0.568231	0.876904	0.653744	0.666618	0.840187	0.469844	0.675917	0.689316
10.3965	0.785828					10.3898	0.788212	0.726223	0.568628	0.878334	0.657558	0.668526	0.835419	0.471115	0.676711	0.69046
10.4032	0.782967					10.3965	0.785828	0.724792	0.568628	0.876904	0.660896	0.67091	0.830173	0.471115	0.677109	0.691986
10.4098	0.779629					10.4032	0.782967	0.721931	0.569423	0.873566	0.66328	0.674248	0.825405	0.470797	0.677109	0.692368
10.4165	0.777245					10.4098	0.779629	0.720024	0.570218	0.869751	0.663757	0.676632	0.821114	0.470161	0.677506	0.69046
10.4232	0.77486					10.4165	0.777245	0.71907	0.57141	0.865936	0.66328	0.678062	0.816822	0.468572	0.678301	0.687408
10.4298	0.771999					10.4232	0.77486	0.718117	0.573397	0.860691	0.66328	0.679016	0.813961	0.4673	0.678301	0.684357
10.4365	0.769138					10.4298	0.771999	0.718117	0.574589	0.854492	0.664234	0.67997	0.812531	0.466665	0.677903	0.681686
10.4432	0.766754					10.4365	0.769138	0.720024	0.574986	0.847816	0.665665	0.67997	0.812054	0.466665	0.677506	0.679016
10.4498	0.7658					10.4432	0.766754	0.721931	0.574986	0.840664	0.667572	0.678539	0.8111	0.4673	0.677109	0.676727
10.4565	0.7658					10.4498	0.7658	0.723839	0.574986	0.833988	0.669956	0.677586	0.810146	0.468572	0.676711	0.674057
10.4632	0.766277					10.4565	0.7658	0.725746	0.574589	0.828743	0.67234	0.677109	0.809669	0.470161	0.677109	0.671768
10.4698	0.767708					10.4632	0.766277	0.727654	0.574589	0.825405	0.673771	0.678062	0.809193	0.471751	0.679493	0.669098
10.4765	0.768661					10.4698	0.767708	0.729084	0.574986	0.823498	0.673294	0.678539	0.807762	0.473022	0.680685	0.666809
10.4832	0.769138					10.4765	0.768661	0.729561	0.575781	0.82159	0.672817	0.679016	0.805855	0.474612	0.680685	0.663757
10.4898	0.769138					10.4832	0.769138	0.729084	0.576178	0.82016	0.673294	0.680447	0.804424	0.475883	0.67989	0.661469
10.4965	0.766754					10.4898	0.769138	0.728607	0.576576	0.817776	0.674725	0.681877	0.803471	0.477155	0.680288	0.661087
10.5032	0.76437					10.4965	0.766754	0.72813	0.577768	0.813961	0.676632	0.682354	0.803471	0.478427	0.680288	0.660706
10.5098	0.762939					10.5032	0.76437	0.7267	0.578562	0.809669	0.678062	0.682354	0.802517	0.480334	0.67989	0.660324
10.5165	0.761032					10.5098	0.762939	0.725269	0.57896	0.805378	0.679493	0.683308	0.800133	0.481606	0.67989	0.659561
10.5232	0.758648					10.5165	0.761032	0.723362	0.578165	0.80204	0.680923	0.683784	0.797272	0.481923	0.680288	0.659561
10.5298	0.755787					10.5232	0.758648	0.721455	0.578562	0.798225	0.682354	0.683308	0.793457	0.481923	0.681877	0.660324
10.5365	0.755787					10.5298	0.755787	0.720501	0.580549	0.795364	0.682831	0.682354	0.789642	0.481923	0.682275	0.661469
10.5432	0.756741					10.5365	0.755787	0.720024	0.582139	0.793457	0.682831	0.682354	0.785351	0.481606	0.68148	0.662994
10.5498	0.758171					10.5432	0.756741	0.720024	0.583331	0.79155	0.683308	0.683308	0.780582	0.481288	0.67989	0.664902
10.5565	0.759125					10.5498	0.758171	0.719547	0.583728	0.789165	0.683784	0.683784	0.776291	0.481288	0.677903	0.666428
10.5632	0.760555					10.5565	0.759125	0.718594	0.584126	0.786304	0.684738	0.685215	0.77343	0.481923	0.676314	0.667572
10.5698	0.761509					10.5632	0.760555	0.718594	0.583728	0.783443	0.685692	0.686646	0.771523	0.481923	0.675122	0.669479
10.5765	0.760555					10.5698	0.761509	0.71907	0.583331	0.780106	0.687122	0.687122	0.770092	0.481923	0.674725	0.671005
10.5832	0.757217					10.5765	0.760555	0.71907	0.582933	0.776291	0.688076	0.687122	0.768185	0.481606	0.675519	0.672531
10.5898	0.753403					10.5832	0.757217	0.71764	0.583728	0.772476	0.68903	0.686169	0.767231	0.481606	0.676711	0.674057
10.5965	0.750065					10.5898	0.753403	0.716686	0.585715	0.769615	0.689983	0.685215	0.766277	0.48097	0.678301	0.676346
10.6032	0.748158					10.5965	0.750065	0.717163	0.588497	0.767231	0.690937	0.685215	0.766277	0.480334	0.678698	0.679016
10.6098	0.748158					10.6032	0.748158	0.718117	0.591675	0.7658	0.692368	0.685692	0.766277	0.48097	0.678301	0.681305
10.6165	0.749111					10.6098	0.748158	0.71907	0.592868	0.764847	0.693321	0.687599	0.766754	0.482559	0.677903	0.682449
10.6232	0.751972					10.6165	0.749111	0.71907	0.593265	0.763893	0.692844	0.689507	0.766754	0.484149	0.678301	0.683212
10.6298	0.755787					10.6232	0.751972	0.721455	0.593265	0.762939	0.691414	0.689507	0.767708	0.48542	0.678698	0.683212
10.6365	0.759602					10.6298	0.755787	0.724792	0.593265	0.761986	0.689507	0.68903	0.767231	0.486692	0.67989	0.682831
10.6432	0.762939					10.6365	0.759602	0.727654	0.593265	0.761509	0.685692	0.688076	0.766277	0.487645	0.681877	0.683212
10.6498	0.764847					10.6432	0.762939	0.729561	0.59247	0.761032	0.681877	0.688553	0.76437	0.488281	0.684261	0.68512
10.6565	0.7658					10.6498	0.764847	0.730038	0.592868	0.761032	0.678539	0.689507	0.762463	0.488281	0.685453	0.687408
10.6632	0.766754					10.6565	0.7658	0.730515	0.594457	0.761986	0.676632	0.690937	0.760555	0.487645	0.684659	0.689697
10.6698	0.766277					10.6632	0.766754	0.729084	0.596444	0.762939	0.676155	0.692844	0.758648	0.487645	0.682672	0.692368
10.6765	0.765324					10.6698	0.766277	0.725269	0.598431	0.763893	0.676155	0.693798	0.757694	0.487328	0.680288	0.695801
10.6832	0.762939					10.6765	0.765324	0.722885	0.599225	0.764847	0.677109	0.694752	0.758648	0.487328	0.677506	0.699234
10.6898	0.762463					10.6832	0.762939	0.722408	0.60002	0.765324	0.678062	0.694752	0.761032	0.487328	0.674725	0.702667
10.6965	0.762939					10.6898	0.762463	0.723839	0.600815	0.765324	0.67997	0.693798	0.763416	0.487963	0.673135	0.707245
10.7032	0.765324					10.6965	0.762939	0.725269	0.60161	0.76437	0.682354	0.695229	0.7658	0.488917	0.674327	0.714111
10.7098	0.769138					10.7032	0.765324	0.7267	0.603596	0.763893	0.686169	0.69809	0.768661	0.491142	0.676711	0.722122
10.7165	0.77343					10.7098	0.769138	0.728607	0.605583	0.76437	0.691414	0.702381	0.771523	0.493685	0.680685	0.730896
10.7232	0.777721					10.7165	0.77343	0.730991	0.609954	0.765324	0.696182	0.706673	0.773907	0.496864	0.686248	0.740814
10.7298	0.78249					10.7232	0.777721	0.731945	0.614723	0.766277	0.700474	0.710487	0.775814	0.500361	0.691811	0.751495
10.7365	0.787258					10.7298	0.78249	0.732899	0.620683	0.768185	0.703335	0.712395	0.778675	0.50354	0.697374	0.762558
10.7432	0.792026					10.7365	0.787258	0.733852	0.626643	0.770569	0.704765	0.711441	0.781536	0.506719	0.702143	0.774384
10.7498	0.795841					10.7432	0.792026	0.73576	0.631412	0.771999	0.703335	0.709534	0.784397	0.509898	0.707308	0.786972
10.7565	0.80061					10.7498	0.795841	0.736237	0.635783	0.772953	0.701427	0.70715	0.788212	0.513077	0.712872	0.801849
10.7632	0.805855					10.7565	0.80061	0.736237	0.640154	0.773907	0.69952	0.705719	0.79155	0.517209	0.719229	0.819397
10.7698	0.812054					10.7632	0.805855	0.736237	0.644922	0.775337	0.698566	0.704765	0.794411	0.52166	0.727177	0.838852
10.7765	0.819206					10.7698	0.812054	0.736237	0.650485	0.776768	0.69952	0.705719	0.796318	0.526428	0.736316	0.860596
10.7832	0.826359					10.7765	0.819206	0.736713	0.656048	0.779152	0.703335	0.70858	0.798702	0.531197	0.747045	0.883484
10.7898	0.835419					10.7832	0.826359	0.73719	0.662406	0.781059	0.708103	0.712395	0.801563	0.535965	0.758568	0.909042
10.7965	0.845432					10.7898	0.835419	0.738621	0.669559	0.78392	0.713348	0.716209	0.805378	0.541369	0.770887	0.936127
10.8032	0.856399					10.7965	0.845432	0.741005	0.677109	0.786781	0.717163	0.71907	0.810146	0.546773	0.782808	0.964355
10.8098	0.865936					10.8032	0.856399	0.741959	0.684659	0.788689	0.71907	0.721455	0.817776	0.552495	0.795921	0.992966
10.8165	0.876427					10.8098	0.865936	0.742435	0.691811	0.790596	0.71907	0.723839	0.825882	0.558535	0.810226	1.02234
10.8232	0.886917					10.8165	0.876427	0.741482	0.700951	0.793457	0.71907	0.7267	0.834465	0.565529	0.825326	1.05324
10.8298	0.898361					10.8232	0.886917	0.741482	0.710885	0.797272	0.719547	0.72813	0.842571	0.572522	0.840823	1.08452
10.8365	0.909328					10.8298	0.898361	0.742435	0.721614	0.802517	0.720978	0.729561	0.849724	0.579198	0.857115	1.11618
10.8432	0.919342					10.8365	0.909328	0.744343	0.733137	0.808716	0.723362	0.732422	0.855446	0.585874	0.874201	1.14861
10.8498	0.927925					10.8432	0.919342	0.746727	0.745058	0.814438	0.725269	0.738621	0.860214	0.593185	0.891288	1.18103
10.8565	0.933647					10.8498	0.927925	0.749111	0.757774	0.819683	0.72813	0.745773	0.865459	0.599861	0.90758	1.21384
10.8632	0.939369					10.8565	0.933647	0.751972	0.7689	0.823498	0.731468	0.752926	0.871181	0.607173	0.923077	1.24588
10.8698	0.944138					10.8632	0.939369	0.754356	0.779231	0.826359	0.734806	0.761509	0.87595	0.61512	0.938574	1.2764
10.8765	0.948906					10.8698	0.944138	0.756264	0.788768	0.826836	0.738621	0.770092	0.879288	0.623703	0.953277	1.3031
10.8832	0.953198					10.8765	0.948906	0.756741	0.798305	0.826359	0.743389	0.778675	0.882626	0.631968	0.96639	1.32637
10.8898	0.957966					10.8832	0.953198	0.756264	0.808239	0.825405	0.748634	0.784874	0.88501	0.639915	0.977516	1.34659
10.8965	0.963211					10.8898	0.957966	0.75531	0.818968	0.824928	0.752926	0.789165	0.885963	0.647227	0.986258	1.36299
10.9032	0.966072					10.8965	0.963211	0.754833	0.828505	0.825405	0.75531	0.792027	0.886917	0.653267	0.993411	1.37596
10.9098	0.966072					10.9032	0.966072	0.754356	0.838041	0.825882	0.757217	0.796318	0.888348	0.656764	0.998974	1.38588
10.9165	0.964165					10.9098	0.966072	0.754356	0.847181	0.827312	0.758171	0.801086	0.891209	0.658353	1.00215	1.39313
10.9232	0.961781					10.9165	0.964165	0.75388	0.855128	0.82922	0.758171	0.804901	0.894547	0.658035	1.00295	1.39771
10.9298	0.959873					10.9232	0.961781	0.75531	0.860691	0.831127	0.757217	0.809193	0.897408	0.657082	1.00295	1.39809
10.9365	0.957489					10.9298	0.959873	0.756264	0.86387	0.831604	0.757217	0.813484	0.897884	0.656446	1.00255	1.39542
10.9432	0.955105					10.9365	0.957489	0.757217	0.865857	0.831127	0.757694	0.818729	0.896931	0.65581	1.00096	1.38931
10.9498	0.952721					10.9432	0.955105	0.757217	0.866254	0.831127	0.758171	0.822067	0.895023	0.655492	0.997782	1.37978
10.9565	0.950813					10.9498	0.952721	0.756741	0.865062	0.831127	0.757217	0.823498	0.892162	0.655174	0.993808	1.36719
10.9632	0.948906					10.9565	0.950813	0.757217	0.862678	0.830173	0.756741	0.824451	0.889301	0.654856	0.98904	1.35307
10.9698	0.945568					10.9632	0.948906	0.758171	0.859896	0.828743	0.756741	0.825405	0.885487	0.653585	0.982682	1.33743
10.9765	0.94223					10.9698	0.945568	0.760078	0.857512	0.827789	0.757217	0.827312	0.881195	0.651042	0.97394	1.31912
10.9832	0.938415					10.9765	0.94223	0.761032	0.855128	0.826836	0.757217	0.829697	0.876427	0.647863	0.964006	1.29929
10.9898	0.934601					10.9832	0.938415	0.761986	0.851552	0.825405	0.757217	0.832081	0.871181	0.64373	0.954072	1.27831
10.9965	0.929356					10.9898	0.934601	0.761986	0.846386	0.823498	0.757217	0.833511	0.866413	0.638962	0.944138	1.25465
11.0032	0.922203					10.9965	0.929356	0.761509	0.840028	0.821114	0.756741	0.832558	0.860691	0.633558	0.933806	1.2291
11.0098	0.91505					11.0032	0.922203	0.761032	0.83367	0.82016	0.754833	0.83065	0.854492	0.627836	0.923077	1.20277
11.0165	0.907421					11.0098	0.91505	0.760555	0.825723	0.819206	0.751495	0.826836	0.850201	0.622114	0.912746	1.17569
11.0232	0.899792					11.0165	0.907421	0.761509	0.816584	0.818253	0.748158	0.821114	0.846863	0.616709	0.902812	1.14784
11.0298	0.891209					11.0232	0.899792	0.763416	0.806252	0.816822	0.745296	0.815392	0.843525	0.610669	0.891685	1.11847
11.0365	0.882626					11.0298	0.891209	0.765324	0.795523	0.814915	0.742912	0.810623	0.838757	0.604312	0.879765	1.0891
11.0432	0.874043					11.0365	0.882626	0.766754	0.784397	0.813007	0.741482	0.806808	0.834465	0.597636	0.867049	1.06049
11.0498	0.864983					11.0432	0.874043	0.766754	0.772079	0.810623	0.741959	0.802994	0.831127	0.591278	0.854731	1.0334
11.0565	0.856876					11.0498	0.864983	0.7658	0.760158	0.809193	0.743866	0.799656	0.827312	0.585556	0.842412	1.00746
11.0632	0.848293					11.0565	0.856876	0.763893	0.747442	0.808716	0.745296	0.796318	0.823498	0.579834	0.830094	0.983429
11.0698	0.841141					11.0632	0.848293	0.761509	0.736713	0.808716	0.74625	0.792503	0.82016	0.575384	0.818173	0.961685
11.0765	0.836372					11.0698	0.841141	0.759602	0.727574	0.809193	0.746727	0.788212	0.818253	0.571569	0.808239	0.941849
11.0832	0.833988					11.0765	0.836372	0.758648	0.719627	0.809193	0.746727	0.78392	0.816822	0.568708	0.800292	0.922394
11.0898	0.832081					11.0832	0.833988	0.759602	0.712077	0.807762	0.74625	0.780106	0.815868	0.565211	0.793537	0.903702
11.0965	0.831127					11.0898	0.832081	0.761032	0.70413	0.806332	0.74482	0.775337	0.815868	0.561396	0.787179	0.886917
11.1032	0.831127					11.0965	0.831127	0.762463	0.697374	0.804901	0.742912	0.770569	0.816822	0.557582	0.78241	0.872421
11.1098	0.832558					11.1032	0.831127	0.76437	0.691811	0.804424	0.741482	0.766754	0.819206	0.553767	0.778834	0.860214
11.1165	0.833035					11.1098	0.832558	0.767231	0.68744	0.804424	0.740528	0.7658	0.822544	0.55027	0.775258	0.850677
11.1232	0.833511					11.1165	0.833035	0.769615	0.682275	0.805855	0.740528	0.766277	0.826359	0.547091	0.771284	0.844193
11.1298	0.834942					11.1232	0.833511	0.771046	0.677903	0.808239	0.741005	0.766277	0.830173	0.545184	0.768105	0.839615
11.1365	0.83828					11.1298	0.834942	0.771999	0.67393	0.8111	0.741959	0.765324	0.833035	0.544548	0.766516	0.837708
11.1432	0.843048					11.1365	0.83828	0.772953	0.670354	0.813961	0.744343	0.764847	0.837326	0.545184	0.76731	0.837708
11.1498	0.850201					11.1432	0.843048	0.77486	0.667175	0.816822	0.747204	0.76437	0.843525	0.547409	0.770489	0.841904
11.1565	0.860214					11.1498	0.850201	0.777245	0.663996	0.818729	0.747681	0.762463	0.851631	0.550588	0.776052	0.850677
11.1632	0.873566					11.1565	0.860214	0.781059	0.662804	0.820637	0.746727	0.759125	0.863075	0.555674	0.785192	0.864792
11.1698	0.890255					11.1632	0.873566	0.784397	0.663201	0.823498	0.74482	0.756264	0.880241	0.562986	0.7991	0.885391
11.1765	0.911713					11.1698	0.890255	0.788212	0.665188	0.827789	0.744343	0.75531	0.90456	0.571887	0.81857	0.91362
11.1832	0.937462					11.1765	0.911713	0.791073	0.669161	0.831604	0.743866	0.75388	0.936031	0.582695	0.844002	0.951004
11.1898	0.967979					11.1832	0.937462	0.793457	0.673532	0.83828	0.744343	0.752926	0.973225	0.597636	0.877778	0.997543
11.1965	1.00374					11.1898	0.967979	0.794411	0.679493	0.847816	0.747204	0.752926	1.01805	0.617663	0.921885	1.05515
11.2032	1.04666					11.1965	1.00374	0.794888	0.687838	0.860214	0.751019	0.754833	1.07145	0.643094	0.977914	1.12572
11.2098	1.09672					11.2032	1.04666	0.795364	0.698964	0.873566	0.756264	0.757694	1.13487	0.673294	1.04666	1.21117
11.2165	1.15442					11.2098	1.09672	0.796795	0.712872	0.887871	0.761509	0.761032	1.20544	0.709852	1.12891	1.31454
11.2232	1.21689					11.2165	1.15442	0.799656	0.730356	0.90456	0.767708	0.764847	1.28317	0.752449	1.22666	1.43509
11.2298	1.28365					11.2232	1.21689	0.802994	0.750621	0.924587	0.773907	0.769615	1.36852	0.800769	1.34071	1.57356
11.2365	1.35374					11.2298	1.28365	0.807762	0.77486	0.946999	0.781059	0.774384	1.45912	0.853539	1.46906	1.72729
11.2432	1.42431					11.2365	1.35374	0.813484	0.800689	0.971317	0.788689	0.780106	1.5521	0.911713	1.61091	1.89362
11.2498	1.49012					11.2432	1.42431	0.820637	0.828902	0.997543	0.796318	0.786781	1.64318	0.974655	1.7643	2.06757
11.2565	1.5502					11.2498	1.49012	0.826359	0.859102	1.02472	0.804424	0.794888	1.72949	1.04014	1.92642	2.24304
11.2632	1.6036					11.2565	1.5502	0.832558	0.891288	1.05143	0.812531	0.805378	1.80769	1.10594	2.09133	2.41356
11.2698	1.6489					11.2632	1.6036	0.836372	0.924269	1.07765	0.820637	0.817776	1.87397	1.17016	2.25147	2.57263
11.2765	1.68133					11.2698	1.6489	0.83971	0.956456	1.10245	0.830173	0.833035	1.92547	1.23056	2.40167	2.71416
11.2832	1.70088					11.2765	1.68133	0.840664	0.986656	1.12438	0.840664	0.849247	1.9598	1.28396	2.53598	2.83203
11.2898	1.70708					11.2832	1.70088	0.840664	1.01407	1.14393	0.851154	0.866413	1.97411	1.32783	2.64804	2.9213
11.2965	1.7004					11.2898	1.70708	0.83971	1.03672	1.16062	0.859737	0.884056	1.96791	1.36026	2.73188	2.97661
11.3032	1.6799					11.2965	1.7004	0.838757	1.05302	1.17302	0.865459	0.901699	1.94311	1.37965	2.78433	2.9953
11.3098	1.64652					11.3032	1.6799	0.837326	1.06255	1.17874	0.868797	0.916958	1.90115	1.38474	2.8038	2.97737
11.3165	1.60408					11.3098	1.64652	0.835896	1.06653	1.17826	0.86832	0.929356	1.84584	1.37583	2.78989	2.92511
11.3232	1.55497					11.3165	1.60408	0.834942	1.06414	1.17302	0.864506	0.938416	1.77908	1.35454	2.7434	2.84309
11.3298	1.50251					11.3232	1.55497	0.833988	1.0558	1.16301	0.858307	0.944138	1.70612	1.32275	2.6687	2.73628
11.3365	1.44768					11.3298	1.50251	0.832081	1.04229	1.14918	0.851631	0.946522	1.63031	1.28174	2.57134	2.6123
11.3432	1.39332					11.3365	1.44768	0.830173	1.0252	1.13249	0.844002	0.945091	1.55401	1.23501	2.4569	2.47841
11.3498	1.34039					11.3432	1.39332	0.82922	1.00454	1.11389	0.836849	0.941277	1.47963	1.18478	2.33173	2.34146
11.3565	1.29032					11.3498	1.34039	0.828743	0.981092	1.09434	0.829697	0.934124	1.41001	1.13265	2.2014	2.2068
11.3632	1.24311					11.3565	1.29032	0.826836	0.955661	1.07431	0.823498	0.924587	1.34468	1.07924	2.07067	2.07558
11.3698	1.2002					11.3632	1.24311	0.823498	0.92864	1.05429	0.817776	0.91362	1.28412	1.02647	1.94391	1.94931
11.3765	1.1611					11.3698	1.2002	0.820637	0.90162	1.03521	0.812054	0.90313	1.22881	0.976245	1.8235	1.83029
11.3832	1.12581					11.3765	1.1611	0.818253	0.875791	1.01805	0.807762	0.893116	1.1797	0.928879	1.71065	1.71967
11.3898	1.09482					11.3832	1.12581	0.815868	0.852744	1.00136	0.803947	0.883102	1.1363	0.885328	1.60615	1.61743
11.3965	1.06764					11.3898	1.09482	0.813007	0.832081	0.985622	0.799656	0.874519	1.09768	0.845909	1.50998	1.52321
11.4032	1.04237					11.3965	1.06764	0.8111	0.813405	0.969887	0.795364	0.866413	1.06525	0.810623	1.42256	1.43776
11.4098	1.01948					11.4032	1.04237	0.810146	0.796715	0.955105	0.79155	0.858307	1.03903	0.779152	1.34269	1.36261
11.4165	1.00088					11.4098	1.01948	0.810146	0.782013	0.940323	0.789165	0.849724	1.01852	0.75086	1.27117	1.29776
11.4232	0.986576					11.4165	1.00088	0.810623	0.768105	0.926971	0.787735	0.840664	1.00183	0.726382	1.20799	1.2413
11.4298	0.977039					11.4232	0.986576	0.8111	0.754595	0.916004	0.786304	0.832081	0.987053	0.70413	1.15355	1.19247
11.4365	0.969887					11.4298	0.977039	0.813007	0.741482	0.906944	0.784874	0.823498	0.974178	0.684102	1.10745	1.15204
11.4432	0.965595					11.4365	0.969887	0.813961	0.730753	0.899315	0.783443	0.816345	0.963211	0.666936	1.0705	1.11961
11.4498	0.962734					11.4432	0.965595	0.815392	0.722011	0.894547	0.782013	0.810623	0.955582	0.652631	1.0407	1.09406
11.4565	0.960827					11.4498	0.962734	0.815868	0.71605	0.891209	0.779152	0.807285	0.950813	0.640869	1.01646	1.07384
11.4632	0.960827					11.4565	0.960827	0.816345	0.711282	0.888824	0.776291	0.804424	0.94986	0.631968	0.997384	1.05972
11.4698	0.960827					11.4632	0.960827	0.815868	0.708501	0.887394	0.774384	0.80204	0.950336	0.62561	0.983477	1.05019
11.4765	0.961781					11.4698	0.960827	0.814915	0.706911	0.88644	0.773907	0.800133	0.95129	0.62116	0.97394	1.04332
11.4832	0.964165					11.4765	0.961781	0.814438	0.705719	0.886917	0.773907	0.798225	0.952244	0.617981	0.965993	1.03912
11.4898	0.968456					11.4832	0.964165	0.814915	0.704527	0.886917	0.77486	0.795841	0.950813	0.616074	0.960032	1.03836
11.4965	0.973701					11.4898	0.968456	0.816822	0.703335	0.887394	0.77486	0.79298	0.947475	0.616391	0.956853	1.04027
11.5032	0.978947					11.4965	0.973701	0.818253	0.702143	0.887394	0.775337	0.79155	0.944138	0.617981	0.955264	1.04485
11.5098	0.986099					11.5032	0.978947	0.819206	0.702143	0.887394	0.775814	0.790596	0.941277	0.620842	0.956456	1.05324
11.5165	0.996113					11.5098	0.986099	0.819683	0.70413	0.887394	0.775814	0.788689	0.939846	0.625292	0.958443	1.06697
11.5232	1.00994					11.5165	0.996113	0.819206	0.707308	0.889778	0.776291	0.786781	0.939369	0.630379	0.963608	1.08643
11.5298	1.02663					11.5232	1.00994	0.819683	0.712474	0.893593	0.778198	0.785828	0.941277	0.636419	0.97235	1.11084
11.5365	1.0457					11.5298	1.02663	0.819683	0.718832	0.898838	0.782013	0.785828	0.944614	0.642459	0.984669	1.14212
11.5432	1.06716					11.5365	1.0457	0.821114	0.728766	0.905991	0.786781	0.786304	0.949383	0.649452	1.00017	1.18141
11.5498	1.08957					11.5432	1.06716	0.823498	0.741084	0.915051	0.792027	0.786781	0.955582	0.658035	1.01924	1.2291
11.5565	1.11246					11.5498	1.08957	0.826836	0.756184	0.925541	0.799179	0.788689	0.962257	0.668844	1.04268	1.28403
11.5632	1.13487					11.5565	1.11246	0.831127	0.774066	0.935555	0.806332	0.792503	0.96941	0.681559	1.0705	1.34392
11.5698	1.1549					11.5632	1.13487	0.834942	0.795523	0.945091	0.813484	0.796318	0.975132	0.696182	1.10229	1.40762
11.5765	1.17159					11.5698	1.1549	0.83828	0.820557	0.955105	0.82016	0.801086	0.9799	0.713348	1.13646	1.47285
11.5832	1.18494					11.5765	1.17159	0.841141	0.847578	0.965118	0.825882	0.807285	0.983238	0.732104	1.17302	1.5358
11.5898	1.19448					11.5832	1.18494	0.844002	0.876188	0.972748	0.83065	0.815392	0.985622	0.750224	1.20878	1.59264
11.5965	1.19877					11.5898	1.19448	0.845909	0.905196	0.978947	0.833511	0.824928	0.986576	0.766754	1.24296	1.64032
11.6032	1.19686					11.5965	1.19877	0.846863	0.933011	0.984192	0.836372	0.834465	0.985622	0.781377	1.27316	1.67694
11.6098	1.19114					11.6032	1.19686	0.847816	0.958045	0.989914	0.839233	0.844479	0.983715	0.793775	1.2966	1.70059
11.6165	1.18208					11.6098	1.19114	0.84877	0.979503	0.995636	0.841618	0.854492	0.981331	0.80204	1.3109	1.70975
11.6232	1.17016					11.6165	1.18208	0.850201	0.995	0.99802	0.843525	0.863552	0.97847	0.805855	1.31528	1.7025
11.6298	1.15538					11.6232	1.17016	0.850677	1.00454	0.999928	0.844955	0.871181	0.974178	0.804901	1.3113	1.68076
11.6365	1.13964					11.6298	1.15538	0.850677	1.00692	1.00088	0.845909	0.875473	0.96941	0.800769	1.29739	1.64642
11.6432	1.12581					11.6365	1.13964	0.850677	1.00255	1.00088	0.844955	0.878334	0.964642	0.793457	1.27594	1.60294
11.6498	1.11294					11.6432	1.12581	0.851154	0.992219	0.997543	0.843048	0.879288	0.95892	0.782331	1.24931	1.55296
11.6565	1.10102					11.6498	1.11294	0.850677	0.977119	0.991344	0.840187	0.878334	0.952721	0.768979	1.22031	1.5007
11.6632	1.09005					11.6565	1.10102	0.84877	0.95884	0.985146	0.837326	0.874996	0.944138	0.754356	1.1913	1.44844
11.6698	1.08051					11.6632	1.09005	0.84734	0.938574	0.980377	0.834465	0.871658	0.935555	0.740687	1.16269	1.39923
11.6765	1.07288					11.6698	1.08051	0.845432	0.917912	0.974655	0.832558	0.86832	0.927925	0.728289	1.13646	1.35422
11.6832	1.06669					11.6765	1.07288	0.844955	0.899235	0.968933	0.829697	0.864983	0.922203	0.716527	1.11341	1.3134
11.6898	1.06382					11.6832	1.06669	0.844002	0.882149	0.963688	0.826359	0.860691	0.919342	0.706037	1.09315	1.27831
11.6965	1.06573					11.6898	1.06382	0.842094	0.866652	0.959873	0.82159	0.855446	0.918388	0.697136	1.07646	1.25046
11.7032	1.0767					11.6965	1.06573	0.841141	0.853539	0.957012	0.816345	0.850201	0.920773	0.690142	1.06374	1.23253
11.7098	1.09768					11.7032	1.0767	0.841141	0.842412	0.955105	0.812054	0.846386	0.925064	0.683149	1.05659	1.22757
11.7165	1.13344					11.7098	1.09768	0.843048	0.832478	0.954628	0.808716	0.843048	0.93174	0.676791	1.05739	1.23863
11.7232	1.18542					11.7165	1.13344	0.845432	0.824134	0.957966	0.807285	0.840187	0.940323	0.672976	1.06851	1.27144
11.7298	1.25837					11.7232	1.18542	0.850677	0.817378	0.966072	0.808239	0.83828	0.953197	0.67234	1.09434	1.33324
11.7365	1.35946					11.7298	1.25837	0.858784	0.813007	0.980377	0.811577	0.837326	0.972748	0.675837	1.14163	1.43585
11.7432	1.4925					11.7365	1.35946	0.869751	0.811815	1.00279	0.817299	0.836849	0.999451	0.683784	1.21713	1.59035
11.7498	1.66273					11.7432	1.4925	0.882149	0.816186	1.03569	0.823498	0.835896	1.03664	0.696818	1.32879	1.80893
11.7565	1.87397					11.7498	1.66273	0.89407	0.82771	1.08242	0.829697	0.834942	1.08624	0.716527	1.48455	2.10609
11.7632	2.13146					11.7565	1.87397	0.909805	0.847975	1.14632	0.835896	0.835419	1.15013	0.745455	1.69476	2.49825
11.7698	2.43568					11.7632	2.13146	0.927448	0.877778	1.22833	0.844002	0.838757	1.22881	0.784556	1.96854	2.99873
11.7765	2.78044					11.7698	2.43568	0.948429	0.918309	1.33276	0.854969	0.844955	1.3237	0.834465	2.31107	3.61481
11.7832	3.15809					11.7765	2.78044	0.973225	0.971953	1.46103	0.869751	0.853062	1.43576	0.896454	2.72671	4.34723
11.7898	3.55578					11.7832	3.15809	1.00279	1.0403	1.61409	0.886917	0.864506	1.56212	0.971794	3.21468	5.1899
11.7965	3.95775					11.7898	3.55578	1.03617	1.12335	1.78957	0.905991	0.881672	1.69992	1.05953	3.76781	6.12755
11.8032	4.34303					11.7965	3.95775	1.07241	1.21951	1.98317	0.927925	0.905514	1.84441	1.15776	4.37379	7.13081
11.8098	4.69112					11.8032	4.34303	1.10912	1.32799	2.18821	0.95129	0.935078	1.98793	1.26362	5.01235	8.15773
11.8165	4.98295					11.8098	4.69112	1.14489	1.44442	2.39515	0.975609	0.971317	2.1224	1.37361	5.65728	9.15833
11.8232	5.20182					11.8165	4.98295	1.17779	1.56442	2.59256	0.998974	1.01423	2.23827	1.48296	6.27677	10.0807
11.8298	5.33676					11.8232	5.20182	1.20497	1.68085	2.77042	1.02282	1.06335	2.32983	1.5866	6.83864	10.8715
11.8365	5.38349					11.8298	5.33676	1.22643	1.78814	2.91681	1.04666	1.11818	2.39372	1.67878	7.3119	11.4826
11.8432	5.34105					11.8365	5.38349	1.23978	1.88033	3.0241	1.06955	1.1754	2.42519	1.75349	7.66953	11.879
11.8498	5.21755					11.8432	5.34105	1.24359	1.95185	3.08704	1.08624	1.23215	2.42424	1.80562	7.89245	12.0419
11.8565	5.02634					11.8498	5.21755	1.23882	1.99993	3.10326	1.09625	1.28508	2.39277	1.8336	7.97232	11.972
11.8632	4.78411					11.8565	5.02634	1.22547	2.02219	3.07369	1.09911	1.33085	2.33603	1.83678	7.91192	11.6886
11.8698	4.50611					11.8632	4.78411	1.20544	2.01861	3.00312	1.09577	1.36662	2.2583	1.8158	7.72238	11.2225
11.8765	4.20904					11.8698	4.50611	1.18113	1.9896	2.89917	1.08767	1.38903	2.16484	1.77447	7.42435	10.6163
11.8832	3.90816					11.8765	4.20904	1.15395	1.93834	2.7709	1.07527	1.39713	2.06327	1.71725	7.04328	9.91669
11.8898	3.6149					11.8832	3.90816	1.12772	1.87079	2.6269	1.05953	1.39332	1.95742	1.6489	6.60698	9.16862
11.8965	3.33643					11.8898	3.6149	1.10149	1.79291	2.47526	1.04189	1.37854	1.85394	1.57388	6.14007	8.41064
11.9032	3.07703					11.8965	3.33643	1.07813	1.70827	2.32458	1.02377	1.35565	1.75524	1.496	5.66681	7.67136
11.9098	2.83861					11.9032	3.07703	1.05667	1.62244	2.17962	1.00613	1.32704	1.66273	1.41907	5.20507	6.97174
11.9165	2.6226					11.9098	2.83861	1.0376	1.53859	2.04372	0.98896	1.29414	1.57738	1.34563	4.76758	6.32439
11.9232	2.4271					11.9165	2.6226	1.02043	1.46031	1.91832	0.971317	1.25837	1.49822	1.27633	4.36028	5.73463
11.9298	2.25067					11.9232	2.4271	1.00422	1.3872	1.80531	0.955582	1.22213	1.42813	1.21244	3.98517	5.20172
11.9365	2.09236					11.9298	2.25067	0.989437	1.31965	1.70517	0.941277	1.18637	1.36614	1.15395	3.64343	4.7226
11.9432	1.95074					11.9365	2.09236	0.975609	1.25726	1.61552	0.927925	1.15347	1.3113	1.10022	3.33468	4.29382
11.9498	1.82724					11.9432	1.95074	0.962257	1.20044	1.53542	0.915527	1.122	1.26266	1.05031	3.05653	3.91083
11.9565	1.71948					11.9498	1.82724	0.948429	1.14957	1.46437	0.905037	1.09291	1.22023	1.00454	2.80658	3.56979
11.9632	1.62601					11.9565	1.71948	0.935078	1.10388	1.40333	0.896931	1.06573	1.18446	0.962575	2.58287	3.26653
11.9698	1.54591					11.9632	1.62601	0.923634	1.06335	1.34993	0.891685	1.04046	1.15395	0.92411	2.38379	2.99797
11.9765	1.47724					11.9698	1.54591	0.91362	1.02798	1.3032	0.887871	1.01757	1.12867	0.889142	2.20776	2.76108
11.9832	1.41859					11.9765	1.47724	0.905514	0.996192	1.26219	0.883102	0.996113	1.10579	0.856717	2.05119	2.55318
11.9898	1.36661					11.9832	1.41859	0.899792	0.967979	1.22643	0.878334	0.976562	1.08528	0.826518	1.91291	2.37122
11.9965	1.32036					11.9898	1.36661	0.896454	0.941356	1.19448	0.872612	0.958443	1.06812	0.799179	1.79052	2.211
12.0032	1.27888					11.9965	1.32036	0.8955	0.916719	1.16587	0.867367	0.943184	1.05429	0.775655	1.68324	2.06871
12.0098	1.24121					12.0032	1.27888	0.89407	0.89407	1.13964	0.862122	0.930309	1.04141	0.75531	1.58906	1.94054
12.0165	1.20687					12.0098	1.24121	0.892162	0.873009	1.1158	0.857353	0.919342	1.02949	0.737508	1.50442	1.82381
12.0232	1.17588					12.0165	1.20687	0.888348	0.855128	1.09482	0.854015	0.910282	1.01805	0.722567	1.42733	1.71738
12.0298	1.14775					12.0232	1.17588	0.884533	0.838836	1.07479	0.851154	0.90313	1.00756	0.709852	1.357	1.61934
12.0365	1.122					12.0298	1.14775	0.880241	0.824928	1.05667	0.849724	0.897408	0.99802	0.698407	1.29342	1.53046
12.0432	1.10054					12.0365	1.122	0.876427	0.811418	1.03903	0.847816	0.891685	0.98896	0.686963	1.2366	1.45111
12.0498	1.0829					12.0432	1.10054	0.873089	0.7991	1.02377	0.845432	0.884533	0.980854	0.676155	1.18494	1.38092
12.0565	1.07002					12.0498	1.0829	0.872135	0.787576	1.00994	0.842571	0.876904	0.974178	0.665983	1.13964	1.3195
12.0632	1.06144					12.0565	1.07002	0.873089	0.776847	0.997066	0.83971	0.869274	0.96941	0.657082	1.10189	1.26686
12.0698	1.05906					12.0632	1.06144	0.874519	0.76731	0.986099	0.837803	0.863075	0.966072	0.649452	1.07169	1.22299
12.0765	1.06335					12.0698	1.05906	0.87595	0.760555	0.97847	0.836849	0.857353	0.962734	0.64373	1.04705	1.18828
12.0832	1.07384					12.0765	1.06335	0.876427	0.756979	0.975132	0.837803	0.853539	0.95892	0.638962	1.02679	1.1631
12.0898	1.08957					12.0832	1.07384	0.876904	0.756184	0.974178	0.83971	0.852108	0.955105	0.635465	1.01248	1.14822
12.0965	1.11008					12.0898	1.08957	0.87738	0.756184	0.976562	0.842094	0.851631	0.952244	0.632922	1.00454	1.14517
12.1032	1.13535					12.0965	1.11008	0.877857	0.757376	0.982761	0.844002	0.851631	0.94986	0.63165	1.00215	1.1528
12.1098	1.16253					12.1032	1.13535	0.877857	0.758568	0.992298	0.845909	0.851154	0.94986	0.63165	1.00573	1.17149
12.1165	1.19162					12.1098	1.16253	0.878811	0.760158	1.00517	0.846863	0.850201	0.952244	0.632604	1.01725	1.19934
12.1232	1.21975					12.1165	1.19162	0.880241	0.762145	1.02091	0.847816	0.851631	0.957489	0.635147	1.03474	1.23672
12.1298	1.24788					12.1232	1.21975	0.882626	0.765324	1.03855	0.848293	0.854492	0.964642	0.640233	1.05977	1.28212
12.1365	1.27554					12.1298	1.24788	0.88501	0.770887	1.05667	0.850677	0.858307	0.974655	0.647545	1.09076	1.33362
12.1432	1.30272					12.1365	1.27554	0.887871	0.778039	1.07527	0.855446	0.862122	0.986576	0.656764	1.12653	1.38969
12.1498	1.33085					12.1432	1.30272	0.892162	0.787179	1.09291	0.860691	0.866413	1.00088	0.667254	1.16507	1.44882
12.1565	1.35994					12.1498	1.33085	0.895977	0.797908	1.10912	0.865936	0.871658	1.01995	0.679016	1.2056	1.50986
12.1632	1.39379					12.1565	1.35994	0.900269	0.808636	1.12391	0.871658	0.87738	1.04618	0.693321	1.24892	1.57051
12.1698	1.4348					12.1632	1.39379	0.902176	0.818968	1.13821	0.878811	0.883102	1.08385	0.711441	1.297	1.63193
12.1765	1.48773					12.1698	1.4348	0.905037	0.829697	1.15252	0.885963	0.890255	1.13773	0.735601	1.35422	1.69792
12.1832	1.5583					12.1765	1.48773	0.906467	0.842015	1.16777	0.894547	0.898361	1.21498	0.769297	1.42614	1.77574
12.1898	1.65319					12.1832	1.5583	0.907898	0.858307	1.18637	0.90456	0.907421	1.32418	0.817617	1.52191	1.87645
12.1965	1.77956					12.1898	1.65319	0.911713	0.879765	1.21164	0.916004	0.915527	1.47343	0.885328	1.65264	2.01302
12.2032	1.94359					12.1965	1.77956	0.916004	0.90917	1.2455	0.928402	0.92268	1.66941	0.979106	1.83344	2.20222
12.2098	2.14863					12.2032	1.94359	0.923634	0.949701	1.29032	0.943184	0.930786	1.91927	1.10658	2.07901	2.45972
12.2165	2.39611					12.2098	2.14863	0.932693	1.00414	1.34945	0.962257	0.9408	2.2254	1.27538	2.40286	2.7977
12.2232	2.68078					12.2165	2.39611	0.943661	1.07567	1.42527	0.98753	0.953197	2.58589	1.49314	2.81453	3.22342
12.2298	2.99358					12.2232	2.68078	0.954628	1.16626	1.51682	1.01948	0.968933	2.99263	1.7662	3.31879	3.73535
12.2365	3.32022					12.2298	2.99358	0.966072	1.27753	1.6222	1.06001	0.990868	3.43275	2.09618	3.91285	4.32472
12.2432	3.64351					12.2365	3.32022	0.978947	1.41144	1.73759	1.10769	1.02043	3.88622	2.47987	4.58201	4.97055
12.2498	3.94297					12.2432	3.64351	0.992775	1.56601	1.8568	1.1611	1.06049	4.32873	2.90648	5.30163	5.64384
12.2565	4.19903					12.2498	3.94297	1.00756	1.73608	1.97363	1.21784	1.11055	4.73356	3.35979	6.03795	6.30684
12.2632	4.39596					12.2565	4.19903	1.01948	1.9141	2.08139	1.27459	1.17111	5.07641	3.81947	6.74963	6.91948
12.2698	4.52232					12.2632	4.39596	1.0314	2.09053	2.17295	1.32704	1.23978	5.33628	4.25975	7.39336	7.44057
12.2765	4.57334					12.2698	4.52232	1.03998	2.25623	2.24257	1.37234	1.31226	5.49746	4.65457	7.92662	7.83424
12.2832	4.55046					12.2765	4.57334	1.04618	2.39849	2.285	1.4081	1.38474	5.55134	4.97818	8.31604	8.0761
12.2898	4.46081					12.2832	4.55046	1.04713	2.50936	2.29788	1.43242	1.45054	5.50127	5.21056	8.53936	8.15468
12.2965	4.31538					12.2898	4.46081	1.04475	2.58168	2.28167	1.44339	1.50633	5.35965	5.33994	8.58863	8.07533
12.3032	4.1275					12.2965	4.31538	1.04141	2.61267	2.2397	1.44005	1.54972	5.14317	5.36251	8.47101	7.85522
12.3098	3.91006					12.3032	4.1275	1.03569	2.60234	2.17581	1.42384	1.57833	4.86946	5.28304	8.20676	7.52144
12.3165	3.67689					12.3098	3.91006	1.02949	2.55505	2.09761	1.39761	1.59073	4.55999	5.11456	7.82649	7.1064
12.3232	3.43943					12.3165	3.67689	1.02091	2.47637	2.01035	1.36423	1.58787	4.23431	4.87645	7.36475	6.64139
12.3298	3.20673					12.3232	3.43943	1.0128	2.37385	1.91927	1.32656	1.5707	3.90768	4.59003	6.85453	6.15463
12.3365	2.98357					12.3298	3.20673	1.0047	2.25584	1.82819	1.28651	1.54161	3.58963	4.27564	6.32405	5.6675
12.3432	2.77329					12.3365	2.98357	0.99659	2.13027	1.73855	1.24598	1.50204	3.28684	3.95203	5.79635	5.19524
12.3498	2.57778					12.3432	2.77329	0.988483	2.00431	1.65176	1.20735	1.45817	3.00503	3.63255	5.28733	4.74586
12.3565	2.39563					12.3498	2.57778	0.9799	1.88152	1.56927	1.17064	1.41191	2.74658	3.32705	4.80612	4.32358
12.3632	2.22635					12.3565	2.39563	0.972271	1.76509	1.49298	1.13583	1.36566	2.5115	3.04	4.35511	3.93143
12.3698	2.06947					12.3632	2.22635	0.963688	1.65582	1.42336	1.1034	1.31941	2.29883	2.77328	3.9343	3.57056
12.3765	1.92547					12.3698	2.06947	0.956535	1.55528	1.36042	1.07384	1.27554	2.1081	2.52724	3.54568	3.23906
12.3832	1.79625					12.3765	1.92547	0.94986	1.4619	1.30415	1.04713	1.23453	1.9393	2.30058	3.18925	2.93465
12.3898	1.68228					12.3832	1.79625	0.944138	1.37448	1.25551	1.02377	1.19638	1.79148	2.09077	2.865	2.65999
12.3965	1.58453					12.3898	1.68228	0.938416	1.29382	1.2126	1.00231	1.16062	1.66416	1.89686	2.57333	2.41585
12.4032	1.50156					12.3965	1.58453	0.932693	1.21991	1.17397	0.983238	1.12724	1.55544	1.72043	2.31504	2.20146
12.4098	1.43385					12.4032	1.50156	0.929356	1.15395	1.13869	0.965595	1.09673	1.4658	1.56212	2.09093	2.01492
12.4165	1.37949					12.4098	1.43385	0.926495	1.09553	1.10817	0.950813	1.06907	1.39284	1.42193	1.90059	1.85699
12.4232	1.33896					12.4165	1.37949	0.925541	1.04547	1.08433	0.937462	1.04189	1.33324	1.29954	1.74165	1.72806
12.4298	1.30892					12.4232	1.33896	0.924587	1.00255	1.06621	0.926018	1.01614	1.28412	1.19623	1.6125	1.62582
12.4365	1.29175					12.4298	1.30892	0.92268	0.967185	1.0519	0.916481	0.993252	1.2455	1.11103	1.51038	1.54762
12.4432	1.29032					12.4365	1.29175	0.921249	0.93778	1.04189	0.907898	0.974178	1.21689	1.04237	1.43369	1.49498
12.4498	1.31082					12.4432	1.29032	0.919342	0.913938	1.03855	0.901222	0.958443	1.19638	0.987689	1.37965	1.47018
12.4565	1.36137					12.4498	1.31082	0.918388	0.894864	1.04189	0.895977	0.945091	1.18351	0.945091	1.34865	1.47781
12.4632	1.45578					12.4565	1.36137	0.917912	0.882149	1.05286	0.893116	0.935555	1.17922	0.914256	1.3423	1.5274
12.4698	1.61076					12.4632	1.45578	0.919342	0.875791	1.07241	0.892639	0.928879	1.18637	0.894229	1.36574	1.63574
12.4765	1.84774					12.4698	1.61076	0.926018	0.876586	1.10817	0.894547	0.925064	1.20735	0.885963	1.43051	1.82991
12.4832	2.19345					12.4765	1.84774	0.938892	0.887314	1.1673	0.901699	0.921726	1.24598	0.891368	1.5521	2.14386
12.4898	2.67649					12.4832	2.19345	0.957489	0.909567	1.25694	0.914097	0.918865	1.30987	0.913302	1.75476	2.62337
12.4965	3.32689					12.4898	2.67649	0.981808	0.948906	1.38855	0.932217	0.918388	1.40715	0.956217	2.06828	3.32336
12.5032	4.16946					12.4965	3.32689	1.01471	1.00851	1.57642	0.957012	0.922203	1.54781	1.02679	2.53002	4.30679
12.5098	5.22184					12.5032	4.16946	1.05858	1.09792	1.8363	0.990868	0.931263	1.74284	1.13328	3.18289	5.63774
12.5165	6.48785					12.5098	5.22184	1.11485	1.22666	2.17962	1.03712	0.948429	2.00081	1.28587	4.0702	7.37114
12.5232	7.95031					12.5165	6.48785	1.18446	1.40627	2.61593	1.09768	0.977993	2.32792	1.49504	5.2317	9.5459
12.5298	9.56869					12.5232	7.95031	1.26982	1.64588	3.15142	1.17302	1.02568	2.7256	1.77097	6.69241	12.1712
12.5365	11.2777					12.5298	9.56869	1.37091	1.95305	3.78132	1.26505	1.09482	3.18766	2.12129	8.45949	15.2142
12.5432	12.9948					12.5365	11.2777	1.48678	2.33134	4.49038	1.37472	1.19066	3.70169	2.5479	10.5115	18.5917
12.5498	14.6222					12.5432	12.9948	1.61266	2.77837	5.25236	1.49918	1.3175	4.24719	3.04635	12.7947	22.1668
12.5565	16.0603					12.5498	14.6222	1.74332	3.28422	6.03151	1.63507	1.47915	4.79603	3.60362	15.2187	25.7599
12.5632	17.2181					12.5565	16.0603	1.87254	3.83019	6.78301	1.77574	1.67608	5.31578	4.19776	17.6624	29.1615
12.5698	18.0278					12.5632	17.2181	1.99318	4.39207	7.45821	1.91307	1.90401	5.77164	4.79984	19.985	32.1564
12.5765	18.4498					12.5698	18.0278	2.09761	4.93725	8.01182	2.03896	2.15578	6.13499	5.37618	22.0418	34.5493
12.5832	18.477					12.5765	18.4498	2.17724	5.43515	8.40807	2.14577	2.4209	6.38294	5.89148	23.7004	36.1908
12.5898	18.1327					12.5832	18.477	2.22921	5.85238	8.6236	2.22683	2.68364	6.50263	6.31237	24.8551	36.9972
12.5965	17.4689					12.5898	18.1327	2.25067	6.16272	8.65364	2.27642	2.92778	6.49261	6.61119	25.4464	36.9614
12.6032	16.5577					12.5965	17.4689	2.24066	6.34869	8.50916	2.29263	3.13759	6.36196	6.77204	25.4651	36.1469
12.6098	15.4738					12.6032	16.5577	2.20203	6.40432	8.214	2.27737	3.29924	6.1307	6.79143	24.9509	34.6725
12.6165	14.2899					12.6098	15.4738	2.13909	6.33558	7.80058	2.23303	3.40271	5.82266	6.67795	23.9809	32.6942
12.6232	13.0682					12.6165	14.2899	2.05994	6.15676	7.30562	2.16675	3.44467	5.46265	6.44875	22.6589	30.3806
12.6298	11.8585					12.6232	13.0682	1.97029	5.89013	6.76632	2.08235	3.42607	5.07307	6.13054	21.0973	27.89
12.6365	10.695					12.6298	11.8585	1.87683	5.56151	6.2108	1.98793	3.35503	4.67539	5.75256	19.4025	25.3529
12.6432	9.59539					12.6365	10.695	1.78337	5.19594	5.66101	1.88971	3.24011	4.28677	5.34248	17.6644	22.8645
12.6498	8.56876					12.6432	9.59539	1.69325	4.81606	5.13172	1.79386	3.09467	3.91531	4.92318	15.9506	20.4887
12.6565	7.61747					12.6498	8.56876	1.60933	4.43776	4.63295	1.70279	2.93064	3.56674	4.51152	14.3059	18.259
12.6632	6.74248					12.6565	7.61747	1.53065	4.07298	4.16756	1.61886	2.75946	3.24488	4.1186	12.7534	16.1873
12.6698	5.94282					12.6632	6.74248	1.45721	3.72728	3.73697	1.54018	2.5897	2.95115	3.74985	11.3038	14.2735
12.6765	5.21803					12.6698	5.94282	1.3895	3.40343	3.34311	1.4658	2.42424	2.68602	3.40589	9.96153	12.5156
12.6832	4.56762					12.6765	5.21803	1.32704	3.10063	2.98834	1.39713	2.26688	2.44522	3.08577	8.72612	10.9108
12.6898	3.99303					12.6832	4.56762	1.26886	2.81811	2.6722	1.33181	2.11954	2.22921	2.78664	7.5984	9.4574
12.6965	3.49331					12.6898	3.99303	1.21498	2.55466	2.39515	1.27029	1.98221	2.03896	2.50785	6.58035	8.1562
12.7032	3.06559					12.6965	3.49331	1.16825	2.31067	2.15626	1.2126	1.85347	1.87349	2.24972	5.67357	7.00684
12.7098	2.70605					12.7032	3.06559	1.1301	2.08735	1.95408	1.16062	1.73187	1.73092	2.01384	4.87804	6.00739
12.7165	2.40946					12.7098	2.70605	1.0972	1.88669	1.78623	1.11628	1.61839	1.61028	1.80086	4.19259	5.15289
12.7232	2.16866					12.7165	2.40946	1.06955	1.70906	1.64938	1.07861	1.51396	1.51062	1.61298	3.61244	4.43459
12.7298	1.97506					12.7232	2.16866	1.04761	1.55449	1.53971	1.04713	1.41907	1.42956	1.45117	3.13004	3.84026
12.7365	1.81961					12.7298	1.97506	1.03045	1.42217	1.45245	1.02043	1.33371	1.36375	1.31448	2.73585	3.35541
12.7432	1.69611					12.7365	1.81961	1.01614	1.3117	1.38426	0.99802	1.2598	1.30987	1.20068	2.41876	2.96402
12.7498	1.59884					12.7432	1.69611	1.00374	1.2211	1.3299	0.97847	1.19877	1.26791	1.10722	2.16762	2.6516
12.7565	1.52206					12.7498	1.59884	0.994682	1.14719	1.28603	0.961781	1.14918	1.23549	1.03124	1.97013	2.40364
12.7632	1.46055					12.7565	1.52206	0.988483	1.08798	1.24979	0.948906	1.11008	1.21069	0.97084	1.81516	2.20642
12.7698	1.41239					12.7632	1.46055	0.984669	1.04149	1.21927	0.938892	1.07861	1.19019	0.922839	1.69237	2.04811
12.7765	1.3752					12.7698	1.41239	0.980854	1.00613	1.194	0.931263	1.05429	1.17445	0.884692	1.59303	1.91994
12.7832	1.34611					12.7765	1.3752	0.976562	0.977516	1.17207	0.925541	1.03474	1.16158	0.854492	1.51197	1.81541
12.7898	1.3237					12.7832	1.34611	0.972271	0.955264	1.15347	0.923157	1.01757	1.15013	0.829379	1.44442	1.72958
12.7965	1.30653					12.7898	1.3237	0.96941	0.936985	1.13821	0.921726	1.00279	1.14012	0.809352	1.38799	1.65939
12.8032	1.29747					12.7965	1.30653	0.967026	0.921885	1.12629	0.919819	0.990868	1.13153	0.793139	1.3411	1.60217
12.8098	1.29652					12.8032	1.29747	0.964642	0.90917	1.11675	0.916958	0.982285	1.12534	0.780423	1.30455	1.55525
12.8165	1.30558					12.8098	1.29652	0.963688	0.897646	1.10912	0.915051	0.976086	1.12152	0.769615	1.27673	1.51901
12.8232	1.32608					12.8165	1.30558	0.966072	0.889301	1.10531	0.915051	0.971794	1.12009	0.761032	1.25686	1.49231
12.8298	1.35994					12.8232	1.32608	0.967979	0.882546	1.10435	0.916958	0.968456	1.12009	0.75531	1.24296	1.47591
12.8365	1.40905					12.8298	1.35994	0.969887	0.878572	1.10626	0.919819	0.965595	1.12152	0.75086	1.2362	1.46942
12.8432	1.47247					12.8365	1.40905	0.975132	0.876586	1.1096	0.92411	0.964165	1.12391	0.747363	1.237	1.47552
12.8498	1.55211					12.8432	1.47247	0.985146	0.876586	1.11389	0.929356	0.962734	1.12963	0.74482	1.24454	1.49498
12.8565	1.64652					12.8498	1.55211	0.996113	0.879367	1.12009	0.934124	0.962257	1.13773	0.743866	1.25845	1.52855
12.8632	1.75619					12.8565	1.64652	1.00708	0.883341	1.12915	0.937939	0.963211	1.14775	0.745138	1.28071	1.57661
12.8698	1.87826					12.8632	1.75619	1.01805	0.888904	1.13916	0.941753	0.965118	1.16014	0.748952	1.3121	1.63918
12.8765	2.00701					12.8698	1.87826	1.03092	0.894864	1.15013	0.946522	0.968456	1.17588	0.755628	1.35422	1.71432
12.8832	2.1348					12.8765	2.00701	1.04237	0.903209	1.1611	0.952244	0.974178	1.194	0.765165	1.40468	1.79901
12.8898	2.25353					12.8832	2.1348	1.0519	0.914335	1.17493	0.96035	0.983238	1.21307	0.776609	1.4623	1.88942
12.8965	2.35653					12.8898	2.25353	1.05906	0.927051	1.18971	0.97084	0.994682	1.23215	0.78996	1.52588	1.97983
12.9032	2.43807					12.8965	2.35653	1.06716	0.940959	1.20497	0.983238	1.00899	1.25074	0.804901	1.59105	2.06566
12.9098	2.49243					12.9032	2.43807	1.07765	0.954866	1.21832	0.995159	1.02568	1.26696	0.82016	1.65462	2.14119
12.9165	2.51675					12.9098	2.49243	1.08719	0.968774	1.23072	1.00565	1.04332	1.28031	0.834465	1.71105	2.20146
12.9232	2.51293					12.9165	2.51675	1.09291	0.980695	1.24121	1.01566	1.06001	1.2908	0.847181	1.75794	2.2438
12.9298	2.48289					12.9232	2.51293	1.09577	0.989437	1.24788	1.02329	1.07384	1.29938	0.857671	1.79291	2.26593
12.9365	2.43092					12.9298	2.48289	1.09816	0.996192	1.25027	1.02758	1.0848	1.30463	0.86689	1.81556	2.26746
12.9432	2.36177					12.9365	2.43092	1.10102	1.00136	1.24884	1.02901	1.09196	1.30701	0.873248	1.82589	2.24953
12.9498	2.28167					12.9432	2.36177	1.10006	1.00374	1.24502	1.02806	1.09529	1.30701	0.87738	1.8239	2.21558
12.9565	2.19631					12.9498	2.28167	1.09434	1.00334	1.23882	1.02472	1.09482	1.30558	0.878652	1.81039	2.16866
12.9632	2.11048					12.9565	2.19631	1.08671	1.00056	1.23215	1.019	1.091	1.30272	0.87738	1.78774	2.11334
12.9698	2.02751					12.9632	2.11048	1.07908	0.997384	1.22499	1.01185	1.0848	1.29938	0.874519	1.75913	2.05383
12.9765	1.95074					12.9698	2.02751	1.07241	0.993013	1.2188	1.00422	1.07718	1.297	0.870387	1.72734	1.99471
12.9832	1.87874					12.9765	1.95074	1.06525	0.987053	1.2126	0.99802	1.06955	1.29652	0.8653	1.69357	1.93825
12.9898	1.8115					12.9832	1.87874	1.05715	0.979503	1.20735	0.992775	1.06192	1.29843	0.860214	1.66059	1.88522
12.9965	1.74904					12.9898	1.8115	1.05	0.971953	1.20115	0.989437	1.05572	1.30415	0.8564	1.63237	1.83716
13.0032	1.69373					12.9965	1.74904	1.04475	0.964801	1.19448	0.987053	1.05047	1.31369	0.85481	1.60972	1.79558
13.0098	1.64556					13.0032	1.69373	1.04189	0.958443	1.18876	0.985146	1.04618	1.32656	0.854492	1.59383	1.76163
13.0165	1.60408					13.0098	1.64556	1.03951	0.95288	1.18446	0.983715	1.04094	1.3423	0.855764	1.58469	1.73492
13.0232	1.56975					13.0165	1.60408	1.03521	0.948906	1.18208	0.982285	1.03569	1.36232	0.858943	1.5835	1.71585
13.0298	1.54448					13.0232	1.56975	1.03283	0.946919	1.18113	0.980377	1.03092	1.38855	0.864665	1.59105	1.70479
13.0365	1.52826					13.0298	1.54448	1.03092	0.946919	1.18256	0.977516	1.02758	1.41907	0.873566	1.60734	1.70326
13.0432	1.52111					13.0365	1.52826	1.02949	0.949701	1.18732	0.976086	1.02472	1.45435	0.885328	1.63436	1.71165
13.0498	1.52206					13.0432	1.52111	1.02663	0.954866	1.19543	0.977039	1.02234	1.49584	0.90154	1.67092	1.73035
13.0565	1.5316					13.0498	1.52206	1.02329	0.961622	1.2064	0.978947	1.02186	1.54638	0.921885	1.71661	1.7601
13.0632	1.54972					13.0565	1.5316	1.02091	0.971158	1.21927	0.982285	1.02329	1.60551	0.946045	1.77344	1.80321
13.0698	1.5769					13.0632	1.54972	1.01757	0.983874	1.2331	0.988007	1.02568	1.67179	0.973066	1.84178	1.85928
13.0765	1.61171					13.0698	1.5769	1.01519	0.999769	1.24884	0.99659	1.02997	1.74522	1.00454	1.92205	1.92642
13.0832	1.65272					13.0765	1.61171	1.01423	1.01805	1.266	1.00565	1.03855	1.82676	1.04046	2.01384	2.00424
13.0898	1.69992					13.0832	1.65272	1.01376	1.03792	1.28317	1.01519	1.05047	1.91689	1.08083	2.11835	2.0916
13.0965	1.75238					13.0898	1.69992	1.01328	1.06017	1.29986	1.0252	1.06525	2.01368	1.12629	2.23517	2.18849
13.1032	1.81198					13.0965	1.75238	1.01328	1.086	1.3175	1.03664	1.08099	2.11716	1.17842	2.36193	2.2934
13.1098	1.87683					13.1032	1.81198	1.01423	1.11421	1.33848	1.04856	1.09768	2.22588	1.23692	2.49823	2.40555
13.1165	1.94502					13.1098	1.87683	1.01566	1.1456	1.36089	1.06096	1.11437	2.34032	1.30113	2.64327	2.52419
13.1232	2.01464					13.1165	1.94502	1.01709	1.17938	1.38474	1.07431	1.13058	2.45953	1.37011	2.79744	2.64854
13.1298	2.08712					13.1232	2.01464	1.01757	1.21554	1.40858	1.0891	1.14679	2.58303	1.4445	2.95758	2.77977
13.1365	2.1615					13.1298	2.08712	1.019	1.25329	1.43337	1.10579	1.16444	2.70939	1.52238	3.12368	2.91519
13.1432	2.23446					13.1365	2.1615	1.02091	1.29302	1.45769	1.12534	1.18494	2.83813	1.60344	3.29375	3.05328
13.1498	2.30455					13.1432	2.23446	1.02234	1.33316	1.48153	1.14584	1.20831	2.96926	1.68673	3.46581	3.19138
13.1565	2.37131					13.1498	2.30455	1.02234	1.37329	1.50442	1.16539	1.2331	3.1004	1.77129	3.63747	3.32642
13.1632	2.43378					13.1565	2.37131	1.02234	1.41303	1.5254	1.18399	1.2598	3.22914	1.85712	3.80516	3.45726
13.1698	2.48861					13.1632	2.43378	1.02377	1.45276	1.54448	1.20163	1.28794	3.35026	1.94232	3.96649	3.57933
13.1765	2.53439					13.1698	2.48861	1.02711	1.4925	1.56212	1.21737	1.31512	3.46136	2.02529	4.11868	3.6911
13.1832	2.57063					13.1765	2.53439	1.02901	1.53104	1.57928	1.23072	1.34039	3.55911	2.10539	4.25895	3.79143
13.1898	2.5959					13.1832	2.57063	1.03092	1.5676	1.59502	1.24121	1.36423	3.64113	2.18074	4.38333	3.87802
13.1965	2.61116					13.1898	2.5959	1.03283	1.60178	1.60789	1.25122	1.38712	3.70598	2.24972	4.48783	3.94821
13.2032	2.61545					13.1965	2.61116	1.03617	1.63198	1.61695	1.26123	1.40762	3.7508	2.31075	4.56969	3.99933
13.2098	2.60782					13.2032	2.61545	1.03855	1.65661	1.62172	1.26982	1.42527	3.77512	2.36162	4.62572	4.03099
13.2165	2.58684					13.2098	2.60782	1.03903	1.67449	1.62125	1.27554	1.44005	3.77893	2.40135	4.65353	4.03976
13.2232	2.55299					13.2165	2.58684	1.03855	1.68522	1.61457	1.27983	1.45102	3.75986	2.42869	4.65155	4.02336
13.2298	2.50721					13.2232	2.55299	1.03807	1.68761	1.6017	1.28126	1.45721	3.71742	2.44236	4.61817	3.98254
13.2365	2.45142					13.2298	2.50721	1.03855	1.68284	1.58453	1.28031	1.45864	3.65114	2.44141	4.55459	3.91846
13.2432	2.38657					13.2365	2.45142	1.03855	1.67012	1.56498	1.27554	1.45531	3.56245	2.42551	4.4624	3.83339
13.2498	2.31457					13.2432	2.38657	1.03807	1.65025	1.54352	1.26696	1.44815	3.45373	2.39468	4.34279	3.72734
13.2565	2.23875					13.2498	2.31457	1.03664	1.62522	1.52111	1.25647	1.43671	3.32785	2.34922	4.19855	3.60374
13.2632	2.1615					13.2565	2.23875	1.03521	1.59423	1.49775	1.24407	1.42288	3.19004	2.29009	4.03444	3.46718
[truncated: 2,355 more rows]

## Sheet: Supp Fig. 9
Source Data Supplementary Figure 9
(a and b) Sucrose and glucose content (µmol g-1 dry weight)
	Col-0			PAP1-D			rdr6-11			tt19-8			tt19-8 S2			tt19-8 S4			tt19-8 S5			tt19-8 S7			tt19-8 S8			tt19-8 PAP1-D
Compound	Sample1	Sample2	Sample3	Sample1	Sample2	Sample3	Sample1	Sample2	Sample3	Sample1	Sample2	Sample3	Sample1	Sample2	Sample3	Sample1	Sample2	Sample3	Sample1	Sample2	Sample3	Sample1	Sample2	Sample3	Sample1	Sample2	Sample3	Sample1	Sample2	Sample3
Sucrose (under AIC)	187.176	141.104	154.386	88.2272	97.0675	148.596	124.552	101.529	129.846	174.976	150.218	112.635	38.2334	18.9933	25.7973	95.6908	96.06	77.5144	81.8869	53.1292	94.526	53.8908	105.952	56.8441	45.7456	89.3642	42.9619	140.721	85.8058	133.411
Glucose (under AIC)	317.144	307.926	295.713	256.03	185.08	227.536	249.834	228.777	240.805	288.685	280.268	279.779	102.827	84.3124	86.1708	241.7	185.687	242.533	229.166	176.368	206.24	233.675	228.315	224.699	150.645	247.495	192.669	293.622	283.191	294.074
Sucrose (in water)	8.61077	8.87131	8.69353	7.15448	2.19574	5.70324	8.58769	9.12335	8.72598	4.3571	4.67943	10.7739	0.369793	0.325901	1.19285	1.85474	6.43358	3.44204	1.64457	1.80113	3.77071	0.988075	2.45402	1.94479	0.306377	0.854435	1.33277	7.74217	8.46328	8.15726
Glucose (in water)	124.209	150.71	141.315	121.381	80.7686	95.6368	123.345	122.524	121.8	109.538	118.969	129.227	55.5348	50.8576	81.3227	83.1675	135.844	99.5689	110.38	113.287	133.564	69.4105	118.673	123.488	35.0314	60.5987	71.5836	141.742	108.302	128.07
t-test
	Sucrose (under AIC)		Glucose (under AIC)		Sucrose (in water)		Glucose (in water)
Treatment pair	p-value	inference	p-value	inference	p-value	inference	p-value	inference
Col-0 vs PAP1-D	0.100141	insignificant	0.01748	* p<0.05	0.065685	insignificant	0.049541	* p<0.05
Col-0 vs rdr6-11	0.059734	insignificant	0.00152	** p<0.01	0.649996	insignificant	0.105629	insignificant
Col-0 vs tt19-8	0.546474	insignificant	0.024723	* p<0.05	0.367166	insignificant	0.112535	insignificant
Col-0 vs tt19-8 S2	0.000845	*** p<0.001	1.5e-05	*** p<0.001	1e-05	*** p<0.001	0.003398	** p<0.01
Col-0 vs tt19-8 S4	0.009017	** p<0.01	0.013463	* p<0.05	0.023144	* p<0.05	0.134534	insignificant
Col-0 vs tt19-8 S5	0.010085	* p<0.05	0.003354	** p<0.01	0.000782	*** p<0.001	0.138428	insignificant
Col-0 vs tt19-8 S7	0.015114	* p<0.05	0.000317	*** p<0.001	9.2e-05	*** p<0.001	0.139291	insignificant
Col-0 vs tt19-8 S8	0.007518	** p<0.01	0.018618	* p<0.05	1.3e-05	*** p<0.001	0.003378	** p<0.01
Col-0 vs tt19-8 PAP1-D	0.136433	insignificant	0.080671	insignificant	0.053312	insignificant	0.364318	insignificant
(c) Anthocyanin accumulation (A532)
	AIC										Water
	Col-0	PAP1-D	rdr6-11	tt19-8	tt19-8 S2	tt19-8 S4	tt19-8 S5	tt19-8 S7	tt19-8 S8	tt19-8 PAP1-D	Col-0	PAP1-D	rdr6-11	tt19-8	tt19-8 S2	tt19-8 S4	tt19-8 S5	tt19-8 S7	tt19-8 S8	tt19-8 PAP1-D
Sample1	0.207	0.323	0.289	0.02	0.098	0.056	0.07	0.112	0.103	0.028	0.073	0.146	0.162	0.021	0.058	0.038	0.042	0.057	0.071	0.026
Sample2	0.188	0.352	0.273	0.018	0.089	0.06	0.062	0.106	0.117	0.033	0.094	0.155	0.119	0.027	0.062	0.041	0.04	0.048	0.05	0.023
Sample3	0.211	0.341	0.295	0.025	0.104	0.071	0.066	0.102	0.111	0.025	0.087	0.182	0.111	0.018	0.056	0.036	0.044	0.057	0.066	0.025
t-test
	AIC		Water
Treatment pair	p-value	inference	p-value	inference
Col-0 vs PAP1-D	0.000244	*** p<0.001	0.003591	** p<0.01
Col-0 vs rdr6-11	0.00098	*** p<0.001	0.053737	insignificant
Col-0 vs tt19-8	1.7e-05	*** p<0.001	0.000735	*** p<0.001
Col-0 vs tt19-8 S2	0.000228	*** p<0.001	0.015481	* p<0.05
Col-0 vs tt19-8 S4	7.6e-05	*** p<0.001	0.001867	** p<0.01
Col-0 vs tt19-8 S5	5.3e-05	*** p<0.001	0.002452	** p<0.01
Col-0 vs tt19-8 S7	0.00024	*** p<0.001	0.011092	* p<0.05
Col-0 vs tt19-8 S8	0.00036	*** p<0.001	0.064999	insignificant
Col-0 vs tt19-8 PAP1-D	2e-05	*** p<0.001	0.000652	*** p<0.001

## Sheet: Supp Fig. 10
Source Data Supplementary Figure 10
(b) Differential expression of genes in GSTT and GSTF family (Fold change against tt19-8)
Gene ID	Symbol	Col-0	tt19-8 S2	tt19-8 S4	tt19-8 S5	tt19-8 S7	tt19-8 S8	Average TPM in tt19-8
AT4G02520	GSTF2	0.548961	-0.79342	-0.298721	-0.390771	-1.68605	0.460774	1140.94
AT2G02930	GSTF3	0.596619	0.0699035	0.0418657	0.157567	-1.39246	0.570892	157.296
AT1G02950	GSTF4	0.184053	-0.370337	-0.0319019	0.993537	-0.195705	0.500475	18.1283
AT1G02940	GSTF5	1.12928	3.95111	1.91778	2.78314	4.06901	3.74366	18.8973
AT1G02930	GSTF6	0.867037	1.98152	0.940535	1.1522	1.92563	2.36943	10667.2
AT1G02920	GSTF7	0.200526	-0.281177	-0.64941	-0.368396	-1.74478	1.48731	5051.15
AT2G47730	GSTF8	-0.309812	-0.318979	-0.189526	0.00693321	-0.158818	0.201734	6053.83
AT2G30860	GSTF9	0.332243	-0.636001	-0.542746	-0.458785	-0.644635	-0.100781	24821.4
AT2G30870	GSTF10	0.29466	-0.59717	-0.726193	-0.133737	-0.670628	-0.0153969	15530
AT3G03190	GSTF11	0	0	0	0	0	0	0
AT5G17220	GSTF12	6.25807	2.94454	2.11619	1.88653	3.11671	1.87768	37.2241
AT3G62760	GSTF13	0	0	0	0	0	0	7.2777
AT1G49860	GSTF14	0	0	0	0	0	0	0
AT5G41210	GSTT1	0.0456977	0.035048	-0.0652383	-0.138357	-0.449202	0.0509685	2929.78
AT5G41240	GSTT2	-0.0520247	-0.14773	0.078907	-0.354997	-0.0168696	-0.376317	457.285
AT5G41220	GSTT3	-0.0601913	0.119876	-0.0103093	-0.0508147	0.362291	0.0229985	611.171
(c) AtGSTF5 mRNAs
Col-0	ACT2 (Ct)	GSTF5 (Ct)	delta Ct	Relative to ACT2		tt19-8+GSTF5 (WT) No.1	ACT2 (Ct)	GSTF5 (Ct)	delta Ct	Relative to ACT2		t-test
Sample 1	21.7119	31.5459	9.83408	0.00109559		Sample 1	22.1784	29.9338	7.75544	0.00462785
Sample 2	21.63	31.2496	9.6196	0.00127119		Sample 2	21.9515	29.564	7.61253	0.00510977		Treatment pair	p-value	inference
Sample 3	21.6865	31.1268	9.44021	0.0014395		Sample 3	21.8335	29.7992	7.96573	0.00400015		Col-0 vs tt19-8	0.296951	insignificant
Sample 4	22.9247	32.5166	9.59184	0.0012959		Sample 4	21.3546	29.0966	7.74199	0.0046712		Col-0 vs rdr6-11	0.000236	*** p<0.001
Sample 5	22.2941	31.7368	9.44275	0.00143697		Sample 5	21.2122	28.5623	7.35009	0.00612917		Col-0 vs tt19-8 S4	0.000428	*** p<0.001
Sample 6	22.5714	31.7144	9.14306	0.00176874		Sample 6	21.6675	28.1558	6.48827	0.0111387		Col-0 vs tt19-8 S8	8.5e-05	*** p<0.001
												Col-0 vs tt19-8+GSTF5 (WT) No.1	0.001786	** p<0.01
tt19-8	ACT2 (Ct)	GSTF5 (Ct)	delta Ct	Relative to ACT2		tt19-8+GSTF5 (WT) No.2	ACT2 (Ct)	GSTF5 (Ct)	delta Ct	Relative to ACT2		Col-0 vs tt19-8+GSTF5 (WT) No.2	0.000224	*** p<0.001
Sample 1	20.8925	30.6256	9.73306	0.00117505		Sample 1	21.3356	29.3383	8.00274	0.00389884		Col-0 vs tt19-8+GSTF5 (OPT) No.1	2e-05	*** p<0.001
Sample 2	20.7457	30.3479	9.60219	0.00128663		Sample 2	21.1083	28.0032	6.8949	0.00840286		Col-0 vs tt19-8+GSTF5 (OPT) No.2	3.4e-05	*** p<0.001
Sample 3	21.4587	30.8469	9.38815	0.0014924		Sample 3	21.1372	28.9242	7.78701	0.00452767
Sample 4	21.4932	31.1467	9.65348	0.00124169		Sample 4	22.1197	28.7277	6.60798	0.0102518
Sample 5	21.5521	31.4169	9.86481	0.00107249		Sample 5	22.05	29.051	7.00097	0.00780727
						Sample 6	21.9568	29.1858	7.22901	0.00666579
rdr6-11	ACT2 (Ct)	GSTF5 (Ct)	delta Ct	Relative to ACT2		tt19-8+GSTF5 (OPT) No.1	ACT2 (Ct)	GSTF5 (Ct)	delta Ct	Relative to ACT2
Sample 1	21.3555	29.624	8.26851	0.00324287		Sample 1	21.6162	28.3431	6.72691	0.00944056
Sample 2	21.3981	28.924	7.52588	0.00542605		Sample 2	21.6559	28.8722	7.21637	0.00672442
Sample 3	21.3902	29.3996	8.00933	0.00388106		Sample 3	21.8321	29.1661	7.334	0.0061979
Sample 4	21.9847	29.5069	7.52219	0.00543995		Sample 4	22.5543	28.8059	6.25161	0.0131244
Sample 5	22.317	29.2809	6.96387	0.00801065		Sample 5	22.3235	28.9551	6.6316	0.0100853
Sample 6	22.0685	29.254	7.18548	0.00686995		Sample 6	22.2036	28.9674	6.76384	0.00920197
tt19-8 S4 (RDR6G664R)	ACT2 (Ct)	GSTF5 (Ct)	delta Ct	Relative to ACT2		tt19-8+GSTF5 (OPT) No.2	ACT2 (Ct)	GSTF5 (Ct)	delta Ct	Relative to ACT2
Sample 1	21.0446	29.9658	8.9212	0.00206277		Sample 1	21.7198	29.5236	7.80379	0.00447532
Sample 2	21.0691	29.2041	8.13501	0.00355729		Sample 2	21.6338	28.3597	6.72587	0.0094474
Sample 3	21.1104	29.3559	8.24548	0.00329506		Sample 3	21.6101	28.4953	6.88519	0.00845962
Sample 4	21.65	29.7841	8.13414	0.00355943		Sample 4	21.6972	28.5024	6.80517	0.00894213
Sample 5	21.8731	29.925	8.05192	0.00376817		Sample 5	21.4661	28.8	7.33391	0.0061983
Sample 6	21.9554	29.5315	7.57609	0.00524046		Sample 6	21.4954	28.0388	6.5434	0.0107211
tt19-8 S8 (RDR6W299stop)	ACT2 (Ct)	GSTF5 (Ct)	delta Ct	Relative to ACT2
Sample 1	21.7522	28.2488	6.4966	0.0110747
Sample 2	21.5992	28.3622	6.76301	0.00920729
Sample 3	21.5777	28.8301	7.25234	0.00655884
Sample 4	22.392	29.6584	7.26634	0.0064955
Sample 5	22.2663	28.5358	6.26957	0.012962
Sample 6	22.306	28.3835	6.07755	0.0148073
(e) Anthocyanin accumulation (A532)
	Col-0	tt19-8	tt19-8 + GSTF5 (WT) No.1	tt19-8 + GSTF5 (WT) No.2	tt19-8 + GSTF5 (OPT) No.1	tt19-8 + GSTF5 (OPT) No.2	tt19-8 S2	tt19-8 S2 GSTF5CRISPR No.1	tt19-8 S2 GSTF5CRISPR No.2	tt19-8 S2 GSTF5CRISPR No.3	tt19-8 S7	tt19-8 S7 GSTF5CRISPR No.1	tt19-8 S7 GSTF5CRISPR No.2	tt19-8 S8	tt19-8 S8 GSTF5CRISPR No.1
Sample 1	0.201	0.02	0.021	0.029	0.018	0.02	0.091	0.1	0.083	0.103	0.103	0.097	0.111	0.102	0.095
Sample 2	0.195	0.015	0.025	0.022	0.025	0.028	0.097	0.092	0.085	0.1	0.112	0.103	0.098	0.105	0.108
Sample 3	0.206	0.023	0.027	0.02	0.022	0.026	0.098	0.088	0.095	0.089	0.099	0.1	0.11	0.098	0.101
t-test
Treatment pair	p-value	inference
tt19-8 vs tt19-8+GSTF5 (WT) No.1	0.162553	insignificant
tt19-8 vs tt19-8+GSTF5 (WT) No.2	0.29392	insignificant
tt19-8 vs tt19-8+GSTF5 (OPT) No.1	0.492358	insignificant
tt19-8 vs tt19-8+GSTF5 (OPT) No.2	0.186587	insignificant
tt19-8 S2 vs tt19-8 S2 GSTF5_CRISPR No.1	0.655037	insignificant
tt19-8 S2 vs tt19-8 S2 GSTF5_CRISPR No.2	0.14972	insignificant
tt19-8 S2 vs tt19-8 S2 GSTF5_CRISPR No.3	0.697385	insignificant
tt19-8 S7 vs tt19-8 S7 GSTF5_CRISPR No.1	0.33046	insignificant
tt19-8 S7 vs tt19-8 S7 GSTF5_CRISPR No.2	0.78366	insignificant
tt19-8 S8 vs tt19-8 S8 GSTF5_CRISPR No.1	0.941509	insignificant

## Sheet: Supp Fig. 12
Source Data Supplementary Figure 12
(a) Total aligned reads of small RNA-Seq results
MIRNA	Length (nt)
	20			21			22			23			24
	Sample 1	Sample 2	Sample 3	Sample 1	Sample 2	Sample 3	Sample 1	Sample 2	Sample 3	Sample 1	Sample 2	Sample 3	Sample 1	Sample 2	Sample 3
Col-0	7561.7	17455.2	7827.89	625812	591120	548474	389775	169742	269953	21266.1	15208.2	21260.8	9810.44	5343.94	9313.16
tt19-8	5317.73	19115.9	23140.3	366830	630390	695186	140862	198790	267235	6949.44	7667.36	10411.4	3846.79	6982.14	6900
tt19-8 S2	23294.1	13433.2	14114	1004172	1340150	732457	389457	498422	187772	10570	21090.8	8103.54	8687.06	14780.5	7221.89
tt19-8 S7	24991.5	14001.2	15628.2	1567314	1129867	602310	748846	506735	307384	17222.2	15820.3	8977.19	20720.1	15187.9	5499.41
TAS	Length (nt)
	20			21			22			23			24
	Sample 1	Sample 2	Sample 3	Sample 1	Sample 2	Sample 3	Sample 1	Sample 2	Sample 3	Sample 1	Sample 2	Sample 3	Sample 1	Sample 2	Sample 3
Col-0	3267.11	1776.14	2659.64	206100	114548	211518	18956.3	8106.51	13522.3	1054.79	465.112	657.044	5662.82	3081.36	5183.35
tt19-8	1016.57	2589.55	3435.48	83597.4	124614	168767	5361.06	16503.8	24820.1	394.691	615.189	590.822	2019.66	4077.5	3926.9
tt19-8 S2	15.0142	36.0976	26.6845	792.221	914.148	752.502	181.054	1013.66	1016.14	15.8974	70.244	64.0427	18.547	118.049	92.862
tt19-8 S7	4146.73	3656.09	3322.2	53778.9	54729.8	45620.2	366120	327208	176095	23024	19778.7	8517.88	32507.4	27152.1	7124.3
TEs	Length (nt)
	20			21			22			23			24
	Sample 1	Sample 2	Sample 3	Sample 1	Sample 2	Sample 3	Sample 1	Sample 2	Sample 3	Sample 1	Sample 2	Sample 3	Sample 1	Sample 2	Sample 3
Col-0	5137.38	5340.06	5533.27	99155.3	54628.3	81338.8	43347.8	22069.5	34789.4	64378.5	30664.4	48326.7	627136	325440	516931
tt19-8	3255.72	7473.55	9742.42	53455.6	79116.8	90699.6	15663.4	28618.8	34081.2	23040.3	46798.1	48955.6	248051	441666	446962
tt19-8 S2	10031.3	8361.96	11562.9	107615	157897	115789	40267.3	64326.9	42194.6	62207.5	100142	60315.5	595185	1005841	521604
tt19-8 S7	5945.59	5286.11	4706.73	83270.3	79992.3	34127.5	32405.1	30755.5	17113.1	67641.5	49484	21422.3	709388	632976	197244
Protein coding genes	Length (nt)
	20			21			22			23			24
	Sample 1	Sample 2	Sample 3	Sample 1	Sample 2	Sample 3	Sample 1	Sample 2	Sample 3	Sample 1	Sample 2	Sample 3	Sample 1	Sample 2	Sample 3
Col-0	154900	96391.4	105057	732517	574449	568790	416823	185564	285839	330336	106890	183505	863609	401903	657305
tt19-8	51095.1	100662	134411	363628	516589	583369	125812	206081	267568	82618.4	126453	133742	306573	509236	529748
tt19-8 S2	125865	97582.6	123958	772248	876043	605676	261765	387356	269038	163983	264577	168984	685610	1135852	648414
tt19-8 S7	92806.4	76497.4	115091	555213	522822	374670	290769	295316	178128	167478	155190	81304.2	824438	772544	258607
(b) TT19 affects five miRNAs
Trimmed Mean of M (TMM)	ath-miR158b			ath-miR161.2			ath-miR167a-5p			ath-miR399c-5p			ath-miR164b-5p
Col-0	117.38	88.18	94.84	57.29	43.03	46.29	2351.22	1766.25	1899.69	33.46	25.13	27.03	631.04	474.04	509.86
tt19-8	201.53	321.87	376.37	5.98	9.56	11.17	5958.1	9516.06	11127.3	289.14	461.81	540	123.33	196.98	230.33
tt19-8 S2	363.12	476.6	241.76	19.54	25.65	13.01	1220.17	1601.5	812.37	119.14	156.37	79.32	384.76	505	256.17
tt19-8 S7	385.63	277.67	155.02	33.1	23.83	13.3	1702.21	1225.66	684.29	192.79	138.82	77.5	977.71	703.99	393.04
t-test
	ath-miR158b		ath-miR161.2
Treatment pair	p-value	inference	p-value	inference
Col-0 vs tt19-8	0.018917	* p<0.05	0.00096	*** p<0.001
Col-0 vs tt19-8 S2	0.018967	* p<0.05	0.006523	** p<0.01
Col-0 vs tt19-8 S7	0.062043	insignificant	0.023751	* p<0.05
	ath-miR167a-5p		ath-miR164b-5p
Treatment pair	p-value	inference	p-value	inference
tt19-8 vs Col-0	0.011132	* p<0.05	0.003405	** p<0.01
tt19-8 vs tt19-8 S2	0.007715	** p<0.01	0.064752	insignificant
tt19-8 vs tt19-8 S7	0.007886	** p<0.01	0.041699	* p<0.05
	ath-miR399c-5p
Treatment pair	p-value	inference
Col-0 vs tt19-8	0.005627	** p<0.01
Col-0 vs tt19-8 S2	0.016064	* p<0.05
Col-0 vs tt19-8 S7	0.03203	* p<0.05
tt19-8 vs tt19-8 S2	0.015709	* p<0.05
tt19-8 vs tt19-8 S7	0.022413	* p<0.05

## Sheet: Supp Fig. 13
Source Data Supplementary Figure 13
(a-d) Flavonoid content (nmol g-1 dry weight)
	Col-0 HCl hydrolysis			rdr6-15 HCl hydrolysis			tt5-4 HCl hydrolysis			tt5-4 rdr6-15 HCl hydrolysis			Col-0+Naringenin (100 uM) HCl hydrolysis			rdr6-15+Naringenin (100 uM) HCl hydrolysis			tt5-4+Naringenin (100 uM) HCl hydrolysis			tt5-4 rdr6-15+Naringenin (100 uM) HCl hydrolysis			Col-0 HCl+Quercetin (100 uM) hydrolysis			rdr6-15+Quercetin (100 uM) HCl hydrolysis			tt5-4+Quercetin (100 uM) HCl hydrolysis			tt5-4 rdr6-15+Quercetin (100 uM) HCl hydrolysis			Col-0+Kaempferol (100 uM) HCl hydrolysis			rdr6-15+Kaempferol (100 uM) HCl hydrolysis			tt5-4+Kaempferol (100 uM) HCl hydrolysis			tt5-4 rdr6-15+Kaempferol (100 uM) HCl hydrolysis
Compound	Sample1	Sample2	Sample3	Sample1	Sample2	Sample3	Sample1	Sample2	Sample3	Sample1	Sample2	Sample3	Sample1	Sample2	Sample3	Sample1	Sample2	Sample3	Sample1	Sample2	Sample3	Sample1	Sample2	Sample3	Sample1	Sample2	Sample3	Sample1	Sample2	Sample3	Sample1	Sample2	Sample3	Sample1	Sample2	Sample3	Sample1	Sample2	Sample3	Sample1	Sample2	Sample3	Sample1	Sample2	Sample3	Sample1	Sample2	Sample3
Quercetin	66.2336	59.8356	72.27	115.984	114.034	116.361	12.6006	15.1726	10.9091	11.7563	11.2499	8.25449	155.36	177.564	181.613	208.513	231.946	247.386	71.9414	73.8542	76.9937	111.65	113.928	114.464	663.246	595.989	608.775	597.501	714.771	618.812	609.498	578.629	603.83	551.405	662.291	621.609	188.813	178.491	157.773	240.548	217.073	206.04	80.6002	68.6391	64.4611	89.4853	102.797	96.7552
Kaempferol	75.1866	94.7409	90.7223	202.14	157.598	160.769	16.9755	25.5321	21.6408	15.5093	12.7399	16.5518	219.947	254.888	263.73	392.156	415.641	437.504	144.856	154.046	157.685	154.251	150.285	134.687	210.768	217.142	222.331	395.76	411.07	402.812	112.662	111.183	107.134	104.535	104.176	116.398	1092.83	1222.41	1131.66	1278.75	1207.8	1371.33	939.567	870.451	1072.43	1276.56	1041.81	1029.98
Cyanidin	40.9894	49.8051	40.8161	93.855	86.2154	74.0179	3.01189	1.24752	1.95038	0.774329	0.990092	1.17361	85.4612	109.088	91.2963	115.751	120.514	150.504	41.5169	44.6119	39.3466	94.4228	95.8807	91.0066	46.5666	44.3622	45.9622	75.6704	88.8349	99.549	3.79112	1.18869	1.37582	1.11472	1.2701	0.677696	46.8488	51.0205	43.8557	87.5378	83.5464	94.7241	0.575008	1.00994	0.494697	0.681033	0.687919	1.22357
Naringenin	0.21487	0.151274	0.215213	0.202414	0.237814	0.225571	1.38403	1.50833	1.80769	1.64605	1.49954	1.51869	4.2013	3.36898	3.89476	3.83833	4.27904	4.14727	8.85504	8.10421	8.00449	7.84448	7.46151	7.607	0.188138	0.172358	0.241311	0.21984	0.223875	0.208668	1.79783	1.28987	1.52605	1.62462	1.68348	1.36337	0.201115	0.155238	0.169946	0.19967	0.176059	0.206495	1.71237	1.42145	1.50212	1.54367	1.50764	1.62773
(e and f) Sucrose and glucose content (umol g-1 dry weight)
	Col-0 HCl hydrolysis			rdr6-15 HCl hydrolysis			tt5-4 HCl hydrolysis			tt5-4 rdr6-15 HCl hydrolysis			Col-0+Naringenin (100 uM) HCl hydrolysis			rdr6-15+Naringenin (100 uM) HCl hydrolysis			tt5-4+Naringenin (100 uM) HCl hydrolysis			tt5-4 rdr6-15+Naringenin (100 uM) HCl hydrolysis			Col-0 HCl+Quercetin (100 uM) hydrolysis			rdr6-15+Quercetin (100 uM) HCl hydrolysis			tt5-4+Quercetin (100 uM) HCl hydrolysis			tt5-4 rdr6-15+Quercetin (100 uM) HCl hydrolysis			Col-0+Kaempferol (100 uM) HCl hydrolysis			rdr6-15+Kaempferol (100 uM) HCl hydrolysis			tt5-4+Kaempferol (100 uM) HCl hydrolysis			tt5-4 rdr6-15+Kaempferol (100 uM) HCl hydrolysis
Compound	Sample1	Sample2	Sample3	Sample1	Sample2	Sample3	Sample1	Sample2	Sample3	Sample1	Sample2	Sample3	Sample1	Sample2	Sample3	Sample1	Sample2	Sample3	Sample1	Sample2	Sample3	Sample1	Sample2	Sample3	Sample1	Sample2	Sample3	Sample1	Sample2	Sample3	Sample1	Sample2	Sample3	Sample1	Sample2	Sample3	Sample1	Sample2	Sample3	Sample1	Sample2	Sample3	Sample1	Sample2	Sample3	Sample1	Sample2	Sample3
Sucrose	159.532	154.646	135.465	146.03	136.705	136.773	150.885	136.737	156.331	151.461	137.634	136.999	145.304	149.274	143.441	121.497	158.586	128.899	153.626	150.183	141.347	128.406	149.634	137.738	150.131	137.32	146.141	153.625	144.208	128.028	144.582	146.126	134.518	134.878	130.926	146.122	128.468	160.16	141.297	143.549	124.618	123.085	152.117	139.832	141.385	122.312	134.276	149.474
Glucose	321.924	233.174	256.601	199.918	243.081	216.757	272.672	238.57	252.589	267.159	215.945	251.56	281.191	246.63	268.82	182.778	228.96	244.459	310.066	254.252	266.623	233.727	215.077	221.722	246.797	307.961	227.826	195.505	188.772	210.833	297.689	328.022	250.008	262.679	318.914	240.306	343.327	200.455	235.852	202.351	233.246	218.248	254.959	332.851	260.957	280.312	222.811	239.149
Tukey HSD results
	Quercetin content								Kaempferol content								Cyanidin content								Naringenin content								Sucrose content								Glucose content
	AIC		AIC+Naringenin (100 uM)		AIC+Quercetin (100 uM)		AIC+Kaempferol (100 uM)		AIC		AIC+Naringenin (100 uM)		AIC+Quercetin (100 uM)		AIC+Kaempferol (100 uM)		AIC		AIC+Naringenin (100 uM)		AIC+Quercetin (100 uM)		AIC+Kaempferol (100 uM)		AIC		AIC+Naringenin (100 uM)		AIC+Quercetin (100 uM)		AIC+Kaempferol (100 uM)		AIC		AIC+Naringenin (100 uM)		AIC+Quercetin (100 uM)		AIC+Kaempferol (100 uM)		AIC		AIC+Naringenin (100 uM)		AIC+Quercetin (100 uM)		AIC+Kaempferol (100 uM)
Treatment pair	p-value	inference	p-value	inference	p-value	inference	p-value	inference	p-value	inference	p-value	inference	p-value	inference	p-value	inference	p-value	inference	p-value	inference	p-value	inference	p-value	inference	p-value	inference	p-value	inference	p-value	inference	p-value	inference	p-value	inference	p-value	inference	p-value	inference	p-value	inference	p-value	inference	p-value	inference	p-value	inference	p-value	inference
Col-0 vs rdr6-15	0.0010053	** p<0.01	0.0010053	** p<0.01	0.639429	insignificant	0.0010053	** p<0.01	0.0010053	** p<0.01	0.0010053	** p<0.01	0.0010053	** p<0.01	0.087895	insignificant	0.0010053	** p<0.01	0.0010053	** p<0.01	0.0010053	** p<0.01	0.0010053	** p<0.01	0.899995	insignificant	0.388778	insignificant	0.899995	insignificant	0.899995	insignificant	0.276095	insignificant	0.445974	insignificant	0.899995	insignificant	0.31815	insignificant	0.159768	insignificant	0.090792	insignificant	0.067104	insignificant	0.393351	insignificant
Col-0 vs tt5-4	0.0010053	** p<0.01	0.0010053	** p<0.01	0.899995	insignificant	0.0010053	** p<0.01	0.0010053	** p<0.01	0.0010053	** p<0.01	0.0010053	** p<0.01	0.056138	insignificant	0.0010053	** p<0.01	0.0010053	** p<0.01	0.0010053	** p<0.01	0.0010053	** p<0.01	0.0010053	** p<0.01	0.0010053	** p<0.01	0.0010053	** p<0.01	0.0010053	** p<0.01	0.899995	insignificant	0.899995	insignificant	0.899995	insignificant	0.899995	insignificant	0.603467	insignificant	0.593039	insignificant	0.402262	insignificant	0.66708	insignificant
Col-0 vs tt5-4 rdr6-15	0.0010053	** p<0.01	0.0010053	** p<0.01	0.899995	insignificant	0.0010053	** p<0.01	0.0010053	** p<0.01	0.0010053	** p<0.01	0.0010053	** p<0.01	0.899995	insignificant	0.0010053	** p<0.01	0.899995	insignificant	0.0010053	** p<0.01	0.0010053	** p<0.01	0.0010053	** p<0.01	0.0010053	** p<0.01	0.0010053	** p<0.01	0.0010053	** p<0.01	0.419392	insignificant	0.309773	insignificant	0.289509	insignificant	0.546926	insignificant	0.448263	insignificant	0.021599	* p<0.05	0.716664	insignificant	0.899995	insignificant
rdr6-15 vs tt5-4	0.0010053	** p<0.01	0.0010053	** p<0.01	0.281577	insignificant	0.0010053	** p<0.01	0.0010053	** p<0.01	0.0010053	** p<0.01	0.0010053	** p<0.01	0.012783	* p<0.05	0.0010053	** p<0.01	0.0010053	** p<0.01	0.0010053	** p<0.01	0.0010053	** p<0.01	0.0010053	** p<0.01	0.0010053	** p<0.01	0.0010053	** p<0.01	0.0010053	** p<0.01	0.285164	insignificant	0.368519	insignificant	0.899995	insignificant	0.139855	insignificant	0.095857	insignificant	0.081014	insignificant	0.016689	* p<0.05	0.070773	insignificant
rdr6-15 vs tt5-4 rdr6-15	0.0010053	** p<0.01	0.0010053	** p<0.01	0.546109	insignificant	0.0010053	** p<0.01	0.0010053	** p<0.01	0.0010053	** p<0.01	0.0010053	** p<0.01	0.142524	insignificant	0.0010053	** p<0.01	0.0010053	** p<0.01	0.0010053	** p<0.01	0.0010053	** p<0.01	0.0010053	** p<0.01	0.0010053	** p<0.01	0.0010053	** p<0.01	0.0010053	** p<0.01	0.899995	insignificant	0.899995	insignificant	0.623673	insignificant	0.899995	insignificant	0.273412	insignificant	0.899995	insignificant	0.035738	* p<0.05	0.201286	insignificant
tt5-4 vs tt5-4 rdr6-15	0.899995	insignificant	0.0010053	** p<0.01	0.899995	insignificant	0.015308	* p<0.05	0.899995	insignificant	0.899995	insignificant	0.899995	insignificant	0.194654	insignificant	0.899995	insignificant	0.0010053	** p<0.01	0.899995	insignificant	0.899995	insignificant	0.899995	insignificant	0.0784	insignificant	0.899995	insignificant	0.899995	insignificant	0.472202	insignificant	0.242603	insignificant	0.489225	insignificant	0.357856	insignificant	0.619666	insignificant	0.039664	* p<0.05	0.611328	insignificant	0.306571	insignificant
